# Supplementary material for: Microglia regulate sleep through calcium-dependent modulation of norepinephrine transmission
Source: Nat Neurosci. 2024 Jan 18;27(2):249–58. doi: 10.1038/s41593-023-01548-5 (PMC10849959; doi:10.1038/s41593-023-01548-5)
Supplement: Supplementary file 6 — Supplementary Code 4. [file 41593_2023_1548_MOESM6_ESM.m]

function plot_duration_number_in_each_bin(nrem_duration_percent_in_bin_session_saline,nrem_duration_percent_in_bin_session_cno)


temp = nrem_duration_percent_in_bin_session_saline;
aa = mean(temp,1); bb = std(temp,1)/(sqrt(size(temp,1)-1));
errorbar([1:length(aa)],aa,bb,'k')

temp = nrem_duration_percent_in_bin_session_cno;
aa = mean(temp,1); bb = std(temp,1)/(sqrt(size(temp,1)-1));
errorbar([1:length(aa)],aa,bb,'r')
