# Supplementary material for: Microglia regulate sleep through calcium-dependent modulation of norepinephrine transmission
Source: Nat Neurosci. 2024 Jan 18;27(2):249–58. doi: 10.1038/s41593-023-01548-5 (PMC10849959; doi:10.1038/s41593-023-01548-5)
Supplement: Supplementary file 7 — Supplementary Code 5. [file 41593_2023_1548_MOESM7_ESM.m]

function plot_duration_number_in_each_session(rem_duration_percent_session_saline,rem_duration_percent_session_cno)

rrr = rem_duration_percent_session_saline;
zz1 = mean(rrr); zz2 = std(rrr,1)/sqrt(length(rrr)-1);
bar(0.8,zz1,'FaceColor',[0.5 0.5 0.5],'EdgeColor',[0 0 0]); hold on; errorbar(0.8,zz1,zz2,'Color',[0 0 0]);

rrr = rem_duration_percent_session_cno;
zz1 = mean(rrr); zz2 = std(rrr,1)/sqrt(length(rrr)-1);
bar(2.2,zz1,'FaceColor',[1 0 0],'EdgeColor',[0 0 0])
hold on; errorbar(2.2,zz1,zz2,'Color',[0 0 0]);
