# Supplementary material for: Microglia regulate sleep through calcium-dependent modulation of norepinephrine transmission
Source: Nat Neurosci. 2024 Jan 18;27(2):249–58. doi: 10.1038/s41593-023-01548-5 (PMC10849959; doi:10.1038/s41593-023-01548-5)
Supplement: Supplementary file 10 — Supplementary Code 8. [file 41593_2023_1548_MOESM10_ESM.m]

function imstack = tif_stack_read(file, nch)
% read single tif file containing 4 channels 

warning('off', 'MATLAB:imagesci:tiffmexutils:libtiffWarning')
warning('off', 'MATLAB:tifflib:TIFFReadDirectory:libTiffWarning')

InfoImage=imfinfo(file);
col=InfoImage(1).Width;
row=InfoImage(1).Height;
n=length(InfoImage);
imstack=zeros(row,col,n,'uint8');
 
tif = Tiff(file, 'r');
for i=1:n
   tif.setDirectory(i);
   imstack(:,:,i)=tif.read();
end
tif.close();

imstack = reshape(imstack,row,col,nch,n/nch);
imstack = permute(imstack,[1 2 4 3]);
