# Supplementary material for: Microglia regulate sleep through calcium-dependent modulation of norepinephrine transmission
Source: Nat Neurosci. 2024 Jan 18;27(2):249–58. doi: 10.1038/s41593-023-01548-5 (PMC10849959; doi:10.1038/s41593-023-01548-5)
Supplement: Supplementary file 11 — Statistical source data. [file 41593_2023_1548_MOESM11_ESM.xlsx]

## Sheet: Fig1c
Probability	Overlay/Iba1	Overlay/HA		percentage(%)	Overlay/Iba1	Overlay/HA
	0.958433	0.995489			95.8433	99.5489
	0.965345	0.998736			96.5345	99.8736
	0.951361	1			95.1361	100

## Sheet: Fig1d
t-bin=5s	CNO	state (rem=1, wake=2, nrem=3)	emg(amplitude)	eeg_spectrum
		2	250.795		2.78197	3.02482	2.3874	2.53662	2.61455	1.85965	1.22165	1.19807	2.4538	4.52828	5.29801	7.17353	6.54192	4.0517	3.08699	4.19988	4.64507	3.07785	2.31443	2.7243	2.93514	4.2236	6.10411	6.40229	5.08146	4.48065	5.98539	5.87029	5.18169	4.98843	3.35587	2.88488	2.57597	2.72011	2.35128	3.05363	4.56989	5.0413	4.49724	4.05903	5.40439	6.36511	4.54079	3.53547	4.05066
		2	122.482		2.91803	3.52977	3.41544	3.00824	2.96959	2.5005	1.96122	1.89469	3.15044	4.75378	5.09335	5.58914	4.84454	3.04673	3.44768	5.34729	4.69591	3.12314	4.09787	4.63983	4.80945	6.5462	6.31333	3.8436	2.37772	3.24999	6.07735	5.9604	3.67757	2.52683	2.43072	3.49464	3.78867	3.31342	2.95268	3.68995	4.21017	4.08711	4.41755	4.46402	4.55162	4.77723	3.46387	3.11559	4.2069
		2	41.714		1.91737	3.10792	3.97964	4.34475	4.43548	3.58347	2.87611	1.93697	1.78115	2.95027	3.74683	3.85751	2.79274	1.76883	2.57179	4.4156	3.28487	2.2745	3.24864	3.2103	2.97159	4.71282	4.8833	3.82939	2.96094	2.19963	3.30444	4.00293	3.00252	2.28793	2.28818	3.94932	5.23443	4.59459	3.06593	3.04375	3.22762	3.02252	3.23012	3.29136	4.91076	6.68597	5.2243	3.69295	3.85781
		2	22.732		2.11637	2.78587	3.33741	3.67226	4.03684	3.29038	2.79798	1.99157	1.21107	1.50368	2.1622	2.4841	2.50137	1.31014	1.62089	2.98121	3.16319	2.76864	2.84439	2.34863	2.64669	3.84899	5.02424	5.63558	4.75266	2.69269	1.89661	3.10755	3.32223	2.37757	2.4356	3.94168	5.91566	5.8695	3.69747	2.57523	2.74241	3.1024	3.02279	2.97467	4.22309	5.4456	3.8026	2.33696	2.87955
		2	24.1701		1.69492	2.27257	2.29917	2.39377	3.33418	3.86489	3.99549	3.51946	2.84579	2.22985	1.94964	3.77917	4.86466	2.92066	2.15092	3.55559	3.86512	3.55504	3.38987	2.98546	3.11608	4.47291	5.16343	4.80395	4.21996	3.34313	3.5411	4.54718	4.00561	2.19401	1.85112	2.60533	4.30878	5.41145	3.26919	2.24169	2.11714	2.10304	2.0778	2.17371	3.49925	4.08878	3.56533	3.31972	3.30257
		2	20.694		2.92394	2.73279	2.72074	3.6948	4.31887	4.26665	3.35856	3.24439	3.8314	3.87983	3.56616	5.33179	6.46446	4.47475	3.8837	4.54483	3.59734	2.78955	2.4782	2.38887	3.48856	5.97183	6.4097	4.24207	3.16891	3.77695	4.23037	4.70783	3.92429	2.36501	1.6681	1.80047	3.69025	5.16784	3.58739	2.52117	2.16357	1.73714	1.61252	2.18179	3.84252	5.01513	4.87421	3.88587	3.40893
		2	22.3032		3.74593	3.65247	4.41869	5.80868	5.69077	4.48115	3.0086	3.73707	4.22944	4.04386	3.17321	3.1215	3.26187	3.71731	5.24836	4.78498	3.66542	3.76385	3.11648	2.35474	2.60573	4.47782	4.43411	2.88907	3.2377	4.12711	3.72254	2.91667	3.43296	4.22469	3.80363	2.57761	2.6178	3.46162	2.76132	1.9698	2.2069	3.4906	3.78634	3.25867	3.32916	3.82681	4.22932	4.50927	4.43233
		2	27.2816		2.88762	2.23521	1.96115	3.1967	4.21956	4.78617	4.58585	5.45176	4.82029	3.55615	3.05287	2.73118	2.74047	5.24281	7.48033	5.725	3.44289	3.6458	3.46366	3.22067	2.67865	3.55785	4.59159	3.87961	3.54459	3.81069	3.11569	2.9138	4.75476	7.66443	8.14243	5.52218	3.52871	3.55405	4.33648	4.39005	5.38209	7.59743	7.83495	5.7774	4.19943	4.64792	5.44659	6.41779	6.26085
		2	21.3534		2.25072	1.50315	1.18902	1.49185	2.48782	3.40346	2.39606	2.41492	1.86597	1.53365	2.34587	3.13522	2.46228	3.32009	4.52047	2.78482	1.63838	1.81176	2.44925	3.2146	2.90365	4.01604	6.66352	6.46074	4.06627	2.29542	2.33615	3.06399	4.4608	6.82979	8.70866	7.34384	3.92782	3.39323	5.11009	5.70886	5.00691	5.22704	5.74743	5.99306	6.18812	7.56775	6.06282	5.27366	4.94725
		2	12.1762		2.42563	2.13509	1.79432	1.84893	2.65483	3.15933	2.43413	1.09047	0.550365	0.795463	2.27826	3.88867	3.81338	3.91019	3.91999	2.86621	2.22222	2.17889	2.8937	3.07221	2.3954	2.51388	3.72961	3.66417	2.36509	1.91458	2.74395	3.28397	3.19336	5.15712	9.54001	10.2232	5.94206	2.83753	2.6066	3.15964	3.21361	4.41568	6.343	6.88639	6.0013	6.30295	5.47069	5.26773	5.43109
		2	12.2563		3.43339	3.38036	2.81921	2.66294	2.99826	3.1238	2.67808	1.67849	0.940384	0.685478	1.25177	2.21487	2.22742	2.33737	3.05622	3.31513	3.2172	3.4875	4.2448	3.96804	2.8042	2.47087	3.17138	2.31078	1.50356	1.13403	1.5363	1.95812	2.22393	2.5963	3.95274	4.40216	2.95548	2.10376	1.53881	1.66289	2.38037	3.97584	5.02449	4.95498	3.817	4.23867	3.7754	3.67564	3.55065
		2	17.3771		3.37044	3.06801	2.34232	1.91484	1.94025	1.82319	2.36181	2.13369	1.86491	2.07378	1.99177	1.98482	1.78144	1.70356	2.30637	2.78535	2.72039	2.97261	4.09133	4.89145	5.02852	4.78275	5.3599	5.18705	2.94518	1.47808	1.29225	1.84995	2.60257	2.40791	1.50226	0.922748	1.36259	2.34104	2.86886	1.95793	2.76083	4.91019	5.04787	3.75143	2.29876	1.9597	1.62184	1.10316	1.39575
		2	28.5069		2.17016	1.90169	1.7447	1.84569	2.14988	2.64455	2.69574	2.28319	2.71556	3.63136	3.64194	2.86631	2.29963	1.61117	1.66555	2.14603	2.65043	2.63107	2.47594	3.8716	5.44133	4.62509	4.77096	5.99317	4.57903	2.52555	2.13426	2.35294	3.12481	2.42284	1.88148	1.64564	1.95694	4.12147	5.82955	4.41077	3.69329	4.94	4.60639	3.50898	3.41333	3.13257	2.22861	1.64133	1.71702
		2	83.7435		1.6272	1.90559	2.10189	1.93322	3.08467	3.81218	3.45757	2.49903	1.96541	2.29651	2.1744	2.02244	2.32965	1.87468	1.59809	2.07769	2.44958	2.08649	1.78861	2.66319	4.57725	4.13906	2.68193	3.24857	3.01829	3.16282	3.79922	3.96017	4.05862	3.45037	3.41231	3.66887	2.75084	3.35514	5.53506	5.83706	6.25569	6.52519	5.78437	5.27623	6.79973	6.7861	5.30988	3.39196	2.76165
		2	169.306		1.55957	2.88821	3.70467	3.56633	3.1941	2.65555	2.00032	2.06573	2.17841	2.83975	3.61095	2.99596	2.8062	2.33052	1.94651	2.62212	3.07744	2.86767	3.01553	2.63998	2.71954	2.73535	1.88735	2.06312	2.69076	3.20371	3.86678	3.86764	3.66405	3.11057	3.34502	3.59995	3.20411	3.95358	5.30819	6.49243	6.95031	5.67264	4.9141	4.97123	6.23174	5.65588	4.28979	2.83108	2.42674
		2	186.902		0.986557	2.01707	3.35819	3.68459	2.8767	1.57152	1.83585	3.46328	4.32505	5.939	7.01351	4.94958	3.35548	2.17814	2.25616	3.00589	3.53201	2.48053	1.87819	1.47701	1.5206	2.00096	1.97186	2.43721	3.1791	3.03123	3.51204	4.02997	3.35968	2.77492	2.68403	3.41619	4.14298	5.05582	4.50184	5.98086	7.5593	5.8974	4.19063	3.24395	3.33372	2.6924	2.74282	2.61748	2.73025
		2	154.657		0.952303	1.98485	2.73607	3.22997	3.13779	2.13895	2.11765	3.12118	3.34558	4.4548	5.93615	5.398	4.60696	3.49374	3.42932	3.88632	4.65042	3.92778	2.40731	1.58994	1.39411	1.44698	1.32334	2.04038	3.97888	3.53852	3.13407	3.40282	2.65915	2.67141	3.28282	3.88176	5.19618	5.85525	3.63563	2.66909	3.43659	2.70796	2.93926	2.89432	2.46568	2.8884	3.94238	3.47841	2.60723
		2	145.375		1.83529	3.41789	3.61261	3.46257	3.96545	3.25611	2.53942	2.4781	1.59492	1.96972	2.8857	2.82669	3.15914	3.29043	4.35173	4.69235	4.69153	3.7123	2.55844	2.14184	1.73079	1.1858	1.14481	2.61784	5.24723	5.0269	3.91158	3.44527	2.63476	3.58069	4.51035	4.44814	4.17387	4.01405	2.44096	1.82566	2.97976	3.09555	3.50157	3.49133	2.55012	3.53699	5.5583	5.59578	3.5481
		2	99.0645		2.19127	3.13809	2.65802	2.03555	2.33958	2.21543	3.06772	3.23581	1.82149	1.35559	1.50952	1.18924	1.14255	1.4989	3.24139	4.61836	4.77303	3.21494	2.56868	3.17811	2.98329	2.06177	1.66845	1.78203	2.93058	2.95693	3.0918	3.08258	2.16	2.65186	2.78152	2.69978	3.54124	3.38529	2.63633	3.28274	5.43469	5.63265	4.70179	3.98122	2.08792	2.40334	5.29187	6.16594	4.1596
		2	48.7168		4.40549	3.93684	2.61577	1.59904	1.06503	1.06702	2.26117	2.58474	1.61424	1.35115	1.59568	1.36283	0.919479	1.40369	2.6029	4.10858	4.39586	3.11729	1.97754	2.19969	2.47539	2.50394	2.16863	1.62763	1.80942	2.42587	2.78592	2.49139	2.60276	3.55592	3.0376	3.1753	5.04571	4.59277	3.34063	3.23996	4.92458	4.93726	4.23625	3.45529	2.12312	1.90844	3.32769	4.42561	3.23983
		2	34.5138		3.5699	3.13445	2.39765	1.75043	1.44696	1.83933	2.71416	2.8787	2.40607	1.90977	2.37338	2.52521	2.26472	2.69482	3.07182	3.49375	3.82165	3.47695	2.61198	2.26919	2.62992	2.90357	2.40765	2.23861	2.57071	2.39801	2.22526	1.69994	2.20501	3.80745	4.16657	3.92812	5.21453	5.77841	5.71411	4.89557	4.5603	3.82475	2.88881	2.48443	2.44352	2.60997	2.82341	3.78695	3.98154
		2	40.2225		1.99295	2.46651	2.64311	2.55865	2.48994	2.28205	2.0766	2.31305	2.73163	2.56382	2.65128	2.65485	2.74156	2.9445	3.05844	3.25639	2.98595	2.75234	2.16905	2.29533	2.84594	2.65859	2.14666	2.74056	3.06565	2.1102	1.66267	2.07664	2.69916	3.97568	5.04357	5.03095	5.87496	8.17924	10.4208	9.1171	6.70728	5.22622	4.43293	3.39928	3.22016	3.25522	3.24663	3.52957	3.58174
		2	31.8692		2.52474	2.37982	2.13031	2.43182	3.05847	2.49019	1.54395	0.986045	1.14846	1.35475	1.8889	2.11327	2.56113	3.16051	3.62172	3.54748	2.76894	2.04879	1.69953	1.65135	1.98343	1.88376	1.39119	1.94133	1.99698	1.43195	2.04378	3.60844	4.68545	4.63999	4.06501	3.7871	4.13852	5.09647	5.93683	5.69646	5.92127	7.24339	8.02272	6.29732	5.6868	6.4749	4.87749	3.32299	2.38361
		2	15.3229		3.64167	2.24434	1.31504	2.00408	2.62328	2.28319	1.65093	1.07249	0.532055	0.750852	1.58252	2.09838	2.21987	2.58336	3.59488	3.36614	2.66912	2.03526	1.82182	2.29168	2.64353	2.08873	1.36881	1.53938	1.60338	1.66048	2.21098	2.69899	3.25042	4.16776	3.30945	2.65492	3.68794	4.77836	3.74331	3.10686	3.37097	4.52496	6.48913	6.25204	7.69036	8.4059	6.04477	3.24534	2.85649
		2	8.223		3.09271	1.92845	1.74605	3.16718	2.91063	2.00458	1.81723	1.67234	1.92307	1.71179	2.04897	2.7193	2.29873	2.37121	3.02255	3.0065	3.06947	2.86762	2.85395	2.91509	2.76595	2.08573	1.30386	1.63381	1.70117	1.88361	2.69076	3.30636	4.01572	4.99292	4.15076	3.40138	4.26257	5.48432	3.80517	2.621	3.43796	5.83909	8.0182	7.93516	8.29188	7.32715	4.85404	4.00576	4.21707
		2	17.6756		2.54594	2.58666	3.53144	4.78818	3.40041	1.9414	2.3198	3.67196	4.62253	4.07556	3.46579	3.40829	2.78537	2.51662	2.45286	2.29985	2.87706	4.17922	3.43431	2.11917	1.80852	1.8262	1.88736	2.80313	2.69403	2.07674	2.27825	3.5879	4.82222	5.07237	4.31791	4.12536	4.06289	4.70449	4.10422	2.5511	2.92519	4.7924	5.83786	5.46611	7.43265	6.10305	4.02639	3.65164	4.18797
		2	30.2987		3.38804	3.54679	3.60693	3.88267	2.33453	1.42774	1.88804	2.15051	2.20473	2.32103	3.30544	3.6844	2.85392	2.88633	2.6263	2.53079	4.06781	6.10871	4.84416	2.56992	1.90705	1.68546	2.47649	4.09673	4.48219	3.50836	3.05949	3.3628	3.59284	2.83926	2.71243	3.19485	3.20204	4.27256	5.09102	3.68617	2.24056	3.1229	4.13192	5.2151	7.34967	6.29007	3.50653	3.03444	2.93853
		2	23.7438		4.03757	3.27687	3.06765	2.69777	1.98464	1.71867	1.61397	1.39535	1.55779	2.39627	4.41395	4.84869	3.15085	2.8181	2.64501	2.38608	2.80583	3.36937	3.07911	3.75222	3.97228	2.44322	2.5755	3.77145	3.73244	3.36276	3.72515	4.60879	3.88403	2.16351	2.06752	2.80449	2.93295	3.01131	3.95484	3.73811	2.64489	2.42458	3.46791	5.14708	6.25394	4.52475	2.78777	2.9284	3.6883
		2	10.2874		2.33938	2.36291	2.65768	2.69863	3.34424	4.02229	3.13042	2.92752	4.27146	4.81114	5.74965	5.15788	3.20123	2.41441	2.57553	3.33397	4.27011	4.08166	3.15707	4.50344	4.58084	2.98768	2.76522	3.08156	3.50768	4.4654	6.14684	6.69599	5.50167	3.65829	3.57648	5.32676	5.66729	3.38062	2.98354	3.54309	2.9783	2.31123	2.95508	5.15797	5.98224	4.08342	2.55286	3.92084	5.25963
		2	3.84783		1.98398	2.69027	2.79041	2.59166	3.82177	4.72489	3.46793	3.37278	5.29537	5.80591	5.22004	3.88474	2.73841	3.21195	3.50649	4.53424	6.98344	7.10928	5.11116	3.86487	3.21778	2.60509	2.72508	2.5415	3.54117	5.59872	5.83599	4.44291	3.8182	3.61496	4.17934	6.52373	7.02935	4.08838	3.24388	3.75686	3.71117	2.71443	2.61478	4.63373	6.69416	5.95639	4.97855	6.11791	7.16107
		2	3.48919		2.55104	2.72433	2.1506	1.57545	2.12567	3.2928	2.91237	2.62396	3.26661	3.31364	2.65992	2.06571	2.15958	3.54674	4.45143	4.47608	5.19832	5.47568	4.84405	5.18844	4.36736	3.70501	3.64447	3.37602	3.42124	3.9647	3.82588	4.11592	3.93726	2.95465	2.59309	3.94991	4.65935	3.14008	2.34001	2.92534	3.71613	3.51735	3.20112	5.25723	9.21553	9.31077	6.15477	3.44675	3.4756
		2	30.2149		3.30699	2.32144	1.85848	1.8935	2.62607	3.80166	3.89294	2.95691	3.50981	4.18473	3.26686	2.766	3.26047	4.85853	4.37819	3.33095	2.5512	2.54636	4.90142	6.73935	4.8505	3.37113	3.37967	4.73573	5.01958	3.98062	4.68327	6.72356	5.85147	2.87103	1.84819	2.23284	3.08373	3.91191	3.12596	3.45292	6.44616	7.24356	5.56837	6.02034	8.21631	7.73875	4.75716	2.28715	2.55879
		2	122.553		2.73774	2.12375	2.81169	3.81091	3.75782	3.87544	3.48713	2.33519	3.10667	4.51305	3.92213	4.11803	6.04418	7.17049	5.10231	3.26938	2.0525	2.53933	5.78551	7.1579	4.24054	2.23461	2.60327	4.00385	4.3856	4.00003	4.94398	6.47168	4.93823	2.70603	2.20891	2.43687	3.26481	4.49919	3.87196	5.20157	8.64675	8.84089	5.42073	3.41911	3.75857	3.50419	3.08338	2.74898	3.48823
		2	214.219		1.86557	1.30337	2.55252	4.34915	4.61233	4.06373	3.11384	1.62079	1.57998	2.39608	2.47116	2.90589	4.95076	6.03987	3.31285	1.89783	1.29981	1.39559	3.27465	4.15529	2.69928	2.77374	3.13971	3.22321	3.33482	3.70577	4.27114	4.19671	4.07234	4.6417	4.33255	4.22161	4.50645	4.40761	3.62128	4.45608	5.53547	4.6154	2.96336	2.95675	3.39605	3.70243	3.24261	3.74077	5.19287
		2	163.932		1.66754	0.907688	1.66664	3.3091	3.66234	3.81008	3.17117	2.08424	1.82454	2.62434	3.13407	3.05949	3.79462	4.79756	3.10166	1.43617	1.41226	2.47447	3.46631	4.15075	4.19842	4.29071	4.42041	3.0184	1.95616	2.2365	2.61404	2.45567	3.79987	6.06828	6.31046	6.26302	6.66754	5.87958	3.9711	4.27933	4.79616	3.96945	3.34518	3.33228	3.14842	3.2211	3.3718	3.64029	5.03433
		2	59.348		2.61313	1.40975	1.70999	3.27968	3.02422	2.24576	2.12201	2.13386	2.37342	3.03218	4.02216	4.25932	3.5567	3.14314	1.70281	1.18953	2.54572	4.54377	6.43909	6.65778	5.01857	3.84136	3.1853	2.01634	1.72662	2.56369	3.3138	2.5909	2.10777	3.15453	4.24609	5.3204	5.64418	4.18607	2.92772	3.95948	5.68144	5.54538	5.16535	5.08727	3.94824	3.93434	4.95525	4.24407	3.96419
		2	9.42875		3.04247	2.13581	2.48948	4.45998	4.14636	2.4142	1.50746	2.10904	2.5569	2.57149	3.06182	4.43421	4.23573	3.27385	1.83145	1.37515	2.40859	4.47931	6.6137	6.59422	4.89725	3.88486	3.60556	2.42708	2.36122	3.20887	3.19642	2.28471	1.81915	1.76947	3.07094	4.96863	4.4713	3.59166	3.27587	4.15777	4.8717	4.29616	3.71224	3.54711	2.61223	3.31756	5.64588	5.74372	5.18582
		2	1.38889		2.39664	2.8127	3.44956	4.44642	4.15027	3.42661	2.427	2.21578	2.79492	2.99079	3.76999	5.26218	5.18004	4.27236	2.9206	1.86892	2.1278	2.25921	2.59407	3.00565	2.69493	2.59022	2.26737	1.66094	2.24159	2.9207	2.62763	2.25563	2.04662	2.07755	3.27127	4.47502	5.06409	5.13558	3.38211	2.20022	2.21058	2.22836	2.25702	1.94426	1.86038	3.57154	5.77556	5.83091	6.46339
		2	1.31774		1.39448	2.36581	3.42639	3.74182	3.64542	3.86693	2.7836	2.07714	2.05263	2.22995	2.42342	3.02085	3.25386	3.27906	2.9823	2.42172	3.03128	2.62095	1.70387	2.12269	2.24645	1.50545	0.911274	0.801103	2.02397	3.32356	3.4507	3.39236	2.73521	2.48422	2.7394	3.29446	5.4985	7.32947	4.36743	1.68814	1.23173	1.42726	1.46665	1.52426	1.8026	3.29775	4.14599	3.36732	2.71983
		2	6.68924		1.11317	1.64467	2.34556	2.44898	2.2171	2.33666	2.02844	1.91863	1.53784	1.54201	1.77165	2.1855	3.17927	4.03807	4.39529	3.30284	3.3531	3.29871	2.53969	2.50513	1.93464	1.10323	0.734927	0.753238	2.17004	4.25448	5.20809	5.40934	4.56748	4.06748	3.36706	1.99097	2.58619	4.20208	2.75971	1.36888	1.6699	2.31955	2.855	3.6657	3.14185	3.94298	4.81826	3.68367	2.1819
		2	23.764		2.01207	2.09639	2.10214	1.69397	1.42627	1.38179	1.74565	1.98479	1.38147	1.2309	1.29885	1.71445	3.1263	4.45148	4.5673	3.08459	3.11564	4.00283	3.79426	2.99984	1.72168	1.10776	1.2468	1.53532	2.41861	3.9728	4.97667	4.41418	3.22161	2.21474	1.67061	1.15964	1.9021	3.74375	3.7049	2.11132	2.18685	3.33632	4.50366	5.40902	4.40026	4.38593	5.34694	4.5631	2.7788
		2	37.1913		2.46152	2.37645	2.01182	1.39886	1.27812	1.10411	1.20912	1.47207	1.91	1.95492	1.57749	1.22098	1.57519	2.27471	3.17585	2.34753	2.22514	3.42413	2.99365	2.12137	1.57097	2.01406	2.57234	2.71776	3.16222	4.06811	4.88862	4.1947	3.10104	2.35373	2.1773	2.05819	2.18795	3.36491	3.56941	2.76282	2.47499	2.8303	2.56929	3.29232	3.1165	3.57095	4.38843	4.70583	4.59992
		2	23.1124		2.34912	2.26338	1.96193	1.66736	2.15321	2.5044	1.76915	1.60487	2.61448	2.75149	1.9322	1.35181	0.989596	1.78884	3.55375	3.27436	3.21505	4.6603	4.21171	3.11417	3.57839	4.91213	3.92159	2.52188	2.66439	2.59766	3.04413	3.6825	5.16103	5.13361	4.70517	4.11155	3.11347	3.52444	4.44853	4.59859	4.24178	3.44661	3.89953	5.25363	5.84765	5.18604	4.62767	5.08094	6.17026
		2	6.3599		1.83071	1.82713	1.88194	2.26964	3.52419	4.23244	3.41476	2.59173	2.82926	2.36168	1.29664	0.910771	0.980307	1.59005	2.98541	3.03339	2.42219	3.51372	3.46524	3.14494	4.09004	4.74587	3.31609	2.47195	3.74939	4.42358	4.56096	6.24239	7.79596	6.98132	4.53085	4.01814	4.03143	4.37305	4.59062	4.02849	3.20197	4.54741	8.01923	10.4844	8.66811	6.03928	6.37263	7.47687	7.12319
		2	1.37492		1.07576	1.10796	1.73924	2.73285	3.12603	3.01623	3.16892	3.61616	3.53851	2.73827	1.79044	1.25801	1.32483	1.9407	3.52007	3.83262	2.80727	2.43737	3.15593	4.05481	4.00286	2.94505	2.00699	2.45728	4.38486	6.40233	7.43467	8.48861	8.66835	7.32886	4.7733	3.57797	3.9894	4.53711	3.82002	2.83301	2.58762	3.87912	6.18595	7.57997	6.204	5.73267	8.45402	8.99158	6.52789
		2	1.22183		1.18218	1.04066	1.39257	2.29613	2.12231	1.28293	1.52861	2.42491	2.89756	3.32393	3.30691	2.27464	2.23212	3.55771	5.1643	5.02365	3.03299	2.65621	3.9757	5.19629	4.98535	3.3499	2.46689	2.66977	3.70744	4.92238	5.54595	6.31745	5.31131	4.03009	2.91688	4.08368	6.99841	6.88366	4.56885	3.4992	3.97786	4.39439	4.06939	3.87352	4.26331	3.82923	4.64865	4.92452	3.81644
		2	1.15029		1.74699	1.57952	1.78134	2.48983	2.28358	1.14781	0.87785	1.2605	2.03869	3.11468	3.41766	2.69572	2.43269	3.07194	4.03999	3.82897	2.97098	2.43543	2.37138	2.47891	2.68337	3.03487	2.96907	2.83629	3.09213	3.8517	4.44404	4.72021	4.51451	3.21311	2.72918	5.15699	8.6968	8.99238	7.13807	6.32733	5.34282	4.86875	3.95169	4.07992	5.05339	3.98695	3.06763	3.21477	2.37293
		2	1.11051		1.47924	1.4381	1.84992	2.50277	2.23307	1.40946	1.0463	1.21546	2.13262	3.2637	3.40178	2.45341	2.06467	2.3935	3.37085	4.05014	4.10109	3.75942	2.41959	2.36213	3.54927	4.09687	4.27354	3.82834	4.19878	6.12153	6.57986	3.72342	2.36339	2.09542	1.53854	2.56023	4.8721	6.28728	7.02963	5.68697	3.79409	4.08929	4.09475	3.28874	4.12753	3.4832	3.78236	4.44958	2.92875
		2	1.12786		0.752042	1.20754	2.23931	2.41966	1.96164	1.73044	2.05647	1.98207	1.9463	2.40955	3.04853	3.15105	2.78576	2.36232	2.50079	3.02903	4.32185	4.72932	3.6907	4.09731	4.55914	3.92624	3.62219	3.55484	4.83767	7.53882	7.3268	3.59987	1.96776	2.17497	2.11174	2.15041	3.157	4.83801	5.93497	4.91906	4.03145	4.88087	4.11999	3.46458	4.79294	4.1123	3.3653	3.08366	2.23691
		2	1.13974		1.20896	1.48762	2.50673	2.67556	2.22332	2.68941	3.46808	3.7213	3.0366	2.16559	1.82906	2.31186	2.36338	1.57064	1.56242	2.65709	3.41	3.56947	3.36188	3.16396	3.25192	3.37919	4.12608	3.64299	4.8876	6.35506	5.55195	3.40594	2.35692	1.89737	1.68271	1.77466	1.89978	2.69753	3.49492	4.1097	4.8987	4.88039	3.47171	3.80707	5.87068	5.40731	4.08615	3.44163	3.84109
		2	1.12423		3.09339	2.07261	2.04723	1.98214	1.57814	1.42874	1.58228	1.82327	2.09271	1.83317	1.45756	1.53605	2.17791	1.92774	2.22002	3.92736	4.24609	4.27756	4.91414	3.85227	2.46552	3.65683	4.74954	4.58093	5.62897	5.60427	4.10184	3.1156	2.52163	2.03008	2.10648	2.26815	2.422	2.87239	3.44222	4.20238	5.81965	6.20847	4.70889	3.25618	3.13164	2.80781	3.00832	3.20638	3.80139
		2	1.13095		3.2013	2.06259	1.2854	1.22339	1.2147	1.74519	1.60509	1.53741	1.95618	2.0764	1.34796	1.4114	2.41899	2.971	2.96237	4.22768	4.07348	3.66793	3.83579	2.83509	2.08077	2.91942	3.52506	3.54913	4.62357	3.95489	2.79237	2.05317	2.2025	2.70257	3.07415	2.25565	1.50887	1.85031	2.56673	2.95463	4.70259	4.93919	4.10418	2.58145	1.81043	1.54384	2.12147	2.50433	2.74742
		2	1.16358		2.39079	1.88402	1.2409	1.27606	2.38372	3.80758	3.2514	2.49672	2.05087	1.7749	1.20368	0.886765	1.91634	2.82266	2.80835	3.8565	3.73546	2.49746	2.61365	2.82771	2.54777	2.3637	1.81749	1.95006	3.46436	3.47832	2.97679	2.26512	1.84251	2.57978	2.93872	1.70796	0.85823	1.30617	2.41455	4.44557	7.36118	6.38806	4.54064	2.96281	2.39138	1.89175	1.96687	2.34092	2.37076
		2	1.20748		1.2911	1.46927	1.45548	1.87073	3.04989	3.80458	3.48624	3.99173	4.27204	3.17852	1.83711	1.51418	2.42588	3.15652	3.03632	4.00677	3.96578	2.61477	2.29981	3.16726	3.20994	2.70439	2.03425	2.06032	3.34165	4.0647	3.66817	2.86804	2.47851	2.19504	2.11301	1.31979	1.68883	2.62892	3.1353	4.5742	7.17633	6.61559	5.58158	4.56405	4.27452	4.02793	4.71517	6.18626	5.05612
		2	1.22933		1.65193	1.60683	1.43135	1.80427	3.03288	3.12639	2.28868	3.60048	4.9075	4.43713	2.60341	1.42478	1.77038	2.04872	1.6888	2.09772	2.28185	1.41093	1.47545	2.07217	2.41474	2.41541	2.08734	1.92578	2.36321	3.21181	3.68667	3.55786	3.05602	2.4334	1.88235	2.04262	3.32276	4.32172	3.59816	2.89539	4.23561	5.53486	6.1597	5.76495	5.76082	6.41471	8.96494	10.884	8.10798
		2	1.2364		2.00797	1.65888	1.32436	1.37586	2.15906	1.96363	1.55879	2.44184	4.27244	4.67052	3.15824	1.75436	1.41492	1.47901	1.61703	2.07182	2.30692	2.1025	1.86622	1.99844	2.47668	2.44335	2.7284	2.5559	1.57662	1.79624	2.80981	3.20232	2.68515	2.03973	2.04597	2.20221	2.95424	3.82936	3.49752	2.81904	2.83621	3.89039	4.30679	3.38324	2.91018	3.52681	5.80599	7.33393	5.04673
		2	1.24575		3.11396	2.24497	1.90197	1.81957	1.70236	1.47601	1.38057	2.69853	3.6874	3.83441	2.93348	2.45212	2.08473	1.45586	1.44218	2.56179	3.84815	3.70742	3.33901	3.34458	3.69093	3.85433	3.83411	3.51436	1.89601	1.02051	1.46566	2.00648	2.02661	3.01862	4.46186	4.0015	2.81398	2.71479	3.29215	3.52228	3.33588	4.20866	3.91997	2.7634	1.93536	2.28511	4.04625	4.8167	3.35908
		2	1.32615		1.9014	1.46161	1.47559	1.74927	2.19973	2.32153	2.73345	4.08192	4.22268	3.19998	2.25491	2.377	1.95641	1.34613	1.70909	3.50245	4.79403	3.99098	4.03138	3.92021	3.96508	4.03616	3.60911	3.09958	2.02289	1.16619	1.16515	1.54243	1.95177	3.10021	4.95273	4.34781	2.38345	1.73148	2.20361	2.71042	3.54949	4.72942	4.45686	3.39543	3.53796	3.05418	3.49646	4.21562	3.24619
		2	1.58286		1.43222	1.22478	1.02523	1.53251	2.57378	2.71183	2.07391	3.01729	3.20338	2.54669	2.1757	2.23525	1.77243	1.35087	1.82215	3.22201	4.03375	4.70397	6.73002	6.02898	3.6672	2.88106	2.65675	2.95461	2.78589	2.25453	2.4772	3.37315	3.98273	3.74032	3.31037	2.65942	1.45456	1.30113	1.68321	2.57345	3.20911	3.93085	2.96157	3.13151	3.802	2.98469	2.65552	3.53658	2.67055
		2	1.81041		1.32263	1.14517	1.03203	1.38709	2.32679	2.14635	1.98577	3.40921	4.14159	3.49149	2.41195	1.747	1.27945	1.33595	2.25418	2.98628	2.56583	2.5795	4.3852	4.95717	3.2219	2.25478	1.69963	1.70049	1.46855	1.49836	2.312	3.73517	5.59	5.94328	4.63272	2.86084	2.10467	1.76185	1.94239	3.1559	4.52291	4.8545	4.43592	3.78492	3.17764	3.19533	5.14979	5.96727	4.40265
		2	1.50576		1.40223	1.29019	1.70789	2.37264	2.96718	2.57511	2.07502	2.60312	3.42194	3.04232	2.1086	1.76638	1.8995	1.93294	2.33354	2.115	1.39033	1.4642	2.87386	5.33504	5.04119	2.39962	1.14151	1.40645	2.38359	2.29843	1.84039	2.35655	4.31147	5.95032	4.81516	3.09781	1.79672	1.6758	1.59723	3.43573	5.77925	6.45554	6.70741	8.8431	7.89611	8.00547	10.1795	8.84112	5.81936
		2	1.12645		2.33248	2.16246	2.20139	2.17252	2.05267	2.01124	2.21273	3.25749	4.18165	3.50236	2.76585	3.40787	4.51526	4.31781	3.24507	2.16073	1.71147	2.04781	2.61	5.302	5.97742	3.61305	1.49746	2.35322	4.92696	5.02806	3.17102	2.93105	4.44155	5.28831	4.17243	3.0575	3.30911	3.75271	3.26804	3.97982	6.58083	6.9254	8.45974	12.7051	11.909	9.86789	11.7275	9.59802	6.24252
		2	0.97101		3.12654	3.41993	3.68673	2.74599	1.9709	1.48752	1.82539	2.50738	3.18157	2.86371	2.85653	3.70933	4.59045	4.38295	3.48372	2.88828	2.47049	2.558	2.2248	3.43204	4.79877	4.01158	3.06418	2.91674	5.28989	5.36274	4.05137	3.61531	4.68715	4.79618	3.09484	3.1995	4.67968	6.25614	5.33054	3.59193	4.23664	4.00886	3.92668	6.08229	5.4787	5.13725	8.03666	7.23353	4.37409
		2	0.912491		1.95399	3.16906	4.15913	3.1384	1.74687	1.52259	1.90404	2.11541	2.20222	2.24853	2.98201	3.57538	3.06057	2.53074	2.80783	3.45721	2.68107	2.32312	2.51344	3.62821	4.79934	5.04982	4.95669	5.11947	5.41608	4.52903	3.51953	4.1404	5.48037	5.55467	3.42482	2.57877	3.19659	4.31211	4.20724	3.45975	4.21405	4.01179	3.12242	2.38127	2.15929	2.35376	3.58968	3.80901	2.85594
		2	0.862788		1.1024	2.33178	3.42666	2.7855	2.20623	2.10361	2.70819	2.61456	2.18077	2.05778	2.96845	4.25702	4.04739	2.322	2.47479	3.49071	3.14079	3.22613	3.14942	2.90271	2.8427	2.8682	3.68121	4.07037	4.4184	3.13671	3.39489	4.96866	6.26826	5.83689	4.07901	2.96749	2.65372	2.55452	2.76245	2.88149	3.24986	2.66536	2.51201	2.69242	3.14236	3.91813	4.10166	3.89796	3.22761
		2	0.83411		1.5361	3.01988	3.84917	3.62647	3.72233	3.44915	2.69012	2.09287	1.97888	2.22119	3.15177	4.96308	5.76633	4.2804	3.21273	3.53881	3.58072	3.539	2.86254	1.71259	1.20541	1.75361	2.73876	4.30142	5.08699	3.39206	2.42026	3.72089	4.81907	4.66087	4.14535	4.30027	4.76631	3.55127	4.17767	6.20548	5.30367	3.6469	3.63074	3.69377	3.93284	5.42804	6.22457	5.50766	5.42533
		3	0.82721		1.93387	2.79633	2.80809	3.19536	4.55021	5.06971	3.81075	2.1981	1.62031	1.55548	2.18392	2.95558	4.31518	3.40118	2.04178	2.17656	3.00774	3.11556	2.01898	0.939271	0.716566	1.35944	2.32973	3.69	4.24471	2.55278	1.57489	2.77893	4.1316	4.32649	4.3682	5.10325	5.51335	3.59249	4.7145	7.75273	6.61688	4.06779	3.71258	4.15616	4.41135	5.61231	5.71997	5.04641	6.15213
		3	0.825779		3.40831	3.07634	2.44601	2.10579	2.70431	3.48248	3.1428	2.25654	1.32342	1.25661	2.14897	2.54192	2.99147	2.7404	2.13347	2.07215	2.44004	2.58702	2.09418	1.74411	1.49922	1.2738	2.11231	3.26179	3.47575	2.7278	3.01048	3.06163	3.40996	3.45511	3.59111	3.64686	4.06093	2.53584	2.8481	4.5622	3.88036	3.87753	5.14846	6.39088	5.98255	5.42322	5.5407	7.24467	6.30481
		3	0.833192		2.43887	2.90813	3.54587	2.75212	1.82969	1.66881	1.98745	2.12564	1.5775	1.44887	2.07775	1.87268	2.00142	2.1552	2.03733	1.93793	1.54142	1.79233	2.89685	3.89642	4.52778	3.39128	2.83152	2.94727	3.16024	3.89271	4.28796	3.76376	3.62049	4.02111	3.99962	4.24499	4.67443	3.67524	2.84389	3.03601	3.87708	6.93127	8.98246	9.17654	8.12989	7.61553	8.95485	10.8238	9.66811
		3	0.848231		2.27883	3.61019	4.66062	3.65443	2.44065	1.75994	1.54306	1.67176	1.58334	1.49214	1.62245	1.76698	2.98294	3.46984	2.40106	1.79173	1.53177	1.93044	3.15735	4.70431	6.23202	6.10252	4.87667	3.86137	3.75497	3.60084	3.20767	2.10402	2.03984	2.2773	2.58812	3.18993	4.00272	3.89622	4.29245	4.50591	4.30684	6.23569	6.98687	5.74101	5.34138	4.98933	4.89149	6.6688	7.55801
		3	0.844414		3.77988	3.5504	3.19751	2.48268	2.3602	1.96539	1.6175	2.01032	2.37604	2.52836	2.49075	2.56638	3.42719	3.85418	2.36371	1.4759	1.43429	1.89099	2.88642	3.54017	5.1114	5.20681	4.46305	3.34102	3.27791	3.46172	3.02356	2.98242	2.57947	1.56335	1.88574	2.24037	2.35349	2.98236	3.64231	4.3423	4.326	5.89767	6.76143	5.65566	6.4019	5.7256	3.16608	3.17831	4.84471
		3	0.804715		4.1265	3.86543	2.441	1.98933	1.83112	1.45847	2.06298	3.4854	4.07739	4.06809	4.15497	3.94106	3.49469	3.21047	2.3526	1.53255	1.26759	1.12264	1.57124	2.87315	4.97807	6.31081	5.52854	4.16543	3.6297	3.15766	3.36676	5.05192	5.42967	2.85971	1.50276	1.61531	2.21168	2.81597	2.89356	3.70752	4.8746	6.88312	8.49753	7.66777	9.22036	8.82776	5.43014	3.56613	3.51146
		3	0.747981		3.92164	4.47881	3.80956	3.22919	2.30403	1.45646	2.04876	3.3393	3.29229	2.43055	2.50345	3.1063	2.99528	2.4575	2.08393	2.40402	2.95356	2.82163	2.40641	2.89805	3.72935	4.28008	5.02859	5.43287	5.22364	3.89816	2.4946	3.78368	4.78755	2.67738	1.31508	1.27181	2.05186	2.85568	2.69191	3.07817	4.26324	7.41251	9.61665	7.06829	6.16863	5.93854	3.93592	3.34062	2.43583
		3	0.720334		1.95216	2.57743	2.79322	3.00928	2.2632	1.28524	1.69525	2.81659	2.76984	1.71301	1.05116	1.34891	1.55009	1.35039	1.99182	3.30828	5.64237	6.9996	5.93006	5.35661	4.40903	3.05639	3.24868	3.98603	3.81461	2.87701	1.9983	2.4659	3.40962	2.7186	1.59157	1.2968	2.76011	3.81107	2.85608	2.41271	4.82456	10.8614	13.5625	9.85069	7.23193	6.06888	4.69606	4.50322	3.31773
		3	0.738008		1.07754	1.26666	1.60992	1.64626	1.24637	1.02972	1.15687	1.22073	1.33331	1.01038	1.11448	1.76984	1.99231	2.17825	2.95621	3.76939	5.88288	7.27356	5.5381	4.45883	3.93584	3.18161	4.12472	5.08019	4.01203	2.71265	2.11661	3.18945	4.20091	3.57951	2.2133	2.38086	5.08631	7.06744	5.06401	3.21177	3.18366	5.54557	6.11398	5.17438	7.18037	7.11877	5.12012	5.13496	4.82301
		3	0.747844		0.469728	0.597605	0.911537	1.13005	1.38209	1.38676	1.37638	1.13263	1.08985	1.56843	2.49515	3.22714	3.12336	2.17747	1.81567	2.18283	3.72708	5.03842	4.37391	3.79972	3.35116	2.45012	2.4746	3.23907	2.99297	2.62958	2.54394	3.3861	3.9581	3.29341	2.41488	2.99705	5.97217	8.87244	8.34563	6.19775	4.72708	4.56406	3.7843	4.72347	7.66407	7.38048	4.95631	4.11757	3.98682
		3	0.746613		0.607922	0.933798	1.51443	2.19881	2.43668	1.94813	1.37097	1.1988	1.35253	1.97832	2.62315	2.52621	2.58482	2.44404	1.38808	1.43569	2.6167	3.45072	3.31175	2.59094	2.71942	2.85708	2.51217	1.9422	1.96237	2.54488	2.34034	2.11409	2.41006	2.90507	3.6144	3.69216	3.78191	4.63102	4.43575	3.91396	4.38534	5.00118	3.64561	2.6817	3.84106	4.13853	4.25252	4.37253	3.90477
		3	0.723303		1.3549	1.7277	1.62464	1.60965	1.95423	1.92797	1.68708	1.35268	1.07988	1.43882	2.24053	2.66238	3.90206	4.15391	2.32129	1.22316	1.98814	3.59778	3.75409	2.80587	2.51916	3.13619	3.30783	2.50173	2.17993	3.3864	3.12139	1.87138	1.47038	2.66016	4.51125	5.00287	3.57501	3.04666	3.89702	5.32799	5.25691	4.44771	2.96124	2.25696	3.71475	5.46793	6.67089	6.99568	5.93988
		3	0.691052		2.0273	2.30847	1.52217	0.894536	1.02422	1.49847	1.82502	1.50128	1.09959	1.17463	2.13858	3.44107	4.21333	3.681	2.03716	1.32244	2.07166	2.93452	3.03439	2.16556	1.90923	1.89372	2.09158	2.07372	3.17258	4.31522	3.82357	2.27147	1.54399	2.22924	4.41949	4.99419	3.61936	3.04654	5.8032	7.91495	5.56565	2.78465	2.12417	2.64865	4.03991	4.34779	3.83745	4.19841	5.34926
		3	0.668324		2.46985	3.21463	2.01698	1.43393	2.18893	2.42251	2.2383	1.94528	1.68036	1.54207	2.17018	3.62947	3.87324	2.79421	2.31172	2.08205	2.74508	3.34112	3.18043	2.97886	2.96788	3.06588	2.76215	3.14377	4.42072	4.53417	3.75361	4.11533	3.62643	2.66595	2.97766	4.251	3.46949	3.03627	4.15857	5.00334	2.91977	2.21155	3.46216	3.85974	4.35255	3.66988	2.76858	2.82206	3.35152
		3	0.84275		4.55338	4.8063	3.35791	2.95994	4.43283	4.44064	2.74604	2.26994	2.01076	1.6126	2.2478	4.3129	4.8919	4.32625	4.07743	3.39342	3.25172	3.28683	2.39607	1.88489	2.54166	3.10761	3.50952	4.86993	6.4436	6.88118	7.63376	8.27591	6.94064	4.45488	3.96266	5.09477	4.82459	3.56172	2.97873	2.9314	2.51075	2.82579	4.09719	4.55692	4.61486	4.67341	4.04869	2.90743	2.80308
		3	1.4888		5.91458	5.52305	3.96458	2.78978	3.60166	4.24337	3.54298	3.05435	2.17263	1.39424	2.09615	3.67778	4.55753	4.14488	3.82697	3.39908	3.61683	3.84372	3.0712	2.80517	3.33462	3.59867	4.29971	5.03536	5.50532	6.7696	9.16031	8.36485	5.00011	3.27871	3.75076	5.02298	4.2923	3.19565	2.56348	3.32322	3.85008	2.64807	2.4016	3.8315	5.57481	5.66829	5.64656	4.21966	4.68346
		3	2.0597		4.67709	3.5844	2.67282	1.57501	1.5885	2.42416	2.03192	1.79868	1.77838	1.8168	1.92486	2.45944	2.90497	2.55435	2.19417	3.00844	3.58923	3.83448	3.67155	3.90754	3.81356	3.29461	3.47128	3.97956	4.82577	6.5143	8.93706	7.76213	4.06951	2.55002	2.7008	3.34733	3.31859	3.63976	5.1004	5.78711	6.56968	5.35455	4.5265	6.89588	8.32952	5.64124	3.86703	3.28854	3.91649
		3	1.58811		3.84098	2.83135	2.5673	2.14654	2.03828	2.00204	1.67228	1.67807	2.3737	2.29035	1.63019	1.59246	2.0912	1.60928	1.32452	2.33256	2.73118	2.22837	2.76396	3.68057	3.53014	2.89723	2.36345	3.59038	7.32725	9.11573	9.14433	6.72187	4.25357	2.68552	1.99929	2.27952	2.74974	4.68961	6.63802	5.8612	6.26338	7.5411	7.21785	6.39863	5.61617	2.85106	1.89531	2.64772	3.84325
		3	0.983698		3.19422	2.66084	3.05705	2.43125	1.89669	1.63962	1.6583	1.60308	1.65875	1.39844	1.27876	1.71499	2.30239	1.79757	1.5951	2.76657	2.88954	1.67848	2.05023	3.23154	3.39468	2.68719	2.31332	4.0485	7.63282	7.65082	5.88495	4.36781	4.20173	3.66019	2.87183	2.78402	2.53918	2.85701	3.94099	3.01746	3.98591	6.7391	8.27954	5.96832	3.6462	2.59718	2.52087	3.7973	6.00159
		3	0.797612		1.87787	2.91413	3.73378	2.40262	1.10266	1.19515	2.18717	2.00386	1.18543	1.24337	1.8314	1.88415	2.06365	1.93525	2.12101	3.37148	3.68795	2.15385	1.33572	2.4141	2.56727	2.47747	3.41543	5.38172	7.34052	5.39638	2.97036	2.09471	3.20856	3.20971	2.93366	3.1596	2.35595	1.82032	1.9534	2.03923	3.33522	6.16397	6.84028	4.67098	3.2949	5.12817	6.77925	6.38238	6.8431
		3	0.780095		1.92706	2.21834	2.73958	2.20628	1.13025	1.11278	2.07014	2.08659	1.9714	2.81168	3.2671	2.82908	2.69335	2.47265	2.51159	3.03825	3.06268	2.72745	3.93497	5.43817	5.00827	5.08701	6.0745	6.29479	5.81876	3.74699	2.15293	1.42619	1.91579	2.73494	3.35102	3.88613	3.00023	2.05954	3.37196	4.80147	6.112	8.68573	7.7817	4.84992	4.83895	9.74991	12.5559	10.1907	9.46094
		3	0.768397		3.02588	2.16931	2.43729	3.38434	2.5686	1.58783	1.95092	2.67086	4.01409	5.86314	5.87639	4.4309	4.05043	3.62961	4.10457	5.22265	5.54334	5.32418	8.53683	10.651	6.90113	4.24956	4.58145	4.41912	3.85259	3.58578	4.44469	3.36605	3.69	6.86503	6.94184	7.56364	6.24567	3.71117	5.55667	7.17543	6.16754	6.78325	7.03719	8.10774	8.35047	8.23391	8.61634	9.20804	13.8395
		3	0.749837		3.16842	2.24496	2.36887	2.95714	2.48528	2.09184	2.47239	2.97485	3.95375	5.98348	6.32596	5.68389	5.79875	5.06048	4.86411	7.03073	8.33676	7.34152	9.54346	11.1153	7.84823	4.35957	2.92604	2.69552	2.86961	5.02921	8.19376	6.99215	7.18131	10.677	9.81809	9.60028	8.56648	4.69493	4.51562	5.72663	4.74628	5.25756	7.333	10.5506	9.6843	5.81677	3.47771	4.24837	6.35298
		3	0.715893		2.93907	2.89192	2.7342	2.30268	1.71835	1.59044	2.40631	3.0568	2.87867	3.21056	3.5049	3.21809	3.6228	3.29394	2.83794	3.35478	4.26771	3.37279	4.1516	5.52698	5.23627	4.34619	3.38668	2.78089	2.41663	3.534	5.5939	4.62816	4.72157	6.56662	4.6389	4.12986	4.40591	3.56885	3.22245	3.20072	3.33336	4.21471	5.75848	7.50372	6.12442	3.44693	2.5859	2.04588	1.87167
		3	0.687729		2.52155	3.02652	2.72577	2.30625	2.28741	2.39745	3.29974	3.42562	1.88819	1.6578	2.30451	2.18572	1.9348	2.60728	3.76479	4.11518	2.90959	2.90279	3.98558	4.45085	4.87821	4.10178	4.6007	4.31901	3.71074	4.0508	4.53526	4.10282	4.95709	5.43696	4.82231	4.68921	5.27102	5.32113	3.56434	2.4149	3.35948	4.65163	5.87108	6.86957	5.9992	4.20175	3.5888	2.89771	2.60726
		3	0.670568		2.44575	3.0657	2.34878	2.23857	3.15198	4.41912	4.81057	3.67728	1.56196	1.22828	1.97189	1.852	1.98713	3.42052	4.95067	5.08083	3.77109	3.56384	4.40005	5.58407	6.35397	5.76663	6.31286	6.07061	5.51604	7.05967	7.04272	5.38328	4.99127	5.18853	5.77708	6.34964	6.60556	6.66682	4.85367	3.72269	5.28535	6.4655	7.25897	7.98053	7.85929	7.03552	6.96114	5.84989	4.78344
		3	0.65632		2.4228	2.64716	1.97484	1.75395	2.86747	4.79759	4.40115	2.64373	1.70331	2.39438	3.80585	5.41448	4.01875	4.26801	3.64563	2.66385	1.86989	2.69188	3.42324	3.56167	4.94965	4.95065	6.1823	6.25125	4.56424	4.81396	4.91014	3.53964	3.2189	4.39797	5.09423	4.57273	5.16355	5.43703	4.06952	4.02485	5.41717	6.04677	6.33478	4.63182	3.7665	4.08388	5.27953	5.11072	5.85995
		3	0.68484		3.59492	2.92329	2.52916	2.34228	2.57407	3.94183	3.72515	3.49496	4.3917	5.94646	9.90001	12.0585	9.67787	6.91517	4.51187	2.25874	1.95813	4.08016	6.23691	6.29922	7.22277	8.31691	8.50783	7.34875	4.08932	3.3729	4.01552	3.87265	4.43957	6.03244	5.57645	4.78876	7.01322	7.47648	4.04881	2.47434	3.30016	4.82672	7.02417	5.17012	2.86571	3.20256	4.78195	5.87599	7.48399
		3	0.809155		2.71967	2.51522	2.98069	3.30219	3.30829	4.3853	5.68816	7.07776	7.20195	7.21967	7.80864	8.05024	5.49776	4.18573	2.86518	2.23122	1.81361	3.3796	6.39515	7.57144	8.79878	8.77385	7.29623	5.37133	3.10095	2.6169	2.5817	2.50911	3.29449	4.52193	4.04437	4.54095	6.79941	6.35257	3.35024	2.82867	3.30865	3.74201	5.35204	3.88878	2.15591	2.02534	3.95534	4.92286	4.69115
		3	0.920182		1.34655	1.81417	2.96778	3.74571	3.89104	3.32343	3.81925	4.36586	3.61313	3.09119	3.33831	2.37719	2.23305	1.64768	1.45957	2.16405	2.12303	2.04413	2.72349	3.00963	3.32514	3.23453	2.88339	3.69443	4.20318	3.75036	2.64255	2.256	3.29941	3.96622	3.48659	4.23887	4.68492	3.4319	2.38068	3.8393	4.95349	4.39093	4.19345	2.67404	1.50257	1.44831	2.78488	3.33253	2.48656
		3	0.837263		1.32445	1.42716	2.27814	3.59998	4.23154	2.99821	2.07805	2.09548	1.92078	2.64853	2.91298	2.4949	1.88471	1.42307	1.62412	2.54033	2.59872	2.34166	2.73689	2.85507	2.22238	1.83621	2.61088	4.64182	6.39183	6.71371	5.37698	6.28503	7.01828	4.68493	3.19641	3.8414	3.59635	2.97685	2.71009	3.19923	3.38994	3.39671	3.64356	3.05465	2.55269	3.15289	4.31515	3.84984	3.01696
		3	0.72295		1.63332	1.34246	1.54819	2.08529	2.63185	1.77373	1.09845	1.06646	1.55161	2.47438	3.03878	3.05985	2.48544	1.70112	1.97938	2.68901	2.5077	3.03372	5.28209	6.36345	5.35766	4.55802	3.73965	4.6229	7.27952	8.59771	8.78077	11.3251	11.2482	6.71004	4.13856	4.68567	3.65697	3.52796	3.85345	3.22579	2.49868	2.50689	2.96554	2.98431	3.59139	4.50256	4.76811	4.70376	4.56045
		3	0.664753		1.58163	1.64494	1.34809	1.34923	1.51644	1.31336	0.964335	1.36088	2.13414	2.47164	2.47293	3.26737	2.92783	1.99535	1.91038	2.42142	2.8455	3.22596	4.12707	4.18653	5.1352	6.59616	5.03707	3.82995	4.53507	6.01957	6.88645	6.97842	6.57727	4.12925	5.01557	5.28968	4.43695	6.60637	6.41149	3.9783	3.03927	4.20195	3.95024	3.96075	6.13115	6.82027	5.85218	5.84282	7.39683
		3	0.660869		2.90472	3.57189	3.38562	2.43867	1.57462	1.75457	1.77405	2.45364	3.57246	3.77412	3.79031	3.9585	3.33518	2.39294	2.77954	3.33006	3.16843	3.10874	3.28476	3.40089	6.1447	8.72184	6.72264	4.75014	5.3459	7.84578	9.49648	6.83633	4.04713	4.96772	7.17415	6.5172	6.07311	9.70778	9.17177	6.65068	7.69031	8.19454	6.62297	6.7496	9.31052	10.1226	8.55821	8.72732	11.6794
		3	1.09808		2.67404	4.05775	5.36581	4.37392	2.67685	2.97995	3.12906	2.66662	2.41581	2.48622	2.36009	2.56383	2.32469	2.58017	3.18955	2.96877	2.27959	2.61125	3.70384	3.42181	4.04722	4.98103	3.69317	2.55548	3.14877	4.56697	5.35582	2.97017	2.10231	3.17185	5.13133	4.3395	3.96658	6.88777	7.17846	7.37573	9.37926	7.69876	4.4283	4.44055	6.6889	7.1366	6.1809	5.44552	5.77161
		2	2.78441		1.69284	2.78152	4.39674	3.6877	2.27162	3.00528	3.49627	2.76544	1.872	1.42422	1.58475	2.07109	2.66531	3.1217	3.3771	2.53206	1.37309	1.96635	3.27551	3.11612	2.89833	3.11455	3.07543	1.94488	1.62182	1.66919	1.99606	1.73502	1.9405	3.102	3.44789	3.14469	3.66382	4.80723	5.06202	4.77995	6.68059	4.59952	1.9221	2.68755	5.0029	6.29535	5.33025	3.43657	3.29338
		2	6.07583		2.01567	2.63691	3.07483	2.50441	2.23479	3.0618	2.92456	2.20633	1.50508	1.17575	1.16853	2.25589	2.54051	2.15162	1.91033	1.73258	1.98627	2.69514	2.8175	2.44941	2.25102	2.51508	3.33062	3.36067	2.70929	2.34527	2.08764	2.12815	2.92078	4.18024	4.45588	4.95157	5.56898	4.95513	4.0457	4.97869	8.01763	6.66118	3.42911	2.65096	3.27821	4.47056	4.58365	4.47014	5.69995
		2	9.84944		2.14945	2.58878	2.81081	3.42382	3.56039	3.58575	3.00764	1.76677	1.2777	1.10265	1.2768	2.32704	2.66088	2.00961	1.49331	2.68183	4.90799	5.71348	3.85507	1.84775	2.03175	2.1834	2.95874	3.35001	3.46852	3.34095	2.41014	1.53767	1.94194	3.55843	4.05181	4.1968	4.84408	4.04175	2.96914	3.1474	4.83817	3.72045	3.03616	3.49295	2.82659	2.61453	4.18018	5.50613	6.3838
		2	11.0809		1.97345	2.33521	3.16396	4.77375	4.00482	2.83885	2.65747	2.22167	1.43332	1.17399	1.36162	2.22082	2.62619	2.24416	2.02997	3.27583	4.95753	4.94415	3.15025	2.30312	4.02425	4.62382	3.45181	2.89027	2.71795	2.50833	1.5911	1.07098	1.85282	3.49967	3.72027	2.39082	1.89783	1.9934	2.1821	2.88382	3.00904	2.21615	2.92154	3.84695	4.01396	3.99331	3.7891	3.98489	4.66572
		2	6.52361		1.60234	2.11323	2.58983	3.36601	2.44431	1.79684	2.06779	1.74781	0.975714	0.825648	1.24161	1.96379	2.17665	1.78176	1.73901	2.67337	3.42198	3.33978	2.78378	2.87853	5.17615	6.16629	4.05894	3.56168	4.00163	2.79137	2.45231	2.89017	2.9649	3.76696	3.82084	2.63356	1.8377	2.32271	3.44984	5.61511	4.90332	3.47179	3.9556	5.3072	7.00749	6.82726	4.62101	3.04332	3.38226
		2	2.51673		1.37033	2.05276	3.33799	4.00714	3.03569	2.16933	1.72579	1.48284	0.923299	0.81013	1.37152	1.57867	1.4116	1.0308	1.18274	2.0716	2.81227	2.77357	2.46328	2.38447	4.52703	6.69446	6.17393	6.21344	6.34744	4.03714	3.8198	4.347	3.62092	2.62222	2.7668	2.67198	3.05723	3.85298	6.18696	9.15857	8.32219	5.34434	4.17586	4.18471	5.21083	4.8845	3.08624	2.82187	4.01212
		3	1.63433		2.41396	2.63766	4.71322	5.51901	4.28869	2.77518	2.21971	2.40779	2.01019	1.78667	2.05347	1.91734	1.59236	1.7194	1.90193	3.10729	4.1375	3.66545	2.75998	2.1898	2.80862	4.02247	3.80384	4.53253	5.22006	4.05675	3.44298	2.89488	2.74566	3.00308	2.66543	2.80081	3.43459	4.39558	5.39178	6.95902	6.01972	4.45283	4.26779	4.43576	4.74302	4.19642	3.37591	4.66995	5.24035
		3	1.60714		4.23905	4.23779	4.671	3.59864	1.99043	1.46863	1.82334	2.37171	2.23189	1.84814	2.16452	2.64293	3.25317	4.03141	3.53659	3.65984	3.91869	3.64109	3.46065	3.14963	3.36614	3.22827	1.97479	1.52315	1.97553	2.06066	2.06483	1.90001	3.71528	5.97415	5.0954	3.39725	3.61219	4.25103	5.07481	6.1556	5.51234	5.13293	5.27126	4.51589	3.42976	2.93671	4.30403	7.79344	8.3376
		3	1.39642		2.63458	2.88842	3.32088	2.16838	1.06975	0.969952	1.56903	2.26949	2.38908	1.63613	2.11052	2.52779	2.64689	3.4336	3.52258	3.87497	3.29325	2.8119	3.34345	3.60681	4.53729	4.59011	2.55985	1.08936	1.08027	1.61044	1.8978	1.96503	3.311	5.54945	4.90197	2.88215	2.47013	2.80515	4.19898	6.69483	6.49606	4.55876	4.0675	3.17764	2.1712	1.82133	2.5817	5.14357	6.62523
		3	1.22421		2.09046	2.50624	3.02801	3.11777	2.43349	1.69078	1.86288	2.82208	3.00757	2.32422	2.62703	2.84105	2.79456	2.88974	2.37626	2.67327	2.43334	2.10927	2.5562	2.54911	2.98389	3.52165	2.18042	1.59117	2.56604	3.20729	4.11591	5.04917	3.52149	2.87951	3.15797	3.466	4.09969	3.80797	3.65767	6.01416	6.13173	4.43559	3.45923	2.88015	2.42898	2.38307	3.61211	5.35599	7.33374
		3	1.08399		1.36823	1.87508	2.6732	3.45953	3.73341	3.16291	2.60476	2.58006	2.46332	2.19254	3.24178	3.68713	3.25676	2.81603	1.72093	1.72806	1.97036	1.94631	3.06022	3.82961	4.6807	5.05876	4.08806	4.17242	4.98807	5.36333	7.72742	9.48252	6.40082	2.69506	3.28135	7.25153	9.46299	6.95305	4.00879	4.37399	5.46981	4.58619	3.9865	3.98895	3.8756	4.00141	4.72611	5.4733	5.61283
		3	0.974844		1.16547	1.45824	1.73738	1.78033	1.96121	1.86839	1.53133	1.29476	1.09832	1.71382	3.30519	3.83721	2.75213	2.05105	1.62928	1.53278	1.98135	2.56573	4.06464	4.20133	3.58268	3.51906	3.43683	3.89986	4.39495	4.80381	6.66192	7.10819	4.25242	2.33864	2.9716	5.9687	7.32286	4.59534	2.76354	3.84666	4.87115	4.33509	3.66495	3.74466	3.46014	4.11404	5.72292	6.30463	5.07681
		3	0.923731		2.22845	2.65181	2.05109	1.35999	2.09593	2.51035	1.63364	0.905449	0.745546	0.982408	1.80849	2.5285	2.274	2.73518	2.76336	2.0628	2.08982	2.42001	3.60603	3.7962	3.63032	3.7173	3.69699	3.5753	2.89442	4.07701	5.96356	5.12387	2.98086	2.1803	2.29664	3.36689	3.69443	2.88505	3.24816	3.91302	4.8269	5.31748	5.17368	5.2777	5.83462	5.13833	5.38796	5.07002	4.87243
		3	0.868075		3.8511	4.57436	3.42873	2.31945	3.5108	3.881	2.19553	1.04181	1.18057	2.20658	2.68425	2.90103	3.22036	3.40918	2.93736	2.08227	2.04213	1.96154	2.64884	4.04737	4.80641	4.57761	4.1812	3.85843	3.17779	3.00358	4.00546	4.40985	3.22466	2.60954	3.47268	3.73526	3.73552	4.27063	5.12383	5.11206	5.76854	6.29418	6.38256	8.09763	9.92919	7.28978	4.30405	4.79706	7.24612
		3	0.827369		2.29404	2.78539	2.07916	1.98805	2.97049	2.66292	1.85114	1.72052	2.94597	5.11732	5.15617	3.58951	3.00114	2.74127	2.32371	1.76338	2.03817	1.80077	2.23073	3.37237	3.88919	3.58916	3.19003	3.3235	3.56301	3.75905	3.95138	4.26417	3.67215	4.37748	5.62553	4.97298	4.76717	6.10144	6.80969	5.06055	4.03575	3.95479	4.54597	5.65983	6.87439	4.97439	4.15264	4.83588	5.82325
		3	0.834841		1.58293	1.35137	1.51136	2.25082	2.6263	2.33987	2.58392	2.25695	2.14769	3.59613	4.53125	4.02431	3.80449	3.27693	2.33487	2.03294	1.56818	1.47445	2.22869	2.7415	2.77501	3.97862	4.19039	3.27538	2.85759	2.6986	2.33965	2.18818	2.86551	5.16542	6.81415	4.6664	3.01477	3.51259	4.24953	3.04119	2.46072	3.00387	3.65155	2.92199	2.806	4.64646	7.63499	6.84423	4.05225
		3	0.867486		2.11385	2.08733	1.80405	2.24163	2.3558	2.50572	3.00369	2.418	1.7412	2.15311	2.76884	2.35458	2.16783	2.32894	2.81037	2.69704	2.06929	1.56083	1.88867	2.14185	3.1607	5.43839	4.70649	3.27942	2.49828	2.31044	1.9188	1.54773	2.12006	4.56734	6.70668	6.07944	3.98976	2.66558	3.32097	2.69677	2.27405	3.11484	3.58198	2.88629	4.8367	9.10074	13.341	10.3933	5.52846
		3	0.862935		2.99431	2.97833	2.45502	2.13557	2.13874	2.1475	1.82964	1.52315	2.20337	3.13637	2.42489	1.19396	1.36609	2.96218	3.72236	3.03193	2.26104	1.87667	1.61559	2.60036	5.65875	8.02608	6.51711	4.65987	3.02294	2.47112	2.6564	2.06103	1.94242	3.09323	4.89824	5.44719	4.05164	2.96317	3.87656	3.80411	3.36911	3.60184	3.92345	6.34338	8.30169	9.89842	11.4667	9.15948	5.97316
		3	0.824855		2.56409	2.33623	1.8058	1.92769	2.20526	2.04941	1.50671	1.3694	2.53968	3.6481	2.50632	1.09472	1.13437	2.00075	2.60291	2.17891	2.39459	2.27562	1.73033	2.6068	4.11717	5.27159	5.15375	5.03497	3.60695	3.25528	3.3721	2.52645	1.55435	1.91697	2.27561	2.75608	2.96072	2.73031	3.44763	3.66777	3.8598	4.06053	5.43558	8.41762	8.10691	5.89684	5.54915	5.41929	4.94686
		3	0.802151		1.97999	2.11864	2.1662	2.38837	2.87182	3.01645	2.45727	2.67665	3.16976	3.23887	2.19121	1.55494	1.39179	1.26703	1.72961	2.91604	3.1778	2.84585	2.74488	4.10401	3.85233	2.40457	2.36533	3.08794	3.2673	3.6927	4.06591	3.07517	2.29063	2.39864	2.00797	2.296	2.89271	2.92967	3.05616	4.40965	6.40053	5.99061	5.09939	6.85239	6.83808	6.52447	6.74909	6.77242	5.91256
		3	0.794266		2.71955	4.00364	4.45688	4.15434	4.87816	4.73302	3.13713	2.69449	3.25884	2.9866	2.84999	3.03798	2.63879	2.83758	4.44046	6.06702	6.00222	4.87929	4.20464	4.99032	4.18084	2.72553	2.25648	2.93862	3.35259	4.24847	4.94023	4.98405	4.56997	4.71519	4.0882	3.44468	4.63498	4.85361	3.92546	4.68126	6.3593	5.73668	3.35469	3.72698	5.24032	6.14645	6.43366	6.42647	7.21659
		3	0.799169		2.37615	3.43086	3.38191	2.81193	3.96128	5.09467	3.34635	2.04864	1.5622	1.45281	2.63418	3.67486	3.43911	3.70619	4.48608	4.66484	4.37133	4.66514	4.16439	4.27273	4.65955	4.91115	3.34924	2.49307	3.19144	4.79629	6.04594	4.85703	3.52611	3.37137	3.72707	3.67081	4.70636	5.30404	4.65077	5.1906	7.18419	7.06463	4.87831	4.88154	6.80891	8.05407	8.11781	4.74638	4.89546
		3	0.790364		1.90089	1.98811	1.82394	1.32364	2.30589	3.31415	2.77986	1.98104	1.44839	0.937445	1.33615	1.88695	1.80808	2.16005	2.7163	2.77363	3.47744	4.73008	4.53988	4.27926	5.20989	7.1432	5.13774	2.16776	2.13765	4.43256	5.71187	5.05175	3.53606	3.24374	4.41916	4.66246	4.61129	4.29459	2.90314	4.02311	6.90466	8.15186	6.58198	5.38278	7.44588	11.7517	12.7767	7.84081	6.3052
		3	0.768559		1.16657	0.962165	1.22319	1.57253	2.55568	3.20587	2.59609	2.45229	2.02683	1.87246	2.34546	2.11937	2.3897	1.86686	2.04635	2.79362	3.43682	3.04285	2.93846	2.88582	4.02201	6.93941	7.1477	3.95848	3.17163	3.67977	3.64727	2.83183	2.23415	2.54005	3.77989	4.96536	4.89863	4.35172	2.79102	2.57535	4.00743	4.90113	4.88438	4.11624	5.0296	8.84844	12.024	10.7935	10.7499
		3	1.05583		1.90081	2.29533	2.88975	3.76079	4.47927	4.37318	2.96605	2.15802	2.15415	2.76187	4.9273	6.42651	5.94369	3.87773	2.1289	2.88537	3.65971	3.10741	3.16017	3.46918	4.06785	6.63639	8.4145	5.51936	4.23511	4.41206	3.39921	3.33648	5.06402	4.96669	5.46021	7.56146	6.17406	4.51427	3.84436	4.45181	4.50079	4.68237	4.96493	3.91605	3.79674	5.57385	7.81902	9.1701	9.70235
		3	2.03647		3.10257	4.34946	5.21853	5.11259	4.78234	4.20354	3.02336	2.33819	2.23801	2.81174	5.98594	8.47673	7.94945	5.01574	2.78759	2.46394	3.22182	4.0873	4.15618	3.53097	4.80998	7.39607	8.47871	5.51408	5.08287	5.81407	5.04535	6.12999	9.12883	9.41263	8.16976	8.31852	6.09566	4.02994	4.93644	6.00262	4.67758	3.46944	3.41857	3.10431	2.84804	2.8284	3.028	3.41133	4.7353
		3	2.85136		2.26651	2.4876	2.61358	3.02324	2.77552	2.98264	3.10935	2.44406	2.29602	1.789	3.55762	5.4428	4.59527	3.91463	3.49357	4.22163	5.46206	5.94489	4.61341	2.87166	4.07633	5.83207	5.59607	4.03056	4.72066	4.9212	3.7823	3.90685	5.92193	6.40704	6.7081	6.26511	4.87401	3.22154	3.41123	4.59926	4.41133	3.45968	3.04135	3.02665	2.55942	2.34479	2.44585	3.14916	4.96302
		3	2.00863		3.63708	2.77195	2.69524	2.95166	3.14018	3.8339	4.44735	3.33206	2.50852	2.41144	3.85664	4.62622	3.68684	3.6837	4.51942	6.38046	7.4396	6.67476	4.21594	3.24529	3.10397	3.68292	4.02639	4.83131	5.03347	3.26459	3.21757	4.95325	4.76875	4.19683	4.43519	4.89194	5.49232	4.07935	3.17889	4.64831	6.32127	5.35715	4.1195	3.81327	3.49812	4.31587	4.79639	5.56336	7.4534
		3	1.00843		3.71421	2.59531	2.19798	2.33877	3.08465	3.24068	3.13857	2.81558	2.77397	2.41601	3.71435	4.27375	2.962	2.97039	3.18595	3.39375	4.69837	5.27067	4.53763	4.60702	3.53766	2.67622	4.34762	7.83136	8.80249	5.27477	3.47983	3.70407	3.05395	1.78184	2.45202	4.48442	6.26062	6.76826	6.20665	7.06478	8.14106	5.49601	3.32746	3.73643	4.83806	5.72412	5.53258	5.5852	7.9655
		3	0.713804		3.86493	2.65787	2.06181	3.01601	4.34133	3.49467	2.86468	4.28798	5.00964	3.96961	4.25122	5.00432	4.06358	3.75573	4.01607	3.4853	4.11192	5.64561	4.51798	3.29321	2.19279	2.12748	4.38336	8.69827	10.1925	7.21867	4.42127	3.56428	3.32933	2.31535	3.67344	7.6589	11.4399	12.8903	11.4112	10.1422	9.64815	6.94635	5.10782	6.55659	7.83197	7.72847	6.03709	4.51308	5.28968
		3	0.694004		2.59432	2.27965	2.43988	3.14749	3.72103	2.91659	2.11845	3.02163	3.55713	2.49046	2.1394	2.75313	2.57417	2.13095	2.44184	2.28998	2.4077	3.65523	3.29987	2.24508	1.39079	1.16487	1.80783	3.08216	4.01933	3.34799	2.71467	3.4414	5.02441	3.90428	2.73741	3.74091	4.88718	5.92168	5.6771	5.45236	5.19015	4.24945	4.20025	4.75271	4.4238	3.64597	3.61285	2.89678	2.65045
		3	0.711058		1.34454	1.53666	2.25165	3.19259	3.85438	3.88227	3.8549	3.61403	3.0516	2.02127	1.45788	2.1363	2.81532	2.18695	1.51685	1.33835	1.19565	2.1922	3.11657	3.20381	2.66742	1.86821	1.80437	1.71385	2.40983	3.12075	2.15362	2.57328	4.24852	3.4133	2.51084	3.18451	2.87254	2.32836	2.74371	2.92796	2.2156	2.08532	2.26532	2.38552	1.94774	2.81601	4.28657	4.17489	3.22214
		3	0.804493		0.905038	0.980065	1.59904	2.60827	2.82357	2.89861	3.14525	2.81492	2.07428	1.53993	1.68818	2.16898	2.96558	2.33685	1.50654	1.33077	1.39913	2.32166	3.22541	3.97449	4.02143	3.97724	4.72851	4.33058	4.69235	5.53832	4.4292	4.00606	4.04931	3.98988	5.07871	6.3613	5.31055	2.73124	2.0615	2.59361	2.24523	2.55492	3.68394	2.75041	3.72353	4.72529	4.52819	5.73065	5.78251
		3	0.881166		1.08276	1.28119	2.14298	3.00392	3.4632	3.84956	3.39508	2.1643	1.75214	2.21195	3.29594	4.71112	5.14182	4.63132	2.68154	1.85664	2.1111	2.09114	1.89141	2.00811	2.27197	3.0536	4.72789	4.22497	4.0161	5.46908	6.02374	6.09056	4.83741	4.79634	5.13237	5.21935	4.5045	2.72524	2.80863	4.32955	4.23029	6.26696	8.31151	6.70984	7.31224	7.85085	5.76799	6.87072	8.97362
		3	0.835098		1.39402	1.44204	1.65699	2.17888	3.51597	5.16554	4.03548	1.85662	1.6263	2.80208	4.90889	6.31545	6.3451	6.03748	4.43836	2.9445	3.15293	2.98243	2.60173	2.34811	1.63656	2.63444	4.17916	3.93365	3.44554	4.189	4.1942	5.02547	8.16907	9.62748	6.51908	6.53051	6.53894	5.95873	8.63868	9.06119	6.99324	7.26836	10.1601	8.09202	6.47326	8.79087	6.82511	4.85844	5.62596
		3	0.874901		1.37553	0.952399	1.00665	1.73471	3.42596	5.17276	3.57539	1.62097	1.73775	3.14168	5.01885	5.9898	5.44155	6.18314	4.97197	2.94212	2.70887	3.45761	4.96722	5.00571	3.46161	3.72705	4.41027	3.54924	3.37791	4.19827	4.10535	7.38213	15.5402	16.9423	10.585	9.20824	10.1669	11.0261	13.6483	11.5321	6.53419	7.231	12.1655	12.197	9.52167	11.605	11.0776	6.07531	4.12428
		3	1.10348		1.53722	0.840942	0.950373	1.79938	3.30092	4.26006	3.19262	1.91905	1.67462	1.98809	2.25261	2.45796	2.9216	4.04027	3.80966	3.65654	3.68896	3.72361	3.82782	2.99783	2.14462	3.67089	5.24994	4.2348	2.07944	2.54504	4.15424	5.88193	7.70647	7.31145	3.75008	5.06389	6.61603	6.24546	7.05845	5.48813	3.60448	3.84154	6.92581	8.50923	6.0453	7.32396	9.49884	8.90346	6.44858
		3	1.20936		1.74037	1.28069	1.20241	1.6776	2.62445	3.152	3.20359	3.66362	2.90119	1.98307	1.8054	1.99893	2.96039	4.51698	5.19459	4.56475	3.71016	2.64881	2.05549	1.71625	3.09672	6.64654	8.80953	7.13984	3.09253	2.45907	6.08943	7.93206	4.66607	2.99986	4.59706	7.46832	8.10017	6.63334	5.37417	6.31501	6.32868	6.24264	7.94848	8.99536	6.28808	5.72247	10.181	12.7565	10.1862
		3	0.974128		2.55699	2.20301	1.60448	1.56595	2.46582	3.05431	4.48524	6.26894	4.85297	3.11328	3.56771	3.91304	3.98514	5.22308	5.88417	4.28049	2.06168	1.16603	1.24077	2.15415	4.64916	6.83239	6.82037	4.81708	3.26968	4.34762	4.9717	5.53753	3.81749	4.3397	7.6374	10.6117	9.50596	5.6647	5.3157	6.67297	7.05971	6.99015	8.23484	8.91862	5.83443	4.73781	6.34971	7.3919	7.28521
		3	0.793693		2.92496	2.48435	1.29066	1.41649	2.47736	2.50044	2.92896	4.1917	3.59497	3.05553	3.68737	3.95214	3.24863	3.40872	3.93224	2.76616	1.44359	0.795877	1.24906	2.81531	4.38895	4.57619	3.68445	3.06705	4.64264	6.5033	4.62846	3.34541	2.96993	2.81428	5.39723	10.3555	9.19281	6.33172	4.796	5.22062	8.795	8.60162	4.87994	4.80166	4.58404	4.80327	4.15163	2.96442	3.36855
		3	0.785755		3.34	3.02275	1.93246	1.72079	2.50457	2.43875	2.12091	2.40685	3.18028	4.05222	4.2675	3.60786	2.84069	2.74132	3.11302	3.12725	1.99208	1.05076	1.7019	3.66751	4.78802	3.96646	3.01854	2.51319	2.51306	3.4967	3.10648	4.06539	4.50757	4.27088	7.15498	10.6932	8.32767	5.08736	4.4486	7.17698	15.9976	16.9801	9.25615	5.83061	6.24877	5.21834	3.40437	2.7209	3.00363
		3	0.796418		1.55294	2.17441	2.12134	2.18353	2.32922	1.89397	1.6056	1.44091	1.79981	2.27746	2.29991	2.59484	2.51952	2.5012	2.7091	3.21484	2.42582	1.06138	1.45054	3.05101	3.49126	3.00554	2.72183	2.73443	2.8634	3.03271	3.0676	4.2223	4.82568	5.61915	8.60283	10.3192	6.56855	4.24024	4.42272	5.41853	10.4927	11.1536	6.53259	5.42518	6.03206	5.78197	4.8387	3.25402	2.73723
		3	0.746003		0.971261	1.16276	1.91789	2.6413	2.62555	2.50057	2.38982	2.05944	2.39093	2.48518	2.82813	4.08657	4.15887	3.39977	2.57928	2.96787	2.57611	1.99895	3.4682	4.26877	3.34093	2.76867	3.09926	3.86253	4.28002	3.62667	2.55779	2.5761	3.37174	4.88853	6.20818	6.97648	5.76037	4.16024	4.38749	5.17353	6.34238	6.02546	4.69369	4.42216	6.32223	6.72297	6.98891	4.9895	3.9571
		3	0.696707		1.92817	2.16062	3.39969	4.53174	4.83136	4.3945	4.06718	3.28835	3.33721	3.58748	3.91168	5.04487	4.88452	3.9261	2.95721	3.06579	3.03721	3.01795	4.81056	5.74191	4.5171	3.75463	5.54816	6.7133	6.08794	4.8898	2.75702	3.43797	5.70249	7.55794	6.26177	4.97965	4.6881	4.34719	5.96456	6.01056	4.07636	3.16077	3.01265	4.77268	8.04221	8.3078	7.977	6.74009	6.7933
		3	1.0266		2.23884	2.09504	2.79164	3.95433	4.45405	4.30419	2.88902	2.03624	2.7727	3.29699	2.8408	3.2405	3.78688	4.10819	4.14003	3.7326	3.07756	2.26447	3.31943	3.9387	3.76209	4.00406	7.33538	9.07419	8.05084	4.8311	2.70781	3.11909	4.92103	5.90435	6.25137	5.08657	4.48501	4.98096	6.88169	6.52695	3.64855	3.72871	5.43442	5.74297	7.65108	7.20062	5.13103	4.1162	6.31291
		2	2.43021		2.86091	2.69061	2.91925	3.47164	4.8414	5.04744	3.23723	1.63869	1.79375	2.18218	1.78304	2.34191	3.51234	4.82907	5.33994	4.48548	3.30931	2.59273	2.61482	2.36752	2.23488	2.82245	6.36712	9.24306	8.5009	5.14265	2.1367	3.00904	4.68464	6.14294	8.89067	9.10488	7.08345	5.61486	4.41008	2.93408	1.55772	3.93586	7.75962	8.67057	8.89563	8.0656	5.12431	4.54204	6.86858
		2	4.15009		2.91991	2.94801	2.82566	2.53034	3.04845	3.88483	2.72203	2.0908	2.07802	2.10724	1.98829	2.32925	2.91828	3.53175	4.27476	3.58817	3.05093	2.81423	2.91496	2.31418	1.86934	1.89838	3.41797	5.14403	5.65177	3.90433	2.58287	3.95454	5.59503	4.82966	5.30891	5.57036	5.42316	4.0596	2.38593	1.08881	1.28629	2.9879	5.04672	5.39872	5.47302	5.50203	4.96436	5.61925	6.30203
		2	3.75016		2.60692	2.97726	2.58959	1.75329	2.05627	3.23289	4.08084	3.48733	2.64634	2.06035	3.19651	4.32427	4.55579	4.75065	5.06896	5.62497	5.11665	3.24978	2.34068	2.09913	2.34856	3.08827	5.0384	6.48617	5.86779	4.80233	3.23064	3.68054	5.14574	4.62684	4.49747	7.17388	8.23358	5.26721	3.47837	2.54058	3.16703	5.3696	6.27907	5.80999	5.57466	5.36428	5.63603	6.67861	5.6445
		3	1.94681		2.74536	2.48431	2.05747	1.74989	2.36113	4.07248	5.05086	3.64582	1.96089	2.79826	5.98771	8.05244	8.25377	7.23	6.71621	7.33614	6.06597	3.90964	2.5136	2.74087	3.4982	4.35606	5.39836	5.18095	3.48778	3.28776	3.81672	4.85676	5.80142	5.8992	6.59718	8.52794	8.00385	4.07761	2.99997	2.8701	3.43274	5.66623	7.10582	7.06063	6.63691	6.12271	5.70716	5.78112	5.92207
		3	0.884727		4.07645	3.41098	2.91012	2.82815	2.3904	2.50894	3.16469	2.08323	1.35454	2.74877	5.51637	6.0295	5.40746	5.24974	6.88094	9.38688	7.66271	4.57038	2.98829	2.29468	2.18434	2.95969	3.66343	3.05067	1.51557	2.01129	3.40552	5.11856	5.82044	6.65969	7.9225	7.66818	5.67075	3.84468	3.52661	3.21609	3.69455	5.30201	6.5328	5.81787	5.23947	5.3415	6.34668	7.34033	8.10766
		3	0.686955		2.59606	2.12721	2.43944	2.85685	2.35112	2.21526	2.84386	2.82469	2.17487	1.96501	2.80146	2.70968	2.71706	3.41444	6.1397	8.8287	6.648	4.34852	4.88191	4.65494	3.30365	4.42902	5.05567	4.07039	2.67529	2.88824	4.75592	7.38936	6.42602	4.21359	4.1171	5.0034	6.97888	6.73187	4.85922	3.0092	3.46263	4.92094	5.28874	6.22001	5.7765	6.89522	8.802	8.2717	7.65209
		3	0.685707		2.42173	1.81407	2.05438	2.53132	2.69492	2.7444	3.2107	4.03077	3.85986	2.78368	2.08261	1.99472	2.367	3.68734	4.73199	4.70671	3.56477	4.51271	7.74318	8.14362	6.02257	5.80985	4.79451	3.00672	3.1427	4.93785	6.67969	8.18725	6.26946	2.81845	2.81604	6.02963	9.28013	7.52409	3.50121	2.88034	5.608	6.76549	5.95704	6.57127	6.38744	6.21053	7.8644	8.20712	6.67467
		3	0.6716		3.17872	2.82874	3.61245	4.04076	4.3269	4.01096	3.82189	4.12121	4.01821	3.13167	2.96652	3.5543	4.07917	5.29218	5.37395	3.43821	2.94802	4.68759	6.33564	6.11312	5.52667	5.99964	6.5076	4.4263	3.94917	5.47546	6.39212	8.13435	6.58174	4.18651	4.50467	7.25265	8.68476	5.04214	3.32884	3.76106	6.02111	7.69635	5.1833	4.04619	4.49549	5.59475	8.03641	10.7737	11.5133
		3	0.666462		2.77401	3.85227	5.59993	5.51954	4.5304	3.74824	3.58907	2.75442	2.10809	2.00306	2.70925	3.55711	3.75768	4.16612	4.03694	3.2009	3.44165	5.20544	5.95744	5.87922	5.68354	7.16549	9.89699	9.03927	6.48725	4.75206	5.16905	7.86575	8.64356	6.2163	7.78979	11.5259	11.6542	7.72155	5.56626	6.05153	8.26253	10.2277	8.06065	5.42502	6.28767	7.38259	6.86752	9.49573	9.25918
		3	0.675434		1.89393	2.31936	2.74809	2.31364	1.85426	2.58077	3.59519	3.08794	2.50205	2.34935	2.45076	3.13325	3.40049	3.05486	3.11322	4.03665	4.44482	3.91749	3.60136	3.29434	3.36711	3.75105	5.78459	6.38444	6.33795	4.6128	3.9538	6.09563	6.82928	5.66028	5.53688	7.94918	9.87126	7.70939	5.40412	5.12173	6.14174	7.64935	7.76555	9.97153	12.1457	12.393	8.72061	8.53992	8.79202
		3	0.668102		2.89572	3.11962	3.02636	3.25361	2.01774	1.45985	2.58261	3.63387	4.47996	4.14486	4.00727	4.37035	4.16327	2.7416	2.3187	4.78493	6.11792	4.76327	3.18549	2.65611	3.13238	3.17559	2.5607	3.25416	4.57195	4.60967	5.42411	5.34658	3.75627	2.56873	2.85551	5.20154	7.49917	6.93727	5.05685	4.95558	6.68303	9.34891	10.7696	11.6037	11.6755	11.0053	10.1181	14.0478	15.132
		3	0.646197		2.96235	3.96184	5.92807	7.12341	4.63491	2.02949	2.75551	5.44935	5.21546	3.35264	2.55001	3.37613	3.79396	3.44496	2.61156	2.86959	3.42775	2.83053	2.51589	3.02008	4.72208	5.07383	4.23777	3.80423	3.30236	3.61346	5.72487	5.53886	3.17188	3.50013	4.7464	5.71192	7.15127	5.49828	4.2503	5.75911	8.58834	12.2682	11.7263	10.448	10.8254	13.0088	18.5617	21.5765	16.9204
		3	0.628117		3.78171	3.95885	3.71945	4.54725	2.94531	1.88349	3.44032	5.93823	4.62876	2.24771	2.54508	3.15092	3.7964	4.22852	3.34047	2.66619	1.82767	1.50168	1.97968	3.63456	6.78428	7.93056	8.38767	8.05859	5.45582	3.52381	4.05089	3.59451	3.47801	7.16012	8.19392	7.67967	8.57787	7.48366	6.68254	6.91227	6.81392	6.81105	5.44663	4.8869	8.33091	14.3441	19.0028	16.9008	8.72578
		3	0.612022		4.76339	5.51967	4.92295	4.42874	3.13726	1.86712	2.30215	4.43207	3.95442	3.25085	3.4195	2.69752	2.0841	2.70323	3.43845	4.43093	3.74307	2.54754	2.34843	3.76122	5.2909	4.96181	4.92397	5.72879	4.68058	3.42029	4.05657	3.43693	2.84673	5.05395	6.17927	6.21543	7.84311	6.51847	5.64956	5.08158	3.49523	2.85844	3.19505	3.16589	4.88427	6.95602	9.08415	5.87806	4.43871
		3	0.614893		2.68456	3.90409	3.30906	3.24524	2.79519	1.98807	1.73586	2.70024	2.89334	2.61325	2.42751	1.46246	1.48998	2.45544	3.95648	5.79457	5.58041	4.18416	3.24009	3.05938	2.93246	2.24183	2.29045	3.5039	3.98909	3.4252	3.60643	3.08176	2.60745	3.71242	3.84368	4.82819	6.09212	5.36668	4.5761	3.09521	1.96476	2.86306	4.1396	4.26469	5.26937	6.46302	5.52794	5.10722	4.40418
		3	0.640824		3.23955	4.14572	3.71186	3.36365	3.24607	2.89636	1.81124	1.7223	1.93414	2.13677	1.98694	1.71206	2.17969	3.0412	3.58211	3.98008	3.53279	2.91629	2.45424	2.20639	2.04837	2.05459	2.13809	2.51789	3.48576	3.39388	3.42317	2.94775	3.62557	5.33921	4.92731	4.08385	4.39003	3.94115	3.494	2.66496	2.37368	4.45691	5.18428	3.40689	4.97906	8.07054	8.35401	7.50067	6.32982
		2	0.658094		2.87232	3.85537	4.70718	6.07171	6.98758	5.79526	4.31703	3.42751	3.16166	2.97804	2.51594	2.08668	2.12509	2.4961	2.46032	2.2754	2.37122	2.67907	3.30601	3.32981	3.38685	2.83558	1.96111	2.53984	4.8989	6.47607	6.37845	4.87376	4.37604	5.74027	5.47478	4.93768	5.05924	4.68292	3.81517	3.17631	4.96223	9.26183	9.25411	5.31434	5.97414	11.0829	12.2676	10.5917	10.6332
		2	0.731329		2.68806	2.47562	2.37376	3.63659	4.33679	3.79395	3.34088	3.25274	2.46929	1.97275	1.64825	1.48052	1.33811	1.44087	1.63401	1.62388	2.27907	3.31578	3.65618	3.13179	2.69019	2.19621	1.6824	1.81495	3.17576	3.91866	3.76013	2.56247	2.06676	2.82127	2.59369	2.31856	2.84612	3.07411	2.75101	2.25292	3.06322	6.08037	7.26317	4.03544	2.91047	4.61999	5.211	5.20963	7.22438
		2	0.942383		3.43398	2.25155	1.22511	1.4334	2.00162	1.6495	2.10812	2.29219	1.6865	1.18694	1.26792	1.31519	1.40573	1.71569	2.06608	1.75595	2.14612	2.33865	2.15365	2.3397	2.24455	1.93414	2.46337	2.66917	2.69895	2.44091	1.76581	1.15514	1.36069	1.99725	1.68275	1.17621	1.25104	1.70533	1.84557	1.50426	2.42145	5.70824	8.15639	6.60877	4.05351	2.73308	2.79956	2.38361	2.78425
		2	1.16612		3.57798	1.95104	1.15982	2.03199	3.21263	2.84744	2.02761	1.61944	0.945686	1.00444	1.90867	2.52003	2.21832	2.06936	2.45125	2.4488	2.92542	2.42072	2.39736	4.144	4.35149	3.33494	3.64918	4.33439	4.02977	2.8089	1.35228	1.01659	1.31583	1.54832	1.33702	1.29065	1.80158	2.58524	2.49338	1.95546	3.42024	6.11962	6.95067	5.5198	4.54969	2.87862	2.54369	2.85536	2.19091
		2	1.14877		2.81963	1.89408	1.5771	2.17296	3.37118	3.53176	2.63525	1.95264	1.47092	1.58517	2.42102	3.26155	3.0184	2.72924	3.28911	3.97922	4.49976	3.51599	3.66374	5.5287	5.8242	4.03212	2.81008	2.68671	3.07258	3.33028	3.09958	2.08102	1.93612	1.95877	1.87895	2.20988	3.89369	5.9491	5.78965	3.67855	3.58684	4.72911	4.9137	4.56963	4.87701	3.45912	3.4592	4.28989	3.5459
		2	0.934474		2.22058	2.52825	2.66305	2.18108	2.55214	3.13721	2.83695	2.18833	2.25017	2.45912	2.22011	2.33479	2.69386	3.24074	3.39006	3.50493	4.17792	4.20871	4.48657	5.04932	4.54817	3.0709	1.89083	1.75268	2.94014	5.81861	6.91136	4.24933	2.98828	3.54454	3.18768	2.6796	3.22025	5.4066	7.0206	5.54212	4.54079	4.73052	5.30239	5.53322	5.23132	4.79794	4.08335	3.78389	4.56917
		3	0.748824		2.8641	2.89945	1.85496	1.25189	2.28795	4.52289	4.19884	3.43445	2.37667	1.98023	1.82895	2.43251	3.49662	3.92368	3.05454	3.57135	4.53497	4.5409	4.28614	3.91207	3.85371	3.684	3.64674	3.41924	4.80759	8.19564	8.67672	5.12739	3.84154	4.22514	3.88261	3.68248	4.70008	8.36458	10.9138	8.39955	5.86847	5.16194	6.00946	6.15053	5.65612	4.09789	3.90762	4.93742	8.29316
		3	0.678168		4.45761	4.27329	2.18213	1.1022	3.16756	5.99553	6.02489	4.97386	3.29345	1.88597	2.46856	4.14392	5.66649	5.43659	4.12545	4.02578	3.72638	2.96879	3.15953	3.41929	3.37915	3.78749	4.22297	3.78146	4.05035	5.33331	4.49204	2.42859	2.09374	2.52908	2.48727	3.0909	4.64409	7.89025	10.046	7.10635	4.86889	4.9817	6.21241	8.80519	9.17077	6.35311	4.40476	5.11666	6.42485
		3	0.670144		2.60387	2.98895	2.12728	1.56098	2.6354	4.88075	5.03776	4.71092	3.4076	2.47475	2.28147	2.5471	3.01544	3.30659	2.72153	2.82634	2.13358	2.36375	3.22629	2.68775	2.29735	2.98641	4.42744	3.69732	2.84431	2.51439	1.77028	2.26105	2.50657	3.58581	4.84474	3.80671	3.16447	5.29471	6.94611	4.52752	3.34379	3.39172	3.50473	4.96542	6.61586	5.12481	4.30226	3.75038	3.44026
		3	0.664516		2.11345	2.79876	3.03515	2.93158	2.43225	2.17009	1.98759	1.88937	1.93334	2.313	2.60972	2.37264	2.66904	3.2722	3.08215	2.17638	2.35117	3.84491	4.47127	3.44927	2.78736	3.87286	4.74385	3.90489	2.92352	2.33417	2.25597	3.66855	5.15238	8.37466	10.7378	8.51708	5.17968	6.66553	8.67194	5.92886	3.94681	3.88542	2.98213	2.26003	2.16871	3.52849	5.14629	5.25385	5.22255
		3	0.666231		2.6989	3.63382	4.03984	3.73878	2.9404	1.43009	0.869426	0.929044	1.19861	2.08424	2.77536	2.14868	1.97423	3.22666	3.19527	2.25339	2.12091	2.9874	3.30906	3.17268	3.39358	3.94772	3.99768	2.92882	2.65267	2.45508	1.85378	2.90807	4.13858	5.66746	7.27976	6.38565	3.95747	4.06032	5.88749	5.30375	5.82946	5.85378	4.28862	2.42691	1.3661	1.96979	3.36431	3.77448	4.71832
		3	0.688009		2.26656	2.90259	2.44083	2.42302	2.41762	1.62538	0.98846	1.05629	1.56264	3.12933	4.28469	3.36056	2.4333	3.3441	4.02443	3.79739	2.23778	2.16899	2.25329	3.38614	3.34666	2.88697	2.35413	2.20455	2.72151	3.11685	2.25799	2.10722	2.6685	3.5303	3.8997	4.2298	2.7657	2.21657	3.23692	4.44227	5.08914	4.55843	3.45473	2.75237	1.97727	3.07028	2.62653	2.14441	3.67615
		3	0.70641		4.1813	3.90004	2.89284	2.55956	3.2493	2.97947	1.90479	1.56794	1.62356	2.27329	3.18778	3.7037	4.38317	5.56023	7.2015	7.34225	5.03745	3.71203	4.30791	5.85118	4.33081	2.49444	2.09454	1.99155	2.70195	3.81338	3.61163	3.57919	4.4352	4.65394	4.74058	5.25524	4.54004	3.08961	2.78699	3.09597	3.28791	2.76426	3.37668	4.12435	5.21272	7.16522	6.15502	4.58301	6.17279
		3	0.72757		4.30045	3.60122	3.14594	3.48918	4.66235	4.33321	2.81937	2.46809	1.94431	1.7736	2.53162	3.65703	4.00703	3.44425	3.70311	4.56888	3.55556	3.74586	4.91009	6.95743	5.18099	3.13961	4.1098	3.9233	3.19714	2.82045	2.50441	4.12086	6.6241	6.3748	3.86408	3.50106	3.96159	3.11693	2.07664	2.27406	2.44804	2.80538	3.55361	4.06665	5.09916	7.49871	6.98529	5.9378	4.81877
		3	0.946226		2.09789	2.27743	2.80871	3.49521	3.8655	3.32906	2.41578	2.59618	1.91306	1.11324	1.3741	2.03174	1.94997	1.66908	2.13514	2.70329	2.88032	2.84755	3.57456	5.14335	4.45709	3.96025	5.04202	4.57965	3.54235	2.70715	2.0242	2.88487	5.26166	5.5994	3.05589	2.2532	2.90792	2.29157	1.38489	1.34745	2.14314	3.74078	5.09229	4.60916	4.43625	4.53095	4.47578	6.20708	4.23329
		3	1.43086		1.65504	2.04272	2.52247	2.6906	2.97715	2.32511	1.76603	2.00059	2.27901	1.99677	2.53254	3.89702	2.55701	1.40479	2.0377	2.55948	2.49533	2.86772	2.73185	2.86649	3.50335	3.82255	4.30976	3.35096	2.71051	2.25368	2.21641	2.97562	4.60615	4.48046	2.60729	2.24089	2.43441	1.69075	1.72929	2.22557	2.22288	2.71665	3.48403	3.55181	4.01922	4.71563	6.11603	10.217	8.68838
		3	1.66264		1.88122	2.08966	2.2373	3.00552	3.91902	3.55341	4.1499	4.234	4.32004	3.88647	4.9049	6.71421	4.60877	2.35809	2.25964	2.69962	3.24913	3.39035	3.06434	3.18302	3.52714	3.54952	3.88181	3.81781	4.57017	4.23625	3.93744	4.26288	5.11451	4.11572	2.64601	2.56324	2.72562	3.40308	4.27667	3.75962	3.68247	4.9929	5.87065	7.48823	7.69573	8.14423	8.97605	10.6198	8.68301
		3	1.2811		2.81114	1.84003	2.34112	4.33332	6.45611	6.61485	6.53694	5.1328	3.56962	3.38298	4.08747	4.83665	3.02097	2.22882	2.63434	3.62728	4.73592	4.42148	2.58935	2.39388	3.06065	3.52779	4.85861	6.50357	8.36505	9.56602	8.27442	6.5715	6.51603	5.56836	4.01738	3.08564	3.83265	6.52542	7.49096	6.29098	7.64416	11.0289	11.4443	10.9495	9.11642	11.2648	14.185	13.4478	11.0476
		3	0.919182		3.43626	2.21444	2.34393	3.23138	4.62166	3.91009	3.43863	2.17543	2.23408	3.84303	5.59878	4.95212	3.74517	3.88956	4.40219	4.97719	6.33442	5.60445	3.05532	2.25284	3.04077	4.1376	6.44139	6.71924	7.61897	8.85628	7.74805	4.78976	3.96302	3.74359	3.97233	5.08717	6.27705	5.70865	5.52411	4.80831	6.66876	10.0137	10.1276	8.68491	5.90694	6.35089	8.47417	7.01198	7.32929
		3	0.982825		4.05999	3.28	2.77934	2.42554	2.73879	2.43198	2.07609	2.21062	2.8095	4.35073	5.97111	4.83588	3.65734	4.21927	4.66735	3.87986	4.93026	5.4901	3.44312	2.49302	4.06547	6.1533	7.72376	6.29041	3.87721	5.00427	5.64119	4.34907	3.11908	3.22184	4.98454	7.95363	8.96397	6.29259	4.9484	5.74978	7.15558	9.39154	10.0313	7.95456	4.79998	3.2631	4.99304	7.61776	7.63424
		3	1.34871		3.52042	3.16019	2.71344	2.87997	3.25238	2.49381	2.90966	3.08976	3.25963	3.60032	4.49556	3.53885	2.99054	4.1772	4.4993	2.69299	2.71096	3.85817	3.54137	3.08114	3.77993	3.98874	3.92227	3.00472	2.21948	2.9584	3.78014	3.21784	2.71834	3.84456	4.64967	5.2397	5.75133	4.32345	4.52061	6.40185	7.91589	7.05948	6.23055	6.15226	5.49704	4.75948	7.10047	10.8305	10.0393
		3	1.50082		4.85534	4.37433	3.62219	3.93476	4.27914	3.3628	3.43212	3.62696	3.70125	3.39025	3.13644	2.27219	2.55344	3.43398	3.7453	2.73077	3.01422	4.43634	4.93182	4.70175	4.53877	3.26066	2.95999	3.34285	4.15409	4.24119	3.82765	3.13303	3.17683	3.89803	3.59005	2.56101	2.37025	2.8932	3.04592	4.92189	7.06001	6.13744	5.20769	5.65978	9.82686	10.0794	8.90652	9.94402	8.48631
		3	1.14206		4.09096	3.7436	3.48964	4.23899	4.97019	3.76944	3.24656	3.05683	3.36016	3.36967	2.78618	2.18434	2.60052	3.01542	2.92178	3.24613	4.15557	5.38923	6.16707	6.04078	5.896	5.32884	4.71588	4.40028	5.33729	5.15015	4.58169	4.39438	4.10409	3.58508	3.28257	3.0449	2.46778	3.46139	3.67051	3.12752	4.54647	6.4515	6.54129	8.41979	15.6459	18.9504	12.6485	9.17787	9.34183
		3	0.781072		3.1953	2.53959	2.46189	3.36347	3.79701	3.17134	2.35862	2.43166	2.34527	2.36398	2.71196	2.24928	2.34816	2.30928	2.15484	2.54311	2.94593	4.54496	6.05379	5.39714	5.53333	6.29661	6.46673	4.43504	4.71198	4.75943	5.10951	6.7554	7.7241	6.12312	5.3399	4.92435	3.64481	4.64017	5.11429	3.91501	3.25149	3.48579	3.65443	4.60681	12.8601	18.6893	13.6651	7.29935	7.2722
		3	0.683342		2.66489	1.94764	2.40476	3.53835	4.13379	4.17304	3.66535	3.13159	2.34835	2.24669	3.2112	2.88109	1.95213	1.42101	1.68026	2.06444	2.25247	3.65755	6.06793	6.16665	6.49094	7.852	7.21962	4.2566	3.1393	2.69174	2.59383	4.55547	6.87961	5.93906	3.96815	3.07185	2.76908	3.69267	5.16641	5.0002	3.68495	2.54164	1.4452	2.14538	6.95321	14.0364	13.7916	8.55585	6.58105
		3	0.710281		1.47646	1.01111	1.51221	2.41881	2.21126	2.62524	2.61673	3.49659	3.46935	2.35194	1.93944	1.51561	1.97619	3.04284	3.40088	2.64421	2.04468	2.56792	3.3923	3.34747	4.02614	4.1548	3.45348	2.6205	2.42441	2.35931	1.99713	2.42827	3.78877	3.49604	2.50462	2.34456	2.69853	2.63395	2.75907	3.26101	3.12428	3.19849	3.23183	3.64776	3.91014	5.83532	6.88559	4.65474	2.83815
		3	0.726675		1.4323	1.27463	1.70177	2.47925	2.59639	2.81964	3.27612	5.01223	5.95217	4.74186	2.50232	1.93936	4.20374	7.36387	7.659	5.27593	4.20604	3.83393	2.98625	3.13725	4.32423	3.65202	2.60708	3.09226	3.05137	2.11468	1.80617	2.51501	2.80613	2.09211	1.3484	1.6846	2.87684	3.36503	2.86963	3.20346	3.64286	4.26634	5.97296	7.50763	5.5004	2.86451	3.5982	3.98325	2.34791
		3	0.719439		2.08929	2.02725	2.61058	3.78259	3.87841	3.19859	2.32579	2.9434	4.57746	4.45863	2.81817	1.60031	2.56741	4.46634	4.78912	4.50207	5.55546	5.20667	3.26196	3.08978	4.00275	2.69842	1.63262	3.07833	3.65166	2.70127	2.31569	2.86753	3.01248	2.11146	2.15297	2.52012	3.50095	4.50011	5.59479	6.80342	6.53077	6.16681	6.88759	6.81927	4.72096	3.57096	4.95724	5.78938	3.5703
		3	0.706663		4.34839	3.16309	3.52794	4.10204	3.63016	2.92877	2.20434	3.09128	4.39071	4.3171	3.16367	2.78824	2.72233	2.89736	3.08945	3.89375	5.71259	5.52091	3.57755	2.48369	2.273	1.39417	1.80416	4.09091	5.1287	4.86998	5.20796	4.59494	4.01954	4.94721	6.12205	6.19932	5.97615	7.87301	10.0551	8.67599	6.46549	6.80037	8.4006	7.24924	4.86982	5.21346	7.87054	5.96085	4.52024
		3	0.687552		7.77674	5.17573	4.50884	3.7244	3.42597	3.69589	3.72445	3.9689	4.7141	4.94337	5.59631	6.62294	6.51449	5.6345	3.858	3.11141	3.61721	4.28057	5.14126	5.35838	3.29077	2.33521	3.74703	5.89504	6.2006	6.08753	7.29815	6.45083	6.00605	6.97337	8.07288	7.09214	6.55531	8.1968	9.12617	5.87252	3.77815	5.91068	9.12937	10.4518	9.11592	10.3249	12.4721	9.86486	10.1685
		3	0.667795		4.52332	4.02278	4.69846	3.9939	3.2362	3.62224	3.24071	3.07606	3.39582	4.25413	4.80467	4.95639	5.95594	6.78066	4.71172	2.20312	1.75356	3.06065	6.30821	8.65875	6.48738	4.93698	6.10687	6.83285	6.31163	6.08085	6.27299	6.13853	6.00734	5.7502	5.59519	5.47699	4.33717	4.93895	5.30919	2.86402	3.81421	5.76077	7.22668	7.75492	6.74391	6.88399	8.81667	9.04118	14.4458
		3	0.67838		1.56331	2.42432	3.54626	3.14261	2.44631	1.83625	1.7578	2.31821	3.66151	5.34759	4.96477	3.63014	4.17583	5.83562	4.86529	3.19701	2.95964	3.45548	4.148	5.37364	4.90968	5.58583	6.5817	5.15451	4.19342	4.79269	4.16864	3.22047	4.03008	3.27597	3.74861	4.04072	3.35374	4.44784	5.26588	3.09804	2.77209	4.7227	5.48177	5.73397	6.53928	7.99418	7.85814	7.18842	10.8442
		3	0.725688		0.920799	1.58316	2.32243	2.745	2.81821	1.83563	2.09066	2.51479	3.3766	3.81753	3.4031	2.83439	3.14682	4.273	4.40402	3.66642	4.3397	4.49281	3.04697	2.09222	2.07755	2.8861	4.10702	2.88331	2.28629	4.24363	4.3581	3.94594	4.78128	4.01756	2.75895	3.22728	3.43631	2.67884	3.11022	3.50522	3.71266	3.117	3.1752	3.23633	4.22906	5.07074	4.96029	5.086	6.52522
		3	0.730289		1.93356	2.38155	3.46677	4.65672	4.11246	3.45693	4.86288	4.95498	4.65647	4.75281	3.42566	3.03667	4.21323	6.53438	6.37711	4.61832	3.84915	3.49651	2.40075	1.38346	1.31406	2.53865	4.49845	3.99898	2.9005	3.60725	3.90029	3.25573	4.70268	5.2221	4.20349	5.32147	7.12876	5.31312	5.28509	9.1575	8.48588	4.31432	1.95583	2.34658	3.69486	4.16973	3.58442	3.39789	3.65288
		3	0.732496		3.11246	2.95908	4.75749	6.38188	5.49093	4.25736	5.90683	5.76771	5.68713	5.84782	4.51846	3.93592	5.53027	6.89497	5.0778	3.68117	4.20667	4.46329	4.6031	2.97122	1.39536	2.13752	4.25489	4.27724	3.23297	3.41656	4.17134	4.38768	4.57149	5.62938	4.67025	4.59456	6.16368	6.68129	8.75775	10.6352	7.80077	2.6911	1.25808	2.60236	5.8832	7.92576	8.2979	6.66837	5.51368
		3	0.805433		2.58666	2.13736	2.75702	3.99873	3.45034	2.74806	3.39906	3.09805	2.72359	3.77362	3.32175	3.04005	3.77638	4.0823	2.45258	2.68742	3.54821	4.41361	5.46056	4.26404	1.89769	2.09795	3.68965	4.49128	3.80989	2.97465	4.29562	5.15861	4.1414	3.44881	3.53701	4.12809	3.50265	3.86507	5.18029	5.5582	3.82309	1.98014	1.60148	2.3866	4.54733	6.18362	7.078	6.36805	4.32787
		3	0.877377		1.96731	2.1692	3.5258	5.39497	4.5966	3.0766	2.92714	2.72392	2.38644	3.31002	3.43458	2.4502	2.92715	3.89569	2.79849	2.86013	3.47332	3.55709	3.52438	2.90734	2.55404	3.12375	3.13885	3.20445	2.61076	2.99253	4.05417	5.29663	4.35448	4.13977	5.58748	6.61934	5.14584	6.07072	7.69408	6.58482	5.05048	3.20982	3.89905	5.37505	5.13804	3.72744	5.25364	6.19464	5.97192
		3	0.864829		2.40086	3.33676	6.4794	9.35709	7.48865	3.91849	2.97044	2.79974	2.44456	3.40258	3.65383	3.12297	4.75189	6.25647	4.92391	3.96997	4.34914	4.43808	3.69267	3.36128	3.50341	3.88347	3.50216	3.66774	4.00178	5.48023	6.74466	6.55552	5.60636	5.22218	6.06876	5.68953	5.0243	8.44371	11.4101	9.52144	6.52955	4.40292	6.5299	8.93334	7.60495	4.90903	5.86628	7.47388	7.46372
		3	0.862055		3.06376	3.19513	4.0794	5.73857	5.34246	3.57952	2.27887	1.7092	1.97836	2.96087	2.95285	2.32731	3.15117	4.24618	3.88866	3.38084	3.30006	3.14278	2.78185	3.30286	3.32676	3.90985	4.8301	6.4985	5.98251	5.89296	5.77677	5.2339	4.56108	4.23852	4.78127	4.60664	3.26363	4.87336	6.31576	5.55579	5.08597	4.29538	4.83477	6.48058	6.70795	4.31491	3.88815	3.85307	5.2711
		3	0.860904		1.7372	1.84412	2.0353	3.22759	4.8917	4.38494	2.60356	1.7211	2.05063	2.46814	2.34149	2.12927	3.13562	3.74505	3.71036	3.75309	4.10938	4.32786	4.22476	4.36158	3.25841	2.68638	3.74994	5.17873	4.2073	4.45351	6.73424	6.4748	5.29309	4.10711	4.76621	5.50982	4.99006	5.87232	7.30834	6.34689	6.20335	6.05969	4.9097	5.27482	6.15828	4.49969	3.04253	2.81325	4.80399
		3	0.771975		1.27584	1.24206	2.27389	4.32942	5.33594	4.23411	3.15423	2.85598	2.96693	2.67942	2.5972	3.06323	4.15449	4.34379	3.67652	3.0843	4.17029	5.82278	6.12025	5.62932	3.18594	1.96779	2.53868	3.09465	2.2348	3.96999	7.53803	7.34224	4.76822	2.78429	3.30446	5.38436	6.23337	8.42984	9.56965	8.33204	7.30221	6.47464	4.29796	3.28226	4.15341	4.20733	5.64567	7.54831	9.72821
		3	0.670668		1.48035	1.58293	2.98726	4.82997	4.64263	3.26748	3.3509	3.58644	2.91343	1.76367	1.43335	1.57145	1.94144	2.18503	2.04599	2.41508	3.99962	7.21642	8.92939	8.26084	5.40097	2.52666	1.92365	2.464	3.44361	5.08092	5.12794	3.51578	2.2227	1.37348	2.25226	4.27137	6.11603	6.92571	7.86551	7.28056	5.26479	4.81251	4.10256	3.5181	2.92174	4.37589	7.17076	11.9394	14.5094
		3	0.631045		1.25917	1.13786	1.52556	2.39994	2.53308	2.35894	2.86625	2.7343	1.88863	0.987254	1.54252	2.22305	1.53589	1.2257	1.79906	2.34263	2.79211	3.91707	4.29211	3.86729	3.18603	2.52388	3.20885	5.0066	8.52035	10.4014	7.00003	3.41575	2.09901	1.41485	1.88291	3.84671	5.30504	5.41092	7.11254	8.00699	4.97346	4.62439	6.4049	6.9069	6.33475	6.61689	6.23343	5.73022	7.99179
		3	0.631385		1.61854	2.18918	2.55267	2.12005	3.48886	3.9382	3.92251	3.34442	2.14438	1.65812	2.95907	3.95829	2.77721	1.90739	2.36847	3.09168	2.73764	2.70775	2.60321	3.0031	3.74771	4.25482	4.11626	4.36926	7.58242	10.051	8.27183	6.56611	5.13643	4.09045	4.04156	5.76043	6.23843	5.09014	5.09371	6.89304	6.06762	6.55313	6.92591	6.93309	6.61348	6.52549	6.75094	6.65279	4.51268
		3	0.628662		1.94166	3.77491	4.68441	4.19607	5.95402	7.1633	7.20983	6.88604	4.36396	2.02335	1.87882	2.99225	3.01289	2.52852	3.75842	5.00203	4.40088	3.39935	3.81185	5.4305	7.34126	7.92714	7.04704	6.9938	8.70317	9.04958	7.92703	7.28439	6.30012	5.92032	6.78831	9.19346	10.3664	9.35865	6.51709	6.60948	7.27619	7.07728	5.1842	6.60517	7.97567	7.09496	9.76626	11.7762	7.58679
		3	0.627483		1.54715	2.03354	3.0302	3.22599	4.47035	4.59411	6.1546	7.56081	5.55698	2.52201	2.50583	4.23269	4.83198	4.18887	4.80808	6.21045	5.3564	4.03458	3.74605	4.56292	5.1286	6.02653	7.62429	9.89489	10.2915	7.34881	4.70264	5.15235	4.79171	4.99373	6.29736	10.3817	12.7084	11.1194	6.11255	6.13353	9.69377	9.73743	7.45237	8.45296	10.0202	7.8993	7.63153	8.94335	6.48749
		3	0.63824		3.3664	2.08132	2.58823	3.99207	4.08948	2.60148	2.25399	2.99731	2.6841	2.78105	3.86485	4.29849	4.64244	3.80122	3.03456	3.5476	3.55733	3.4346	3.94971	3.85982	4.1157	5.43022	7.37173	8.5052	7.2747	5.36602	4.69044	5.35582	3.69915	3.19419	3.56546	7.02213	9.97483	7.23147	3.15931	5.28354	8.67889	7.7	6.12588	7.71678	8.3689	6.40284	4.17452	4.85346	5.28239
		3	0.653522		5.61353	3.52632	2.95623	3.59515	3.72958	3.16367	3.0277	2.16622	2.01571	2.35202	3.03346	3.57299	4.62437	4.80426	3.21966	3.13052	3.48804	3.76678	4.21872	4.69892	5.18388	6.35536	7.97284	8.20765	6.19173	5.27109	7.09622	8.5917	5.1951	3.83631	4.151	8.09751	12.0228	8.53068	4.52791	7.00644	9.12448	5.95948	5.01013	7.92643	9.49831	8.09154	6.38065	6.48501	6.32055
		3	0.653342		6.48861	4.41275	3.14133	3.21879	3.40429	4.19189	5.13374	4.42629	3.923	4.12199	3.74207	3.27707	3.95969	4.28945	3.8818	3.79784	3.43026	2.9845	2.62025	3.39884	3.70653	4.01586	5.383	6.66184	6.22617	5.34814	6.97378	8.78788	6.30999	4.41299	3.13152	3.83617	6.41671	6.71274	6.20334	8.54752	9.35955	6.13288	3.96758	5.16006	6.12108	6.26831	7.59327	8.51042	6.78916
		3	0.634587		4.30297	3.22143	2.59673	2.33619	1.94566	2.2908	3.07187	3.04422	4.59971	6.60575	5.88091	3.79061	3.12369	3.55015	4.13275	4.52214	4.5579	4.05589	2.957	2.93408	3.17143	4.08279	5.03954	4.85366	4.50518	3.51514	4.29442	7.14357	7.50305	5.87953	4.2535	3.3622	5.65594	9.66787	9.30274	7.99934	8.43475	6.85593	4.06166	4.65228	5.11656	4.56866	6.35013	8.15219	7.38886
		3	0.597461		2.97018	2.86891	2.52784	2.01453	1.58665	2.29292	2.8633	1.92476	2.4899	3.68736	3.4324	3.15369	4.68793	5.51108	5.42169	4.15159	3.06345	3.59054	3.25867	3.68277	3.38058	3.11263	3.25243	3.74388	5.59924	5.37128	2.6536	2.87608	4.01695	5.28007	5.81978	4.24843	3.37497	4.92072	4.66699	5.84832	9.22841	10.284	6.33867	4.85658	5.27803	5.06659	6.63656	7.29869	8.0593
		3	0.569719		3.07335	3.61742	3.34566	1.99231	1.57896	3.48003	4.91404	3.76725	3.56225	3.77331	3.29944	3.99484	6.04779	8.68768	9.0932	6.36712	4.17482	5.17694	4.9175	5.08379	4.93047	3.61885	3.25898	5.70796	10.1313	10.0422	5.77017	2.71075	3.33966	6.07561	6.01709	3.42507	2.05128	2.91019	2.51071	3.24388	6.79151	10.3647	9.43826	6.89197	5.00869	6.1388	7.98461	7.99843	8.99009
		3	0.571296		2.01434	2.55004	2.19652	1.26238	1.12667	2.68385	4.68977	4.63096	5.43857	5.86569	5.10809	4.89353	5.71344	6.31542	5.85284	4.30154	4.04653	5.32029	3.97095	2.91961	2.76779	2.62468	3.1617	4.91472	7.24611	8.01873	6.90865	4.98548	3.52138	4.77682	3.65308	2.02874	3.17618	5.23575	4.76581	3.42795	3.83399	6.23887	6.5231	5.6697	4.05287	3.75326	4.29679	3.1261	4.31603
		1	0.600719		1.56362	1.80676	1.63528	1.10498	0.944981	1.69178	2.72738	2.71458	3.05657	3.44142	3.55848	4.66358	5.43303	5.24103	3.70428	3.13182	3.50937	3.48143	2.51945	3.13739	2.52802	1.73914	1.85412	2.76582	3.32198	3.79779	5.18451	4.30722	2.95598	3.3548	3.08149	2.52839	2.23338	3.63064	3.66757	2.76556	2.87589	3.82798	4.53993	5.39021	4.5635	3.16866	1.93255	1.70927	2.27746
		1	0.671444		1.72385	1.62837	1.46766	0.920544	0.90766	1.84388	2.67117	2.14686	1.75223	2.6354	3.78059	4.17421	4.36906	3.86287	2.56021	2.5392	3.49139	3.44804	3.5227	4.73189	3.76295	2.15758	2.23043	3.08793	2.91414	2.54147	2.74603	2.6803	2.84187	3.46122	4.55484	4.88824	3.94842	2.62722	2.25698	1.96697	2.73242	3.50975	3.19614	3.42043	3.3122	2.24397	2.13823	2.84299	3.74303
		1	0.756		1.08581	0.954351	1.16892	1.1413	1.10558	1.82637	2.55587	2.25175	1.49596	2.00174	2.87321	2.55287	2.47566	2.79193	2.24001	1.59854	2.2754	2.69329	2.78546	3.93383	2.9471	1.7962	1.96378	2.46182	2.01435	1.57123	1.89521	1.96484	1.81253	1.63602	2.68453	4.36161	4.60833	3.55001	2.21241	1.69302	2.02898	2.14343	1.96316	3.35139	3.4262	2.18976	2.41512	4.04603	4.68103
		1	0.787162		1.02648	0.65686	0.892217	1.73543	2.09683	2.30412	2.78012	2.57147	1.68159	1.54791	2.07187	2.17243	2.69777	2.85163	2.75691	2.46671	3.04155	3.21935	3.92677	4.51316	3.59977	2.534	2.76211	3.25255	2.50542	2.65229	4.78928	4.48911	2.3268	1.84071	3.06289	3.93927	4.34553	3.9443	3.15927	2.63991	2.60125	2.51656	3.20714	4.44171	4.28111	3.29169	4.28814	5.49795	5.70133
		1	0.783623		2.24265	1.89987	1.67541	2.62195	3.27059	3.38478	3.11703	2.40668	1.49918	1.62815	2.52047	3.47101	4.65335	4.45442	3.90388	3.81124	4.34011	4.50218	5.34315	6.38916	5.89459	5.24873	5.69977	6.56825	5.62073	4.55522	6.49751	5.51561	2.81975	3.33285	5.53533	5.99693	5.01639	4.92549	4.66421	3.64794	3.97862	4.34647	4.48648	4.82722	4.48169	4.88841	5.31387	5.19469	6.12818
		1	0.799693		2.73445	2.95132	2.38714	2.19823	2.2708	2.23544	1.96764	1.63772	1.50062	2.1524	3.03881	3.52251	3.89466	4.1022	3.9922	3.51957	4.06324	3.83683	3.59794	3.21825	3.25838	3.13273	4.75133	7.04412	6.73647	5.11012	5.25048	4.41217	3.45974	3.90367	4.5847	5.3773	6.51766	8.14054	8.06786	6.99521	7.48791	5.87765	3.2581	2.50838	4.04835	6.34023	6.38134	5.75407	6.57747
		1	0.833296		3.13926	3.48099	2.76655	2.13775	2.29893	2.44713	2.17305	1.713	1.8224	3.48272	5.01782	4.32673	3.21661	3.27857	3.55934	3.15331	2.9161	3.08276	2.64345	2.39503	2.88851	3.68321	5.45651	6.47186	5.05111	4.29784	5.27565	5.26485	5.57354	5.21783	4.63238	4.70427	5.89898	6.32195	5.22799	5.56931	8.4682	6.85579	3.45718	3.12214	4.31568	5.47186	6.04007	5.94467	5.62167
		1	0.822061		3.17782	3.59873	3.30261	2.18312	2.10436	2.60197	2.65806	2.33813	2.41272	3.91035	4.4644	3.04952	1.69015	1.93645	3.12332	3.58937	3.02777	2.28185	1.84342	2.26413	3.35734	4.26662	5.52893	5.72324	4.15023	4.51951	5.77427	5.52039	5.04021	4.5751	4.20706	3.80452	4.87661	4.53431	3.57195	5.17899	7.37717	6.70841	5.97966	6.55611	5.26354	3.63043	3.11165	3.8932	3.39177
		1	0.800729		2.80277	3.68135	3.36634	2.42666	2.64596	3.0088	3.08124	3.03785	3.03089	3.3689	2.55355	1.42153	1.46475	1.98304	2.80586	3.51296	3.09867	2.40784	1.65352	1.99536	3.24648	4.17873	3.80783	3.35071	2.7831	3.30758	3.98777	3.53332	3.46761	3.80634	4.75783	5.09678	5.88238	5.2122	4.79941	5.78948	5.76155	4.14311	3.50535	4.83272	4.53559	3.30414	2.96379	2.44926	2.82942
		1	0.797959		3.31373	5.20118	4.85493	2.95659	2.5835	2.75548	2.78018	2.58379	2.50473	2.67765	2.24732	1.64234	1.62406	2.34358	3.65429	4.26213	4.5057	4.04506	2.81328	2.26862	2.296	2.67419	2.23245	1.71712	1.76591	2.29746	2.1207	1.8414	1.77682	1.97141	3.24118	3.60755	3.65533	2.36587	1.74943	2.48819	2.87256	2.69312	2.81542	4.49065	5.01559	4.63103	4.10018	3.49246	3.45012
		1	0.720959		3.04487	4.40268	4.4375	2.85925	1.62386	2.16688	2.50831	2.24221	2.02002	2.04189	2.23771	2.26145	1.76212	1.57214	2.30281	2.52653	2.65754	3.50893	3.45853	2.92063	2.4484	2.58396	3.05933	2.95525	2.51772	2.38915	1.93692	2.20867	2.43726	2.13098	3.07973	2.75612	1.91283	1.52162	1.13745	1.11898	1.84828	2.20878	2.034	2.41299	2.77388	3.51016	3.98988	3.4535	3.26582
		1	0.610863		2.17955	2.97109	4.67381	4.34401	2.51595	2.11536	2.21115	2.49985	2.9319	3.0301	2.59428	2.35485	2.4061	2.42613	2.60601	2.36547	2.55566	3.44718	3.59681	2.56631	1.816	2.39822	3.53019	2.93344	1.79247	1.45649	1.55126	3.00489	4.032	4.0281	4.82617	3.61037	2.47311	3.24198	3.20287	2.20534	1.72539	2.03703	2.3015	2.41694	2.69637	3.06561	4.06881	4.2953	3.94914
		1	0.548681		1.16179	1.45753	3.07358	3.06528	1.7206	1.67553	1.613	1.88886	3.0451	4.45881	5.14153	4.35664	3.49903	3.22734	2.99517	2.83712	3.31308	3.14759	2.89687	2.61397	1.99614	2.57243	3.84407	4.0561	2.90461	1.49655	1.67396	2.57486	3.29311	3.25829	3.71037	2.99594	2.80491	4.38667	5.81924	5.19765	3.95836	3.81243	3.43687	3.63791	4.01603	4.14651	5.27355	5.99242	5.06256
		1	0.561427		0.807621	1.58455	2.98307	2.91134	2.24521	1.63205	1.23455	1.53326	1.83126	3.25369	4.75935	4.8392	3.69043	2.42141	1.98572	3.05149	4.19009	3.20129	2.59312	3.1199	2.82897	2.65672	4.17381	6.24205	5.89097	3.26859	2.28342	2.21976	2.08017	1.82241	1.97434	2.4679	3.39116	4.45103	6.27524	7.64022	8.02329	8.15053	6.80902	5.0162	4.75863	3.62807	4.72101	5.42601	5.33447
		1	0.658926		1.1635	2.09844	3.2274	3.43494	3.8427	3.1189	1.83714	1.75021	2.2738	2.72072	3.66279	4.21947	3.59068	2.43254	2.06068	2.89936	3.82856	3.19527	2.7107	3.31679	3.00513	2.24745	2.58188	4.19483	4.19887	2.41696	2.53147	2.22638	2.49523	2.73232	3.48399	4.89047	5.71542	5.69649	7.34877	7.67172	8.11523	7.71753	6.94994	6.7435	6.70936	4.85663	4.07484	3.48518	3.35731
		1	1.57625		2.37223	3.77764	4.03162	2.63341	1.97416	1.70074	1.54093	1.84689	2.01668	2.07342	2.60985	3.01298	2.57817	1.60361	1.57061	2.34662	2.73635	2.89103	2.97467	3.37175	3.05307	2.37432	2.31354	2.4029	2.36619	2.47394	3.6258	4.47189	4.75093	5.04353	5.83086	5.83268	5.46102	7.16026	10.8607	9.68387	7.60538	6.51769	5.53661	4.24021	4.1272	3.61518	4.30293	3.38227	2.31677
		2	6.48912		2.81824	3.55624	3.78318	2.29208	1.1727	1.04254	1.3279	1.51215	1.88857	1.94903	2.51063	2.94797	2.07418	1.38753	2.10026	2.25247	2.09469	1.96972	2.03657	2.18972	2.22733	2.75635	3.30691	2.35154	1.6967	1.88857	3.13923	4.11321	4.66062	5.22584	6.86584	6.99663	4.59479	5.11831	9.04711	8.1778	6.9681	6.74771	5.47353	3.29545	2.14098	2.4733	3.54109	2.86169	2.31397
		2	17.0596		2.014	2.33666	2.71369	2.56596	2.17831	1.74161	1.85042	2.19467	3.02673	3.34966	3.666	3.52652	2.04412	2.00731	3.14385	3.21782	2.57583	2.19769	2.04493	1.59013	1.41053	2.43607	3.74072	2.74583	1.98648	2.11912	2.06891	2.73522	3.09473	3.61253	5.13823	5.7553	3.75217	2.26165	3.21934	3.58951	4.80907	4.65861	2.97878	1.52919	1.67475	2.82731	3.56778	2.97418	2.05873
		2	24.1231		2.90482	2.86046	2.85477	3.46294	3.76012	2.70876	1.78205	1.63035	2.111	2.69695	3.95512	4.31201	2.82312	2.31146	2.62304	2.18885	1.68331	1.55057	1.95808	1.6196	2.15137	3.32404	4.17347	3.48634	2.95351	2.78787	2.87864	3.1266	3.05948	2.42037	2.8026	3.61261	3.10557	3.26276	3.43313	4.29974	6.0446	5.25811	2.98158	1.67793	1.43361	1.85745	2.19711	2.26963	2.46457
		2	18.225		3.55897	3.56191	2.9956	2.79107	3.00221	2.50567	2.14758	1.79858	2.03963	2.53962	2.87162	3.20917	3.13483	3.74981	4.24326	3.48774	2.56178	2.71864	3.71483	3.83373	4.26844	4.8498	4.59501	3.94015	3.91046	3.93454	3.336	4.00666	3.77965	2.81179	2.16749	3.08356	4.19306	5.25338	5.51342	4.92702	5.10431	5.02629	4.29124	2.93124	2.47596	2.36186	2.43999	3.07579	4.6267
		2	8.55424		3.14373	2.63167	2.12754	2.68936	3.41143	3.72832	3.46282	2.23746	2.48762	3.75152	3.04332	2.45737	2.22839	3.03389	4.50692	4.94945	4.27589	4.35369	5.31416	5.20626	4.60176	3.99081	3.457	4.08093	6.04362	5.77388	3.51926	2.78056	3.83602	3.82301	3.48399	4.21995	4.00769	3.81641	4.9488	5.76875	5.91697	5.481	5.058	3.28854	2.48035	2.68946	2.44742	2.41772	3.49596
		2	4.36096		2.31994	1.85913	1.99865	3.50901	4.50211	4.48009	4.12565	2.65565	2.92373	4.75278	3.96253	3.26335	2.59437	2.223	3.05934	3.62219	3.47894	4.14653	5.36262	5.78679	4.08404	2.45239	3.02864	5.5651	8.08081	7.23764	3.58509	2.88594	3.11519	3.123	2.99001	4.22175	3.74103	2.58075	4.01797	6.23101	6.95288	5.69773	5.07899	4.42155	3.76268	3.67795	3.21889	2.82787	2.72272
		2	3.27984		1.80868	2.00086	2.19626	2.96243	3.11168	2.48238	2.05933	2.18252	4.0588	6.02718	4.83512	3.51478	3.14069	3.39602	4.18276	4.69761	4.42303	4.70406	5.7785	5.1176	3.29395	2.10591	2.60864	4.29409	6.00566	5.46201	4.71895	5.46259	4.59055	2.95287	2.57749	4.0376	4.20423	3.15937	4.30015	5.76202	7.18774	6.04993	5.57831	5.45154	4.68186	4.16127	3.65214	3.67605	3.64023
		2	2.10309		1.9822	1.92357	1.55578	1.81795	2.2935	2.25265	2.22166	2.71906	3.52376	3.84816	3.02285	2.09062	2.14069	2.57095	2.99319	3.85542	4.86233	6.33847	6.9103	4.85134	2.78385	1.94812	1.96265	2.20798	3.16293	3.54152	4.74224	7.29642	6.9252	5.07413	4.96133	6.85852	7.7513	8.47954	9.64663	8.88634	7.60691	5.69697	4.89187	4.61391	5.15366	5.84916	5.85214	6.5561	6.62637
		2	1.43851		2.15368	1.94299	1.48053	2.19076	3.40897	3.73542	3.703	3.50859	2.72624	2.73344	3.08973	2.43183	2.54702	2.86442	2.83396	2.14953	2.19717	3.3072	4.38289	3.53107	3.05583	3.79512	2.77964	2.07264	3.05426	3.43709	3.57796	4.77496	5.72744	5.9158	6.97106	7.48929	6.8789	7.46673	9.31265	6.96212	4.42204	3.64004	3.7338	3.50963	4.51099	5.58431	5.88048	7.53131	8.49972
		2	2.10998		2.34249	2.41853	1.76991	2.16132	3.52628	4.04542	4.09973	3.59385	2.41513	2.23353	2.73479	3.34571	4.6953	5.39007	4.7212	2.82628	1.83007	2.46801	3.3077	3.11772	4.61897	6.69689	5.38705	3.57272	4.71132	6.18253	5.1476	3.96227	4.82602	6.04993	7.79171	6.96878	4.75661	6.39748	8.30948	6.3062	3.24133	2.49192	3.13209	2.19346	2.01739	2.38112	2.69682	3.64846	5.17276
		2	3.19519		2.15597	1.98554	1.48999	1.78857	3.13063	3.07891	2.39883	2.11733	2.12632	2.19523	1.96606	2.18132	2.93681	3.17527	2.99703	2.35409	2.2934	3.20082	3.55888	2.8276	3.38526	5.51758	4.63543	3.8097	4.55775	6.20572	5.53948	3.53982	4.22859	5.48239	6.30779	5.66706	4.37522	4.123	4.89695	3.51803	2.0208	1.87057	2.24893	1.62063	1.07144	1.62711	2.48305	2.47869	2.94323
		2	2.9504		2.60657	2.65106	2.51311	2.88544	3.22175	2.51532	1.49172	1.65331	2.28877	2.47967	1.9637	1.65056	1.85184	1.99828	2.12631	1.87262	2.02297	3.60045	4.77575	3.5429	2.87337	3.76093	4.93461	4.91693	3.49639	3.77025	5.0563	5.51687	7.79829	6.96729	6.38071	6.83296	5.31791	3.43889	2.4983	2.73816	2.3222	1.75806	2.35225	2.936	2.98961	4.48523	4.81444	4.08896	4.20626
		2	2.18846		2.84372	3.26693	3.51722	3.57506	3.66173	3.10177	2.8183	3.11245	3.80806	3.40138	2.52648	1.92341	1.93471	2.20095	2.10009	2.52169	2.69458	3.63963	4.68046	3.56377	2.76617	2.78132	3.09406	3.38491	2.24674	3.43763	7.14198	10.1145	10.6111	7.7289	6.13339	7.23246	5.76821	2.80876	2.41298	3.88854	4.25012	2.94323	3.4231	4.55896	5.36783	6.7489	6.57781	5.17023	5.21492
		2	1.84953		2.44488	3.16876	3.53052	4.00577	4.23201	4.03529	3.00666	3.52264	4.27272	3.5851	2.98925	3.69511	3.75104	3.25928	3.38596	4.8293	3.70432	2.63601	2.71102	3.0543	4.00831	3.8994	4.33328	4.32935	3.81262	3.63174	5.94565	7.41962	7.39085	4.91827	3.92254	4.49377	4.75109	3.0518	2.92943	5.04205	6.12767	5.80168	4.42144	3.95174	3.79675	4.85319	6.10679	6.10206	4.66949
		2	1.42009		3.02239	2.66648	3.04055	4.52025	5.86358	5.58601	3.49469	2.173	2.13301	1.81461	3.66678	5.40406	4.17554	2.91764	4.21121	7.13522	5.34968	2.81961	2.52936	3.26718	5.08584	7.16633	9.39293	10.4641	8.06214	4.77596	3.04883	3.70955	4.91961	5.42708	4.78806	5.77499	7.14025	5.45128	5.42617	6.58274	7.39328	8.44432	7.78977	6.0321	4.33224	4.0563	5.1725	5.29797	3.1636
		2	1.27783		5.10292	3.40501	2.83704	4.19203	3.99635	3.85171	2.59049	1.43499	0.827911	1.86278	4.87531	6.66311	4.35791	2.78738	3.63264	5.13342	3.70519	2.74276	3.19476	4.00011	5.65535	6.71655	7.75828	7.53244	5.37043	3.86709	2.73068	2.66426	3.61354	3.94498	5.00784	7.3201	8.22483	6.53527	7.31823	7.30802	5.01419	5.49822	6.57984	7.0045	5.60607	4.59457	4.31225	3.4508	2.1828
		3	1.39486		3.46344	2.98329	4.15131	5.79625	4.63492	3.80657	2.89195	1.29732	0.856622	1.71265	4.24674	5.40994	3.79065	2.47674	2.41778	3.00587	2.89253	2.60444	3.27676	3.77375	3.61513	3.46594	3.41369	4.70741	5.29083	6.6001	6.33948	4.84133	3.91369	3.90184	5.90497	7.8506	6.81544	4.27676	4.11283	4.34273	3.4871	3.11213	3.83415	5.73947	6.11518	5.76107	4.21848	2.66956	1.96723
		3	1.14121		1.65465	2.06823	3.04755	4.27168	3.57932	3.48508	2.89967	1.74551	1.79457	2.82555	3.93354	4.6151	3.3016	2.16788	2.7909	4.07523	4.76814	3.70506	3.0497	2.97361	2.65288	2.44544	2.40853	3.22753	4.38543	6.36466	6.74427	6.44593	5.66245	5.33463	6.47472	7.54244	6.35694	4.10487	2.50664	3.4634	5.37159	5.85536	5.04655	4.97492	5.13647	4.67182	3.07141	2.08003	2.29722
		3	0.823586		1.78354	1.84994	2.07595	2.66522	2.28758	1.92584	1.75288	1.46734	1.77539	2.64319	3.00659	3.13337	2.36694	2.29522	3.03715	3.22883	2.96397	2.37008	2.59694	3.24107	3.48359	3.43905	3.21982	4.64452	6.50277	5.86047	5.0021	5.2247	5.56673	5.78603	5.71118	5.57496	3.96355	2.20415	2.18438	3.49208	4.74377	5.84977	5.27554	3.72076	2.96829	4.11098	3.55063	2.49751	1.86869
		3	0.707883		3.21347	3.12197	2.88427	3.58318	2.94996	2.05613	1.89132	1.52196	1.80362	2.80621	3.91019	3.51423	1.99137	1.84594	2.66504	2.62381	2.05145	2.51071	4.23828	4.98486	4.38362	2.9537	2.88566	6.79884	10.2075	7.45241	4.61981	4.88226	5.15983	5.44874	5.81873	6.40206	4.8662	3.28362	4.364	4.87154	3.78144	3.4875	4.20051	3.59624	3.9922	6.51049	6.86515	5.37808	4.11062
		3	1.02147		4.41643	4.40514	4.0822	4.39765	4.02454	3.70836	3.51293	2.47711	2.07117	4.09815	6.21514	5.57052	3.16871	2.54183	3.82857	4.50429	3.14039	2.86379	4.80625	5.62412	4.96603	3.4115	2.30967	4.74916	7.45291	5.17828	3.7791	4.07295	4.1317	4.57042	5.49236	6.08369	4.43773	3.5805	4.31998	3.65254	1.81369	1.69797	2.39252	2.44599	2.2521	3.99917	5.92676	7.10283	5.78547
		3	2.21361		2.88187	2.83771	2.88645	3.86773	4.55119	3.46321	2.62413	1.85517	2.58764	4.05071	5.28757	4.53863	3.07552	2.5461	3.83957	5.09029	3.34836	1.77321	2.31985	2.75155	3.40829	3.78661	3.20195	3.57	4.11588	2.53248	1.78474	2.47384	2.97931	3.86097	4.456	3.98217	2.65362	2.58588	2.93118	1.88603	1.51642	2.0177	2.70359	2.5668	1.74551	1.88689	3.86369	5.99736	6.00386
		3	3.23239		2.3176	2.14124	2.46808	3.8083	4.89267	3.38748	2.08055	2.02533	2.48005	2.89797	2.94719	2.54749	2.12408	2.70453	4.16794	4.69675	3.28947	2.21233	2.60645	2.77166	2.69143	2.82417	2.72257	3.05311	3.49399	3.42696	2.23908	2.27094	3.85765	4.28892	3.90309	3.25932	2.94893	3.76804	3.04244	1.64814	1.10982	1.96113	3.85166	4.92817	3.77624	2.67066	3.62215	5.15308	5.72793
		3	2.28443		3.6274	3.28322	2.85102	3.11997	3.58817	2.51091	2.22325	2.34272	2.15433	1.91912	2.43291	2.64092	2.32903	3.38987	3.73751	2.79222	2.10598	2.99409	4.91968	5.51846	4.45249	2.75518	2.00158	2.09506	3.39572	6.01716	5.92927	5.01551	5.19116	4.68587	3.83743	4.06645	4.43028	4.71687	3.67225	2.22501	1.63624	1.81058	3.41461	4.16676	3.61031	2.70663	3.00057	3.83042	3.4273
		3	1.1354		5.38272	4.56177	3.42255	3.67356	3.73106	3.22028	4.09523	4.48801	3.11477	2.27862	3.90534	5.09148	3.98443	2.78301	2.11674	1.81223	2.05256	1.81835	2.61259	3.82879	4.93346	4.11042	2.69062	2.72725	4.08016	7.32755	7.88764	6.66585	5.16423	4.43364	3.52738	4.52209	5.99047	4.58783	3.14478	2.32592	2.45091	4.01406	4.90133	4.00245	4.15761	4.45993	6.26667	7.6352	4.89726
		3	0.82631		3.60806	3.17025	2.91802	4.34498	4.72352	4.122	5.58456	7.4962	5.51188	3.70169	4.41954	5.24152	3.95391	2.12549	1.40344	1.78276	2.3444	2.34125	2.30216	3.30114	5.78579	5.87879	3.75211	2.8335	3.41826	4.64765	6.42007	7.3977	6.82485	5.73486	4.33301	6.49545	9.58668	7.25601	3.93929	2.74817	3.75998	6.771	8.45841	7.39188	7.27741	8.51568	10.5977	10.5803	5.72369
		3	0.875097		1.73789	1.81513	1.60776	2.32432	2.6773	2.44167	4.03923	5.55501	4.03307	2.62837	3.11734	3.03569	2.08411	1.49424	1.8321	2.30449	2.94701	4.1788	3.9668	2.83563	3.02573	3.79182	3.61945	3.45099	3.28134	2.9439	3.64156	5.08042	4.63018	3.92766	2.96255	4.51777	6.42455	4.80399	4.24185	5.31471	5.42889	4.52859	5.05163	6.64738	8.54314	7.39504	5.70401	4.14067	2.18365
		3	0.844891		1.67268	1.66294	1.82203	1.82453	1.42253	1.32015	2.01094	2.91239	2.13621	1.81072	2.86896	3.62175	2.42014	2.29476	3.39951	4.13206	4.41214	6.11164	5.66634	3.69339	2.02691	2.12901	3.0351	2.82614	2.45684	2.59281	3.32155	3.22911	3.49	3.6547	3.58087	6.27771	6.7884	4.31631	6.09064	9.53246	9.40661	5.77872	4.12743	7.35827	10.7386	9.82708	5.28998	3.15481	2.41445
		3	0.748279		3.76402	2.86709	2.73277	2.47179	1.44281	0.895925	1.40916	2.34848	3.26986	3.79652	4.97304	6.33419	5.78413	5.87519	5.94134	5.94726	7.06557	9.40517	9.29349	6.29996	2.68435	1.74731	2.9316	3.46766	3.16735	3.9998	5.91697	5.82	5.28257	5.64145	6.26246	9.76903	10.1996	8.49043	10.7775	12.2082	11.0693	6.98005	3.78678	4.42582	8.87044	13.1284	12.8543	9.32105	7.59261
		3	0.677164		5.84303	4.46232	3.79733	3.07503	1.97977	1.21232	1.61091	2.95373	4.53257	4.83871	3.90615	4.02136	4.7421	6.3134	5.91058	5.0685	4.95092	5.71891	5.44489	3.84802	1.7369	1.48549	2.81542	3.76956	3.43338	4.06963	7.07425	7.56156	5.5923	5.05368	5.00295	5.66651	6.09107	7.30063	9.5307	7.13132	5.42779	4.50208	2.66672	2.57486	7.01379	15.1516	16.4945	12.1128	8.88673
		3	0.638695		2.57553	2.40366	2.48776	2.76587	2.43737	2.23407	3.40631	3.79652	2.98162	2.40913	1.94449	2.1456	2.83822	3.71991	3.65219	3.18289	2.66614	1.89475	1.84375	1.7892	1.6541	1.94736	1.98516	2.07657	2.26379	2.88984	3.73147	3.58634	2.68437	3.52072	4.45519	3.58897	2.79084	4.70742	5.69638	2.67556	2.01802	2.06617	1.74112	2.38107	5.29967	10.0488	10.5061	6.16681	4.4784
		3	0.621263		1.10463	2.4382	3.9697	3.88541	3.46418	3.58801	5.04565	4.93286	3.28055	2.33636	2.3593	2.98652	3.7075	4.24613	4.48164	3.73374	2.49459	2.02019	2.35199	2.48955	3.80422	2.96183	1.49659	1.60931	2.97392	4.35273	3.64752	2.52389	2.222	1.79962	2.19644	1.88186	1.94418	2.86097	3.60217	2.46471	1.5617	1.92125	2.00508	4.67601	9.3932	12.808	11.0845	5.88877	2.37247
		3	0.633262		1.50896	4.24673	5.11561	3.42519	2.02896	2.29316	3.43142	3.91425	4.42955	4.29857	3.5099	3.15988	3.83303	5.55569	6.37283	4.47148	3.74196	4.90378	5.48413	5.3512	6.73911	5.32316	2.43328	2.32181	3.30732	3.40164	2.67705	3.62825	3.6419	2.82308	3.24825	2.25213	2.03318	3.23861	5.21629	6.52101	5.04318	4.44708	4.84056	7.09138	9.29824	10.0487	7.69869	4.69954	4.41352
		3	0.641505		3.04268	4.12417	3.80155	1.8675	2.16378	3.17372	3.09918	2.75007	2.89155	2.92393	2.97653	3.93733	4.57061	6.63394	7.54508	5.16763	3.86783	4.96286	5.30745	3.48421	4.16479	3.28316	2.54998	4.00802	5.73794	5.14041	3.87578	4.63266	4.89035	5.19591	6.61324	4.99746	4.04137	4.90699	7.45939	9.76436	8.1332	7.1127	7.9203	9.60203	11.5895	12.8153	11.4133	11.0041	9.86724
		3	0.810756		4.07575	3.2773	1.92547	1.83475	3.30511	4.06713	2.90836	1.84563	2.03766	2.81722	4.68418	6.29251	5.96997	4.98893	3.89787	2.48277	2.60936	3.71585	4.43079	4.12399	3.85463	3.15213	2.80248	3.49792	5.15771	5.2945	4.05894	3.86306	4.03817	4.27734	5.23252	4.75587	5.67549	6.40052	6.28846	6.81461	6.3228	7.85365	9.62079	9.03309	8.67005	10.3558	10.6543	11.7603	9.46545
		3	1.44352		3.50724	2.43137	1.72349	1.90319	2.59542	2.76308	1.67007	1.11296	1.28714	2.4332	3.2936	3.79715	3.61823	3.13182	2.22796	2.03388	1.90598	1.88645	2.20259	2.49162	2.7578	2.38187	2.40879	2.44269	3.05322	3.80054	3.46822	3.1485	3.34473	3.53586	3.57544	2.88161	2.52256	2.64563	3.45903	3.99328	3.15579	3.04013	3.63377	3.21171	3.31106	4.52793	5.13376	5.77581	3.56005
		3	1.98444		3.34104	2.99592	2.1309	1.66062	1.4055	1.43428	1.50024	1.36845	1.1015	1.28957	1.7262	1.67846	2.05501	2.0928	1.8705	2.00094	1.8864	1.79173	1.21833	1.43178	2.25146	2.84346	2.89968	2.72687	2.69441	2.3946	2.20292	2.34623	2.35019	3.09927	5.44838	4.61574	2.37162	1.62139	3.07414	4.51515	4.2503	3.80395	3.22778	2.3467	1.81199	3.44876	6.16421	6.23647	4.39906
		3	1.47326		4.02274	3.99637	2.89685	2.09662	1.48976	1.51613	1.72011	1.59889	1.20261	1.23572	1.39098	1.23809	1.29283	1.71353	2.79438	2.50413	1.92018	2.13105	1.60889	1.81752	2.9355	3.21153	2.95518	3.07289	3.03157	2.81849	2.35106	2.70784	2.29182	3.95576	8.5645	9.66049	6.1253	3.07912	2.54144	3.76174	6.41634	9.18788	8.63446	6.02539	3.75917	5.81658	9.71097	9.69515	6.30104
		3	0.851961		3.04679	3.20234	3.28217	3.46201	2.65794	2.11304	2.70795	2.87523	1.83934	1.74798	2.22011	3.34431	3.65958	3.82508	6.24327	5.21818	2.4752	1.5616	1.66673	2.17787	3.07635	3.25454	3.54585	4.05128	3.73927	3.91792	3.36573	3.33843	2.6724	3.15271	7.40965	10.5871	7.86768	4.85388	3.72943	4.19597	6.05639	10.0425	10.1109	6.36562	5.5549	9.37711	13.2207	13.1101	8.47729
		3	0.990538		2.55879	2.3342	2.87414	4.37369	4.67373	4.95238	6.48543	5.80546	3.2358	1.83796	3.74344	8.01645	8.43281	5.7533	6.0426	5.45655	3.50849	2.67838	3.15645	3.22435	3.18768	2.38031	2.23466	2.62901	3.28094	4.79773	5.03725	5.37844	5.76581	5.71352	8.11559	9.71315	7.17879	6.11021	5.5985	4.33511	5.5704	10.6459	11.0838	6.23238	4.6702	9.09263	12.8879	13.4992	9.44477
		3	2.08259		1.62798	1.21561	1.91932	4.14718	5.37467	5.75261	6.39718	5.12866	2.46297	1.68404	3.1132	6.04456	6.11651	3.11814	2.97957	2.96522	2.86848	3.3442	4.19966	4.22585	4.56514	4.3006	2.8553	2.16989	2.3016	2.76325	3.21949	5.26707	7.01043	7.33559	7.90527	8.74257	8.5936	10.159	8.41734	4.66037	3.44832	5.90253	6.5075	4.03367	4.57129	6.9683	7.79669	7.76066	5.77495
		3	2.98938		1.00762	0.737084	1.33461	2.75887	3.11973	2.9589	4.2476	4.00391	2.65973	1.96337	3.51226	5.4086	4.07531	2.9667	3.12925	2.96423	2.71585	2.99936	3.50856	5.32007	8.10258	8.12094	6.09163	3.7021	3.1972	2.46234	2.181	3.92168	6.27747	6.72648	6.17077	5.49635	6.62654	9.33114	8.67116	5.6995	5.92591	6.29253	3.92356	3.94937	5.06765	4.95386	4.43031	4.39739	4.95948
		3	2.06594		1.20857	1.56648	2.54417	3.61483	2.85421	1.95013	3.1963	4.34991	3.34084	2.68157	5.17108	7.19423	5.45768	2.81604	2.18358	2.41987	2.80223	3.07202	4.0983	6.95438	8.3296	6.48005	4.11843	2.74666	3.04143	2.87076	2.54426	2.46278	3.35723	4.2136	3.6019	2.55671	3.70842	6.23198	8.14464	8.81664	11.5787	11.2099	6.29084	4.70048	6.54022	6.38192	5.67284	4.72662	5.8118
		3	0.941585		2.06623	2.56463	2.8503	2.79446	1.68751	0.894157	1.56568	2.31285	2.41601	2.06758	2.97215	3.86365	3.32262	2.37523	2.39537	4.12857	5.21028	3.50388	2.61212	4.03864	4.70055	3.03672	2.42942	2.39356	3.63971	5.08405	4.66974	3.29083	2.50881	2.86783	2.76035	1.92502	2.0707	3.61556	6.06656	6.72704	6.51674	5.45454	3.15871	4.44894	6.76577	7.00631	6.10115	4.67326	3.87487
		3	0.601874		1.82466	3.02206	3.4552	2.901	1.49728	1.20318	2.76676	3.51431	4.07236	3.81487	3.13858	2.6888	2.80743	2.64912	4.2681	7.02763	7.89086	5.25948	3.86426	4.56775	5.40434	4.75501	3.53767	3.86476	5.67534	6.67092	5.43659	4.24447	4.01889	2.91313	2.10019	1.97242	2.59383	2.7315	3.88006	4.84734	2.96327	1.96279	2.64516	4.25058	5.2489	5.41799	3.96618	3.52128	3.91526
		3	0.592092		1.50963	1.8999	1.99211	2.10267	2.03766	2.71689	5.13602	6.43789	6.67979	4.88996	3.05646	2.12199	2.24702	3.53861	6.68807	8.8281	7.60928	4.91447	3.9503	4.22232	5.24004	5.83973	5.96107	8.37655	11.0994	10.6962	6.91273	5.74358	6.95725	7.04943	4.91334	5.93195	7.14518	6.85877	6.81975	6.81072	5.17053	3.95992	3.87572	4.57179	5.73692	8.60281	10.9212	10.7129	8.10699
		3	0.774485		1.86247	1.78256	1.56053	2.06638	2.87388	2.94431	3.91195	4.56507	4.60887	3.15142	1.86625	1.75816	2.24034	3.33615	5.66728	6.56086	5.19171	3.53156	3.62279	3.7917	3.84263	4.47576	5.38777	7.29515	9.04217	8.53478	6.69644	7.81767	11.8778	12.7836	9.93652	8.84928	9.36446	9.69262	9.65449	9.78693	8.39793	7.06201	5.70074	5.25861	6.47983	13.0918	19.1816	18.2681	12.5794
		2	1.39664		2.18831	2.24287	1.67321	1.60598	2.50419	2.81217	2.80082	2.49606	1.99372	1.18505	1.01385	1.20787	1.78691	2.18622	2.21973	2.55064	1.91964	1.77443	2.79465	3.86599	4.06674	3.87199	3.87955	4.27834	3.9962	2.94318	2.9234	5.23741	8.17755	8.63055	5.19867	3.98108	4.02593	5.26161	6.07497	5.93713	5.02599	4.35501	4.96071	5.51402	4.82831	5.4063	6.97979	6.60276	5.69941
		2	3.34003		2.88647	3.13319	1.80033	1.12492	1.58463	1.87152	1.55661	1.22171	1.05325	1.37163	1.68718	1.7447	2.40441	2.1546	1.37683	1.39089	1.65427	1.7195	1.97357	2.7824	3.44845	2.85579	1.93403	2.06979	2.40939	2.08314	2.11181	2.77894	4.29458	4.90533	3.15637	1.87724	2.4677	3.04175	3.03747	2.67854	1.88939	1.77818	3.56447	5.63432	5.67008	5.84844	3.59485	1.79747	2.29313
		2	7.86389		3.27894	3.81597	2.21891	0.889255	0.936835	1.06578	0.929341	0.90933	1.46041	2.48403	2.89481	2.83438	3.32956	2.88876	1.55016	1.58833	2.38137	2.61122	2.34332	2.29971	2.68693	1.9701	1.27727	1.23604	2.10572	3.18939	4.30916	3.66896	4.25571	5.85811	4.38976	2.83967	2.88392	2.81645	2.19346	1.69433	1.68985	2.36983	4.11257	5.38282	6.98164	9.26841	7.36961	3.15096	1.67642
		2	11.4671		1.62875	2.23079	1.48492	1.06017	1.33435	1.20023	0.969519	1.28524	2.04847	2.84319	2.97682	2.29326	2.78904	3.29792	2.26622	1.56368	2.13479	2.54505	2.78857	3.297	3.28788	2.86355	2.75272	2.6223	2.13783	2.65775	3.51726	3.20546	3.17065	3.93057	2.75526	2.13101	2.41196	1.34642	1.3308	1.84466	2.87656	3.49173	4.13783	3.81662	3.2265	4.28387	3.48712	1.91362	2.56394
		3	7.09951		1.46186	1.56811	1.56662	2.24346	3.1951	3.31188	2.33994	2.11021	2.09519	2.68852	2.81245	1.87371	1.50115	2.55063	2.60358	1.94922	1.99936	2.12899	1.62671	1.76371	2.42874	3.11141	3.09862	2.8766	2.69116	2.42731	2.46493	2.67638	3.63778	3.92958	3.42059	4.41785	3.80849	1.97855	1.3944	2.24878	3.88742	4.76364	5.15759	5.15875	3.97049	2.8737	2.09469	2.64268	4.72352
		3	2.06981		1.0406	1.21337	1.54021	2.1777	3.44188	4.32123	3.91852	3.10938	1.87091	1.5119	1.70857	1.19795	1.01418	2.02493	2.07782	1.9291	2.60514	3.53525	3.6366	2.79167	3.69251	4.75716	3.57388	2.62945	3.07119	3.27022	2.93302	3.73812	4.66545	4.0787	3.91649	5.52444	4.97471	2.16299	1.32339	3.00362	4.75322	5.4446	5.5168	5.87103	4.75147	3.79983	2.97941	2.38906	3.57112
		3	0.609202		1.62305	1.47527	1.5054	1.62794	1.98992	3.35771	4.13517	4.50017	2.69562	1.21066	1.3635	2.18801	3.01702	3.03193	2.18312	1.73527	2.86569	5.24699	6.09892	4.06892	2.20543	2.65752	2.38534	2.29498	3.09921	3.3973	4.20701	5.96001	5.9285	4.63659	4.7321	7.43237	7.4372	4.63873	3.72158	5.31853	6.11923	6.17159	6.33957	7.16786	6.07521	4.75989	3.29976	2.37485	2.8174
		3	0.591469		2.42052	1.46284	0.945488	0.928914	1.23734	2.03168	3.81105	5.60821	4.30803	2.00313	1.78194	4.12231	6.01534	4.83523	2.77226	2.20806	2.49781	3.56385	4.55219	3.03207	1.69976	2.34237	3.57388	3.1924	3.24646	3.65203	4.34512	4.99316	4.82337	4.21333	3.84391	4.89825	5.21077	3.86338	4.52255	7.13045	5.78792	6.54288	7.13154	7.93806	8.05396	8.48225	6.68807	4.5071	3.74595
		3	0.602809		2.60368	2.14784	2.19539	2.05367	2.06441	2.35573	2.43323	2.92414	2.87124	2.0107	2.01097	4.70257	7.33703	5.81895	3.7161	2.99478	2.56666	2.05118	2.1102	1.80853	2.1759	4.60741	6.44157	4.89847	4.93387	4.26882	2.97068	2.73142	3.11686	3.28416	2.6412	3.46014	5.1116	5.55988	8.17337	12.3842	10.492	9.16094	8.92766	6.44516	5.57397	7.51901	8.02342	8.01364	6.59066
		3	0.747628		3.49561	3.92583	4.60326	4.07132	3.44573	3.4601	3.0084	2.30993	2.45794	2.76077	2.89847	5.61943	8.08175	6.36063	3.69248	2.30108	1.75705	1.67708	1.86102	1.61457	2.29307	4.9773	6.72995	6.60573	8.46259	8.22181	4.75982	2.53694	2.1125	2.18195	2.02913	3.58866	6.27062	6.90889	8.26735	12.2883	10.3291	9.03651	8.59243	5.8546	4.04552	5.98103	8.27644	9.9039	8.32984
		3	1.12398		2.22754	2.10296	2.98117	2.95298	2.46943	2.87444	3.1697	3.09505	3.11568	2.88131	3.13959	4.58007	5.11587	4.66862	3.11186	1.97238	2.08071	1.64907	2.01044	2.33081	2.056	2.42134	2.83879	2.78634	5.24402	5.74717	4.08596	2.67365	1.71108	2.04475	2.59058	3.7708	5.37786	4.9179	4.94389	7.22559	6.02689	3.98488	3.81022	2.41196	1.79615	2.64792	3.75659	5.00937	3.7583
		3	1.37236		1.16824	1.73191	2.92091	2.80189	1.72637	1.41722	1.71805	2.0031	2.10246	2.00367	2.04034	2.66778	3.85892	5.96518	6.24156	4.63406	4.29088	2.93642	2.98095	5.20153	3.96322	2.66902	2.24288	1.86808	2.47413	3.27539	3.54439	3.86313	4.65979	4.11722	4.30614	7.54617	7.9663	4.98656	3.94871	4.36129	3.32735	2.90907	3.76202	3.33511	5.55392	6.52487	5.86558	6.92348	7.92821
		3	1.02532		2.22276	2.42282	3.16616	2.95743	1.75447	2.15293	2.2224	1.70236	2.09593	2.37176	2.09853	2.17558	3.58449	6.73789	7.34605	5.79395	4.80134	3.66064	5.5474	8.61307	6.78593	4.78924	3.53212	2.44779	2.40276	2.65494	2.93368	5.50452	8.61562	7.22556	6.65281	10.3024	9.75835	5.37266	5.14535	6.62915	6.57868	6.10816	6.53036	8.22505	14.6753	15.3122	9.66126	10.6328	14.7927
		3	0.641123		3.52675	3.86177	4.56462	4.39901	3.30979	3.45375	3.83025	2.63498	2.26806	2.8493	2.89096	2.1924	2.14857	3.6724	4.69005	3.99018	3.98214	5.23097	7.37259	8.51618	7.31635	5.78868	4.48629	3.19554	3.03165	3.29404	3.60127	5.92475	8.58547	5.85029	4.6617	7.55111	6.83467	4.35299	5.84854	8.85709	10.176	8.43101	8.70014	10.1963	13.433	12.7996	7.60881	8.04296	11.4512
		3	0.521712		2.99135	3.28505	3.2574	2.94199	2.28674	2.69308	3.44928	3.28007	3.33279	3.01789	2.92949	2.76205	2.70705	4.52905	5.21625	3.91931	3.21457	4.79854	6.72479	7.50833	7.77113	7.10384	5.5664	5.30221	6.09658	5.55458	4.60156	4.97169	6.34582	5.42635	4.02578	4.52417	5.31593	6.29244	8.6161	9.66461	9.98039	9.69178	12.9889	13.3246	9.51441	8.1864	8.68902	9.57947	10.5594
		3	0.512521		3.32468	3.6544	2.56993	2.14818	2.53377	2.51312	2.88768	4.4634	5.78674	5.19854	3.83409	3.39853	2.84609	2.9392	2.96837	2.71663	3.14004	4.65656	4.81246	4.93588	5.77992	6.09734	7.55418	10.3068	12.1479	10.0628	6.63564	5.77602	7.04205	8.36286	6.33025	3.8694	4.78364	7.31396	10.0546	10.1617	8.13572	6.24929	8.39677	8.43349	6.74851	8.89009	11.7847	11.6669	9.34011
		3	0.525198		4.14232	4.50372	3.60167	3.14291	3.24833	2.82797	2.2512	2.96646	4.95665	5.0177	3.24035	2.41904	2.12189	2.17997	1.94863	2.29541	4.23161	6.09835	5.47865	5.09845	6.12036	5.57274	5.79907	7.33921	7.6401	5.69479	5.33168	5.74359	6.74343	7.99116	7.27121	6.38233	7.25501	7.8352	8.28401	7.7116	6.93591	8.33443	10.5928	9.74493	6.54835	7.92834	12.2782	11.4622	8.76451
		3	0.534164		3.48762	3.87889	3.51895	3.44553	3.45522	2.86719	1.85324	2.51698	4.00325	4.09895	2.24264	1.31563	2.00819	3.44507	4.1238	3.16617	3.70488	5.2123	3.9889	5.21035	7.56651	7.62368	7.57564	7.59176	5.89451	4.16575	4.58471	5.80794	6.04441	6.59114	8.37634	11.0578	12.1388	9.80431	5.76618	4.46213	6.79002	10.8074	13.7105	11.6545	7.42853	8.57932	11.8189	9.80911	6.67121
		3	0.53862		4.42662	4.14298	3.86613	4.22331	4.61111	4.11069	2.85581	3.50373	3.9437	2.86188	1.53854	1.20721	2.00076	4.55194	6.00347	4.6017	4.01031	4.5412	4.00523	4.10757	6.32056	7.56848	7.48892	6.69317	4.94225	3.89032	4.27083	4.18626	4.11981	3.28349	3.37308	5.39162	7.40406	7.26208	4.9428	4.29576	6.7165	10.1436	11.75	10.7804	7.99112	8.84994	8.62757	4.24823	2.89429
		3	0.862624		6.15664	4.38121	2.43637	1.70892	2.11541	1.97446	2.41017	4.29292	4.38806	2.57995	1.483	1.20085	1.52822	2.28965	2.96973	2.21047	2.60624	3.45172	3.14336	2.95843	4.04509	5.48443	4.52252	2.97178	2.91823	3.07347	3.38095	3.14071	2.66113	2.15976	2.15262	2.90711	3.76793	4.09267	3.07887	2.8721	3.74906	5.20797	6.87584	6.22918	5.175	6.46657	5.94789	3.44362	2.97384
		2	1.97316		5.61316	4.43613	2.30261	1.36251	1.29753	0.953874	0.851902	1.99627	2.07172	1.49305	1.19941	1.54184	2.41159	2.3342	1.23946	1.28498	2.12446	2.4761	2.38736	2.03484	2.48023	2.82069	1.57068	1.01407	1.49335	1.85996	2.88641	3.29384	3.17274	2.88338	3.5337	3.61821	2.98269	2.23915	1.5419	1.25564	1.42463	2.59783	3.89043	3.43244	2.55832	3.67023	4.80464	4.52326	3.96351
		2	3.08045		4.43557	3.79432	2.21785	1.19921	1.33804	1.43957	1.41556	1.37192	1.43996	1.94074	1.78081	2.14186	3.87655	4.03039	2.23292	1.61642	2.39144	2.36197	2.40717	2.50057	2.996	2.92191	1.81549	1.15196	1.43267	2.49142	4.36674	5.18232	4.57805	3.88375	4.62365	4.62247	2.80841	1.53362	1.52042	1.54799	1.7629	2.03569	2.57573	2.65603	2.25472	2.59801	3.22944	3.71067	3.83148
		2	2.75375		3.9254	2.7928	1.38223	1.01898	1.60435	2.55568	2.96284	2.52951	3.09835	4.3824	3.64123	2.64766	2.83809	3.59609	2.88344	3.00621	3.1498	2.7997	2.92517	3.49886	4.88027	5.06481	3.34104	1.99054	2.07095	2.74154	3.26915	2.96527	2.65993	2.37536	3.6359	4.51672	3.59266	3.59955	4.60875	4.07955	3.77018	2.91652	2.63802	2.55804	2.1546	2.30851	2.28074	2.56792	2.86499
		2	2.14643		3.24646	2.37794	1.53347	1.31172	1.74996	2.1184	1.93512	2.42425	4.06589	5.4525	4.54622	3.33409	3.23635	3.52337	2.88517	2.21042	1.9832	1.77689	2.26293	2.33296	2.65956	2.89649	2.75542	3.0872	3.20174	2.81518	2.0572	1.95305	2.50159	2.03594	1.6629	2.27383	3.26625	5.63807	7.15402	4.72454	3.02843	2.34438	2.02658	1.95952	1.64653	1.78216	2.23082	2.59443	3.03537
		2	1.81694		2.49184	2.42001	1.65285	1.34803	1.93375	2.03493	1.28609	1.4055	2.77838	3.37422	2.68783	2.45012	2.45787	3.03502	2.53681	1.94759	1.41693	1.5277	2.17603	1.77327	1.09561	1.2148	2.09467	2.89134	2.2138	1.40936	1.46302	2.91847	3.95284	2.81836	1.45099	1.0862	1.59946	3.4598	5.05134	3.62271	2.62705	2.01878	1.60043	1.95694	2.22267	1.91858	2.44469	3.6072	4.56353
		2	1.84802		1.39473	1.76012	1.44912	1.05852	1.5705	1.9336	1.57399	1.57086	1.99853	2.23738	1.74822	1.37077	1.33066	1.70819	2.15747	2.15994	1.78633	1.94692	2.66019	2.38094	1.69756	1.46188	1.81708	1.67084	0.995021	0.822183	1.5345	3.24842	4.45109	3.38508	2.36796	1.36157	1.34173	2.5575	4.6858	5.04644	3.64558	2.79392	2.14339	2.1758	2.17548	2.01677	2.38885	3.74299	5.74199
		2	2.11219		1.77048	2.17026	2.02711	1.89812	2.16091	2.45054	2.24167	1.68575	1.69302	1.75782	1.2746	1.10097	1.13351	1.57985	2.36409	2.53568	1.64558	1.47987	2.23926	2.47855	2.35376	2.46776	2.61975	2.10143	1.17025	0.671402	1.01179	2.5609	3.7861	3.37049	2.89642	2.58495	2.16618	2.52617	4.22264	4.48288	2.92176	2.13842	1.8141	1.77698	1.60821	1.91189	2.24263	2.26803	2.82574
		2	2.0772		2.854	2.31835	1.69046	1.82183	2.05815	2.1376	1.89343	1.4166	1.06455	1.14634	1.30572	1.91995	1.67294	1.79169	2.79926	3.35308	2.11519	1.55534	2.44139	3.00115	2.55238	2.16953	2.77005	2.62214	1.92473	1.16833	1.2673	1.8683	2.3546	1.8633	2.81219	3.59268	3.02529	1.92063	2.23371	2.37692	1.47466	1.74671	2.2848	2.33121	2.20218	2.08737	1.85744	1.62193	1.30945
		2	2.00917		2.73631	1.99609	1.31974	1.56677	1.67993	1.51473	1.4615	1.58795	1.37301	1.66949	2.80322	3.45945	2.80419	2.67383	3.77984	4.13597	2.49963	1.64434	2.17249	2.90085	2.97186	2.83688	2.70739	2.79975	2.87469	2.14069	2.737	3.11279	2.31028	2.70255	3.75585	4.54706	3.35466	1.97504	2.18108	2.05307	1.63735	2.32193	2.76696	3.16807	3.56209	2.95037	2.01622	2.05444	2.94877
		2	2.08628		1.82394	1.4294	1.15079	1.71589	2.39384	2.14221	2.40863	2.72735	2.27177	2.42424	3.77655	3.68056	2.06962	2.30178	3.22003	3.85006	3.28916	2.83386	2.92606	3.09844	2.5387	2.08761	2.80557	4.78247	5.60591	4.41223	3.84606	4.12252	4.26706	5.07241	5.0137	3.98803	2.22112	1.23092	1.62472	2.1682	2.43447	3.07842	2.97783	2.68932	2.64965	2.31158	2.04362	3.45272	6.37275
		2	1.8665		1.71051	1.7416	2.11023	3.45422	4.38583	3.2929	2.97107	3.32741	3.22407	4.00813	5.26505	4.73352	2.87638	2.66715	3.52747	4.85066	5.19604	4.83787	4.27776	3.7718	2.9592	2.33215	2.67269	3.64104	3.95279	3.20796	2.93446	3.12133	3.81424	4.75638	4.05051	3.12234	2.21548	1.66708	2.51673	3.35545	2.9054	2.82951	3.43585	4.71159	4.05718	3.30515	2.96607	3.87677	6.40159
		2	1.27109		1.50132	1.98166	2.56924	3.45489	4.28109	3.31752	2.9586	2.83869	3.46527	3.98645	3.77063	2.98544	2.08871	2.25696	2.72739	3.28293	3.64332	3.36212	2.71036	2.51124	2.57514	2.54695	1.99399	1.71666	1.52434	1.63019	1.42973	2.15575	2.87667	2.94831	2.26707	2.79462	3.12509	2.75153	3.32139	4.25398	2.96545	1.85996	4.22696	7.76531	8.25277	7.0092	4.83088	4.49792	6.35869
		2	0.829213		1.89012	2.47481	2.9339	3.11676	2.95586	2.75662	2.56461	2.3766	2.69073	3.03857	2.21076	2.48498	3.34035	2.90953	2.21853	1.76802	1.79668	1.94708	1.58517	1.70266	2.52885	2.50314	2.0273	1.87414	2.55062	2.98048	2.9899	4.6199	5.02347	3.50449	2.509	3.20082	3.84728	2.71067	2.41066	3.20077	2.65326	2.3206	4.43497	6.69499	6.49662	5.6436	4.29768	4.65467	7.73122
		2	0.864072		3.33382	3.5989	3.85523	3.10117	2.08785	1.92996	2.39341	3.02031	3.49244	3.80737	3.69277	4.40065	5.20311	3.50772	1.78037	1.27749	1.57974	1.79266	1.78597	2.43623	2.55057	2.44178	2.45394	2.70001	3.49405	4.08608	4.68644	6.04839	5.3978	3.50363	2.46023	2.50689	3.02289	2.48269	2.20938	2.63488	2.67984	2.18352	2.78618	3.57951	4.19855	4.98197	4.88886	4.59085	4.6596
		2	1.54037		1.9251	2.58158	2.89336	2.25317	1.37453	1.69302	1.83439	2.24171	3.08793	4.29426	4.39676	3.66056	3.51727	2.29213	2.14779	2.39039	1.82755	2.11987	3.07154	3.07074	2.30534	1.44059	1.90821	2.43971	2.58525	3.41721	4.90698	5.50422	3.82953	2.47251	2.97252	3.33373	3.52367	3.48056	3.27465	3.95981	4.1591	2.45582	1.70278	2.7731	4.77183	5.80998	6.5193	6.88041	5.49799
		3	2.13562		1.83445	2.25291	2.41321	1.98806	2.25661	2.82676	2.14995	1.65181	2.58647	3.95519	3.88117	2.3366	1.76484	2.14858	3.42516	3.55999	2.29487	2.69064	3.89632	3.42572	2.41647	2.39453	3.13379	5.10891	5.26078	4.47793	4.74849	5.33249	4.10218	3.81392	4.62559	4.27959	3.8213	2.93085	3.68609	6.16019	7.6544	5.85594	3.75891	4.99423	6.00068	5.70426	6.45914	7.51184	4.40712
		3	1.59239		1.87847	1.85011	1.71227	2.25797	3.33547	3.69432	3.48162	3.64919	2.96905	2.35813	2.11066	1.53594	2.21112	2.5661	2.67934	2.32636	1.58522	2.06855	2.91312	2.38764	2.84989	4.17298	5.00038	8.18022	9.43084	7.33371	5.8852	5.29482	5.3287	5.7455	5.54432	5.04755	4.62356	3.81214	4.05705	6.76804	11.3546	12.1915	9.12885	8.11863	6.37475	5.02761	7.64616	9.56927	5.76661
		3	1.04037		2.04472	1.86163	1.75973	2.42233	3.3057	3.98549	5.98372	7.7363	5.76364	3.11038	2.30969	2.57794	3.2073	2.79889	1.75696	1.54013	1.99588	2.71417	3.30088	3.07116	4.37236	5.64774	4.19084	4.28302	5.01089	5.40663	6.21261	6.48924	6.25764	7.17042	6.33656	4.00961	3.88614	4.59958	5.33679	6.74143	9.97738	10.421	6.26816	4.52614	3.38363	2.98618	4.55638	5.94758	3.77366
		3	0.962958		2.6351	2.79049	3.07713	3.37467	3.44355	3.42505	4.09725	4.71484	3.27261	2.14359	2.39636	2.88591	3.13494	2.62475	1.65719	2.08396	2.43878	2.55524	2.86719	2.69826	3.24679	4.25585	3.2265	2.91731	2.84718	3.55735	5.6591	6.38861	6.09062	7.20153	6.36857	4.59839	4.79656	6.71583	7.41786	7.41832	8.40238	7.73553	4.68809	3.61516	3.78578	4.44337	4.20351	3.9803	3.24603
		3	0.764001		1.36523	1.9383	2.72852	3.24444	3.06411	2.58949	2.46773	3.00834	2.79988	2.44051	2.63688	3.02415	3.12205	3.17576	2.39449	2.93426	3.89274	3.10436	2.31532	2.27531	2.96311	3.51177	4.59714	4.80611	4.1903	3.81645	4.50058	5.91375	6.64399	7.62942	6.54153	5.96133	9.27175	12.8395	12.1236	9.57364	9.39999	9.34849	8.0403	7.72571	9.44618	8.50316	5.221	3.49634	2.43424
		3	0.524465		1.07445	1.35517	2.04395	2.99247	3.09504	3.04483	3.6847	4.87543	4.7435	3.8868	3.32122	3.66004	4.71472	4.17451	2.45164	3.71156	5.76047	4.92283	3.36563	3.26311	3.86252	4.39934	5.71876	5.70877	4.22135	3.14531	2.65732	4.05318	5.52799	7.00341	6.32903	5.65593	6.58527	9.38659	9.83715	7.35154	5.82602	5.57995	6.32166	8.74937	11.8717	10.1274	5.52563	3.66573	2.79177
		3	0.457919		1.64034	1.73632	2.09317	2.49459	2.02149	1.66074	1.95179	2.74445	3.4783	3.88459	3.23541	4.16558	6.74534	5.95999	2.5593	1.82897	2.9502	3.07635	2.66723	2.28438	2.33261	2.46658	3.61046	3.79718	3.28373	2.92848	2.75068	3.78404	3.94827	4.7587	6.37263	7.46718	5.88203	4.52513	4.98433	4.4137	3.32976	3.69038	6.0941	7.23316	7.8034	5.85826	4.39375	4.78348	4.69029
		3	0.503213		1.16822	1.43056	1.99886	2.28437	1.62419	1.41159	1.5252	1.92375	3.1114	3.91234	3.20563	3.25868	4.87666	4.23909	2.30089	1.20412	1.31204	2.67192	3.24355	3.46183	3.29205	2.22972	2.32225	2.14587	1.99876	1.81638	1.66788	2.40048	2.41816	2.65134	4.79712	6.41465	4.9585	2.71336	1.98161	2.03376	1.83447	1.92822	3.64497	4.41755	4.38849	4.20446	3.91361	3.79971	3.21924
		3	0.593237		2.67194	2.56087	3.33066	3.662	3.26049	2.2568	1.59201	1.86222	2.61291	2.29813	2.18877	2.76151	2.8823	2.25423	1.7791	1.49117	1.73872	3.17043	4.47899	6.14059	6.53607	4.73042	3.16644	2.20901	1.88725	1.96945	1.66613	2.0211	1.93493	2.56338	4.66521	5.9213	4.70344	2.90199	2.44822	2.041	2.58187	4.15088	5.29654	5.17595	4.2597	3.9402	4.48997	3.4991	2.47447
		3	0.699784		5.34825	4.67056	5.15885	5.60342	5.29994	4.44665	3.29719	3.04343	3.0794	2.08938	2.26274	3.46768	3.09057	2.09598	1.44904	1.1689	1.38708	2.44804	2.90334	4.37791	5.34612	3.77806	2.67454	2.58336	3.89432	4.09019	3.75816	4.01513	4.10256	3.7565	5.13795	6.52547	5.42739	4.76855	4.78925	4.86689	5.929	9.14447	11.7859	10.5801	6.91603	4.94509	4.60615	3.48054	2.49627
		3	0.762758		4.08071	3.11244	3.31716	3.51176	3.81269	4.28682	3.79578	2.57933	2.27209	2.51436	3.66193	4.36895	3.95259	3.81731	2.2999	1.32946	1.68318	2.13656	2.84709	4.81641	5.32942	3.42348	2.17576	3.87525	6.47987	7.53445	6.95748	6.81862	6.11307	5.60194	7.04703	9.84626	7.68637	6.20752	6.56951	6.07503	4.61232	4.76934	5.94242	6.88368	6.1781	4.78827	4.50992	6.82234	9.90679
		3	0.642664		3.45983	2.54604	2.3811	2.65048	2.4574	3.44208	3.5029	2.48342	2.46748	3.59515	4.58989	3.84635	4.32303	5.7509	3.99938	2.90023	2.93029	2.74009	2.83974	3.6134	3.5562	2.03169	1.90748	3.96559	6.19728	6.93076	7.47557	6.23129	5.68653	6.03038	10.0057	14.8124	12.4541	8.41271	6.67255	6.74321	5.99865	5.01867	4.93885	6.85321	7.50855	5.48331	6.4626	14.2972	20.4115
		3	0.491023		3.10406	4.19544	5.96507	5.05329	3.93228	4.7882	5.43961	3.24052	2.05873	3.6583	5.09654	3.76192	2.81867	4.09344	3.93215	4.36525	5.22318	5.59839	4.72159	3.55158	4.55821	5.73756	5.45471	6.601	7.23503	6.51738	7.17826	6.69345	5.42942	4.53414	4.67995	7.74978	7.27325	6.04167	5.51201	7.73801	10.7033	9.03795	4.80969	5.62178	7.01061	6.53505	6.27907	8.5006	10.6504
		3	0.428151		3.08751	5.87826	7.98357	6.23013	4.57002	6.57966	7.92884	5.44652	2.31523	1.90364	3.1746	2.72415	2.58727	3.45062	3.68107	4.39959	6.21616	9.12865	8.72647	6.18283	7.86968	9.51294	7.12845	6.10885	6.447	6.84787	9.04026	8.01326	5.70232	3.70525	2.9596	4.2847	6.15422	6.99975	5.9789	8.51573	12.8354	11.2881	4.96726	2.92879	5.30438	8.09635	9.33294	8.80014	7.20314
		3	0.437275		1.96004	2.84638	3.55532	2.05342	1.59578	2.44668	3.48299	2.89828	1.96912	1.83771	2.26322	2.54287	2.0967	2.24509	3.11126	3.49556	3.55898	4.07962	3.65197	2.5833	4.12996	5.5843	3.75412	2.69426	2.79487	3.19445	5.33313	5.33967	4.66992	4.43396	3.26615	4.09156	5.86438	6.72742	4.64056	4.12856	6.03539	6.20739	3.92334	2.78535	3.31814	5.38645	6.94389	8.45935	9.307
		3	0.460917		1.93853	2.11716	1.49728	0.927932	0.896691	1.49379	1.78212	1.69967	1.61197	1.67447	2.49031	3.10213	2.88139	2.41128	3.0607	4.08768	2.91001	1.3633	0.879037	1.41137	2.95872	4.04225	3.29688	2.4807	2.58889	4.64033	7.68868	7.14134	6.98115	6.7671	5.8507	5.0821	3.89162	3.7353	2.53277	3.051	4.27045	5.17058	4.15249	3.40529	4.10784	6.96525	9.37498	10.7721	10.2697
		3	0.455859		3.11227	2.95178	2.04919	1.30301	1.51628	2.14033	2.57814	2.48347	2.67911	2.35578	1.89547	1.83983	1.71983	2.21992	4.06	6.29516	6.04733	3.62988	1.6972	1.3784	2.17669	3.01168	2.73709	2.90095	4.37361	7.72924	10.2248	6.7838	4.26314	6.08737	8.83843	8.4914	5.19061	3.43368	2.99707	3.6141	5.64811	6.52981	4.2597	3.76818	6.15149	11.2497	14.0665	13.3714	11.2448
		3	0.437598		3.29245	2.75637	2.21126	2.31707	2.09878	2.38131	2.94442	3.32345	3.79606	3.73161	2.78375	2.25063	2.90938	3.12792	3.21945	4.62509	5.76884	4.90087	2.84126	2.20261	2.86878	2.95567	2.64597	2.99826	4.26633	6.84617	8.04544	4.50486	2.45429	3.42651	5.45042	4.45134	2.89009	4.4818	4.84156	4.86921	5.56495	5.9291	3.51434	3.1128	4.67728	9.54189	12.6591	10.9846	7.78391
		3	0.421326		5.00986	4.43228	4.26134	4.39704	3.53883	3.29498	4.18088	3.57687	3.68608	4.09748	4.06541	4.56206	5.41181	4.6565	2.8893	2.62696	3.79306	3.59423	2.3749	2.43938	3.5471	4.02915	4.38626	4.75224	4.84077	5.89355	5.36335	3.22513	2.19053	2.92733	4.16344	3.48189	3.39554	4.89926	5.51439	4.34576	3.86786	4.25147	3.96984	3.84962	3.45829	5.49202	7.24203	6.70334	4.88037
		3	0.42456		3.16467	3.03962	3.12006	3.61718	3.38537	3.85375	4.09822	2.74038	2.00476	2.42841	2.84313	3.57503	4.0046	3.17327	2.90197	3.58276	4.25243	3.5763	2.34626	2.38945	3.04639	3.32612	3.92956	5.20227	5.97852	7.16492	6.019	3.20637	2.10157	2.68038	4.67693	5.41073	4.56881	4.32735	4.35483	3.50807	2.5418	3.28423	4.7027	5.16184	3.61993	3.38486	4.32016	5.23528	4.40205
		3	0.429827		1.28995	1.50243	2.05762	2.92441	2.57346	2.15083	2.04814	1.33473	1.31362	1.20215	1.87392	2.50926	2.07689	1.61519	2.32313	2.98592	3.10086	2.87057	2.22478	1.77116	1.89093	1.96706	2.75256	4.91055	5.26181	5.2473	4.47206	3.38336	2.34939	2.25165	3.70618	5.66468	5.03027	3.2648	2.88153	2.28542	1.93465	2.02827	2.65646	3.46334	3.31732	3.02403	2.9129	4.91847	5.13033
		3	0.464732		1.31953	1.42234	2.38369	3.44292	2.96829	1.88087	1.44779	1.54982	1.58909	1.09775	1.17242	1.66144	1.53267	1.86851	3.6801	3.23582	2.39035	2.71754	3.15669	3.13625	2.75298	2.53491	2.9076	4.06252	3.58458	2.86236	3.81254	4.83796	4.33836	3.45904	3.92923	5.15741	4.49006	2.98308	3.2541	3.98773	3.86268	2.73808	1.63417	2.08416	3.45621	3.93508	4.4907	7.1514	8.51659
		3	1.58582		1.25693	1.27642	1.80343	2.70154	2.40595	1.91091	1.83813	1.78605	1.51011	0.96294	1.04862	1.86778	2.4471	3.88386	5.43349	4.01607	2.06303	2.04948	2.97682	3.48168	3.10975	2.71442	2.41082	2.1529	1.69452	1.76054	2.14928	2.73021	2.57296	2.96394	3.22793	3.65394	2.93678	2.76917	4.10154	4.87557	4.51601	3.48952	1.95709	1.77257	2.65536	4.17746	5.76698	7.68826	8.97743
		2	6.1496		1.09511	1.10949	1.19754	1.81618	2.07959	2.49983	2.91809	2.24689	1.25309	1.07141	1.57804	1.9031	1.87396	2.4974	3.24198	1.89918	1.23477	1.47161	1.75801	2.03111	2.51073	3.7235	3.7442	2.53787	1.31703	1.40468	1.71036	1.73616	1.53541	1.84344	2.18696	2.73148	3.06322	3.23702	3.55414	3.33415	3.15408	3.62304	3.46187	3.7069	3.31095	3.12026	4.12095	4.06663	4.17573
		2	12.4522		1.70221	1.91831	1.59765	1.45554	1.3648	1.65473	2.0893	1.43144	0.954108	1.64808	2.55738	2.24327	1.48922	1.85595	2.14272	2.14531	2.44589	2.57375	2.22154	1.65582	2.10289	4.25889	4.75966	4.07427	2.76979	1.79416	1.67314	1.61111	1.88491	2.13294	1.76868	2.80617	3.42763	3.42783	3.41847	3.04561	2.56557	2.46447	3.65412	6.12393	5.55201	4.00333	3.77426	2.97375	2.49692
		2	12.5794		2.10368	2.81256	2.49581	1.55364	1.2557	1.64502	1.93519	1.47777	1.16023	2.17044	2.57185	2.01579	2.48151	2.82609	3.42493	4.00701	4.1296	3.87739	3.6171	2.85994	3.03521	5.0684	5.66643	6.42046	5.33544	3.53236	3.16906	3.38011	4.37663	4.6325	3.40923	4.37917	4.89611	4.17682	3.6867	4.05205	3.53691	2.2147	2.84889	5.58401	5.91343	4.99495	4.9511	4.08628	3.55222
		2	6.58322		2.38129	2.93624	3.00122	1.97951	1.66348	2.25254	2.8129	2.40001	2.53552	3.74044	3.80735	3.27576	4.32139	4.60242	3.79721	2.854	2.34339	2.78669	4.0989	4.4462	4.23129	4.527	4.16302	4.51021	4.0033	3.42735	4.56423	4.92621	4.8702	4.59313	3.50274	4.07291	3.95202	3.34205	3.33283	3.45703	3.07001	2.4543	3.42598	5.43708	6.00723	5.68778	4.45878	3.36383	3.46415
		3	2.23287		2.29329	2.86908	3.07112	2.3393	1.56175	1.66369	1.88726	1.68184	1.77584	2.90841	2.61979	1.77376	2.55058	3.1408	3.10612	1.93231	1.40809	1.78581	2.86065	3.84183	3.77986	2.98028	1.97115	2.19183	1.88068	1.99394	3.22416	3.60201	2.66362	3.21195	3.68901	4.33281	3.95393	3.71521	3.32939	2.36892	1.96137	3.15356	5.54659	6.23812	5.76572	6.55761	5.60666	3.45592	3.61549
		3	1.06271		4.1013	3.73401	3.10134	2.41857	1.76394	1.77968	2.4192	2.12728	2.85811	3.96313	3.64156	2.13621	1.82192	2.49567	2.98999	2.34268	1.93541	2.03075	2.64257	2.93297	2.5713	2.24503	2.35418	2.75625	2.95744	3.15988	4.78746	5.65757	3.86788	3.72362	4.94392	5.52224	5.45948	5.03885	4.78259	2.82216	2.73314	6.7874	11.1573	10.7781	6.73748	4.54404	4.49571	4.68576	6.61362
		3	0.914319		4.60635	3.4104	2.30123	2.66161	2.27264	2.27246	3.08451	3.48725	4.8858	6.02822	5.33158	3.47247	2.54441	2.81296	3.61418	3.82036	3.019	3.31612	4.0231	3.93985	2.80924	2.39882	3.17829	4.94816	6.59258	7.45264	6.8472	7.33679	6.5476	6.52113	5.52978	4.26027	3.8767	4.90248	6.70726	6.45301	5.9136	7.93157	11.6273	11.9396	8.48498	6.39363	6.87624	8.95408	11.8008
		3	0.849044		3.3907	2.58313	2.04945	2.24223	1.96703	1.7836	2.27786	2.71754	3.7729	3.87175	3.41338	2.89012	2.72319	3.09675	3.748	4.13086	3.62626	4.38502	5.51607	5.1984	4.00287	3.44813	4.27437	6.92238	10.0753	10.5783	7.31579	6.11043	6.96959	7.42944	5.20422	3.25856	3.27625	4.06788	5.82469	6.81435	6.4849	6.84897	8.43253	8.07587	6.53998	5.4025	5.67255	5.88326	6.7116
		3	0.793107		1.58671	1.75323	1.44896	1.22425	1.2699	1.64948	2.13632	2.75895	2.99672	2.77249	3.64134	4.04729	4.13178	5.302	5.18861	4.03484	3.29583	4.23832	5.25138	4.87357	3.27256	3.09179	3.41719	3.75452	5.14262	6.51794	5.07354	5.61869	6.33968	5.75915	4.20152	4.57578	5.63968	5.87135	4.3054	3.30597	3.32948	5.18921	9.42119	8.11447	5.11016	4.68159	4.8432	6.899	6.45166
		3	0.86687		3.01889	2.71531	2.16865	1.87004	2.46446	2.50745	2.67508	3.02797	2.75512	2.60936	3.28496	3.76248	4.8498	7.31474	6.92707	5.10744	4.58378	4.81166	6.11383	6.39943	4.55717	3.71763	3.49325	3.54246	4.8006	6.42103	6.26346	5.71918	5.93624	4.35701	3.61465	4.68944	5.0211	4.12679	2.56522	1.73957	2.31586	6.96499	13.1843	11.8458	7.30511	4.65372	5.17534	9.95541	10.2497
		3	1.34047		3.41896	2.4191	2.24277	3.90957	6.27495	5.81434	3.65738	2.1477	1.20444	1.12217	1.75323	2.10384	2.65717	3.66959	3.82431	4.31951	5.68994	5.33046	5.20848	7.46691	6.58634	4.69059	3.24345	2.71948	4.61086	8.64033	10.0205	8.43006	7.16747	5.22062	2.93716	2.72433	2.55589	2.24758	2.5251	2.82228	3.69445	5.33064	7.58923	7.25288	5.75436	4.549	4.67027	8.56519	8.09099
		3	2.00585		1.98667	1.48859	1.68658	2.99823	4.31722	3.41873	1.87102	0.891605	0.617382	0.92437	1.59577	1.77159	1.60118	1.68625	2.50125	3.77433	5.06407	4.71509	3.91326	4.63729	4.12618	2.48398	1.59824	1.3008	2.21484	4.81478	6.01512	3.93245	4.25591	4.91727	4.08771	2.95081	2.82654	3.36005	3.36729	3.21265	4.53651	6.21519	6.04937	6.18318	6.14852	4.89087	4.6691	6.67833	6.08809
		3	1.98115		1.34657	1.29488	1.99885	2.90776	2.55686	2.28775	2.45161	2.20848	2.56386	2.39633	1.54724	1.439	1.18289	1.39979	1.96723	2.21795	2.6884	3.33653	3.03202	2.82556	1.60271	1.50345	1.93934	1.68167	1.79859	2.39727	2.80637	2.2334	2.38174	3.58374	2.94876	3.27374	5.16339	5.83601	4.40816	2.85809	4.64838	5.94849	5.80112	5.3878	5.00678	5.79272	6.97424	7.03861	5.88483
		3	1.29914		1.85555	2.34345	4.05348	4.72204	3.69069	4.09089	5.45627	6.29493	7.74319	6.03958	3.31635	2.47032	1.7292	1.57481	1.93722	2.17315	2.26516	2.759	3.36075	2.96243	1.83874	2.35518	3.72325	4.40407	4.63733	3.86507	3.34358	4.15852	4.64786	5.45698	4.78421	4.68006	6.86133	7.52937	6.35803	6.47123	9.27788	10.3725	8.24686	5.72084	5.67181	9.16113	12.0931	10.9919	7.44902
		3	1.02267		2.6657	3.81828	4.81564	4.31602	2.44114	2.43913	3.05837	4.16106	6.06795	5.1196	4.08437	3.91094	2.38285	1.84632	2.63611	3.25672	3.18138	2.72696	2.50764	2.24478	1.90223	2.22075	3.46976	4.92058	6.52365	5.9991	4.63945	4.3692	4.26686	5.83947	6.23909	4.91097	4.51429	4.66093	5.47137	6.84698	8.98855	9.20081	7.3564	4.96327	5.60623	6.9933	7.58089	7.93218	8.06415
		3	1.30666		4.11967	4.00623	3.67181	2.67182	2.43827	2.46747	2.23464	2.49138	2.93409	3.04158	3.90862	3.50152	1.96803	1.71502	2.03109	2.06285	2.18837	2.93393	3.174	2.8962	3.47149	3.26708	2.31279	2.1165	3.18989	4.47015	4.62777	4.1006	2.87514	3.3353	3.74509	2.45606	2.1162	2.68721	4.11553	4.70641	4.90048	5.74239	6.31909	3.81684	2.98305	2.7352	2.35225	3.20946	4.97789
		3	1.63701		2.83843	2.33503	1.89681	2.07913	3.16689	3.14739	2.87761	3.63449	3.45935	3.25772	3.04567	2.56616	1.70902	1.46915	1.90949	2.44694	2.9409	4.75508	5.42657	4.60244	5.71873	5.31249	2.90563	1.74592	2.80846	5.27416	6.44	4.86457	2.66756	2.20923	2.67922	2.01843	1.7999	2.62498	4.52645	5.40015	4.87617	6.41623	7.9301	4.88226	2.9043	2.91698	2.95994	2.29365	2.7497
		3	1.7157		2.79393	2.4284	2.15275	3.17521	5.11699	4.76902	4.22582	5.36469	5.63128	5.0087	3.87579	3.1534	2.14691	2.30966	3.92421	4.36203	3.87849	4.52061	4.1453	3.64559	5.65035	5.40646	3.27095	1.96391	2.74302	4.56317	6.02959	5.07517	3.25128	2.78788	3.87067	4.41798	3.68747	3.86535	6.33351	6.72484	5.07255	6.0178	6.32155	4.55899	4.99577	6.69684	7.42717	5.68914	5.35234
		3	1.22499		4.72368	3.50625	2.79906	3.50877	5.40036	5.91607	5.94681	5.22265	4.48788	4.86753	4.81784	3.55216	2.61632	3.81575	5.13142	4.95883	4.23698	4.64986	3.90976	3.86905	5.43353	5.69115	4.37008	2.90128	2.89718	3.40819	4.51211	4.4757	3.35961	3.04132	4.51156	6.88197	6.70199	4.33853	5.82392	6.67715	6.38703	8.52694	8.18018	7.85536	10.7493	12.207	10.7629	9.32582	9.13482
		3	0.772128		3.74334	2.81433	2.88362	4.11237	4.58706	5.99128	7.21727	5.86228	5.4459	7.09365	7.17843	4.31017	2.73299	3.2518	3.57115	3.59097	4.03064	4.82508	4.40882	3.87969	4.17489	4.83093	5.03132	4.35522	4.57072	4.22365	4.80745	5.48366	6.06545	5.85952	6.40577	9.7933	10.0624	6.10395	5.04334	6.18461	6.63244	9.326	9.84034	12.7781	18.6008	19.4371	14.0188	7.04521	5.8263
		3	0.656611		2.17693	2.08587	3.50611	4.79828	4.59833	4.91125	5.83212	4.0052	3.4797	5.57213	7.14874	5.16031	3.36072	2.59754	2.59921	3.90752	3.87724	3.78585	3.18947	2.88571	2.56524	3.86098	4.20348	4.24235	5.67345	4.98699	4.45545	5.36558	6.97426	6.80572	4.58932	5.39697	5.87583	4.04306	3.74537	4.15003	4.99441	7.67279	8.60218	9.00522	10.9375	15.8567	15.92	10.9121	9.74314
		3	0.653846		2.2195	2.22958	3.38372	4.35512	3.94805	3.6398	3.89027	2.63667	2.20896	3.70949	5.50716	4.95645	3.51844	2.38469	3.42223	5.5831	4.76593	4.02004	3.80678	3.39733	3.35935	4.27308	4.24262	3.54893	5.18075	5.97688	5.02563	3.947	4.59638	5.78765	5.68742	5.08676	3.86115	2.71787	2.58054	2.92951	4.17769	8.33266	12.1327	12.7082	9.66515	10.1307	10.7043	9.69081	13.3702
		3	0.631982		2.05567	2.00242	2.4638	2.60249	2.76235	2.99351	3.33903	3.03293	2.84966	2.74135	2.64782	2.62233	3.26497	3.7461	5.4245	6.79	4.2534	2.89311	3.16911	3.62593	3.57801	4.23386	4.07358	2.86226	2.73505	3.00021	2.80155	2.20323	2.41316	4.71327	5.98951	5.6846	4.29239	3.47432	3.50862	3.45288	5.03691	9.02758	13.0324	14.3216	12.4124	12.0254	8.94292	6.42403	8.27866
		2	0.623816		1.27027	1.16974	1.46233	1.77189	2.81052	3.50895	3.51509	2.22429	2.07951	1.6925	1.08111	1.4958	2.4442	2.29876	2.74146	3.17421	1.96156	1.16155	1.48563	2.16029	2.98762	3.12441	3.05976	2.48183	1.8749	1.7303	2.00288	1.77759	2.00241	3.05306	3.58464	3.00568	3.15448	3.32908	3.50531	3.1539	2.84239	4.45306	6.59943	6.7174	6.38003	8.12827	6.48224	4.72036	5.03973
		2	0.628758		1.2228	0.943075	0.765772	1.39471	2.89568	4.64168	5.14819	3.55074	2.28636	2.1875	1.80221	2.75503	3.79847	3.06206	2.49952	2.38855	2.0645	1.27717	0.804785	0.851653	1.302	1.6018	1.57395	1.3742	1.21793	1.84442	2.56447	2.59072	3.24541	4.29248	3.91472	3.36228	3.67288	3.43047	3.27177	2.70511	2.96685	2.0488	3.01863	4.20587	4.36783	4.32491	4.04592	3.81538	4.6033
		2	0.621419		1.45939	1.02398	0.909164	1.42729	2.01288	2.72516	3.47046	2.91955	3.04486	3.73	2.89959	3.18631	4.30324	3.94815	3.74438	3.00108	2.32455	1.35678	1.05369	0.978858	1.00423	1.63248	2.14924	1.51213	0.818932	1.20059	2.50973	3.93616	7.05913	9.38177	7.36344	4.69951	4.04643	5.16045	6.60902	6.95284	6.39851	4.98609	5.04675	6.9953	7.08742	5.32428	3.87444	4.25356	4.94996
		2	0.654764		1.43582	1.13833	1.42058	2.26554	2.79054	2.80089	2.99567	2.80943	2.42689	3.04802	2.16977	1.86618	2.74304	3.15073	4.05511	3.74106	2.57177	1.8108	1.7444	1.6162	1.44196	1.79318	2.31059	2.05722	1.49131	2.38198	3.59987	4.11398	5.59654	6.74685	4.62456	2.45579	2.63356	5.27798	8.66443	8.56126	7.86981	6.1081	4.1973	3.51866	4.2787	4.26433	3.60958	2.98807	3.25689
		2	0.746632		1.4016	1.69499	1.74437	1.88472	2.06379	2.48779	3.28213	3.68607	2.3975	1.60629	1.49443	1.89358	2.19248	1.94112	2.61883	2.66572	2.13265	1.79415	1.64662	1.40182	1.12703	1.20054	1.74082	1.99677	2.22896	3.25982	3.91452	3.18376	2.89918	3.28974	2.06683	1.79564	1.71717	3.3107	5.28519	4.98996	4.66372	5.28982	3.89444	1.81059	1.49795	2.01	1.71736	1.48413	1.77193
		2	0.866974		2.03624	2.51628	2.3919	1.87363	1.79397	1.72675	2.38178	3.69026	3.13202	2.01253	1.54874	1.87423	1.91811	1.12298	1.09974	1.57389	2.13415	2.19557	1.41084	1.03806	1.06918	1.40531	1.77894	1.74628	1.48685	2.04996	2.42222	2.20256	2.84291	4.09672	3.76658	3.33187	2.37247	2.36698	3.4265	2.6478	2.01495	2.51201	2.49979	1.95598	1.88089	1.49286	1.82302	2.01005	1.83647
		2	0.987219		1.41754	1.56987	1.79403	2.29068	2.72603	2.16499	2.23979	3.49705	3.66964	2.52296	1.79753	2.1085	2.01288	1.38591	0.896595	1.2517	2.66749	3.69944	3.5017	2.63594	2.10809	3.19656	3.49719	2.77861	2.206	2.57682	2.12153	1.86938	3.6308	5.3611	4.17424	2.99217	2.01087	2.46914	3.31995	2.48893	1.45256	1.60396	2.65269	3.23166	3.323	2.74557	2.90257	2.99113	2.36362
		2	1.08615		1.49364	0.91943	1.11688	2.05874	2.62685	1.96312	1.43523	2.08413	2.65984	2.51746	2.34628	3.22865	3.1105	2.14865	1.67605	1.1924	1.80218	3.69303	5.29657	5.06704	3.44835	3.58733	3.3647	2.55282	2.77718	3.19642	2.17788	2.15569	3.70085	4.3792	3.00033	2.39895	2.58942	3.39664	3.82843	2.92512	2.54735	3.73443	4.47265	4.40537	4.14943	4.25087	5.71305	5.61885	2.67858
		2	1.1275		1.6747	0.941943	0.736124	1.05982	1.53782	1.34374	1.5179	2.78604	3.7851	2.87209	1.97764	2.64515	3.08323	2.57146	2.01296	1.58495	1.24738	1.75513	3.21766	3.58046	2.66846	2.96628	2.93117	2.68091	2.67438	2.54839	2.00686	2.40322	2.59052	2.14306	1.88252	2.19484	2.07136	2.55215	2.90393	3.88997	4.74336	4.95378	3.87814	2.70788	3.62916	7.91168	12.4254	11.8609	6.49289
		2	0.991951		1.18181	0.733892	0.574123	0.484371	0.54342	1.15291	2.4668	4.55566	5.38465	4.23543	2.31716	1.68102	2.37886	2.13441	1.91795	1.89254	1.63287	1.42653	1.57866	2.0227	2.03181	2.75073	2.93345	2.93054	2.58616	2.57205	2.57168	2.67072	1.7843	1.19842	1.47548	1.9374	2.20339	3.30184	4.61967	6.32181	5.18165	3.79483	3.58802	3.78477	3.76321	6.90305	8.81247	8.63492	6.29303
		2	0.799947		1.50571	1.39433	1.10662	1.12327	1.36059	2.02093	2.72422	3.28383	4.24554	5.79683	4.69886	1.94847	1.5975	1.66533	1.93041	2.25259	1.83844	1.95327	2.74971	3.66113	3.57798	3.91274	4.43478	4.76705	4.27944	3.73858	3.35229	3.13864	2.01858	1.77359	2.17052	2.56563	3.13905	4.64245	6.42968	7.99738	5.63652	4.70826	7.34408	8.46477	6.41164	6.20363	6.25949	6.04356	6.09395
		3	0.675882		2.24764	2.42069	2.14237	2.1734	2.79092	3.53418	3.24561	2.41557	3.82245	6.80854	6.02304	2.45603	1.39238	1.59911	2.13602	2.41861	2.78147	3.4366	4.28166	5.71809	5.08592	5.09723	5.82862	5.84377	4.30399	3.22198	3.7642	4.80761	6.01524	6.68681	5.01666	3.84814	3.27855	3.21225	3.90885	4.71347	3.58537	4.74912	7.88119	8.59827	6.40813	5.57667	4.73455	4.56084	4.76057
		3	0.59041		2.60989	3.4846	2.94912	2.25595	3.62225	5.86064	5.43844	3.49564	2.5994	3.53721	3.54886	2.05703	1.8107	2.21315	2.86568	3.64499	5.07434	5.90566	5.67054	5.90362	5.10406	4.78317	4.91388	4.05994	2.63139	1.96564	2.70489	4.54641	8.09442	10.3824	8.09044	5.59289	4.27532	3.69075	4.73159	5.46385	4.49673	5.92775	8.97765	11.1141	10.8467	9.21958	7.57399	6.47328	5.68384
		3	0.54013		2.52566	3.92081	3.95775	2.97808	3.94992	6.00684	6.43059	5.0757	3.31786	2.71617	3.31639	3.13976	3.43536	4.48497	5.73778	5.88199	4.63153	3.10412	2.60269	3.87195	4.78977	5.56709	5.65237	4.78566	3.90402	2.89834	2.54341	2.56384	3.93794	5.18355	4.90253	5.41195	4.51126	3.61648	5.70534	8.29004	8.36521	7.11075	8.67839	11.7959	12.0214	9.4228	6.72192	5.78576	5.67803
		3	0.537976		1.49142	2.39177	2.70256	2.59661	3.16261	3.50024	3.32948	3.38989	3.23797	3.26252	3.73207	3.20998	3.21565	3.72948	5.13217	4.9041	3.1473	1.82281	2.09141	2.51754	2.78661	3.16348	3.08549	2.96089	3.61435	3.00836	1.85137	1.54218	2.25243	2.86853	3.97616	5.5135	5.07852	3.19235	3.80557	6.3008	7.74877	7.28165	7.28926	8.17317	7.66594	6.26674	4.68724	3.85516	3.7928
		3	0.528349		2.42939	3.02266	2.87079	2.20259	1.68239	1.32526	1.3123	2.01531	2.74546	3.32535	3.65514	4.25988	3.85898	3.40719	3.8558	3.2129	2.66843	3.50256	4.11087	3.89126	3.15809	2.4545	1.69672	1.92472	3.29422	3.37958	1.91752	1.79462	2.84648	3.17509	3.02063	3.65854	3.83544	2.59571	2.4809	3.2931	4.60118	5.80045	6.36732	5.61043	4.60761	5.20776	5.17216	4.34507	4.12116
		3	0.494827		1.8404	2.07536	2.33665	2.73461	2.20893	1.61534	1.61183	2.02245	2.48704	2.53257	3.2602	4.62911	4.48841	3.019	2.32303	1.90435	3.46899	5.8324	6.13738	6.46437	6.59253	5.25364	3.1613	2.38844	3.49994	4.02773	3.56862	3.94161	4.35387	3.4864	2.36973	2.98908	3.92065	2.80503	2.90439	3.39995	3.41451	3.75724	4.18544	4.04327	3.59598	3.72724	3.93237	3.78397	4.33647
		3	0.458368		2.40581	2.31674	3.05131	4.05506	3.98655	4.13369	3.79599	2.79995	1.9793	2.47197	3.25549	3.72522	3.06438	2.0954	1.29305	1.1145	2.70935	4.80917	4.15226	3.51375	4.31642	4.72722	4.88525	3.58311	2.69695	3.17255	5.12319	6.89396	7.65129	5.91607	3.63557	4.61666	6.28697	4.85931	4.86491	6.01016	5.52554	5.97088	5.87071	4.50531	4.96365	3.94035	3.72558	5.12775	5.73456
		3	0.439194		3.18533	4.28433	5.37524	4.6309	4.00058	5.41512	5.75518	4.09555	2.57842	3.53541	4.59088	3.61193	2.07103	1.62769	1.51298	1.20702	1.60846	3.41902	3.51338	2.77768	3.0135	4.10534	5.65439	5.39691	4.51765	4.98901	7.3235	9.54936	9.93103	7.79404	4.27436	4.9867	7.81035	7.17345	7.84653	10.4652	11.3905	12.2605	10.7798	8.92201	9.04323	7.53883	6.82399	8.34117	7.81999
		3	0.43698		3.02182	4.11266	5.62134	5.16322	4.52656	5.19104	5.28668	4.44401	3.60011	3.25034	2.99964	2.3055	1.40154	1.28216	1.53787	1.56595	1.44397	2.02039	2.21029	2.16471	2.99373	2.8868	3.33886	3.82035	4.78882	4.63433	5.55947	7.44344	8.62495	6.6984	3.66449	3.78696	5.52554	4.68029	6.44652	12.3955	14.5505	11.7574	7.90578	6.64858	8.75913	7.52754	5.58658	5.38213	4.30651
		3	0.445009		1.52356	1.89952	2.71984	3.42174	3.9327	3.24139	2.24607	2.20383	2.68631	2.59285	2.40118	2.83832	2.31658	1.91519	2.5017	2.7113	2.38073	1.81717	1.47915	2.16976	3.20062	3.30688	2.93582	2.82431	3.38507	2.9901	3.23163	5.03976	6.65234	5.38833	2.90282	3.23827	3.54135	2.96637	4.67401	8.38669	9.90584	6.98409	3.63498	4.16963	4.71412	4.37895	4.22612	3.84856	2.93612
		3	0.452804		2.53463	2.71527	2.80912	3.60295	3.98668	2.34591	1.17362	1.00194	1.72974	2.12135	2.81618	3.7975	3.1763	2.88118	3.99625	4.34364	3.84785	3.14914	2.24053	2.01322	2.93725	4.13519	4.35663	3.51641	3.25225	3.44421	4.24139	6.78561	9.68671	6.63395	3.56373	3.70356	3.8421	4.39071	5.72731	5.91727	5.72287	4.87192	3.2931	3.97343	4.01837	4.2757	8.10755	8.7148	6.03166
		3	0.453966		3.84152	4.8663	4.82928	5.1456	4.73016	2.47357	1.25959	1.87009	3.55202	3.34651	3.83188	4.74909	4.08588	4.22329	4.89734	4.70405	4.99552	5.96964	5.17815	3.11385	3.61199	5.14171	4.77067	2.81532	2.11571	2.68032	5.07038	9.55193	11.706	7.64585	4.2918	4.37677	4.8087	4.84168	5.75768	5.21648	5.55383	6.24158	4.77314	4.71894	4.39014	5.47945	9.85934	11.6867	8.46696
		3	0.443941		5.65302	7.11927	5.94947	4.16431	3.28133	2.18109	2.09968	4.24096	5.59036	4.6675	5.53623	6.626	6.38213	6.39353	5.16072	3.73802	4.1853	6.75989	7.41333	4.93641	3.90075	4.49065	3.56748	1.93337	1.58804	2.14882	3.84373	6.47737	6.89527	5.05429	5.64803	6.16819	6.57577	6.46794	4.53548	4.27304	6.91679	10.1457	8.57248	5.67831	5.22255	5.80378	8.7587	10.4017	10.0238
		3	0.725199		3.41065	4.60311	3.73225	2.0622	1.16392	1.36217	3.10417	5.18316	5.22172	3.89493	4.97113	4.88318	4.09467	5.2809	4.9473	4.35585	4.26285	4.40065	4.06382	2.5376	2.34205	3.02977	2.99201	2.38838	2.26447	2.39351	4.20152	6.30029	5.88874	5.09944	5.32941	5.24304	7.61078	8.50809	6.28831	4.51341	6.65474	10.4562	10.2192	7.67561	7.03343	5.92588	5.74172	7.18051	8.25784
		3	1.74368		2.40533	2.57661	2.36235	1.53965	0.641459	1.04099	2.33497	3.45498	3.2464	3.30196	3.56025	2.48056	2.6319	3.94488	3.48105	3.42057	3.9027	3.62186	2.17759	1.03065	1.34583	2.59341	2.77411	2.56703	2.236	1.57242	2.26985	3.72863	3.57999	3.87643	5.15683	6.49458	8.15314	9.22775	7.65667	5.94278	4.94948	5.05301	5.72228	6.40398	7.12105	4.19984	2.62878	3.04734	3.77428
		3	2.67525		1.65014	1.81646	2.2388	1.80316	1.04702	1.3078	1.68854	1.49709	1.67951	1.84048	1.41231	1.22586	2.02988	2.816	2.44286	2.34261	3.49117	3.86863	2.50349	1.44334	2.03402	3.15544	2.6078	1.85609	1.95736	2.55196	3.63394	4.36539	3.40542	3.41307	5.67348	4.71749	3.88421	4.42917	3.83823	3.69973	3.57277	3.66736	4.09583	4.07359	3.72526	2.14431	2.16936	2.87904	3.34429
		3	1.96815		1.51343	3.49017	3.9372	2.43686	1.25762	1.64282	1.87768	1.83418	1.72587	1.90027	1.68576	1.76412	1.89741	1.83427	1.81947	2.3353	3.77258	4.13343	2.98841	1.75598	2.35577	3.30285	3.04893	2.69493	3.70303	5.6386	7.01942	6.21538	4.64373	6.76622	10.3068	7.78603	4.58579	5.17024	5.29036	4.30064	3.9907	3.35935	4.96116	7.44734	6.95996	4.3278	4.29103	4.23139	3.9046
		3	0.968194		3.74085	6.93697	7.32084	4.23586	1.66825	1.45027	1.75013	2.2348	2.87672	3.60617	3.70271	3.81374	3.09883	2.76906	2.97394	3.45738	4.17407	3.78564	2.76413	1.98853	1.85956	2.53057	3.17553	2.95302	2.86767	4.68203	5.97789	4.7116	3.94487	5.91386	8.19458	5.65982	3.13432	4.54607	5.86755	6.24243	5.31132	3.79269	7.00051	14.6532	16.5478	12.223	8.44183	5.65259	3.89836
		3	0.61844		2.42064	3.48834	4.00493	3.38931	2.33753	1.70213	1.4339	1.89016	3.00128	4.57872	5.23927	5.44953	3.68673	2.23313	2.08682	2.45823	2.61836	2.1564	2.42859	3.08145	3.46367	3.31695	3.39772	2.69092	2.15259	2.73795	3.7603	2.5569	2.89705	5.46323	6.66942	6.55365	5.23757	3.81601	4.32957	3.65899	3.91544	3.689	4.82396	9.88448	12.9021	10.7036	8.55726	7.12027	6.67487
		3	0.550193		1.73627	1.5272	2.41681	2.86047	2.73581	2.33714	1.96077	2.76945	4.09526	6.34798	7.68452	6.73575	3.51786	1.67399	2.23922	3.44618	3.81285	3.65632	3.67123	4.42783	4.7158	4.76076	4.31766	4.35978	3.7902	3.42689	3.50132	3.15503	4.60824	9.02781	13.2374	15.8444	13.3289	7.99886	6.19792	6.09193	7.59405	8.30983	7.88087	9.16903	10.7198	8.57713	6.49914	8.83874	10.6324
		3	0.501144		1.65723	2.1314	2.95233	2.7492	2.76227	2.97634	3.31299	4.24793	4.29014	4.74253	5.16486	3.91733	1.81573	1.88792	3.31533	4.15166	4.18184	3.91138	3.19438	2.97377	4.21251	6.03247	6.40968	6.18081	4.4747	2.66088	2.64931	2.8221	3.90996	5.84324	7.97911	9.82781	9.56241	7.14153	8.25195	9.50524	9.88874	8.21162	6.00827	7.23644	9.35863	7.77493	5.25121	5.76466	6.84315
		3	0.496429		1.71801	1.68468	2.00122	2.44596	3.34876	3.89323	3.42341	3.21763	2.3906	2.08901	2.56036	2.31811	2.28381	3.04236	3.59679	2.97596	2.37809	2.5281	2.88627	3.49904	5.11342	6.77923	5.98341	4.85797	3.68868	3.03334	2.43825	2.13145	3.28476	4.74543	4.90142	3.96927	4.20832	4.69415	6.19193	6.30851	5.61036	3.92804	2.98318	3.93244	5.82138	5.6998	4.42982	4.183	5.06555
		3	0.538821		1.81536	1.46189	1.50233	1.86762	2.19261	2.38371	1.76895	2.18686	2.69528	1.5677	1.24373	1.56031	1.89253	2.13693	1.96512	1.48277	1.36043	1.6401	2.05791	2.16246	2.32771	3.0604	3.06661	2.57544	3.26806	3.9851	3.00992	2.05234	2.90314	3.64366	3.80567	2.71858	3.52176	4.36505	4.10337	3.37272	2.89288	2.79902	2.81842	3.85464	5.48909	5.24807	4.0723	4.4406	5.17784
		3	0.747728		1.14858	1.06685	1.30812	1.57754	1.66758	2.1656	2.60371	4.32534	5.24889	2.9564	1.42524	1.4104	1.5862	1.299	1.06058	1.0326	1.1657	1.38135	1.75731	1.39825	0.962031	1.48327	2.46222	3.12311	4.00017	3.89337	3.22883	3.85167	4.93292	4.24084	3.38913	3.20353	3.93514	4.14723	4.02517	4.9283	6.03114	4.3738	5.35764	8.91064	11.4779	9.98489	8.689	11.4808	11.4235
		3	1.33653		0.745951	1.07135	2.1126	2.26644	1.53286	1.53762	2.07309	3.43512	3.96617	2.26494	1.43213	1.4026	1.85875	2.06085	2.01845	1.90181	1.85015	1.69437	1.76594	1.58614	1.04822	1.26187	2.65248	4.64955	5.50075	3.97394	2.62705	3.67501	4.66369	3.55092	3.24562	4.085	4.42657	3.94716	4.72327	8.7651	10.4018	6.67626	5.58792	8.30058	10.8535	11.875	14.5113	18.1365	16.2012
		3	1.88836		1.54395	1.35416	1.57709	1.78842	1.58887	1.40174	1.61659	2.10839	1.86248	1.46741	1.40964	1.61347	2.16018	1.50395	1.43913	2.04651	2.20328	1.7872	1.57647	1.42151	1.42736	1.92979	1.99811	3.41522	3.96773	2.80998	2.33479	2.5786	3.46146	3.71676	3.22126	3.31542	3.15103	2.82785	3.74241	7.0812	8.09244	4.95605	4.16525	4.02705	4.01652	5.46595	6.45827	6.93442	5.8936
		3	1.5744		3.66725	3.1646	2.22502	1.9921	2.79358	3.2817	3.87034	2.94832	1.67652	1.23467	2.07209	3.49302	4.21801	2.45682	2.159	2.85433	2.32757	1.76928	1.74222	2.07635	2.80772	3.5833	3.54635	4.01951	3.94564	3.66526	4.01481	3.95507	4.48764	5.38813	4.17645	2.51238	2.24228	2.8292	4.89865	7.68874	6.88191	5.88129	6.13685	4.38295	3.56462	4.24417	3.65565	2.26097	2.2337
		3	0.966369		3.42908	4.45384	3.32186	1.76711	2.06878	3.99507	5.99847	5.0721	2.63037	2.32662	3.72425	4.74356	4.36375	2.59644	2.7946	3.91079	3.08443	2.46159	3.07739	3.19218	2.97163	2.74542	2.31836	3.13335	3.21691	3.4074	4.57995	4.15625	3.79235	5.06128	4.48204	3.12333	3.61302	4.93801	5.72514	6.06127	4.88912	5.67321	7.6568	7.7404	6.00471	4.82393	3.43911	2.61773	3.4274
		3	0.640502		6.21677	6.00005	4.52947	2.17178	1.5993	2.30506	3.80561	3.76478	3.34817	3.38484	4.33918	3.94585	3.00394	2.58781	4.00289	5.66669	6.29569	6.03973	5.30295	4.38536	3.67434	3.37203	2.9939	2.73572	2.71209	3.37764	4.82608	5.15299	4.93471	6.86218	7.24427	5.20926	4.99173	5.73401	4.55511	4.57037	6.52713	7.8231	9.17411	7.33409	6.03487	5.49545	4.15448	4.11318	5.47254
		3	0.540985		10.6008	7.74876	5.21755	3.38846	2.32527	2.05053	2.56462	3.4952	4.02934	4.21054	4.45697	4.27879	3.85922	5.30209	5.75628	6.63762	8.68361	9.47439	8.69986	7.07214	6.9496	7.07592	5.41307	3.57897	2.50828	2.96497	4.27239	4.55838	5.02633	7.31263	8.73552	7.48651	7.36569	8.22669	7.04356	6.51939	9.63344	12.9099	14.7368	10.5184	6.60264	8.06027	8.30561	4.46595	4.1743
		3	0.508119		5.20117	4.05714	3.86753	3.40954	3.02312	3.5736	4.79157	4.94182	4.15242	3.26928	3.31347	3.508	4.56547	6.8405	7.34568	6.82949	7.16564	6.26485	4.78229	4.18768	5.57261	6.67441	5.01825	2.91217	2.25786	3.75029	5.11557	5.18547	5.08744	5.97326	7.47061	7.68874	6.15628	6.28204	6.27666	5.16587	6.53052	10.3751	16.0296	12.7688	9.42057	13.3386	13.9969	7.79335	4.38388
		3	0.501331		3.49629	4.79119	3.78891	2.34606	2.00987	3.08181	4.52919	4.12596	3.14503	2.34506	1.59502	1.53991	2.73348	4.75926	4.59277	4.50085	4.51062	3.51778	3.04437	2.73198	3.56351	4.78235	4.14403	3.0294	2.36603	3.43295	5.79865	6.80029	8.05534	7.10719	5.91814	6.80032	6.82358	6.50836	5.77087	4.79843	5.85196	8.21741	11.4865	9.0169	5.55327	6.64205	7.68255	4.32764	4.71492
		3	0.508003		4.49007	6.12897	4.33599	1.93824	1.96251	3.66057	4.10564	2.74096	2.14875	2.23674	2.06887	1.75636	2.7153	3.85409	3.5426	3.13492	3.29713	2.96794	2.59353	2.43141	2.87424	4.34769	4.73199	3.74932	2.73591	4.12717	5.79262	5.29339	6.01947	5.93138	4.33634	6.36303	9.83565	10.4071	7.3212	5.32677	6.01351	5.36225	5.49694	5.06126	4.52756	5.57314	4.39068	4.93897	8.47866
		3	0.522088		2.78805	3.51203	2.82744	2.75806	2.86796	2.77264	2.74824	1.79679	1.66106	2.15608	2.88759	2.86495	2.39139	2.69495	2.44777	2.42945	3.18187	3.39495	2.9374	2.81744	3.11803	3.93823	4.40817	3.17088	2.91377	5.86785	7.98314	5.21072	4.81492	5.87047	5.0269	4.84986	5.23324	5.00637	3.76164	4.43979	6.31881	5.41058	5.26228	5.70188	7.86617	10.153	8.07605	6.19919	7.91064
		3	0.5487		1.76184	2.33285	3.85498	5.6384	5.24062	3.62016	2.94253	2.50622	2.21717	2.22	3.13768	4.08477	4.29235	4.43971	3.10489	2.1034	2.12046	2.25606	2.52406	2.50778	2.23273	3.70334	7.1652	6.95181	4.09145	5.19953	6.04506	4.07268	4.89085	7.33568	7.92498	6.9966	5.4827	4.55405	5.75551	7.21475	5.77054	6.2637	10.6136	14.1904	11.116	10.1807	8.52735	9.64734	8.13955
		3	0.569643		3.12263	2.87312	2.66934	2.88951	3.0503	3.11486	3.05856	2.76535	2.89284	2.80855	2.615	3.20469	5.48941	7.7904	6.50409	4.54296	3.12129	2.6662	3.93781	4.56265	3.30801	6.46568	13.5564	13.0134	7.23555	4.98924	4.62311	3.46498	4.69865	6.83829	6.30272	5.25908	5.55107	7.41652	11.6812	13.4521	9.40474	8.78975	17.7221	24.3672	20.2616	12.9734	12.2736	17.0607	14.0024
		3	0.549356		4.87825	3.77349	2.46568	1.56452	1.59584	2.39054	2.6533	2.65688	2.64416	2.16853	1.86613	2.22	4.20383	5.76275	5.26124	5.03666	4.11892	3.23961	4.42466	4.93904	4.30156	7.56734	12.3544	10.2407	4.60073	2.72361	2.62904	2.11043	2.46373	3.46974	3.42979	3.21634	4.55534	5.02929	5.98523	7.90923	6.0521	6.96833	11.7909	17.7557	16.0187	10.9742	7.85703	12.3159	12.3035
		3	0.513446		3.4575	2.78999	2.30787	2.05714	2.02147	2.59108	2.44632	2.22027	1.8559	1.31055	1.97404	3.62041	5.17237	4.60863	3.29528	3.5034	3.10467	2.96361	3.89107	3.99296	2.92731	4.42485	6.65926	6.46026	4.56244	2.2537	1.36362	1.45443	1.61298	2.02965	2.97927	4.12036	5.40765	5.0511	4.42908	5.25689	5.21734	5.62511	7.73045	8.22363	7.8022	5.28731	4.00149	5.48661	5.9548
		3	0.50846		2.32476	1.98392	1.48819	1.45339	2.03752	2.84487	2.83912	2.23001	1.60181	1.36286	2.58989	4.38121	4.89486	3.44751	2.69095	3.08554	2.42307	2.25423	2.8884	2.47005	2.15177	3.11561	4.83318	6.84455	6.22974	3.28811	2.2919	2.67684	2.34085	2.19017	3.57921	5.33021	5.227	3.65532	3.18874	4.62333	4.96074	5.34871	5.99791	5.7539	4.8327	3.75315	3.85536	4.38093	3.6469
		2	0.964581		1.54921	1.39375	1.21075	1.23042	1.41003	1.56819	1.80317	2.45863	2.24441	1.30476	1.75462	2.52094	2.35498	2.19087	2.49224	2.86154	2.67526	3.18642	3.30234	2.39932	1.56498	1.64063	2.32837	3.45757	3.50315	2.88326	3.37001	3.9246	2.84313	2.26167	4.14892	5.73948	4.7366	2.27542	1.80357	2.17877	2.11054	2.17553	2.76663	2.81636	3.35462	2.53718	2.34185	2.79495	2.14452
		2	2.52932		1.12912	1.76154	2.00369	2.12807	1.21537	0.620449	1.25281	2.84116	3.23451	2.01745	1.78949	2.67171	2.89842	2.50129	2.20392	2.19836	2.56349	3.01965	1.98535	1.11662	1.10114	1.43924	1.27445	1.28865	1.57902	1.48283	2.11335	2.73121	2.73056	3.21771	4.5241	5.03275	3.89888	2.87843	2.90271	2.39246	1.73449	1.72662	1.84891	2.61802	3.82037	3.21618	1.98651	1.4102	0.869909
		2	3.88254		1.61949	2.7505	3.68856	3.51788	2.1166	1.55255	1.81237	2.20103	3.1288	3.14991	2.72629	3.66118	3.96922	2.93597	1.60099	1.32972	2.10716	2.69417	1.54971	0.612032	1.03268	1.59859	1.34082	1.42209	1.49939	1.44634	1.8505	2.33592	2.39859	3.02058	3.92047	3.69184	3.05397	2.54945	2.53162	2.15223	2.03078	2.44342	2.30228	2.64911	4.78968	4.74471	2.53855	1.3998	1.05393
		2	2.66299		1.79888	3.12723	3.6386	3.72136	2.89562	3.10705	3.23292	2.70053	3.90834	4.84239	3.20543	1.98148	2.15167	2.20793	2.05284	1.60871	1.58176	2.32254	1.75376	1.02964	0.982939	1.45138	1.41544	1.63708	1.67676	1.45582	2.23336	2.28487	1.73216	1.76916	2.51606	2.69977	2.63806	2.70498	2.36543	2.65874	3.7733	4.88037	4.4187	4.28551	5.28632	5.50514	3.32485	1.65494	2.07543
		2	1.0818		2.40764	3.17268	3.67171	3.41273	2.9546	3.01314	3.33192	2.86962	3.94862	4.81629	3.41205	2.13199	1.94031	2.29124	2.47664	2.84415	2.79734	3.04878	2.58264	1.48456	1.14211	1.54973	1.84222	1.94348	1.63385	1.74258	2.80971	2.65518	1.93173	1.89628	2.37155	3.54479	4.7612	5.03652	4.5054	5.93757	7.83766	8.90551	8.69937	6.81006	4.64175	3.88392	3.53775	3.32422	3.3811
		2	0.566365		1.80434	3.23455	4.62901	4.09838	3.10153	2.64034	2.64641	2.65917	3.44358	4.08227	3.77772	4.14945	4.67249	3.69652	3.14485	3.73901	4.60172	5.78192	5.26314	2.86078	1.71891	2.31154	2.80821	2.91418	2.48912	2.2858	3.53999	3.14862	2.02166	1.843	1.81506	2.77776	4.49751	5.73677	7.44011	9.66044	9.15236	7.31239	6.90965	6.56905	4.67304	3.85662	4.32283	4.10274	4.19538
		2	0.531594		1.95168	2.84244	4.48357	4.16776	3.22023	2.64571	2.23266	1.75725	2.3911	2.88499	3.36392	5.05503	6.12109	4.87208	3.39397	3.29543	3.87451	6.02695	6.57334	3.95897	2.80555	2.63266	2.73259	3.54304	3.65079	3.12149	3.74239	3.03461	1.60791	1.68667	1.90505	2.40951	3.67707	5.45743	8.48787	10.298	8.01144	5.64889	5.74081	5.49706	4.76906	4.24546	2.98826	2.55093	3.67832
		2	0.506864		3.09054	3.3743	4.26823	3.85739	3.37582	2.73118	2.20275	2.14052	2.48917	3.4832	3.33889	3.72575	3.75805	2.67086	2.58903	3.35729	3.88278	5.01965	5.40739	4.62805	4.19528	3.17958	2.18372	2.77821	3.96869	4.03834	4.23505	4.02232	3.47223	3.33677	3.50424	3.35081	3.17664	4.48234	6.96508	8.88315	8.54617	6.33487	6.93243	6.95023	6.76969	7.23305	6.34878	4.07235	5.04508
		3	0.50076		2.27779	2.13431	2.36881	3.09521	3.91399	3.58176	1.98992	1.75627	3.74106	5.62432	5.17551	4.16939	3.11736	2.40602	3.10852	4.61218	5.30204	4.76411	4.92979	5.08337	4.40476	3.25686	3.24782	3.886	4.36209	4.3381	4.4622	5.30102	5.90198	6.07684	6.50611	6.62063	5.14806	4.21518	5.01828	7.90303	9.78456	8.30379	8.17073	7.65731	5.81777	6.90184	9.33146	10.7278	10.1907
		3	0.50826		1.52333	1.51199	1.63049	2.1177	3.33782	3.21028	1.97289	2.43833	4.07551	4.45049	3.17188	2.92634	2.68973	2.57063	3.85235	4.93138	4.59944	3.81394	4.58197	5.16006	3.86573	2.63681	3.49354	4.26686	4.30698	3.80371	3.9806	4.83866	4.53836	4.87527	7.62653	9.61194	6.63577	3.65059	2.52534	3.51032	5.03317	4.34707	5.05679	5.78601	6.70499	8.45142	13.5239	14.0947	11.4615
		3	0.49511		2.01756	2.31916	2.79669	3.91251	5.5231	5.14451	2.72223	1.898	2.25057	1.93783	2.32189	2.71008	2.26377	2.90646	4.91316	5.99446	5.07023	3.90769	3.68936	3.93419	3.46291	3.10109	3.26919	3.93158	4.49817	3.77869	4.68932	7.11764	5.73513	4.78048	6.69639	8.31228	6.48681	3.26438	1.86701	2.38678	3.64708	4.94801	5.61951	7.18706	11.1277	15.1334	17.6214	14.5711	7.39506
		3	0.477812		2.33524	2.28726	2.40372	3.73084	6.32965	5.94181	2.81123	1.3557	1.9597	2.72333	4.53457	4.45246	3.26125	3.16155	3.56808	3.79335	4.32624	5.31457	4.65294	3.70186	3.83797	3.62986	3.38524	4.07644	5.81048	4.55082	4.27876	6.59188	5.69202	4.42245	5.38604	6.47258	6.44549	4.9717	2.87767	3.34237	5.731	8.08685	7.81163	5.62068	6.65439	8.03498	10.1984	10.6633	7.38476
		3	0.472479		1.72705	2.00689	2.03164	2.14079	4.07694	4.3813	2.3311	2.4732	3.80929	4.29645	4.94668	5.23024	5.76388	5.74723	3.99819	2.57901	3.22981	5.23332	4.61762	3.57093	3.35492	3.35878	3.48174	5.12997	6.94079	5.81687	3.97553	4.01304	4.58287	4.72407	4.6569	5.1543	6.67726	5.32496	2.90787	3.19695	6.61643	11.7245	12.3567	7.00432	5.26954	5.16845	6.01807	10.0276	11.3194
		3	0.470546		2.01567	3.10904	4.27723	3.40927	3.4321	3.65211	2.98359	3.36141	3.97602	3.64893	3.3799	4.56036	5.87673	5.46841	3.78523	2.35008	1.71315	2.42419	2.80146	2.9916	3.1438	2.71339	2.61094	3.46644	4.79108	6.01332	6.88296	6.13179	6.857	7.53733	7.61915	9.87521	11.1307	7.08961	3.13486	2.76915	5.86829	10.469	11.6915	7.97589	5.91871	5.72031	4.85293	6.74624	9.83459
		3	0.475559		2.22308	3.64063	5.30953	4.58315	3.05798	2.47703	2.89275	3.26424	2.24489	1.55042	1.81109	3.13801	3.66547	2.93104	2.78586	2.17115	1.33439	1.225	1.5766	2.0856	2.46964	2.57724	2.91825	3.52384	3.59075	4.78084	6.67367	6.21451	5.99651	6.37468	6.47572	7.93697	8.18307	4.41481	2.3802	3.10258	5.59249	8.08601	8.97731	6.58504	4.2984	3.71284	4.28402	4.78524	6.48554
		3	0.485231		2.63111	2.88626	3.45366	3.3613	2.56323	1.80286	2.38608	2.73448	1.92834	1.29227	1.69241	2.75971	3.09427	2.48516	2.83946	2.30831	2.555	3.32627	3.46915	2.06547	1.9324	2.29082	2.41053	2.32233	2.5639	3.01636	3.89541	4.09678	3.81173	4.71428	5.86881	4.93813	3.12412	2.25887	3.10466	3.68374	5.18904	6.29698	6.11368	4.65091	3.01494	4.08725	4.88914	3.32266	3.91378
		3	0.498015		2.94733	3.12193	2.44504	1.95204	1.83497	2.22323	3.38751	3.89944	3.84603	3.12746	3.01967	3.74397	4.13329	3.1991	2.7098	3.04256	5.43207	7.97443	7.82664	4.98023	3.06102	2.75292	2.49876	2.26369	3.33478	4.31168	4.03697	3.76511	4.83281	7.71362	9.68314	7.43158	3.07653	2.38605	4.03247	5.83193	7.93462	9.18824	9.02913	6.80732	6.09059	7.8532	8.24975	4.31428	4.09731
		3	0.513134		3.03081	3.94894	3.96314	2.49991	1.45465	1.87839	2.8774	3.55554	3.81436	3.96218	3.98219	3.03458	2.62355	1.81502	1.56253	1.69463	3.01916	4.03389	4.18775	2.54634	1.69798	1.60918	1.98339	2.02803	2.68537	3.87828	3.96445	3.76236	3.79493	4.52542	5.22908	4.03693	2.59157	2.94823	3.81354	4.63349	5.75598	6.42668	7.01893	6.45666	5.28269	6.34052	6.57303	4.15465	4.8592
		3	0.510446		1.80941	2.48305	3.01726	2.82844	2.63909	3.17407	4.53615	4.43334	3.4068	3.57403	4.28539	3.49693	2.70791	2.43332	2.31183	1.95451	1.85652	1.86389	1.78975	1.8543	2.11633	1.83268	1.99593	2.44095	2.4882	2.70199	3.50275	3.51048	2.35272	2.09508	2.17116	2.44717	2.64288	3.05236	3.48456	3.66731	3.70779	3.49738	4.42432	5.1118	4.50243	4.46612	5.16856	4.72718	5.40715
		3	0.483606		1.77022	1.61194	2.19664	3.81529	4.8092	5.62414	5.53745	4.12594	2.2967	2.77839	3.54503	2.61247	2.17648	3.05725	4.03429	4.50184	3.42586	2.27497	2.09865	3.14473	4.42458	3.96222	3.69025	3.6491	3.26488	2.5879	2.33271	3.3268	3.10788	2.52042	2.95213	3.10133	3.52164	2.79252	2.35381	2.28227	2.49869	2.92098	3.94695	4.85161	4.26419	4.2404	5.94025	6.91462	5.09919
		3	0.474258		2.78022	2.38642	3.12406	4.7787	5.63117	5.30524	4.56746	3.04714	2.63674	2.83364	3.13389	3.23948	2.28421	2.35453	3.83083	4.98828	4.29061	2.62965	1.77994	1.82136	2.85828	3.88355	4.67664	4.31763	4.00357	4.14505	4.82131	6.64247	6.0796	4.4387	3.55148	3.85718	4.28932	3.73002	3.30222	3.20877	4.5819	6.74154	5.01948	4.10509	3.90447	4.81395	9.74345	12.4871	10.8332
		3	0.488283		2.38673	1.90356	2.08074	2.81931	2.84507	2.70312	2.56165	3.45049	4.65912	4.30776	5.1844	6.97026	5.51879	3.60294	3.29829	4.09274	3.47522	2.489	2.06728	1.84661	1.95995	3.08871	4.01952	3.24098	3.50527	4.95421	6.15825	6.98158	6.19088	5.11525	5.25452	5.37938	5.93936	6.1807	5.9338	6.01431	9.29084	11.8614	7.76206	3.53436	5.12705	8.39741	13.6953	19.1147	18.9128
		3	0.500921		1.07978	1.27558	1.76897	1.95682	1.64535	1.29932	1.89723	3.20901	4.14538	3.33108	4.40549	7.64105	7.19687	5.02892	3.47248	2.84867	2.55037	2.52383	3.18321	3.10986	2.30599	2.72133	3.30729	2.73289	2.62272	2.95509	3.50229	4.6146	5.62939	6.9293	6.80567	7.14929	8.04743	8.0814	6.31653	4.80065	6.04635	7.60082	4.92869	4.29765	7.38354	9.62291	11.5473	15.2828	17.8092
		3	0.527523		0.744796	1.55648	2.50877	2.5294	1.48251	0.834822	1.31553	2.08803	2.38054	1.91339	3.02489	5.00563	4.56833	3.03347	1.93192	1.74245	1.98464	2.3957	3.19929	3.35733	2.57055	2.36244	2.49016	2.28581	2.14422	2.32472	2.58734	2.77615	3.29515	3.75231	4.06143	4.34533	4.47888	4.03427	3.01867	2.75326	2.97968	2.75612	2.84466	3.4409	4.4803	4.71165	4.71284	6.02892	7.18245
		3	0.588971		1.49191	1.32454	1.99563	2.29672	1.48941	0.666129	0.933414	1.6141	1.58643	1.34613	1.95631	3.35434	3.12687	2.1139	1.52936	1.40112	1.77693	2.66375	3.52196	3.46262	2.66475	2.19793	2.29598	2.84609	2.737	2.60334	2.99996	2.2011	1.48758	1.96536	2.78795	2.69736	2.18278	2.66161	3.29395	3.3221	2.63378	1.87372	2.19606	2.92509	2.18735	2.08112	3.38091	4.40917	4.03385
		3	0.60884		3.4525	1.7296	1.09281	1.45681	1.3008	0.811098	1.23659	2.49348	3.03555	2.29875	2.67501	4.311	4.0763	2.73137	2.22867	1.54491	1.78634	2.74845	3.44316	3.11179	1.93195	1.37605	1.81515	2.52187	2.39455	2.73946	3.17513	2.43303	1.53246	1.80807	2.96756	2.62199	2.70321	3.31493	3.92544	3.7438	2.61867	2.06746	2.7613	3.36179	2.69234	2.28486	4.44106	7.39125	7.03059
		3	0.554542		3.04648	1.78147	1.22811	1.34043	1.43361	0.901873	1.49275	3.44839	4.48555	4.11017	4.86031	6.24999	5.93571	4.15521	3.36693	2.2246	1.49886	1.66885	2.53025	2.95261	2.46067	2.49239	2.82133	2.90029	2.02212	2.33813	3.96747	4.22191	3.12477	3.73553	5.14899	5.64554	5.9224	6.47037	5.81648	5.04721	3.95757	2.94245	2.64225	3.12536	3.84761	2.79087	3.34524	5.4547	5.96871
		3	0.502405		2.38928	1.44717	0.853687	1.10533	1.52516	1.46871	2.05031	3.31484	3.44216	3.78936	5.402	6.63062	6.05469	4.20237	3.02697	2.06326	1.71128	1.87355	2.47567	4.33554	5.64272	6.13256	5.96553	5.09842	3.679	5.18687	9.12014	8.3632	5.02641	3.98837	4.98716	5.87717	8.03186	8.60389	7.18465	4.42273	2.84215	2.78019	3.013	4.48086	6.95833	5.32383	3.32253	4.88496	5.37736
		3	0.487016		3.66735	2.16184	1.29384	2.35978	3.29149	2.47898	3.59756	4.88326	3.92081	3.0493	3.80097	3.68088	3.9296	3.53134	2.23656	1.93503	2.41153	2.42244	3.02952	5.33182	7.27107	6.62463	5.1034	5.1035	5.36122	7.96496	10.6922	7.82485	4.21955	5.29074	8.35032	7.9298	7.72799	8.48119	7.79571	5.52812	3.62427	3.76696	4.96121	7.55556	10.3417	7.00169	6.09675	9.66441	9.35032
		3	0.494491		2.52887	2.10493	2.33179	4.57041	5.81469	3.48497	2.39513	3.15754	3.03276	3.57284	4.17041	3.96886	4.38684	4.39542	3.04129	2.73795	3.34372	2.74544	2.17764	3.17701	4.96615	5.79435	5.27793	4.92916	4.16801	4.11217	4.73946	3.53564	3.4616	7.16509	11.7091	8.66661	4.75916	4.30585	4.78617	4.10917	3.6273	5.4376	9.96982	12.9395	13.4974	9.27421	6.7972	10.0259	10.0634
		3	0.488694		2.78168	3.54922	2.95981	3.52845	4.61559	3.12096	2.34175	2.14664	2.77742	3.08369	2.70656	2.34126	2.54014	2.7073	2.5018	3.87758	4.61537	3.99221	3.04371	2.15277	2.61648	3.77229	3.70424	3.88239	3.885	3.42778	3.18632	4.09732	4.75087	6.2319	9.50875	6.20913	2.60904	2.44695	2.90529	2.85222	3.5005	7.26891	13.3517	13.8151	10.7983	7.79446	5.84764	6.22092	7.80645
		3	0.469707		3.01247	3.81273	3.28892	3.06765	3.92098	3.92624	3.22922	2.92739	3.19031	3.03178	1.75943	1.32187	1.46242	1.9266	3.14645	4.12394	4.56845	4.48163	3.84065	2.47692	2.32787	3.50243	3.68748	3.75957	3.9382	3.37874	3.15792	4.05951	4.12008	4.04817	5.00374	3.9115	2.54041	2.68956	2.92277	2.90065	3.73419	6.50065	11.8518	11.127	8.43591	9.07348	7.31423	5.08752	4.61971
		3	0.477263		1.82319	1.66683	1.44272	1.96836	3.57835	4.615	3.77266	2.52809	2.11823	1.85429	1.3943	1.44075	1.56989	2.01076	2.70268	3.40679	4.29344	5.63919	5.17013	2.86147	1.69669	2.50995	3.43251	3.84957	3.40064	2.52189	1.77171	1.80218	2.23555	2.98539	2.76606	2.33927	2.3486	3.12343	3.18697	2.62696	3.67552	6.17038	9.12062	8.99774	8.96916	10.1819	8.25283	5.12276	4.88888
		3	0.4969		1.7792	1.03997	0.679764	1.14547	2.83833	4.27948	3.45422	2.66731	1.94554	1.4197	1.58252	1.86752	1.99645	1.97628	1.97739	1.90672	2.59848	3.8716	3.99711	2.57906	1.47102	2.19661	3.85979	5.16809	3.59424	1.67647	1.39999	1.87034	2.94937	3.94532	3.19204	2.45487	2.99134	4.07093	4.07258	2.90149	3.97382	6.23346	6.52227	4.66284	3.78751	4.50977	3.39632	3.57137	4.88226
		3	0.485115		2.22329	1.43759	1.10776	1.47594	2.45921	3.10228	2.49017	2.84758	2.67398	2.18764	2.78373	2.47764	1.93622	1.9782	2.36657	2.83145	2.30048	1.61493	1.67261	1.33633	1.02991	1.57221	4.15616	7.26158	5.71368	3.21048	3.37578	3.93741	4.22652	5.13831	4.20235	2.95507	2.43223	3.04035	2.83014	2.58969	4.54702	5.9268	4.70657	3.21389	3.05208	2.64485	2.52279	3.38282	4.33633
		3	0.477942		2.20934	1.99146	2.36621	3.77492	4.03984	3.17887	2.95758	3.97785	3.96247	3.84486	4.28772	3.08144	1.72944	2.00793	4.70674	6.92519	5.57733	2.87063	1.70425	2.17794	2.56898	2.68469	3.22932	4.94979	4.45569	3.92491	3.60361	3.13139	3.38638	3.71212	3.47532	2.82225	2.68245	3.07571	2.82052	4.01212	4.97165	3.66989	1.78208	1.92687	2.8882	3.1154	3.24706	3.66919	3.82372
		3	0.513133		2.37526	2.26164	3.35797	5.36947	5.24101	4.18184	4.96233	6.79262	6.70098	5.39004	4.20744	2.36906	1.48831	2.43073	5.8641	8.39191	6.49346	4.10731	3.56891	4.21462	4.8124	4.41824	3.66258	3.21027	2.89538	3.47081	3.40865	3.81885	5.03828	5.22678	4.16778	3.88274	4.79701	6.25997	6.79007	9.05413	9.43818	5.91813	3.23017	3.05375	4.75492	5.80782	6.4909	6.13435	5.41285
		3	0.555604		2.16082	1.94343	1.68524	2.68689	2.82444	2.90119	3.81267	4.1434	3.74866	3.59239	3.08034	2.71722	3.0836	2.95394	4.45821	5.39925	3.99743	3.04641	2.73612	2.62159	2.35607	2.7188	4.19185	4.34399	2.73426	2.38223	3.36059	5.33804	7.67336	7.52732	6.05365	4.55852	4.67641	6.54629	6.10285	6.74432	7.69592	8.63366	8.84849	6.36136	5.67896	5.5919	6.89723	7.69526	5.28944
		3	0.5488		3.46613	2.76223	1.91927	1.42317	1.9071	4.15276	5.18971	3.85105	2.86293	3.04805	4.08234	4.25928	4.44535	3.20314	2.56631	3.25882	3.00795	2.38555	1.94198	1.86824	2.18707	3.0595	4.96185	4.89256	3.57882	3.30808	4.3663	6.19112	7.94916	6.62953	4.93862	3.53582	3.32392	4.52054	4.68377	4.39482	4.72046	7.52863	10.1495	8.58923	7.43961	7.38813	7.9761	9.34131	8.1079
		3	0.517501		3.91003	3.32749	2.36614	1.71067	1.95784	3.78104	4.36833	2.93044	2.52394	3.99196	5.83096	4.39283	3.07427	2.33397	2.2352	3.27353	4.00327	2.58059	1.86444	2.48365	3.59348	4.02447	4.29712	4.20674	4.81666	6.16557	7.12031	7.11863	7.86276	5.77446	4.01896	3.45965	3.00665	3.65601	4.09896	3.9397	3.15978	4.20622	6.92983	6.20817	5.78346	6.45081	5.22737	6.03025	7.08232
		3	0.486495		3.34749	2.56758	1.86505	1.08542	1.00383	2.05513	2.3944	2.09493	3.00515	4.21723	6.01647	4.43962	2.6754	2.55135	2.49876	3.64704	5.25852	3.98202	2.4458	3.09079	4.5862	4.61661	4.09972	3.2351	4.01615	5.79206	6.11618	5.6341	6.11424	4.58145	4.02458	2.99925	2.19756	3.06778	3.25767	2.71785	2.42461	4.86058	8.75234	8.7037	8.99136	11.4213	7.36728	5.20899	6.4329
		3	0.465173		6.86343	3.62684	1.6457	1.08957	1.26485	1.5274	2.11682	3.46358	4.96551	5.01486	5.3847	4.18009	3.30275	3.72293	3.04178	2.71784	5.1304	5.2204	3.23206	3.37542	5.07228	6.31477	5.98142	4.88111	4.65651	6.01359	5.35555	4.28057	4.45091	3.56673	3.55659	3.11713	2.53505	3.99661	6.30498	4.98368	3.30922	5.21652	7.94667	8.6188	13.6795	19.3795	15.3836	8.33219	6.393
		3	0.469632		12.9547	7.40217	3.84136	2.71014	2.51779	2.21025	2.70471	3.74377	4.85812	4.85254	4.71239	4.50693	4.98419	7.05386	5.3865	2.93206	5.15094	6.29042	3.75472	2.48343	2.59422	3.15196	4.61923	5.38285	5.41642	6.27551	6.02065	5.81978	4.42365	2.79084	2.80242	2.83585	2.50781	6.10082	10.6011	9.60611	5.94291	4.44393	4.66854	5.34435	8.59794	14.1588	14.1976	10.0705	7.66591
		3	0.48181		8.7544	6.58269	5.61182	4.56532	3.16468	2.18989	2.71663	4.22725	5.96497	6.57662	6.11258	4.65918	5.66849	8.42581	7.57731	4.83089	5.36948	5.00189	2.78832	2.44661	4.17758	4.7578	4.52642	5.11072	3.58889	3.88044	5.61123	5.75066	3.7978	1.65764	1.78901	2.7711	3.14168	4.13078	5.90944	5.78373	6.09165	6.03541	4.9819	4.91031	5.37073	6.6626	8.56595	6.30209	4.21044
		3	0.474536		3.56158	3.97822	4.69488	4.06	2.34051	1.2016	1.47668	2.21695	3.1439	3.94378	3.89168	3.29235	3.36467	6.13782	7.69248	6.9896	5.92333	3.62866	2.32504	4.00752	8.02027	9.29106	7.30792	5.34908	3.22611	3.44732	4.83945	4.41205	2.86584	1.9103	1.77536	2.81118	2.74539	2.41333	1.96414	2.44421	4.16855	5.24759	6.26232	6.5032	4.74421	4.69005	6.14048	5.01273	4.10433
		3	0.468677		1.8261	2.2339	2.68674	2.39508	1.31112	1.00402	1.24588	1.35456	1.58308	1.62069	2.13926	2.01892	2.08595	3.15881	4.26677	3.93118	3.34529	2.15869	2.09597	2.96337	5.19911	6.59232	5.41622	4.11947	2.57137	2.85696	3.57042	2.63833	2.19061	2.19164	1.97652	2.32689	2.78737	2.5517	2.55216	2.81203	3.01526	5.51256	9.54379	10.2393	6.47492	4.00956	4.17909	3.47494	2.81458
		1	0.476578		1.82642	1.9785	2.17304	1.57607	0.966003	1.01816	1.22022	1.2952	1.54569	1.66293	1.67322	1.69967	2.03125	2.71723	3.35351	2.85518	2.19656	1.71333	2.49888	3.79094	4.24702	4.49489	4.10535	3.18008	2.28455	2.44845	2.57771	2.43595	2.28814	2.90572	2.77515	3.24214	4.05816	4.26026	3.64878	2.87951	2.0613	3.31762	5.73655	5.44005	3.14675	2.46523	2.94199	2.39786	1.7528
		1	0.51285		2.41627	2.55429	2.37215	1.84811	1.01835	0.988886	1.05027	0.971327	1.09218	1.47513	1.99992	2.45899	3.05841	3.46727	3.38451	2.93807	2.33805	1.79175	2.77681	4.51529	3.55074	2.87768	3.1613	3.52338	2.57978	2.72968	2.96024	2.9067	2.86522	3.24015	4.8785	6.95808	5.51293	4.58533	3.9271	2.88632	3.13509	4.5248	5.02317	3.3699	1.93439	1.81356	2.37079	2.79521	2.39625
		1	0.59551		3.44485	3.33509	3.11763	2.79423	2.14801	1.67827	1.60614	1.61405	2.13003	3.29073	3.36761	3.04352	3.58632	3.93199	3.21337	2.70386	3.00804	3.30907	4.4025	5.85103	4.14087	2.69096	4.51182	5.58068	3.55841	3.25401	3.86941	3.85771	3.51929	4.2745	7.89581	12.1825	8.48757	5.75262	5.04132	3.89996	5.16303	7.33258	6.65733	4.39007	4.14997	4.41883	4.32244	4.28995	4.74951
		1	0.690534		2.79185	2.50256	2.25187	2.2792	2.18895	2.15285	1.76925	2.00475	4.07908	5.73918	4.36832	2.46565	2.16207	2.58494	2.50512	2.56689	3.45913	3.92155	4.12504	4.58609	3.5159	2.91201	3.94008	4.85847	3.46061	3.73218	4.80993	4.71511	4.12618	4.15792	7.05164	9.95658	5.80421	3.13916	3.17311	2.87604	3.52984	4.50076	4.30655	4.99357	8.11436	9.64119	7.45528	4.09075	3.98921
		1	0.725126		2.17679	2.18201	2.81075	2.81888	2.84128	2.85258	2.33477	2.22195	3.95532	4.73571	2.6811	1.64322	2.0162	2.80421	3.35384	2.93538	2.42352	2.64878	3.10973	3.06403	2.57226	2.51365	2.47542	2.57079	2.34992	2.60162	3.32012	3.34081	2.68786	2.37435	3.44252	4.62884	2.46188	1.61607	2.49906	3.48372	3.40256	3.55931	3.70545	4.21114	6.01047	8.31031	7.75956	4.58467	3.50062
		1	0.70909		1.68039	2.002	3.02341	3.17722	2.64908	2.01351	1.67494	1.86844	3.23822	3.71929	2.3848	2.12352	2.26495	1.96844	1.90412	1.78397	1.31966	2.01779	3.45363	3.18684	2.34466	2.64099	3.22776	3.48816	3.81763	3.51139	3.13991	2.5858	1.83091	1.87954	3.52772	3.94097	2.61307	3.64526	6.28964	6.27583	4.64292	3.93282	4.32096	4.51674	3.97872	4.91613	4.63901	3.33034	4.32204
		1	0.710301		1.6066	2.66913	3.1826	3.20353	2.51741	1.14791	0.862726	1.09318	1.95442	2.31503	1.49936	1.52323	1.86051	1.46921	1.5483	2.1748	2.12346	2.4903	3.26556	2.41852	1.78451	3.14614	4.09532	4.95257	4.67177	3.13655	2.2808	1.71425	1.49468	1.932	3.31631	4.16212	4.48311	8.13388	11.3318	8.3999	4.24768	4.16962	6.31318	7.41013	7.38429	7.66431	5.83545	3.8493	5.21782
		1	0.776183		2.5751	3.99618	4.01205	3.44196	2.89048	1.85353	2.1331	3.1195	2.36713	1.57944	0.895429	1.13932	1.52335	1.77757	2.23562	2.46665	2.39267	2.4826	2.51511	2.02545	2.78057	4.38193	5.2389	5.72739	5.36585	3.16646	2.03606	1.82058	2.09399	2.34471	2.64936	4.71862	8.08082	9.3011	8.51296	4.84457	2.4974	3.7348	5.77562	5.22733	4.27803	5.40263	4.53253	3.04346	3.29164
		1	0.846035		1.1963	2.1807	1.89403	2.02873	2.95714	3.72276	5.96152	7.51783	5.34578	2.81824	1.79631	2.04045	2.73059	3.24696	3.03536	2.62847	2.70965	2.5467	1.75163	1.61405	2.6379	3.93427	4.01582	4.194	3.63479	2.60651	2.37993	2.62526	3.26064	3.57192	3.737	7.15489	12.0436	10.5451	5.64243	2.66021	2.20302	3.83283	5.93893	5.78718	4.86576	4.56607	4.32426	3.51383	3.26819
		1	0.876786		1.32839	1.87375	1.71719	2.04542	3.13286	3.07594	3.35932	4.46624	4.36472	2.85383	1.61694	1.62082	2.73487	3.67459	2.81185	2.33683	2.64303	1.95251	1.2417	1.17208	1.70007	2.35417	2.57205	2.37408	2.58958	2.26658	3.0494	3.8861	3.46746	3.38825	3.4649	4.79388	8.1685	7.10854	3.77978	2.40118	2.6483	3.76038	5.70187	6.50713	6.33085	5.75394	4.92777	4.43464	4.43435
		1	0.86445		1.69765	2.63283	2.48837	3.06767	4.37098	3.93137	2.37796	3.70007	5.53982	4.38513	2.39619	2.44718	4.10623	4.7698	3.45183	3.11316	3.0054	2.47904	2.36787	1.87988	1.23056	1.38739	1.76407	2.87333	4.10424	4.05625	5.18724	5.47333	4.20457	3.54815	4.14121	5.41665	7.819	6.99903	3.45602	2.5977	4.80706	6.27186	6.66549	5.61236	4.25735	4.1081	4.52301	4.57367	5.6266
		1	0.837193		2.74435	3.20125	2.06486	2.06409	4.00455	4.60587	2.79718	2.32167	3.42934	3.39693	4.04409	4.34694	4.82907	4.69175	2.94257	2.28247	2.16218	2.21739	2.64033	2.00542	1.18122	1.40485	1.73402	2.00882	2.80338	3.33883	4.03369	3.46174	2.44237	3.29315	4.48795	6.31433	8.63792	7.83437	4.77491	4.80009	7.23937	8.1027	7.19284	5.19203	3.62096	4.40565	4.7748	4.29457	4.67931
		1	0.75227		4.62675	3.79759	2.2371	1.86565	2.66484	2.88205	1.87687	1.59056	1.79617	3.33154	4.89864	4.73024	4.79889	4.73201	3.58674	2.65572	2.32294	2.07829	1.96025	1.63577	1.64465	2.36455	3.08319	3.08064	3.12121	3.55205	3.93936	2.13475	1.3208	1.69967	2.53509	3.90957	6.16193	5.53284	3.91944	4.00837	4.56252	4.09925	5.56019	6.01502	4.10085	3.08844	2.5358	2.95256	5.28471
		1	0.672794		3.48029	2.23323	1.94853	3.25802	3.52613	2.5141	1.8971	1.61318	1.18266	1.98858	2.9673	2.64672	3.04664	2.88807	2.04289	1.9131	2.29854	2.43848	2.08761	2.37778	2.69437	2.64486	3.25305	3.18659	2.55267	2.79627	3.3215	2.70268	2.48065	2.3691	2.25849	3.79703	5.9447	5.05164	3.56495	4.20862	3.8254	5.03133	8.19868	10.0442	7.70218	4.58366	2.4295	3.1022	5.74292
		1	0.643883		1.9136	1.37254	1.92859	3.57814	3.67974	2.39601	2.13243	2.26325	1.68238	1.95571	2.21105	2.32205	2.5456	1.94213	1.47029	1.75007	2.85306	4.02207	3.23157	2.82818	3.09698	2.60923	3.39367	4.1663	3.60918	3.17204	2.93794	2.95911	3.55285	4.22701	3.18929	2.30066	3.56085	4.94266	6.70647	6.76869	5.88782	5.20518	6.45155	8.39423	9.14913	8.38788	5.78391	5.64832	4.67405
		1	0.636342		2.00322	2.36152	3.38656	4.33967	4.00146	2.44176	2.24245	3.12049	3.14765	2.5751	2.42576	2.95071	3.15782	2.48811	2.18791	2.39776	3.26814	4.80069	4.18475	3.4626	4.00779	2.94101	3.77743	5.55371	6.12479	5.78836	4.44136	3.78999	4.80588	6.34593	5.76498	3.57433	3.97781	7.97509	10.7107	8.70086	5.66384	6.29749	7.42028	8.36256	7.93039	6.87113	8.29953	11.808	9.76994
		1	0.648514		2.96842	3.01745	3.26173	3.19342	2.51135	1.64741	1.60632	2.52392	3.16675	3.32085	3.50347	3.67748	2.62044	1.84894	2.34826	3.08333	3.19083	3.8775	3.95506	5.01667	5.44004	3.89039	3.25898	4.21619	4.4374	5.14887	4.20145	3.21319	3.07082	5.17947	5.89622	4.34726	2.97544	4.13796	5.7537	3.87988	2.72269	3.53442	4.91458	5.96612	5.36582	4.74516	6.33674	10.8597	10.3603
		1	0.702987		4.85909	4.13326	3.29258	2.6246	2.35678	2.15999	2.34473	2.83798	3.75056	4.10099	4.2646	3.5772	1.89278	1.37839	1.96296	2.50539	3.22611	4.23252	4.45955	4.852	4.38115	3.18324	4.02946	4.65412	3.73195	4.0294	4.16524	3.36648	3.3015	4.27319	4.40617	3.16687	1.97801	2.17739	2.60192	2.05385	1.601	1.73791	1.81564	1.97409	2.39395	2.86054	4.10223	6.26513	6.63857
		1	0.738567		4.26484	4.01059	3.14749	2.82032	3.34101	3.62445	3.64772	3.27472	3.09897	2.77591	2.37987	2.25873	1.90189	1.78084	1.684	1.99821	3.56576	4.54233	3.44066	2.98398	2.49571	3.05117	4.47355	4.48276	4.15317	5.07954	5.05261	3.69517	2.80897	3.03831	2.7424	2.05886	1.48857	1.83616	2.59539	2.78242	3.0082	1.99407	1.20471	0.995499	1.69777	2.79317	3.11145	3.59748	4.23287
		1	0.722313		1.76297	2.43703	2.53881	2.57825	3.25687	3.383	3.27227	2.61472	2.20341	2.22761	1.99191	2.1018	2.29233	2.07271	1.50749	1.63589	2.99655	3.60638	2.59378	1.95833	1.85026	3.14979	4.23507	3.51572	3.75917	4.58941	4.35587	3.38922	3.24901	3.83752	3.72399	2.71825	1.94428	2.56246	3.98236	4.51626	4.28467	3.19431	1.9556	1.73729	2.89717	3.82316	3.78051	4.14122	4.34881
		1	0.723578		1.51805	2.18968	2.64841	2.68356	2.67105	2.36208	2.5235	2.51749	2.13559	2.5648	2.38217	1.87359	1.96534	2.1722	1.89893	1.44904	1.84324	2.22136	2.27407	2.26931	1.47482	1.7215	2.31852	2.04987	2.89736	3.22391	3.32881	4.09161	4.56329	5.20105	4.08455	2.79582	1.85611	1.92385	2.74876	2.86906	3.63304	4.17269	3.32084	2.45417	3.08553	3.4758	2.87247	2.891	3.0609
		1	0.743203		2.67847	1.98235	1.91927	1.87753	1.95304	1.8464	2.50922	2.96706	2.6356	2.84492	2.18512	1.26846	1.18691	2.32619	2.94056	2.52712	1.71655	2.00199	3.19367	3.94796	2.84063	1.55039	1.11864	1.43161	2.44946	2.82964	4.56653	7.30935	7.50555	6.80923	4.29016	2.73802	3.32846	3.18261	2.23689	1.85308	2.47461	3.14344	2.5312	1.97449	2.61528	3.28682	3.45212	3.39717	4.23367
		1	0.767845		4.47389	2.65771	1.78521	1.96128	1.38825	1.32142	2.08387	3.29685	4.40173	3.75909	2.34586	1.21036	1.85401	3.31014	3.6378	3.07094	2.42239	3.68848	5.44374	6.25343	5.33758	3.56778	2.17002	1.37611	1.38896	1.87384	4.32738	7.10353	7.04905	6.05891	4.0356	4.46775	7.5912	8.62785	5.50594	3.06341	2.47325	2.10936	1.48874	1.41271	1.94794	2.69187	3.02206	3.05318	6.51718
		1	0.773318		2.85897	1.90538	2.28852	3.08931	2.64694	2.28414	2.74959	4.4482	5.31791	3.59414	1.59792	1.55374	2.8895	4.03613	3.39632	2.78684	3.16666	4.46284	4.61739	4.26117	4.87975	5.70244	4.67474	2.29524	1.61894	2.04092	3.07611	4.0827	3.92714	4.52387	4.42336	5.05485	7.50915	8.17996	5.47311	3.38985	3.46168	3.40466	2.21949	2.55833	3.32855	3.73629	3.46101	2.88104	5.15467
		1	0.74251		2.17427	1.71658	1.5427	2.18757	2.48663	2.90666	3.03221	3.2809	3.34148	1.99714	1.73062	2.52703	3.20436	4.31098	4.68018	3.97831	3.78243	3.84575	3.58625	2.474	2.75432	4.54409	4.63328	2.87617	3.24718	4.41293	3.48229	2.99874	3.06762	3.33688	3.7994	4.27418	4.58639	4.29804	2.6824	3.02915	5.5263	6.1955	4.13757	2.93096	2.74818	2.98411	3.43778	3.30749	4.72928
		1	0.697625		1.35097	1.37045	1.41046	1.81458	2.43963	2.70008	2.19522	1.6309	1.65221	2.08944	2.76116	3.75513	3.64976	3.59468	4.00051	3.44795	3.23755	3.79578	4.58638	3.34985	2.66412	3.85109	3.85901	2.64046	4.60169	7.01305	6.03506	4.73014	3.6771	3.34763	4.76748	6.10468	5.98138	4.76906	2.94005	2.77912	4.6863	4.62581	3.21634	2.60853	2.23526	3.10589	3.71473	5.07509	6.62094
		1	0.683101		0.84431	0.862064	1.0325	1.32615	1.87912	2.43964	2.267	1.83595	1.61387	1.99112	2.36917	3.27426	3.13819	2.46418	2.52889	2.3751	2.50635	3.44582	5.09539	4.28669	3.19069	3.34248	2.7044	1.71963	3.02082	6.32376	6.73566	5.1612	3.25541	2.83416	5.15925	6.99861	6.77746	5.48635	3.39528	3.08203	4.18875	3.07901	2.12726	1.97706	3.26945	4.82748	3.94111	3.1045	3.94665
		1	0.663861		0.975959	1.13985	1.4359	1.60869	1.98379	2.26353	2.34328	2.2675	1.79898	1.3236	1.45654	1.85268	1.97572	1.54834	1.6745	2.05929	2.02073	2.55991	3.9724	3.64438	2.62695	2.20798	1.97114	1.62	2.5744	5.61869	7.21609	5.41295	2.96922	2.04572	2.7157	3.46793	3.56348	3.20462	3.26351	3.60818	4.646	3.44425	2.44609	2.43667	3.93851	6.16366	5.51694	3.68826	3.1917
		1	0.623007		1.19724	1.54775	1.49182	1.44307	1.99454	2.22156	2.37269	3.19355	2.76595	1.93154	1.49106	1.2611	1.02948	1.02302	1.15828	1.7238	2.01101	1.67891	2.28674	2.80807	2.33544	1.75106	1.51622	1.53673	2.25757	4.17074	5.19212	3.34253	1.71226	1.25695	1.37988	2.00138	2.45837	3.20949	4.20923	4.36795	3.74264	2.77908	2.50845	2.93258	3.97196	5.50189	6.12117	5.6037	3.73031
		1	0.626846		2.0213	3.02708	3.25939	3.42382	3.82181	2.75599	2.72446	3.38197	3.47818	2.98145	2.85072	2.15403	1.50479	1.46602	2.089	2.79119	2.99191	2.23455	2.03023	2.36968	1.93489	1.13948	0.908112	1.7926	3.6398	5.04901	5.59048	3.84929	2.41981	2.18457	2.11002	2.46267	2.99971	2.81407	3.21884	3.44423	4.1145	3.07811	2.28735	2.80491	4.64279	7.09467	8.43656	8.93332	6.54978
		1	0.642174		2.30607	4.66598	6.54125	6.82275	5.82809	3.25678	2.60803	3.18567	3.20546	3.523	3.61145	3.20026	2.28104	2.19786	3.02033	3.08307	2.53016	2.17856	2.59028	2.15529	1.41245	1.18089	1.55045	3.40922	4.66473	4.39801	4.2148	3.46181	3.56298	3.61771	2.91106	2.42697	2.44316	2.1352	2.47974	4.58619	6.93719	6.75243	4.59297	3.74361	5.12695	6.39148	5.72498	5.28628	3.11279
		1	0.600967		1.93275	3.45463	4.44993	3.79195	2.80755	1.72545	2.6217	2.84804	2.37155	2.08909	2.23159	2.34168	2.53364	2.197	2.05712	1.83984	1.82559	3.27145	4.70282	3.66335	2.28058	2.29472	2.78126	3.42025	3.67523	3.11312	3.35629	3.261	3.57961	3.47811	3.01422	3.07699	2.79019	3.42007	4.5699	4.63308	4.59843	4.19352	3.67345	2.76412	2.4531	3.64928	4.72871	5.04101	3.20045
		1	0.549187		3.48285	3.16568	2.46404	1.65435	1.49355	2.12311	2.9524	2.66404	1.69102	1.44086	1.40939	1.59218	2.30098	2.24554	1.80929	1.99225	2.12906	2.31486	3.13973	2.78278	2.81773	4.0366	3.97806	3.11218	2.7035	2.49162	2.29003	1.96572	1.97997	1.86066	2.79424	4.34639	4.93852	5.54912	7.01896	5.68582	2.89063	2.28844	2.43942	2.01011	1.63304	3.30225	5.84588	6.70042	5.27388
		1	0.546908		3.14027	2.73413	2.21291	1.66543	1.80254	2.39618	2.65678	2.38554	2.00084	2.19445	2.96982	2.76245	2.89192	2.73139	2.66209	3.35709	3.10212	2.12933	2.18348	2.87206	4.48108	6.34971	5.96057	3.78437	3.43457	3.92439	4.60685	3.01196	1.84076	2.02064	2.26715	3.14727	3.6175	4.34717	5.51755	5.3612	3.51841	3.29165	3.00245	1.93152	1.82697	3.94927	6.24147	5.61203	5.46808
		1	0.557867		2.62964	2.83594	2.75925	1.82773	1.47093	1.95731	1.84473	1.86809	1.74928	2.5914	4.40054	4.70158	4.01153	3.42156	3.65131	3.49216	3.0463	2.7022	3.15681	2.98039	2.85906	3.60879	4.10092	3.51335	4.29809	7.85599	9.70868	6.58312	3.80606	4.63183	5.25069	3.53475	3.47311	3.15942	3.2373	4.42656	4.01461	3.46863	2.75285	2.28887	3.00303	5.32839	6.58835	5.43063	3.70493
		1	0.558598		2.45718	2.30967	2.41134	2.4504	2.78768	2.76336	2.3296	2.21251	1.94961	2.20706	3.37654	3.1826	2.73433	3.13095	4.05993	3.4493	2.40049	2.49937	3.13364	3.29679	2.30059	2.06837	3.40212	3.53973	3.35331	4.90679	6.22774	4.28833	3.5256	5.79864	6.80518	6.10114	6.71888	5.97009	5.29637	5.94375	4.90022	2.99928	2.51735	3.27834	4.72814	6.595	7.27688	7.26565	5.46923
		1	0.554737		2.38828	1.60646	2.19408	3.88081	4.57477	3.37986	2.80702	3.10988	2.87249	3.3012	2.98371	2.46103	1.75233	1.7711	2.07363	1.81109	2.06514	2.41923	4.03253	5.75524	4.14823	2.20195	2.64751	3.22327	2.67233	3.83982	4.07603	3.7627	3.61795	3.71817	4.95033	6.20493	8.98896	10.3109	9.85801	10.3665	6.86878	4.44693	5.30764	5.03923	6.37211	9.17284	10.2668	11.0939	9.29155
		1	0.574135		3.88892	2.67663	2.08065	2.56949	2.82156	2.91875	4.30931	5.34026	5.70015	5.09944	3.67854	3.08449	3.0852	2.64752	1.99712	2.13881	2.72907	2.72098	4.11858	5.91868	4.32496	2.83676	4.08023	5.08345	4.46364	4.63943	4.53308	4.94682	4.22545	4.08297	4.54975	4.94695	7.06112	8.41792	8.52804	8.52881	5.96491	5.96146	9.32041	6.68318	4.0993	5.18958	6.43563	7.37862	5.95784
		1	0.627361		4.02163	4.37287	4.02824	3.23712	2.31938	1.92043	3.03768	4.18167	4.37846	3.73952	2.8901	3.95051	4.9658	4.23133	2.62615	1.923	2.31151	2.54718	2.47383	3.31985	2.82428	3.1856	5.03796	6.0336	4.51532	4.10585	6.04683	7.40091	6.67662	5.34435	5.7788	5.07077	5.85506	6.98753	4.86948	4.85607	3.76468	5.27635	9.27754	6.9879	3.5877	4.02392	7.20235	9.28823	8.10989
		1	0.675449		3.22475	3.3526	3.42473	3.77727	3.16725	2.04779	2.39287	3.42764	3.8742	3.09754	3.0666	3.49259	3.6303	3.20939	2.14029	1.66268	2.51726	4.20564	5.22663	5.82332	3.75184	2.31588	3.51767	5.14908	5.49115	6.79963	7.76299	7.77158	5.37746	3.86494	3.82903	3.66087	5.55056	7.29566	5.95242	5.88969	5.17996	3.92864	4.61458	4.29393	3.37537	4.24556	6.92588	8.53659	8.42241
		1	0.679789		3.69523	3.19586	2.60947	2.92875	2.31815	1.55702	1.50188	1.96146	1.92642	1.7865	2.58751	2.69167	2.86455	2.7139	2.03206	1.48732	2.2758	5.07624	8.29923	9.64084	5.79255	2.39438	2.63115	3.76187	5.03532	6.19064	6.07882	5.09102	4.16959	3.07261	3.16116	4.2631	6.69897	7.85633	6.18423	5.4569	4.70223	3.45479	3.16202	3.78433	3.28828	2.71864	3.15055	3.28879	3.52384
		1	0.648564		2.68412	2.83296	2.99494	3.26414	2.7435	3.0221	2.7101	2.03508	1.43298	1.30056	1.95224	2.4682	2.58409	2.53967	2.62043	2.86635	3.14025	3.82716	4.97586	5.55627	2.76833	1.58049	2.73033	3.7724	4.01419	4.1257	2.87088	2.81083	2.64478	2.17875	2.0809	2.32941	3.47801	4.44915	4.59586	5.75994	6.53502	5.34073	4.02539	4.06353	3.34803	2.666	2.57498	2.72693	3.27216
		1	0.633965		2.59606	2.71972	2.89489	3.7621	4.3698	5.02651	4.72737	3.97143	2.60844	2.23384	2.43497	3.37562	3.93784	3.68075	3.9989	4.09814	3.88281	4.33554	5.71767	5.87824	3.51804	2.65825	3.66379	3.92196	2.84235	2.0513	1.7506	2.34367	3.63304	3.61483	3.21908	3.43447	4.57375	5.23414	5.22656	5.37038	6.29901	5.98774	4.77162	3.87109	2.91	3.18012	4.84111	5.39582	5.05391
		1	0.670685		2.61596	2.56459	2.58581	3.24867	3.99126	4.19255	3.79174	3.57296	3.24203	3.13954	2.60934	2.75711	3.09982	3.40978	3.7126	3.58263	3.10703	3.15146	4.20469	4.72807	3.42365	4.20152	3.8138	3.16197	2.1169	2.24896	3.26864	4.24625	5.91118	5.31378	4.63734	4.85163	5.56111	5.00932	4.88059	4.01241	3.35656	3.54001	4.77829	4.3533	3.941	5.40476	6.8112	6.04116	5.14526
		1	0.706653		2.46379	2.78035	2.80566	2.78079	3.24831	3.04983	2.60595	2.62114	2.70768	3.05807	2.41392	3.0587	3.71267	3.75105	3.32239	3.10537	2.32467	1.77948	2.49731	3.39456	4.71917	6.27726	5.25715	3.87333	3.08031	3.6643	5.02604	5.69763	5.86481	5.72064	6.01316	5.94882	5.13668	3.55338	3.9537	3.66954	2.38018	3.09422	5.79871	6.85337	7.16014	7.51237	7.04015	6.25951	5.76355
		1	0.695872		1.54148	1.71094	1.7576	1.44684	1.83058	2.25364	2.96716	3.21943	3.95758	4.66088	3.72003	4.02571	3.90131	3.35781	3.06235	4.33271	3.80929	2.05558	2.12119	3.32742	3.79621	4.05458	3.10663	3.46941	2.91503	2.80298	5.04335	6.48042	5.99549	4.95383	4.73716	3.52611	2.72902	2.43349	2.67406	2.83046	2.32026	2.39911	4.37058	6.00783	7.22018	7.67911	8.54641	7.54898	5.76053
		1	0.697723		1.19946	1.65834	1.84544	1.94878	2.0053	2.34375	3.68711	4.62104	5.26536	5.77972	4.27281	3.87935	4.37909	3.17938	3.20314	5.11902	5.32082	3.25174	2.16247	2.10167	2.29563	2.04477	1.87278	2.13956	1.56895	1.48068	2.78142	4.03869	3.41394	3.51365	3.72664	3.02416	2.02453	2.51336	3.35696	4.49833	4.53727	3.28407	3.30236	5.01153	6.27268	7.16049	8.29799	7.27909	4.77884
		1	5.6727		1.62508	1.96122	2.45156	2.6271	2.44776	1.88265	2.50252	3.38591	3.67918	3.53414	3.29754	4.74986	5.59446	3.98947	2.72039	3.55959	3.61016	2.85918	2.16406	1.83681	2.42228	3.14757	2.98123	2.49512	1.85915	1.04028	1.5341	2.70409	2.80262	3.09128	3.62699	3.0064	1.8358	1.69627	2.33549	3.75848	3.68494	2.85292	3.15842	4.56799	5.15855	4.27797	4.95226	4.86663	5.04272
		2	22.9992		2.70589	2.71397	2.76087	3.00695	3.24834	2.84387	2.2169	2.23431	2.32407	2.18789	2.36794	2.94774	3.08261	1.85357	2.13689	2.72654	2.34193	2.01236	1.90352	1.99361	2.6258	3.02866	2.43191	2.371	2.41571	1.6105	2.22142	4.34925	3.99142	2.2711	1.52162	1.75449	1.71772	1.36839	2.17788	4.21778	4.32021	3.11906	2.73779	4.13548	5.79794	5.6665	4.91785	4.78913	4.39027
		2	37.7156		2.45849	2.59211	2.73033	2.959	3.64653	3.70191	2.51379	2.07293	2.39517	2.6662	3.12204	2.38221	1.58789	1.25744	1.53757	2.32081	2.279	2.27473	2.39822	2.71462	3.14698	2.87384	2.28668	1.71415	1.73845	1.57827	1.98624	3.42389	3.19315	1.9743	1.64934	2.43978	3.29235	3.12246	4.62369	6.18212	5.41527	3.89449	2.85502	3.60655	4.31952	4.51904	4.20787	3.17988	2.40049
		2	23.7029		3.13279	3.51322	3.57663	3.21986	3.05828	3.05429	2.75339	2.48937	2.45674	3.0926	3.83976	3.40707	2.71789	2.29166	2.09598	2.99515	3.98537	3.46063	3.29111	2.78575	2.30277	2.52865	2.83041	2.12723	1.7596	1.42356	1.51679	1.6311	1.92304	2.26862	2.22977	2.3526	3.36363	5.13417	7.7054	7.37931	5.05419	4.52389	5.39664	5.94561	5.2002	4.59613	5.10545	4.03676	2.04613
		3	6.31671		3.28403	3.41364	3.87674	3.5791	2.94661	2.57812	2.39208	2.14615	1.74872	1.91171	2.6831	2.60035	2.56679	2.88496	3.4635	5.18742	6.18133	4.91501	4.49406	3.84477	3.17386	2.92168	2.91621	2.61237	2.55873	2.69665	2.54608	2.00526	1.65543	2.23561	3.47354	4.66455	4.46909	5.20963	6.02387	3.73095	3.3095	6.08339	7.59305	7.18065	6.30344	5.44858	4.7633	4.0145	2.33627
		3	1.13867		2.14949	2.38471	3.25643	3.65163	3.09122	2.48874	2.36166	2.21722	1.94955	2.32906	3.19689	3.49762	3.19847	3.61046	4.66013	4.82276	4.40952	3.23514	3.9744	4.54955	4.23766	3.08656	2.94931	3.37899	4.11389	4.63938	4.95135	4.3174	3.35165	3.71172	6.31475	8.37276	8.69636	9.1728	8.12138	4.45812	3.22167	6.76682	8.16169	5.94909	6.61255	7.15812	6.24758	4.89344	2.79744
		3	1.00055		1.00251	1.34715	2.2168	2.45613	2.11879	1.5955	1.82486	2.41846	2.5346	2.79142	3.68537	3.99112	3.66208	4.31183	4.81459	3.35544	2.12291	2.25481	3.18601	4.02963	4.35731	3.32997	3.18598	3.48791	2.65146	2.78187	4.06958	4.70018	4.14436	4.5506	6.88117	8.48932	7.77479	7.28541	6.22284	4.00965	3.57089	6.52716	6.97559	3.71834	3.81486	5.79267	6.55481	6.21951	3.66777
		3	1.17223		1.56739	1.93598	2.19552	2.16186	1.46912	1.02901	0.940175	1.27974	1.38781	1.97846	2.60109	2.65041	2.73365	3.44217	3.77573	2.62125	2.15918	2.86644	3.08865	2.94804	2.60547	1.75181	2.41347	3.40539	2.71341	2.26076	3.67895	4.08882	3.03244	3.85886	6.476	6.36902	4.49204	3.0995	3.28909	4.38116	4.77926	6.67806	6.00422	2.89681	2.45508	4.35627	6.87778	6.82244	5.40466
		3	2.36785		2.7388	2.3032	1.99943	2.01139	1.72865	1.26354	1.15479	1.00374	0.933195	1.63843	1.67659	1.30987	1.3999	2.24179	2.70002	2.55411	2.68426	2.41956	2.13205	1.79544	1.31436	1.0455	2.75336	4.88028	4.54586	3.09918	3.24862	2.96196	1.88706	2.15961	3.58527	3.2302	2.66636	3.51622	4.14623	4.19235	3.25755	4.06629	3.68991	2.04242	2.13377	4.18289	6.54827	6.08044	4.88669
		3	3.54278		3.7109	2.3745	1.48695	1.37729	1.54293	2.06043	2.21578	2.33346	2.72264	3.58168	3.01644	2.41604	3.2859	3.85172	3.5586	2.67744	1.96205	1.40769	1.28971	1.56334	1.29699	1.53193	2.64864	3.26925	2.72276	2.38299	3.19301	3.04192	2.06572	1.62275	2.71325	2.84784	3.31708	5.33688	5.27701	4.05363	3.69206	4.70795	4.33774	2.83428	2.81807	3.9213	4.32171	3.78621	5.0962
		3	2.57333		4.89811	3.14864	2.16216	2.08441	2.56656	3.10399	2.76376	2.76376	3.95267	4.78488	4.20922	4.09624	4.58561	4.85376	4.18918	2.77341	2.13698	1.59757	1.88183	1.99211	2.09747	2.18954	2.65154	2.34502	2.28848	2.96377	3.69674	4.36967	3.7707	3.20204	5.45686	5.78703	4.02318	5.30933	6.17955	5.91092	5.97421	5.448	3.59779	3.22162	6.5336	6.99265	4.49177	2.19206	3.13451
		3	1.20634		3.04606	2.70698	2.89863	2.753	2.61685	2.75547	1.97905	2.07256	3.46141	4.14793	4.37822	4.2272	3.91425	4.37775	4.46857	3.56926	2.68427	2.21874	2.0774	2.48171	2.66498	2.47194	2.05873	1.90352	2.71993	3.68543	4.11449	4.9042	4.72607	4.06079	7.00646	7.85817	4.97748	4.89397	5.68904	5.72475	5.96764	4.96573	3.36775	4.25232	8.15884	8.5783	5.78784	2.81466	2.56986
		3	0.722018		2.38536	2.81735	2.92588	2.229	1.67967	1.63657	1.54739	2.47993	4.19348	4.5936	4.22831	3.78316	3.22624	3.53973	3.12727	2.4307	2.08569	1.79716	2.35513	3.11768	2.77949	2.20105	1.92213	1.92047	2.43805	3.39554	3.71503	3.77884	3.62501	3.66458	5.89898	7.42799	5.54868	3.60977	2.86581	2.8143	3.46965	3.53671	2.99931	3.38784	5.95656	7.38171	6.14355	3.88285	3.3101
		3	0.669003		2.95405	3.15997	3.06751	2.09663	1.53664	1.27035	1.53141	2.26561	3.33895	3.46571	2.77902	2.49952	2.2988	2.75681	2.82434	2.74282	2.14021	2.02699	3.8728	4.98818	3.26541	2.38962	2.29369	2.43536	2.48036	3.00004	3.76336	3.72542	3.5494	3.60587	3.94293	5.32846	5.4901	4.79693	3.30349	2.60353	3.18806	3.29311	2.93473	4.75426	9.10637	10.1778	8.21253	5.56667	4.42073
		3	0.653554		2.67862	2.95455	3.10659	3.00756	2.4709	2.02985	2.64799	3.54057	3.59107	3.14896	2.56243	2.49585	1.98598	1.99987	2.3879	3.00328	3.18511	3.99419	4.92256	5.31487	4.17669	4.13078	3.7264	3.4673	3.79835	4.61732	5.9562	6.03043	5.07831	4.12821	3.70034	4.13188	5.53341	6.64969	5.62367	4.17401	3.30088	3.22859	3.71655	7.39414	11.1005	10.4413	8.74223	7.04653	5.42105
		3	0.653024		1.57957	1.90788	2.37178	3.03735	3.22366	2.55498	2.65719	3.0905	3.24218	2.47812	2.39516	3.20312	3.6616	3.47943	2.91303	4.18416	5.69476	6.1369	4.79631	2.96574	2.71681	3.89329	4.08099	4.32541	3.78974	2.90842	3.04797	3.39471	3.2307	3.86312	5.85091	5.77632	3.55517	3.74112	4.572	5.67621	4.86735	3.65711	3.65872	4.77931	6.25849	6.68325	7.5976	6.944	6.10489
		3	0.980517		1.02411	1.06545	1.47208	3.03561	4.73817	4.90621	3.74139	2.92827	2.52274	1.89405	1.67646	3.17198	5.7465	6.01505	4.23906	4.20076	4.23886	3.88378	3.38869	3.00762	3.4426	4.23446	4.22678	4.02885	3.23368	2.68712	3.10071	3.15621	3.94769	6.60188	10.8608	10.1215	4.9328	2.46304	3.40868	5.59349	6.13147	6.04365	5.07971	4.01073	2.9952	3.40608	4.32436	3.42298	5.09117
		3	2.1411		0.857793	1.03932	1.55107	2.70252	4.23315	3.74311	2.25785	1.40056	1.60269	1.45156	1.28746	1.75185	3.50194	3.67832	2.01237	1.85911	1.7984	2.02293	3.42385	3.52791	3.29227	3.49636	3.13348	2.6355	1.75427	2.04913	3.00246	2.60924	2.68314	3.82196	5.49978	5.09352	2.66137	1.9689	1.96045	3.0998	5.17066	5.92145	4.76308	3.61194	2.91264	2.49403	1.93922	1.52279	2.3692
		3	3.1629		1.51225	1.7165	2.06574	2.92614	3.63636	2.4783	0.997831	0.790727	1.07005	1.09298	0.84236	0.93209	1.42107	1.56408	1.13722	0.771569	0.932626	1.37865	2.58552	2.56689	1.84565	1.80033	2.34602	2.67624	1.98694	2.59176	4.83125	6.3617	4.46484	3.75907	3.42016	2.38452	1.72857	1.92835	1.93276	2.37921	3.50915	3.31917	2.32011	2.79117	3.18065	2.97316	2.58983	2.86249	3.23897
		3	2.28991		3.18469	2.59593	1.94655	2.05734	2.1701	1.29626	0.728916	0.740062	0.967193	1.05502	1.3916	1.524	1.17984	0.934621	1.0079	1.32226	1.79827	1.69776	2.25637	2.36806	2.32861	2.1305	3.04584	3.93765	3.56279	4.42594	9.28931	13.0532	10.3497	6.39174	4.93644	3.76223	2.7653	2.45348	2.25748	3.18485	3.39222	2.57514	2.64152	3.53996	3.80393	4.00324	4.75288	5.86872	6.2142
		3	1.10457		3.09639	2.75595	2.73895	2.84766	2.43464	1.80585	1.18336	0.844917	0.805634	1.12079	1.84933	2.05236	1.46057	1.47003	1.90145	2.62038	3.24481	2.53409	2.40009	2.99855	3.34329	3.19313	3.7484	4.50495	3.77026	2.72632	4.02026	7.71586	7.76719	5.32791	3.98888	4.54625	4.83679	4.00928	3.50508	4.44898	5.00493	4.32514	4.61593	4.74095	3.53244	2.72557	3.05606	4.35331	6.2133
		3	0.693401		2.20834	2.60126	2.84798	3.12563	3.75353	4.36426	3.12148	1.44266	1.10924	1.6285	2.65128	2.64557	2.23601	2.99234	4.03107	3.12564	2.86992	2.47301	3.90734	6.20384	5.56663	3.5541	3.22852	3.56242	2.80534	2.28558	3.21248	5.25556	6.59528	4.98677	3.60356	4.32483	4.59142	3.59291	3.01597	3.8725	4.10453	3.27715	3.62291	4.07743	3.35822	3.92048	4.27925	3.97577	4.04988
		3	0.728388		3.40434	3.21967	2.54799	2.57717	4.67233	6.33175	4.75982	2.11531	1.81264	2.95605	4.06883	3.98497	2.99598	4.25552	5.74371	4.06496	2.45915	1.8054	3.90017	6.64679	5.2758	3.01366	4.13132	4.78424	3.1632	3.58787	6.43877	7.01235	5.37084	3.41151	2.14823	2.57585	2.87553	1.96114	1.80824	2.28009	2.71824	3.21269	4.28003	5.30258	5.63845	7.14334	7.92665	5.97697	3.8743
		3	0.986682		3.46076	2.86353	1.97273	1.71715	2.58882	3.53876	2.67186	1.22234	1.24169	1.98139	3.50081	4.23004	3.53208	3.4508	4.34977	3.33388	2.34761	1.294	1.64564	3.05486	2.17502	1.97357	4.14757	4.90902	2.69886	3.16509	5.68202	5.7231	4.07002	3.38025	2.61701	2.6574	3.06879	2.85583	2.88445	3.46483	3.7524	4.49204	6.06753	7.35479	6.86394	6.24943	5.30555	3.96735	2.57395
		3	4.29723		2.73695	1.95283	1.18928	0.97072	1.5727	2.1038	1.84336	1.1198	1.04413	1.6505	2.95686	3.48642	2.88195	3.1358	3.9477	3.41221	2.68417	1.67142	1.47993	1.71368	1.31612	1.08689	1.98715	2.40502	1.46206	1.51554	2.23963	2.14888	2.6347	3.46331	2.89701	2.24946	2.60773	3.07594	3.75466	4.1481	3.21704	2.52423	2.30452	2.78185	2.91404	3.21831	4.33909	4.62118	3.50099
		2	14.8946		2.25617	1.98339	1.65191	1.50904	1.7908	2.26193	1.76734	1.16534	1.60286	2.67457	3.73036	3.45729	2.82964	3.08395	4.06818	3.72688	3.21579	2.88293	1.97753	1.61382	1.40634	1.29829	1.19632	1.2198	1.04708	1.16422	1.22267	0.803226	1.02261	1.43186	1.52095	1.78935	2.23268	2.44682	1.97624	1.83373	1.30418	0.974936	0.976963	0.794502	0.704653	1.86906	4.27749	6.1024	5.11171
		2	23.8768		1.61372	1.76574	1.75464	1.66701	1.7098	1.99236	2.08011	2.16742	2.7578	3.33481	3.76256	4.11326	4.37401	3.10457	2.70393	2.50605	3.51979	4.79053	4.71858	2.79002	1.65858	1.54381	1.49386	1.07087	0.85809	1.23602	1.40174	0.936603	0.569141	0.833927	1.36907	1.73213	2.13541	2.09332	1.59367	1.37193	1.54535	1.59222	1.59715	1.44957	1.25595	1.97645	3.76608	6.30736	6.33546
		2	15.1895		2.19803	2.61016	1.76464	1.1476	1.0284	1.63491	2.16328	2.27672	2.28168	2.18104	2.34328	3.41245	4.33134	3.17261	2.19757	1.93539	2.70322	5.10518	6.82253	4.7701	2.37523	2.37784	3.09201	2.55938	1.53281	1.82434	2.19613	1.38543	0.859506	1.84249	2.29445	2.07103	2.03673	2.02459	2.21801	2.89148	3.03358	2.79892	2.64862	2.83467	3.12551	3.70136	4.02378	4.3961	4.59285
		3	4.41359		4.63646	5.0099	3.70444	2.31194	1.75401	2.03624	2.33668	2.2896	2.08337	1.9667	2.49847	3.26956	3.80581	3.28046	2.70573	2.40238	2.50789	3.49051	5.5566	5.19675	3.39569	3.00469	4.78544	4.59003	3.31128	3.2149	3.66819	3.43147	3.07362	3.41924	3.22944	2.60166	2.35046	2.38309	3.35112	4.58848	4.47447	3.55467	2.98477	2.93184	3.1282	4.35796	4.83989	3.23669	2.53907
		3	1.05247		4.32671	4.35958	3.64124	3.35994	2.34913	2.22829	2.20425	1.78376	1.59022	1.63337	2.90266	4.40741	3.77862	3.06878	2.55621	2.49	2.26169	2.19468	4.2767	5.89195	4.77799	3.53915	4.45766	4.29126	2.75826	2.572	3.40263	5.12293	5.65153	5.15748	4.88694	4.30911	3.62439	2.3307	2.27412	3.06223	3.33895	3.37005	3.02678	3.51591	3.94227	5.24838	7.59704	5.59293	3.56534
		3	0.902295		4.4316	3.95476	3.66689	3.77427	3.00591	2.28727	2.13404	1.82495	1.93372	1.92935	3.29427	5.42985	5.42086	3.35408	2.30661	1.97635	1.36556	2.03526	4.54513	6.4489	5.2227	3.55269	3.8198	3.25476	3.05248	3.1004	3.25628	4.80186	5.90856	6.9403	9.02805	8.80501	6.68711	3.77076	2.20837	1.72464	1.38016	1.80302	3.71669	6.3465	7.41216	8.80669	10.4912	8.2027	5.59743
		3	0.848099		3.72928	3.49553	3.33654	4.05841	2.96685	2.25768	2.21974	2.43905	2.91708	2.35538	2.1359	4.3419	5.955	4.23631	2.26257	1.77659	1.46343	2.5074	4.88775	6.29504	5.18406	3.96535	3.17618	2.56821	3.4751	4.0524	2.45793	3.33499	4.70786	4.12106	5.24046	5.19018	4.56543	3.50495	2.96749	2.6376	1.55265	2.47719	6.35938	10.2239	9.79005	7.84058	6.84007	5.16891	3.71448
		3	0.795612		5.56317	5.56597	5.92924	5.40298	3.22247	1.55702	1.58619	1.58856	1.94888	1.82637	2.19873	4.56407	6.85327	4.41994	1.89696	0.995058	1.20152	2.3537	3.83401	4.18001	4.15282	5.5282	5.39249	3.54091	4.71465	5.11833	3.3135	4.56768	6.7518	5.41343	4.1799	4.14484	4.25079	2.86168	3.08341	4.0839	3.80893	4.40454	6.84908	9.54951	8.12886	5.39282	3.92408	4.04577	3.75451
		3	0.770688		5.80961	6.87188	7.66834	6.29923	2.97647	1.59689	1.85411	2.21298	2.22675	1.88019	3.61961	7.14628	8.47428	5.77025	3.38162	3.0442	3.14442	3.58167	3.79222	3.51877	4.45435	8.12517	8.11307	5.2152	4.21976	4.93741	3.71993	3.31637	4.61878	4.25082	4.61127	7.77179	8.73507	4.71513	4.20857	6.31659	6.63134	6.04561	5.03617	5.15303	5.17349	3.8518	3.0784	3.21692	3.22159
		3	0.749522		3.3664	3.40709	3.79806	3.08142	1.93225	1.95784	3.42476	4.7398	5.02124	3.17614	3.32884	5.93157	7.11402	5.7207	5.71329	6.91685	7.75679	6.83207	4.73994	4.045	5.59895	8.13911	7.4718	4.55253	4.2715	6.23628	7.31152	5.17218	3.49991	2.88176	4.46554	9.33275	10.6396	5.55425	5.17655	7.02545	5.6357	4.47956	3.95637	4.7003	5.11457	3.98763	3.4185	2.85136	2.14174
		3	0.757085		2.19579	1.72958	1.8674	1.96669	1.46466	1.1498	2.13336	4.19637	5.7524	4.16085	2.13759	2.28703	2.80886	2.53275	2.70647	3.83129	5.47999	5.58035	3.52874	2.93058	3.90706	5.1023	4.24643	2.73197	1.99128	3.57622	5.26929	4.55387	3.60107	2.79973	2.78539	4.86155	5.62729	3.53499	4.214	4.88846	2.8813	1.96103	3.36119	5.14964	5.58289	3.81333	3.18407	2.76304	1.45297
		3	0.81969		1.49659	1.49513	2.29491	3.34695	2.82682	1.41174	1.04043	1.79303	2.75992	2.63971	1.75787	1.0791	1.25998	1.88579	2.48445	2.20709	2.21625	2.812	2.63542	3.13913	2.82435	2.06669	1.8103	1.54156	1.66639	2.0683	2.74576	2.29022	2.03286	1.97887	2.3551	2.25342	2.24389	2.22618	2.5917	3.14571	2.34592	1.79617	2.03536	3.19914	3.67517	2.82616	2.79966	2.45592	1.52321
		3	0.823279		1.91969	1.69952	2.60904	4.18756	3.9314	2.07415	1.23053	1.5229	2.23282	3.07999	3.30249	1.9979	1.568	2.40717	3.20114	2.69674	2.51178	2.69392	3.59037	4.40809	3.69393	2.43435	2.86989	2.91524	2.67644	2.94782	2.7492	1.86575	1.35674	1.55165	2.30113	2.5921	2.61138	2.84768	3.91946	4.5509	2.93565	1.9729	2.90237	4.23629	4.68353	4.99192	4.15938	3.30165	2.52719
		3	0.737561		2.7392	1.94125	1.57678	2.29743	2.47777	1.90604	1.31076	2.2588	3.49809	4.03719	4.05641	2.82713	1.94491	2.55843	3.51975	4.23295	4.60161	3.22273	3.02127	3.96788	4.24749	4.90365	6.6708	6.71645	5.74973	5.67069	4.53391	3.04788	2.45633	1.98985	2.83082	3.3469	3.52677	4.342	6.5007	6.95532	3.95525	3.2318	5.88863	7.98428	8.59159	9.3696	7.96633	5.70623	5.21823
		3	0.880128		2.25045	2.0317	1.43114	1.37251	1.65	1.78302	1.79833	2.62019	3.495	3.30753	3.63053	3.08103	2.75407	2.89585	3.9274	5.8512	7.03294	4.52187	3.58852	3.61204	3.28705	2.73751	3.32223	3.35388	4.18137	5.02352	3.88312	3.36254	3.37745	3.60557	3.84633	2.88896	2.09751	2.72069	5.44233	6.90334	5.37116	4.29787	5.34106	5.18251	4.74946	6.06198	6.05445	5.5227	5.27586
		3	1.4101		2.33033	2.37066	1.86845	1.46497	1.35813	1.25525	1.02733	1.85118	3.16693	3.3348	3.66907	2.89606	2.08038	2.16525	3.21027	4.41757	5.09087	3.45244	3.07416	3.19155	2.89096	2.28625	2.18518	2.74185	3.708	4.27352	3.7379	3.36488	3.26886	3.45254	3.80641	2.44082	1.4788	1.93121	4.28238	6.52982	5.97073	5.7181	4.4149	2.38945	1.68992	3.41117	5.73177	5.99511	4.16234
		3	1.7652		1.90597	2.54827	1.96819	1.60536	1.67619	1.53435	1.48374	3.00905	4.61834	4.56236	3.6285	2.30696	1.88161	2.66994	3.62116	3.08668	2.90343	2.83236	2.11278	1.84068	2.05159	2.54294	3.80696	3.73873	2.91836	3.83337	5.26151	5.26721	4.28262	3.38869	2.7424	2.43462	3.3142	4.8465	5.82086	6.64678	5.73897	5.76702	4.90587	2.75005	3.65901	7.37319	10.4898	9.43048	5.06179
		3	1.39289		2.19402	3.32316	3.0085	1.80121	2.24568	2.30316	2.0324	2.16924	3.23598	3.15551	2.45574	1.41865	1.22155	2.52977	4.38444	3.06261	3.28969	4.36362	2.86928	1.98889	1.92002	2.56292	4.87291	6.13432	4.28985	4.66186	4.9965	4.43688	4.84921	4.5578	2.89137	3.52059	6.20285	7.30994	5.73183	5.92076	5.95645	5.66491	3.94537	4.47358	6.44539	8.1099	9.19053	6.82973	3.63613
		3	0.958416		3.58369	4.21135	4.33375	3.56782	3.59178	3.58227	3.29115	2.96219	3.18665	3.19059	2.07402	1.63326	2.39624	5.76999	7.87049	6.06455	4.45012	4.94057	4.8029	5.54531	4.16026	3.41594	6.73577	9.95387	10.1131	7.20557	3.94846	2.76514	4.71143	5.8061	4.98537	5.36754	6.76765	7.09016	5.07054	7.57785	10.2167	9.2226	8.55763	8.5831	7.91625	8.39619	10.1873	11.1012	6.93402
		3	0.81693		5.67575	4.2296	4.0739	4.13339	3.59468	3.28914	4.08332	4.44856	5.09144	4.85543	3.72469	3.63083	4.70109	7.02737	7.79445	5.91108	4.5346	4.7728	6.32243	8.2661	7.23908	5.6354	7.34085	10.9055	11.5364	7.34174	2.86524	3.1751	5.25726	7.79108	7.66902	6.76704	6.02854	5.62604	4.571	5.24132	7.63893	11.0134	14.189	13.5876	10.9615	11.3713	17.6369	19.7207	14.1831
		3	0.775531		5.4014	3.45857	4.04125	5.47954	4.66507	3.10397	2.94108	2.71748	2.781	2.70429	2.40221	2.86332	3.09018	4.01829	4.16125	4.47224	4.09925	3.65327	3.55794	5.07326	5.70989	4.66916	5.12243	7.1693	9.27558	6.36539	3.65995	4.12323	6.08187	9.69341	11.2171	8.52539	5.14439	4.26143	3.44643	2.67396	4.30317	7.72677	10.113	8.38394	6.53975	6.79973	8.34873	10.789	9.30522
		3	1.5761		3.32093	2.47719	2.90308	4.18869	3.25002	1.85621	1.28157	1.09323	1.21351	1.65613	2.16161	2.05981	1.69661	1.83136	2.61441	3.60677	3.58114	3.13	2.40392	2.70947	4.06272	4.06321	3.0975	3.20274	3.96926	3.35283	2.42779	2.49485	2.69617	4.84084	6.31894	5.04682	3.12247	3.4856	3.47458	1.85854	2.0064	3.89251	4.6206	4.09189	3.64514	2.89384	3.81293	4.39876	5.50979
		3	4.53849		3.36287	3.41497	3.15334	2.99361	3.04385	1.97051	1.12836	1.04021	2.02817	3.29884	4.01858	3.31653	2.6211	2.26908	2.10614	2.1152	1.75634	1.67012	1.77944	2.31801	3.02051	3.73427	3.33036	2.38971	1.71605	1.83853	2.17027	2.55357	2.9833	3.62575	4.46653	4.01172	2.79758	2.11363	1.72546	1.45079	2.50785	2.65422	2.39202	2.51875	2.42441	2.88648	5.4969	7.15854	6.67458
		3	7.02449		3.7907	4.61287	3.86592	3.61471	4.51708	3.66592	1.92694	1.90547	3.06896	3.32365	3.16622	2.99779	2.97974	2.37142	1.55313	0.94336	0.808846	1.42162	2.61804	3.01971	2.19371	2.57769	3.55567	4.09209	3.12837	2.27276	2.53321	3.39869	4.34311	4.96072	5.38269	4.46537	3.3405	2.17972	1.36479	2.56563	3.87476	3.19266	1.57106	1.58513	1.93182	2.94248	4.75976	5.57593	4.90203
		3	4.46126		3.0703	3.6708	2.89962	2.24653	3.07358	2.27891	1.5575	2.55739	4.01151	3.42204	2.74267	3.28439	3.32187	2.50132	1.87563	1.56384	1.0837	1.07229	1.75318	2.09658	1.37923	1.32429	2.28908	3.26145	2.73983	2.19987	2.23117	2.57343	3.03164	4.32603	5.75637	5.01389	4.12346	3.23336	2.55897	2.74831	3.70852	3.4539	2.58738	1.68612	1.70194	2.14814	3.34624	4.60328	4.38895
		3	1.39961		1.76653	1.79091	1.58425	1.74494	2.33944	2.5322	1.84713	2.54429	3.57828	3.47078	3.69894	4.25219	3.14903	1.89713	1.91967	2.4554	2.5162	2.74167	2.76129	2.73413	2.61432	2.05037	2.64035	3.04752	2.49981	1.8318	1.58954	1.52547	1.60418	2.89912	4.61146	5.40225	4.7915	4.14486	3.22295	3.14781	4.55654	5.54553	4.68324	2.63438	1.18141	1.74545	5.09164	8.45677	7.06363
		3	0.513562		1.2764	1.0475	1.33265	2.6119	3.48188	3.54194	3.0108	2.8416	3.06055	3.4659	4.10067	4.63963	3.38617	1.77859	1.76079	2.95967	5.08724	7.05783	6.45308	5.46189	4.51405	3.36277	3.17366	2.68826	2.14526	2.15523	2.18842	1.94304	2.78158	5.08207	6.45293	8.03208	7.2837	4.74489	3.95695	4.15101	4.87326	5.0234	4.40115	2.35898	1.36052	2.50159	5.58868	8.01687	6.31429
		3	0.5091		1.64233	1.74246	2.33523	3.90054	3.77309	2.8688	2.38823	3.05022	4.07702	4.20671	3.58328	3.00599	2.13136	1.34043	1.63992	3.70564	6.71908	8.55973	6.4765	3.94601	2.80252	2.08615	2.50818	2.59901	2.80181	3.19442	3.08743	2.5859	3.75368	6.81749	9.46106	13.4959	13.238	7.39583	3.57371	3.39843	4.61152	6.16244	6.85333	5.26615	4.23887	5.78583	8.02441	8.63839	7.61853
		3	0.511228		2.89648	3.10129	2.51781	2.24123	1.61786	1.35171	2.11996	3.0142	3.36481	3.5441	2.90835	2.04225	1.72396	1.62207	1.75938	2.9691	4.49551	5.32512	4.04745	2.66958	2.0059	2.1027	2.81792	3.60873	3.76015	3.04467	2.1111	2.52553	3.66007	5.30648	6.8259	9.94994	10.4696	5.52732	2.01531	2.03897	3.38713	5.11395	5.95816	5.11144	5.04299	5.42008	4.5594	3.5655	4.1961
		3	0.520578		2.0748	2.52066	2.49983	1.74295	0.877829	1.11684	2.60982	3.13116	2.86205	3.07152	3.65557	2.77518	2.50613	2.48548	2.14523	2.89613	3.95743	5.19505	4.89933	3.37624	2.74605	3.21638	3.70128	4.06163	3.84598	3.08355	2.13335	2.09594	2.35884	2.23494	2.39182	2.93727	3.1449	1.8443	1.2648	2.59985	5.5623	8.05973	7.92187	5.93073	5.24795	4.44548	2.69551	1.89257	2.90997
		3	0.5045		2.41433	2.26268	2.21437	1.91112	1.69683	2.56691	4.52466	4.69855	3.67753	3.06573	3.26992	3.31356	3.65388	3.289	2.46698	3.00228	4.05061	3.77588	3.01708	2.5292	2.09399	2.08507	2.32536	2.9077	4.20307	4.38748	3.44456	3.00363	2.71704	2.18503	2.44846	3.16948	2.26839	1.78997	2.01655	3.10468	5.67137	7.62021	7.28355	5.83313	6.6831	7.64074	5.91761	6.42337	5.93831
		3	0.47262		2.51151	2.24847	1.85314	2.07632	3.05148	3.86253	4.62314	4.87357	5.2721	5.03917	4.04782	3.14679	2.69265	2.39464	2.82287	4.50492	5.27076	3.68331	2.58969	3.79675	3.96385	2.16696	1.89074	3.39555	5.21028	5.2401	4.23002	4.95615	5.25769	4.10875	4.58638	5.99951	4.66718	3.32357	3.07192	3.02452	3.79842	4.83687	4.60358	4.47924	8.77838	13.5131	13.2256	13.0223	10.4071
		3	0.496355		1.7121	1.7258	1.22664	1.2898	2.21685	2.50263	2.44553	2.78618	4.09349	4.45557	3.67768	3.05727	2.53351	2.4653	3.28606	3.80351	3.65135	2.36915	2.52597	4.59217	5.29377	3.37687	2.82751	4.05277	6.485	6.23221	6.36862	7.73438	7.24558	4.28485	2.87816	4.20316	4.62266	5.66395	5.68488	3.82889	3.99875	4.4507	3.34603	3.75662	8.34177	13.1989	11.4209	10.1447	8.29591
		3	0.627989		2.17242	2.00975	1.50327	1.2742	1.4367	1.78557	1.41198	1.27398	1.64165	2.20512	2.70333	3.42331	3.3504	2.88804	2.587	2.32973	2.41587	3.23146	3.456	3.53485	4.24006	4.04703	4.00835	5.4583	7.13075	6.71004	6.55089	7.21629	5.82586	3.10358	1.59129	2.79598	6.19869	9.53301	9.33052	7.30288	7.89804	8.23014	5.62453	3.91628	4.81898	7.11791	7.11804	8.10907	9.8927
		3	0.739142		2.17295	2.19913	2.08935	1.90436	1.87474	2.22713	1.83365	0.982147	0.895145	1.5475	2.40146	3.01056	2.88869	2.16001	1.56671	1.36108	1.98648	2.99622	2.94747	2.89763	3.55888	3.51638	2.96696	2.96004	3.62878	3.41109	4.47034	4.41797	2.67602	1.17781	0.630107	1.5896	3.46839	4.94747	5.02203	4.23924	4.64172	4.57966	3.86861	2.89272	2.36084	4.06771	6.3228	8.58681	8.66224
		3	0.628168		1.13396	1.18885	1.00617	1.13669	1.41868	1.48396	1.44785	1.16708	1.18699	1.28298	1.49198	2.24005	2.61097	2.05424	1.2214	1.28986	1.38286	1.55327	2.08894	3.69803	3.94245	2.46254	1.3498	1.65268	1.62174	1.98829	3.32892	3.41998	2.02308	1.35505	1.52731	1.80053	2.35449	2.48488	2.81033	3.42826	3.22034	2.71765	3.41711	3.79791	4.03294	6.60282	9.89106	10.2588	7.44648
		3	0.498171		0.834581	1.1585	1.11505	1.66141	1.90689	1.53572	1.7013	1.79602	2.00106	2.10202	1.77853	2.04926	2.51716	2.09756	1.51048	1.71067	1.88386	2.38793	2.64114	3.95392	3.81299	2.17796	1.48928	1.84494	2.04315	2.43276	3.59364	4.02528	4.30246	4.6489	3.8243	2.88236	3.62958	3.72779	3.62113	3.98237	4.28909	3.23079	3.56717	4.76458	6.05059	7.09208	8.01966	8.62476	6.56439
		3	0.479147		0.860597	2.01621	2.82111	2.82344	2.07235	1.36156	1.89679	2.25973	2.53639	3.05797	3.09034	2.91043	2.3054	2.4005	3.07807	4.25318	5.36299	5.15236	3.64514	3.36886	3.26096	2.20048	2.18338	2.62934	3.13172	3.83483	4.76407	4.35061	5.03011	5.96776	4.37372	3.77873	5.68232	5.39932	3.79577	3.94143	4.95425	4.50547	3.3508	3.77799	4.7993	4.41648	4.14751	5.30724	5.09524
		3	0.491286		1.62248	3.2297	4.86188	4.26444	2.13903	1.69819	2.60671	3.19489	2.17433	1.9373	3.11832	4.1171	2.90181	2.1677	3.11951	5.33454	6.06224	4.92222	4.40464	5.35432	4.83307	2.8073	2.12691	2.66737	3.86349	5.97188	8.10077	6.46929	5.01937	5.17683	3.7166	3.41223	5.24221	5.97277	5.53363	5.35815	4.4856	2.59463	2.23415	2.39153	3.11925	3.2459	4.97786	7.53431	6.60004
		3	0.48735		1.49659	2.41811	4.25125	4.16451	2.80781	2.54191	3.69937	4.67816	3.56382	2.17165	2.87524	3.97495	2.82153	2.2209	3.2714	4.86044	5.24538	4.86695	6.3913	6.68825	4.90142	2.39002	1.72603	2.61567	3.47863	3.78056	5.16249	5.02897	4.20872	3.69124	2.44863	2.59773	5.33214	8.94607	10.1723	9.18957	6.68701	3.5628	2.69187	3.19137	4.15079	5.10007	7.45776	10.5746	10.4467
		3	0.568714		2.25141	2.57423	2.57578	2.40527	2.05166	2.00212	2.71336	4.27573	4.28874	3.26393	2.99003	3.12798	2.403	2.79124	3.25377	3.01884	2.56251	2.84184	4.32968	4.88607	4.97375	3.01261	2.41752	3.80311	4.69898	3.85488	4.34795	5.81358	5.90239	4.6574	2.26728	2.07686	4.30474	7.47903	6.93411	5.28956	4.90545	3.97953	3.46012	3.26471	3.80109	4.97439	5.91519	7.49389	9.09128
		3	0.931676		3.7352	4.12435	3.13572	2.36938	2.2968	1.72824	1.57667	2.08987	2.46337	2.12722	2.35263	2.54225	2.14522	2.55753	2.67726	2.04157	1.98544	2.1987	3.57358	6.43001	7.81734	5.11279	2.69952	2.62992	2.70895	2.4517	3.31743	5.48502	6.8763	6.45723	3.83684	1.77834	2.27831	4.25136	3.92668	2.36888	2.75031	2.75276	2.63744	2.8098	4.15239	5.83115	5.01778	4.30524	6.07631
		2	1.59471		1.98653	2.49673	2.33031	2.58385	2.54392	1.8576	1.39969	1.63746	2.07023	1.80472	1.35525	1.40479	1.9974	2.4428	2.23757	2.18241	2.85359	2.93741	3.05041	4.01367	3.95174	2.01122	1.60064	1.55126	1.98801	3.15594	3.49768	3.38208	3.17188	3.35972	2.76861	1.77742	1.66018	2.56127	2.46394	1.554	1.33731	1.56403	1.84101	2.21175	3.03487	4.32252	3.71683	2.73007	3.43398
		2	2.27762		2.34912	2.20653	2.2445	2.88998	3.23431	3.15869	2.84468	3.10674	3.32522	2.66993	1.3907	1.53957	2.81342	3.25936	2.71896	2.67106	3.13117	3.08783	2.86544	2.16773	1.15367	0.99293	1.46075	1.57992	2.69501	5.06475	5.91298	4.87363	2.93636	2.16801	2.64747	2.82007	2.63427	2.56109	2.35879	1.67038	1.08478	1.13894	1.7542	1.58835	1.49532	2.16929	2.1735	3.06717	4.2535
		2	2.54548		2.82347	3.1442	3.26894	3.5039	3.23656	2.74306	2.18375	2.37758	2.74516	2.52894	1.61699	1.35514	1.87309	2.02885	2.48841	2.68251	2.85906	3.39478	3.64841	2.39116	1.34961	1.22682	1.49656	1.53305	1.48454	2.81704	3.77403	3.69065	2.49834	1.54641	1.76323	1.87042	2.35778	2.44165	2.43945	2.50463	2.12387	1.46581	2.22778	2.56938	2.16836	2.26792	2.53795	3.67667	4.73306
		3	1.75318		2.84548	3.89803	4.16481	3.79249	3.08874	2.16891	1.60292	1.65951	1.85186	1.94901	1.54175	1.23208	1.04429	1.83003	3.47358	3.42906	2.58602	3.10631	3.37371	2.17105	2.35558	2.16661	1.87354	2.01567	2.33605	2.66136	3.18452	3.65073	2.63021	1.91045	2.23222	2.20759	2.31593	2.49397	2.801	3.95866	4.79317	3.71716	4.36089	5.51095	4.21443	2.76832	2.47959	3.16866	3.95787
		3	1.01029		3.17616	3.46333	2.67742	2.77018	2.80537	2.33876	1.72792	1.68922	1.6351	1.21782	1.29326	2.30641	2.87862	3.35894	4.5216	3.83256	2.77502	3.74771	3.55083	2.78479	3.7096	3.65785	2.62355	3.05216	4.12366	4.68639	6.78693	7.89763	5.38432	3.49447	3.64614	3.89282	3.6511	3.45723	3.94025	4.52459	5.41535	5.6761	7.57686	9.27633	7.49242	6.30442	5.41885	5.01453	5.04027
		3	0.680225		3.37374	3.44956	2.86058	3.56136	3.98329	3.12016	2.49439	2.17376	1.99738	1.44378	2.04669	4.6234	5.60049	4.78129	4.28413	3.56171	2.93804	3.41569	2.96752	2.30737	3.22649	3.29183	2.56871	3.0826	4.28369	5.60328	7.69078	8.93227	6.41485	3.77675	4.1118	5.14638	5.67277	5.04859	5.41052	5.81583	5.85783	6.89122	8.62507	9.40436	9.29353	10.2251	9.73026	6.83777	5.13335
		3	0.559936		2.74081	3.1914	2.81041	2.90096	2.94386	3.191	3.77665	3.69211	3.22851	2.66728	3.22706	4.88603	5.06939	3.43575	2.68788	3.02607	3.44397	4.17978	3.18485	2.68606	3.5641	3.79977	2.54001	2.71476	4.45786	6.25153	7.32197	7.08775	6.04442	4.65086	4.35512	6.11878	7.69908	6.47167	4.87686	5.37345	7.03228	5.70123	4.63443	5.46492	5.61736	5.73966	5.00057	4.42948	3.11582
		3	0.521087		1.3724	2.147	2.08827	1.86509	2.96993	4.22253	4.24794	3.9665	4.25445	4.67486	4.86061	5.32149	3.83836	2.39267	2.62628	3.69206	4.81251	5.15888	4.64718	5.21592	6.80558	6.05779	3.70454	3.57085	4.45482	5.31409	5.07581	4.2823	4.54914	4.50354	5.0396	5.24783	5.90663	5.67802	5.42556	8.96869	11.9303	8.72905	3.41339	2.67447	4.29995	3.45757	3.66263	5.30171	4.12266
		3	0.490896		0.819111	1.38003	1.64465	2.1111	4.52616	5.81568	4.63812	3.60966	3.21886	3.02631	3.19243	3.62789	3.13499	2.99071	4.06699	4.38442	3.61227	3.30824	3.69049	5.22867	6.34303	4.71053	2.83267	2.8364	2.67183	2.52538	3.1183	3.47322	5.11593	6.4994	6.96739	5.53152	3.41077	4.67256	9.1656	12.1331	11.5449	7.30818	4.09548	4.4761	6.58289	5.7598	3.98642	4.90293	3.93986
		3	0.482272		1.08853	1.5205	1.80088	1.77805	2.80531	3.70649	3.89859	4.1693	2.78987	1.40553	1.01635	1.77777	2.57813	3.98889	4.72911	3.51559	1.94956	1.65697	2.40321	2.67352	2.58571	2.45305	3.22839	3.28543	2.43276	1.47246	1.86186	3.17391	5.29272	6.17815	5.26706	4.09375	3.74196	6.41035	10.8321	11.3694	6.80947	6.18016	6.74012	5.65176	5.39081	4.46028	3.45511	4.29983	3.9091
		3	0.549232		2.1366	2.85477	2.8855	2.32198	2.41391	2.47242	2.63438	3.0194	1.87895	0.828286	0.751658	0.963469	1.53343	2.25923	2.38503	2.2125	2.06708	2.70878	2.90465	2.09751	1.75278	2.61112	4.26422	4.75379	4.37054	3.2446	2.37755	2.45247	3.70673	4.51541	4.18733	3.74276	3.75608	4.53335	6.58994	6.8542	5.90126	8.27523	9.47526	6.46576	4.38726	4.78557	4.38855	4.81968	4.05151
		3	0.617908		2.84933	4.25048	4.31248	2.68419	1.95281	1.94296	2.08056	2.41155	1.69887	0.978195	1.0317	1.05032	0.928237	1.10154	2.04426	3.46652	4.01654	3.44716	2.63153	1.62842	1.69463	2.33099	3.1484	3.71268	4.21348	3.91619	2.78114	2.65667	2.78551	3.29037	3.82006	3.71384	2.78487	2.39376	2.80826	3.49692	3.88443	5.873	6.36968	3.97406	3.61018	5.54965	6.01445	6.73949	5.768
		3	0.584913		2.4162	3.45982	4.39961	3.18318	1.87277	1.75309	1.88665	2.09544	1.6952	1.33812	1.48862	1.22376	1.17845	1.76676	3.08699	4.27109	3.88703	2.26154	1.22586	1.24394	2.02179	2.87725	3.45323	4.08188	5.35007	6.30138	4.15187	3.17745	3.6093	4.08551	5.39061	4.35241	2.59913	2.3078	2.03201	1.94289	3.07959	5.17995	5.04043	3.22793	3.40434	4.99497	4.75097	5.09731	5.15782
		3	0.531316		2.29536	3.65367	5.17509	4.34377	2.22668	1.13066	1.07553	1.46066	2.06244	2.91726	2.71746	2.08588	2.00661	2.94625	4.13171	4.13409	3.23672	1.46123	1.16595	2.00168	2.17388	2.35138	2.56272	2.89145	5.19713	7.49267	5.74682	4.1292	5.08677	6.885	7.38445	5.16203	3.78875	4.12473	3.3718	2.52058	4.68562	6.95531	5.92865	3.12039	3.23256	4.16299	3.58738	3.65522	4.24208
		3	0.507898		2.77276	3.46454	3.59481	2.85139	1.8918	1.27856	0.97865	1.52556	2.74392	3.99769	3.06135	1.76598	1.9684	2.9158	3.26529	2.66352	2.29561	1.68183	2.31392	3.39439	2.70861	2.57776	2.43454	1.66014	2.382	4.98218	4.9741	3.76789	4.75176	6.02443	5.58754	3.97441	4.20996	5.06336	4.45381	4.25317	4.63618	6.69483	6.50551	5.70204	5.14722	4.74786	4.72368	3.74685	4.1149
		3	0.499764		2.2894	2.62916	2.15549	2.03519	2.09064	2.01264	2.31168	2.81888	3.56964	4.15817	2.76445	1.58649	1.8589	2.77165	2.57525	1.87926	2.30445	2.50667	2.96806	3.45277	3.09568	3.22364	2.70317	1.72527	2.40713	4.26464	4.77276	3.49718	4.26713	5.57806	3.92504	2.46969	3.0711	3.50017	4.75227	5.45406	6.14585	8.33061	11.563	12.0254	10.1205	8.62627	8.46799	8.45057	7.4153
		3	0.49654		1.33603	1.47423	1.83586	2.20239	2.22444	2.44677	2.96856	2.95822	2.48098	2.39664	1.96943	1.46444	1.66649	2.46585	2.36184	2.33403	3.02507	3.86047	4.42159	4.48329	4.08089	3.21401	2.25917	2.36561	3.32669	4.23462	3.79788	3.10016	4.75698	6.73232	5.46502	3.80751	3.26632	2.70209	2.87474	3.80738	4.41773	5.9758	6.84258	6.5888	5.74858	7.02788	10.9168	13.7587	12.3616
		3	0.497877		1.31275	1.66331	2.18821	2.17611	2.07278	2.18498	2.27473	1.85963	1.19749	1.1541	1.56683	1.97594	2.05272	2.25406	1.90771	2.08073	2.43992	2.46135	3.0968	3.85658	3.36105	2.03964	1.25173	1.50713	1.93669	2.66974	3.21067	2.91399	3.2621	4.80364	4.55834	4.34577	4.69894	4.58867	3.27625	2.66651	3.51268	3.50343	3.27836	3.36469	4.6139	5.53387	7.42618	11.2764	10.1912
		3	0.496736		1.61112	2.14487	2.07546	1.62174	1.99044	2.45544	2.26662	1.55147	1.68263	2.1872	3.13501	3.57704	3.4859	2.89684	2.19228	2.07117	2.16517	2.11361	3.45512	4.81571	3.75985	2.1552	2.60776	2.69835	2.13422	2.8949	4.43084	4.09272	2.97093	3.32209	3.98041	5.89676	8.44639	9.50398	7.24854	4.26195	3.27506	2.59147	2.93127	6.38255	9.97891	9.56256	9.43097	10.5393	9.84713
		3	0.481157		2.46798	2.92137	2.56383	1.76099	2.25971	3.52673	3.18378	2.32666	2.565	3.14148	3.60448	4.46992	4.63359	4.09109	3.5886	2.26923	1.64978	2.0123	3.71348	4.47457	3.24395	2.92787	4.01043	4.16173	3.11276	2.62187	3.69937	4.39625	4.96637	5.47766	5.77509	6.20845	6.42558	6.88846	5.76417	4.49664	3.14964	2.4267	2.34697	4.15992	7.27687	7.03931	6.75998	6.8541	6.38627
		3	0.474145		3.14008	2.50811	2.04801	2.24701	3.20097	4.22995	4.13399	3.32383	2.79681	3.03349	4.52762	6.81698	7.94182	7.00466	4.8135	2.32068	2.06461	3.32119	4.3726	5.35573	4.79216	3.51501	5.13172	4.98644	4.71095	4.17444	3.93954	4.84378	5.27964	4.56313	4.40317	4.32106	3.48729	3.32362	5.79263	6.74617	4.8731	3.77281	3.74365	3.11611	2.97986	3.66684	4.49904	4.97629	6.11848
		3	0.486415		4.73681	3.19567	2.33575	3.18549	4.19176	4.77903	4.86987	3.96454	2.83807	2.41724	3.03507	3.96127	6.1025	6.67957	4.64149	1.95924	2.85372	4.23293	4.91115	7.71313	8.86349	7.4505	8.10716	7.33159	5.85492	4.57018	3.14639	3.0561	4.04042	3.71994	3.74507	3.76767	3.32201	4.39479	8.04173	9.44341	5.94459	4.81429	6.16034	5.15129	4.61973	7.04566	7.5354	4.83051	3.66406
		3	0.527017		3.70518	3.11469	2.35257	3.66621	5.80463	6.44729	5.69198	4.07325	2.65178	2.97846	3.1352	2.38797	2.88925	3.50228	2.14714	1.67505	3.77122	5.04594	3.41221	3.8175	5.08121	4.7107	6.19901	5.43979	4.16061	3.7826	3.36284	3.79063	5.43566	5.73094	3.96983	2.61754	2.68282	3.53811	5.23736	5.50984	4.48149	5.89722	8.05834	6.62747	5.68324	8.26553	7.73966	4.168	2.76774
		3	0.64235		3.29686	3.85436	3.54055	3.47376	4.34963	4.31922	3.6426	2.69929	2.44813	2.26059	2.39537	2.16395	2.79952	3.04268	2.43003	1.90004	2.28525	2.81248	2.0726	1.90102	2.63913	2.65039	2.70654	2.95258	2.5246	2.52044	2.99982	3.11753	3.66117	3.75628	2.39899	1.55897	1.91487	2.40901	2.49187	2.57242	2.15851	2.984	4.3986	3.84343	3.28792	3.4328	3.22804	2.84585	3.66747
		3	0.746056		2.54812	4.2124	5.05511	4.44505	3.79594	3.01349	2.99689	2.60739	1.98061	1.75101	1.50519	1.36725	1.71004	2.47736	2.63113	2.2661	2.11456	2.38535	2.55841	2.64231	3.73099	3.82169	2.08847	1.98252	1.92771	1.93174	2.81948	3.30033	2.81342	2.36144	1.99756	1.7256	1.63422	1.921	2.52496	3.6161	3.34384	1.90311	2.13643	3.62394	4.05769	3.10285	3.55292	4.15318	4.73395
		3	0.658096		1.44277	1.92053	3.06999	3.47323	3.27507	3.07539	3.65434	3.46883	2.35025	1.63315	1.35696	1.13935	1.47488	2.17803	2.13625	1.71238	1.41816	1.65955	1.91577	2.29851	4.30104	5.28588	3.38035	2.20796	1.93972	1.60749	2.15144	3.09798	2.90414	2.84823	2.87435	2.71397	2.72949	2.95535	3.36597	4.92471	4.82765	3.18725	2.93004	4.01863	4.45847	3.95753	4.40107	4.01501	3.75414
		3	0.553225		1.55117	1.49592	1.88463	1.99038	1.91575	1.39094	2.32083	3.78912	4.01436	2.90138	2.48794	2.73772	3.03242	3.28876	2.19437	1.60291	1.57218	2.07794	1.86532	1.56585	2.23486	3.65225	3.20628	2.88998	2.62271	2.24446	2.20594	2.19266	2.37089	2.96852	3.49249	3.48775	4.10285	4.04706	3.29927	3.78615	4.15668	4.26931	3.51567	3.31736	3.79506	4.491	5.09916	4.66053	3.72991
		3	0.526591		3.20969	3.26942	3.08389	2.42502	1.77711	1.43023	1.91814	4.1562	5.63488	5.34309	4.9509	5.2647	4.99086	4.25591	2.84111	2.25845	2.92068	3.89265	3.46174	2.52435	2.56429	3.56486	4.31455	4.21568	3.95199	2.54747	1.71039	1.6469	2.43039	3.7025	3.85419	4.16349	4.76741	4.48873	3.78014	4.84243	5.64269	5.67264	5.59226	5.42759	5.856	7.32258	8.39563	7.61216	6.06487
		3	0.52089		3.31671	2.82605	2.29952	1.71499	1.8912	2.44031	2.39732	2.62671	3.73022	4.33336	4.00919	3.37667	2.35465	2.20947	2.2992	3.2287	3.61596	3.22144	2.59155	2.53432	2.29718	2.65794	3.89257	6.09704	7.12621	4.85912	2.96344	3.7662	4.22468	4.60248	5.70905	5.17824	4.81165	3.88277	4.49485	7.29932	7.33545	5.71251	5.6722	5.85277	5.21254	5.37285	5.24859	5.33319	4.71466
		3	0.524579		1.93432	1.64963	1.30995	1.21756	1.54552	2.68928	3.12235	2.32989	1.69626	1.84102	1.60579	1.54826	0.957987	0.949556	2.23627	3.92011	3.94961	2.40592	2.04699	2.83345	2.80091	2.03555	1.92012	2.68469	3.67303	3.07547	4.51799	7.32594	7.18846	6.93022	7.60787	6.5045	4.46484	3.7405	4.7717	7.13361	6.55097	3.77909	4.24405	5.35516	4.79442	5.0033	4.34777	3.56443	3.8841
		3	0.549786		1.72105	1.45919	1.2556	1.20023	1.32461	1.51302	1.86438	1.8601	1.44096	1.33239	1.69623	2.22094	2.11865	1.51296	1.85172	2.38921	2.0823	1.32137	1.71634	2.52878	2.65019	2.16849	1.53952	1.3719	2.75754	3.91684	3.79473	4.46411	4.4813	5.12518	5.59009	3.82654	3.62576	3.28205	3.91494	5.75251	6.20547	5.20267	7.10295	8.95155	7.05535	4.28057	3.06243	3.20307	4.63503
		3	0.543455		2.64194	2.85582	2.39329	2.19136	2.02253	1.59663	1.4935	1.71425	1.87513	2.38454	3.15102	4.3065	4.28876	3.09931	2.75145	2.42279	1.88374	2.44423	3.40965	3.90524	3.45239	2.35621	1.70564	2.34822	4.91786	6.55117	4.81174	3.3037	4.38829	7.2741	7.52413	5.32427	5.2315	6.06731	6.39907	6.95242	7.14982	6.01905	7.97862	9.98008	8.1964	4.89653	3.17284	3.74932	6.61211
		3	0.525425		2.70901	3.07314	2.38675	1.65933	1.96089	1.64769	1.59094	1.95861	1.65913	1.93281	2.88259	3.91495	4.17673	2.9194	2.45361	2.01227	2.73448	4.41886	4.18687	3.40656	3.32042	3.03699	2.7312	3.09217	4.21466	5.14801	4.20465	3.73049	5.07121	6.84209	6.86103	4.3792	4.68102	6.75886	7.2216	6.11387	6.21004	6.5883	8.51741	8.54865	7.70751	6.47285	4.01341	3.83882	4.92515
		3	0.521645		1.50229	2.22582	2.8237	3.53948	3.95109	3.77996	3.44274	3.58943	3.39316	3.42716	3.4691	4.2259	4.45954	3.99999	3.50422	3.10812	3.89242	4.75727	3.43058	3.95749	7.31615	6.78693	4.46078	3.06403	2.66266	3.48601	5.992	8.43112	9.54428	7.94137	5.629	3.86932	4.84124	7.23613	7.32273	5.98295	6.79865	8.04431	9.01171	6.8489	6.53542	7.31667	5.76991	5.5855	6.12011
		3	0.539626		1.33393	2.25708	4.12866	5.53183	5.42066	4.59905	3.79619	3.0472	3.72216	4.41591	4.11525	3.62261	3.15832	2.47971	3.2781	4.70466	4.36797	3.23252	3.14481	6.86947	10.4294	7.96404	3.96491	3.26639	3.36634	6.40664	10.7373	12.2387	10.614	6.32478	4.47971	4.25866	4.27532	5.1408	6.49268	5.35352	4.45439	4.56119	5.09456	4.60855	5.80013	7.53286	5.84071	7.16602	8.66556
		3	0.595497		1.85188	1.82231	2.28515	3.20767	3.22723	3.71463	3.54069	2.28254	2.24146	2.68825	2.50285	2.81886	2.23169	1.62177	3.28088	5.78044	5.08426	3.439	3.97334	5.62155	6.0727	3.31731	2.81217	4.08235	4.95104	5.65857	7.10224	7.53266	6.96326	4.77039	3.70407	3.552	3.55285	4.59146	7.2073	6.28413	4.54465	4.24002	4.55679	4.73817	5.99252	6.38907	4.27398	3.76692	5.33532
		3	0.633215		2.04703	1.75761	1.84259	2.19448	2.05891	2.22416	2.46456	1.80937	1.96521	1.97064	2.30837	2.96744	2.53272	2.23365	2.82042	3.89323	3.44189	2.86834	3.42513	3.89787	2.90698	1.59271	1.57283	3.26961	3.98604	3.96686	2.78033	2.60027	3.33497	2.61985	2.60384	3.79152	5.63271	7.31928	8.33855	6.16453	3.92928	3.49087	4.00185	3.51195	3.52153	3.57228	3.49303	4.23156	3.76821
		3	0.591876		2.5793	2.01789	2.04894	2.38698	2.21204	2.57147	3.11893	2.89207	2.806	2.96001	3.50047	4.09931	3.59258	2.5562	1.85558	1.5011	1.83516	2.31818	2.98836	2.90353	2.16786	1.96578	2.67354	3.22427	3.84616	3.15321	1.89863	2.07936	2.78813	3.40249	3.58253	4.32932	5.70704	5.81503	5.25898	3.38521	2.9424	4.43143	5.85155	4.33411	3.41991	3.69781	3.68218	4.51258	5.32115
		3	0.5418		1.93238	1.75645	2.27197	3.21204	3.75856	4.07671	4.36186	3.20135	2.14602	1.76337	1.78562	2.57663	3.17609	2.70021	1.64899	1.61195	1.81216	2.10694	2.78081	2.67265	1.75896	2.51392	3.78449	3.54656	3.16532	2.83464	1.85023	1.65617	3.36537	6.72327	6.13737	4.34597	3.36315	3.44241	3.50773	3.1939	3.07916	4.83382	6.43427	4.50229	4.02836	5.17487	5.31744	5.75653	7.76722
		3	0.946969		1.74688	2.36585	3.51141	4.37088	4.01355	2.81607	2.08703	1.68967	1.74681	1.68575	1.27269	1.85508	3.31773	3.62785	3.13647	3.12863	2.48238	1.66641	2.23444	2.85947	2.22001	2.66772	3.63912	3.41366	2.2404	1.66909	1.50353	1.84723	3.60818	7.41645	7.11443	4.71143	3.17712	3.22712	3.86772	4.48355	3.40212	2.49535	2.78488	2.33045	2.38404	3.389	4.41528	5.01665	5.43582
		3	2.40975		2.04807	2.55819	3.30998	3.50916	3.06744	2.28359	1.79212	1.33316	1.88356	2.18705	1.99047	2.1421	2.56103	3.29007	3.4987	3.25725	2.05913	1.47748	2.95961	5.02742	4.77051	3.85844	4.06872	4.14299	2.73197	2.3354	2.81836	2.43649	2.05225	3.65341	4.23708	4.5959	4.9218	5.56406	5.56165	4.9936	3.39551	2.53274	3.36925	3.09183	2.49725	1.685	2.42349	3.5648	4.42597
		3	3.6172		1.1942	1.20174	1.60353	1.88864	2.508	3.49307	3.06705	2.13747	2.13584	2.50285	2.72625	2.97641	2.2163	2.75771	3.39839	3.08016	2.10498	1.77289	3.36386	5.89361	5.33865	3.33132	2.77059	3.45633	3.55735	4.70954	4.99605	3.2192	1.44002	1.3427	2.03593	2.55471	2.49821	3.17025	3.13334	3.14373	3.75244	6.33189	7.63774	5.51085	3.45812	2.4779	3.39881	5.29424	5.27214
		3	2.3921		1.32847	1.19726	1.02383	1.24016	2.19576	2.89621	2.26488	1.22418	1.8779	3.07063	3.67211	4.2125	2.9557	2.28869	2.08929	1.6984	2.02146	2.08876	2.63321	4.27216	4.28559	3.27685	2.7179	3.03598	2.34231	2.8317	3.5267	2.84925	1.80588	2.34942	3.53124	3.03732	2.8249	3.08899	2.92573	3.28511	4.87861	7.41775	7.61411	5.30987	3.7812	2.52781	3.04355	4.27546	4.21977
		3	0.927912		1.46014	1.38772	1.12177	1.5493	2.49587	2.79499	1.90857	1.61114	3.02067	4.06673	4.08563	4.33956	3.68036	3.50926	3.17031	2.31413	2.56272	2.95523	3.37081	4.52431	5.62926	6.03912	5.40674	4.34711	2.6336	2.33003	3.51552	4.08634	3.726	5.24795	6.73695	5.63836	4.69695	4.26492	3.32431	2.80085	3.47898	4.73819	5.32276	5.64787	6.05283	4.61606	3.45695	4.00216	3.9686
		3	0.491985		1.78575	1.50065	1.60108	3.1754	3.3801	2.91411	3.02592	3.30138	3.11018	2.9226	2.60911	3.44918	3.41092	3.40794	3.95951	3.11989	2.14631	2.25009	2.55576	2.74998	3.6617	4.09314	3.03362	2.24986	1.83509	2.41311	3.04787	3.05925	2.24396	2.6403	3.38591	3.00885	3.39857	3.55213	2.26663	1.79355	1.86429	2.23323	2.82154	4.46536	6.73637	5.96825	4.27549	3.91537	4.16626
		3	0.483058		2.02451	1.79685	3.29984	5.59984	4.99365	4.43094	5.41095	5.38283	3.86231	2.31689	3.20473	4.48742	4.01858	2.95177	3.88609	4.17094	3.9414	3.97792	4.03474	3.50971	3.76641	3.34079	1.77844	1.23542	1.70528	2.18645	2.28848	2.31695	2.12848	1.89697	2.02328	3.56389	5.04163	4.85896	3.13983	2.44986	2.13859	2.62134	3.83672	5.62093	7.46527	5.85955	3.83227	3.55969	4.5275
		3	0.487301		1.66026	2.17555	2.95974	3.67224	3.38542	4.23542	4.96339	4.49378	3.32241	3.22956	3.87672	4.262	4.15247	3.46635	3.97148	4.319	4.11724	3.93239	3.89858	3.9331	4.49035	3.86916	2.32078	2.72117	2.95571	2.87991	2.48356	2.30166	2.79061	3.32931	4.69483	6.67353	7.03298	6.17034	5.12586	3.9929	3.25855	3.60844	4.82638	6.57739	7.94039	6.96952	5.78659	4.90284	3.78804
		3	0.47832		2.90621	3.72567	3.55953	2.70326	2.65009	3.22744	2.53788	1.87262	2.43522	3.10423	3.14269	2.69309	3.12904	3.40607	3.4785	2.8613	2.60054	2.79403	3.16052	3.26921	4.14381	4.6715	4.34539	5.15574	5.06348	4.81848	5.15639	4.84367	4.30324	5.4692	7.35973	8.33806	6.17562	5.84996	6.57298	5.4717	3.17613	2.90427	3.73871	4.39169	6.48016	10.4206	10.7863	9.55746	7.23076
		3	0.474937		2.54472	3.13069	3.21577	3.39285	4.08017	3.7044	2.10624	1.79024	2.85815	3.80421	2.92566	1.66821	1.56802	1.89134	2.28196	2.60099	2.92231	3.46247	3.52503	3.21625	4.57049	5.28465	3.7692	3.26129	2.63624	3.80644	6.75189	8.48485	6.66623	5.97546	8.49986	8.20739	4.203	2.78606	3.71881	3.33169	2.77607	3.53864	5.13907	5.99071	9.42497	13.6994	13.0331	11.5357	8.8841
		3	0.483348		1.67428	1.91523	1.9796	2.02334	2.62959	3.33446	2.63872	2.15265	2.95176	3.3452	2.64155	2.24525	2.48122	2.7423	2.37321	2.33417	2.65708	3.17251	3.02059	4.01491	7.09797	7.45854	4.9118	3.30305	2.95537	3.53174	5.39076	7.0796	6.36663	8.53503	12.7828	11.6467	5.83453	3.17225	2.88508	2.84292	2.96026	4.71297	6.93855	7.22505	8.13606	9.8782	10.2693	12.2737	11.3709
		3	0.490707		1.56664	1.51455	1.97313	1.87542	2.2795	3.21446	3.09968	2.70527	2.82652	2.68662	1.9302	2.57751	4.65396	5.66812	4.12878	2.56307	2.96814	3.6101	3.11046	3.74611	6.9668	7.69714	6.26077	5.99274	6.06483	4.65103	5.84363	7.79164	6.98112	8.31158	10.8485	8.92164	4.7845	4.55866	4.58028	3.67226	3.349	4.18097	5.49996	5.78585	7.42814	7.79079	7.94518	11.759	13.0149
		3	0.506616		1.3803	1.92513	3.07576	2.78446	2.09506	2.32574	2.90665	3.07829	3.12473	2.62947	1.75111	2.24357	3.99097	5.05897	3.75114	2.19943	2.62649	3.13629	2.35461	2.71939	4.18743	3.9309	3.82672	6.23278	7.4216	5.11615	5.89076	8.41513	8.15932	8.69001	10.7984	9.5133	6.87242	7.22036	6.97768	4.41884	3.26598	4.18442	5.69013	6.26426	7.46356	8.0853	8.27846	12.8465	15.4029
		3	0.556045		1.74486	1.74112	2.40708	2.40248	1.89237	1.61143	2.58162	3.50072	3.39354	2.81974	1.71753	1.47311	2.04253	2.3401	1.94132	1.67945	2.50253	2.53132	1.99302	2.08605	2.24035	1.53303	1.13832	2.496	4.14834	2.77252	2.51829	4.48692	4.5259	4.07941	4.24269	3.85788	3.07201	5.37963	6.26037	3.62534	2.50799	3.60105	5.65696	5.67752	5.41139	5.91099	6.4476	9.95611	10.8393
		3	0.601444		2.63656	1.80578	1.84303	2.58588	2.42157	1.96572	2.56171	2.69559	2.25299	1.88875	1.52262	1.61599	1.7368	1.92419	1.96588	2.09737	2.05501	1.91745	1.75762	1.62552	1.45737	1.29624	1.09609	1.55	2.99389	3.28043	2.40486	2.03817	2.03611	1.34835	0.986998	1.1701	1.35647	2.55501	3.96225	3.74766	2.95077	2.38632	2.83958	3.54256	3.82574	4.79734	6.36831	6.44665	5.55536
		3	0.580769		1.78487	1.41284	1.69505	2.27901	2.12886	2.30635	2.91852	2.22921	1.40075	1.4849	1.80789	2.34058	2.3025	2.30829	2.31398	2.33644	2.24535	2.51226	2.39844	1.74835	1.43467	1.35273	1.19917	1.09183	1.56797	2.32942	2.8493	3.01134	2.4226	1.34075	1.14193	1.96731	2.13794	1.97126	3.0487	4.88965	5.78235	3.57441	1.94929	2.3486	4.05951	5.09467	5.98483	4.57899	2.62056
		3	0.557345		1.53839	1.73975	2.17597	2.32415	2.4309	3.52418	4.2978	2.90779	1.72476	1.66485	2.34631	3.01251	2.57612	1.8588	1.3101	1.28303	1.75326	2.53221	3.14495	3.02762	2.97805	2.82423	2.65157	2.08766	1.63462	1.74176	2.68837	3.44484	4.15888	2.9645	1.71231	2.71181	2.91444	3.41216	3.59226	5.61588	8.22426	6.67036	4.25169	3.59343	5.05284	5.48074	5.40936	3.57557	1.86743
		3	0.564172		0.991169	1.24492	1.74083	1.73281	2.02744	3.40781	4.1082	2.96104	2.2002	2.54432	3.50276	3.92495	3.74541	3.27487	3.04443	2.00352	1.9941	3.65247	5.58217	6.24557	6.40766	6.72763	6.16295	4.22398	3.68107	3.59221	3.63995	3.62299	4.1203	3.45335	2.97992	4.21917	5.04853	6.51619	6.89305	6.50291	8.06001	7.73615	6.64429	6.06883	5.4602	5.0227	4.35492	3.22666	2.09683
		3	0.566099		1.05447	1.48033	1.99729	2.31544	2.03369	2.38396	2.48284	2.68135	3.52373	4.12914	5.14273	6.95744	8.8727	8.4174	8.06377	6.02112	3.25773	3.25094	4.38188	4.05144	4.13514	5.68282	6.05143	5.34263	5.78565	4.55276	4.36161	5.11781	5.82827	4.16102	3.16699	3.29265	2.43539	4.38858	6.82829	8.84175	10.1843	9.43145	8.2193	8.02817	6.52048	5.23806	4.34513	3.24562	3.77898
		3	0.569399		2.21444	3.33781	4.40558	4.86367	3.65933	2.64962	2.69548	4.42551	6.34725	5.76934	5.93356	8.9654	11.428	9.83407	9.07973	8.32706	5.88957	3.63821	3.25057	2.61712	2.4478	4.64265	6.48852	7.14389	7.35871	5.13382	4.80075	7.20678	7.4674	4.55561	2.92527	3.09439	2.57775	3.96787	8.67656	14.4685	16.5427	13.5847	8.72355	7.16149	5.5047	4.7685	4.63325	4.70529	6.17319
		3	0.596046		2.39102	3.52916	4.03251	4.0371	2.9592	2.69166	2.8409	3.65585	4.21433	3.17924	2.55055	3.922	5.21666	4.46233	3.96155	5.12188	5.40524	4.99434	4.88801	3.5387	1.97757	2.09952	3.06655	3.99152	4.86823	3.9372	3.68328	4.20418	4.57025	3.15649	3.35631	4.02529	4.32851	4.93742	6.73273	8.95279	8.34337	5.84944	4.48092	4.63613	3.93117	4.88271	4.78627	3.66643	5.08549
		3	0.679286		2.16498	3.09872	3.51324	2.86444	1.98666	2.17307	2.1545	1.844	1.91573	1.85048	1.68883	2.12219	2.76018	3.67753	2.62187	1.98973	3.87195	5.95967	6.20295	3.93606	1.67803	0.927767	1.22426	2.53112	3.58571	3.02948	2.35364	2.91038	3.68982	4.52917	5.01136	4.17779	3.45821	3.45907	3.97953	4.97855	5.03049	4.27982	6.26641	6.30999	4.86568	5.88778	5.23016	3.34293	4.22945
		3	0.872664		1.96178	2.99474	3.98983	3.22281	1.81428	1.70456	1.80878	1.82313	2.08488	2.06496	1.72849	2.13655	2.54343	3.63514	3.28501	2.56613	3.53152	4.51311	3.83816	2.09837	1.62947	1.23477	1.64642	2.80194	3.19507	2.20012	2.69355	4.31874	4.188	3.38145	3.49908	3.5549	3.58736	2.60249	2.44868	3.51505	5.42952	5.43314	6.18769	5.42068	4.08561	5.5672	4.79847	3.69064	4.99187
		3	1.02187		2.33834	3.9402	3.73657	3.05203	1.96629	1.99572	2.52725	3.17976	3.54596	3.03422	2.41292	2.642	3.15839	4.09296	5.99023	7.23448	6.30597	4.10843	2.48703	2.38864	2.25191	2.05843	2.42165	2.60465	2.34582	2.2879	3.61751	4.2688	3.50676	2.1728	2.31943	3.85125	4.45179	3.90632	4.87	4.139	4.18332	3.59775	3.94735	4.22394	4.50468	4.91883	4.06127	3.9445	5.13631
		3	0.838466		5.57938	7.89027	7.0602	5.72686	3.81505	2.55569	2.54903	2.66129	2.54004	2.37727	2.8842	4.08113	4.16	4.74457	7.89649	10.4364	9.5694	5.82932	4.29795	4.11654	3.28736	3.55709	3.83457	3.46283	3.96158	6.00479	6.08223	3.78521	2.05667	1.65178	2.04817	3.60786	4.8396	8.11345	11.5583	7.97124	3.50928	2.29003	3.82918	6.70396	8.04484	6.79986	5.35517	4.65354	3.8668
		3	0.685764		3.12334	5.27589	5.60159	5.94624	4.16063	1.95101	1.49087	1.63552	1.41422	1.45196	2.68704	3.92355	3.75829	3.03452	4.21903	5.81411	6.2909	5.46243	5.33547	5.05042	3.6121	4.23374	4.19279	3.74794	4.56684	6.2357	5.08993	2.70135	3.53137	4.00725	3.86482	3.70051	4.69296	8.4959	10.9146	6.63655	2.99765	1.40284	1.7663	3.39856	4.69988	4.71672	5.35526	5.69668	3.91517
		3	0.82171		1.69983	2.44336	3.07521	3.31743	2.21228	1.26515	1.54794	2.09585	1.93177	1.70256	2.65063	4.2031	3.97727	2.40233	2.20119	2.46221	2.75503	3.41927	5.0835	5.35904	3.43377	2.99608	3.19585	3.4581	3.8624	3.97559	3.13068	3.43178	6.7355	8.2648	7.09221	4.41553	3.56381	5.50265	6.77358	6.30137	4.72514	2.55664	1.5908	2.74396	3.63078	3.03227	3.29425	3.82402	4.00738
		3	0.984511		1.6982	1.98442	2.90659	2.93137	1.56115	0.878485	1.5525	2.52915	2.87131	2.24917	1.76422	2.51154	3.15422	2.61608	3.18464	4.12582	3.43113	2.72933	3.13223	3.56362	2.7986	2.94389	3.89419	4.6816	4.2298	4.12836	3.97175	3.88018	5.22602	6.14896	6.17593	4.6363	3.48331	3.87721	6.29079	8.20587	6.30526	3.78257	4.37926	5.18958	4.43653	3.06621	2.64183	3.31904	5.2538
		3	0.809086		2.46947	3.63498	5.62845	4.52976	2.06651	1.00843	1.62375	2.41594	3.27272	3.2244	1.56924	1.03482	2.52857	4.13972	4.56374	4.52498	4.03292	4.48493	4.59268	4.21957	3.93254	4.76495	7.77616	9.23965	6.16277	3.97778	4.35282	5.31284	6.55494	7.14977	5.77646	4.5438	5.64006	6.42506	8.15387	10.1328	6.75375	6.48607	10.5334	11.3444	5.55498	2.62884	2.84436	4.98388	9.20048
		3	0.589727		4.78679	6.75447	8.00182	6.39562	3.01927	1.47784	1.84781	2.91869	4.62773	4.68257	3.0075	2.37913	5.38763	8.58551	8.1244	5.67396	4.58271	5.00113	5.04049	4.98426	4.18301	3.73499	6.53511	8.83299	5.36916	2.89739	3.00255	4.14533	7.03982	9.22827	7.42819	6.33395	6.98581	6.1429	6.43453	8.42421	8.42844	10.1574	16.3717	16.1148	9.27508	4.33207	4.47454	5.08212	8.01177
		3	0.512809		3.75647	4.24257	5.02262	5.22867	3.98145	2.30607	2.89836	4.16949	4.63535	3.97476	2.78089	3.02129	4.46829	5.61753	4.85257	4.65358	5.39839	5.76609	4.76248	4.9969	6.35164	4.88402	4.21864	4.96004	3.49716	4.11069	5.15896	3.80826	3.62752	5.09281	6.13181	7.11949	6.16164	3.42696	2.45519	5.43598	7.32132	9.34079	11.2919	10.4906	6.75924	5.17274	5.86454	5.82229	6.42287
		3	0.507198		2.39577	2.18394	2.50567	3.70763	3.89518	3.23779	4.16855	4.76195	3.62481	2.41124	2.12798	2.25264	3.22002	3.7309	2.8764	2.52537	3.66777	5.47246	5.16005	5.53578	7.49411	7.33195	5.5443	3.90351	3.86659	6.05121	7.52751	5.00535	2.88955	3.62612	5.21453	5.74292	3.77837	1.9424	3.2537	5.12145	4.65538	4.45131	4.89722	3.5163	3.45903	3.25202	4.39659	5.58195	6.04334
		3	0.515762		1.92911	2.27807	2.9464	4.27485	5.41035	5.55385	6.06674	5.6187	3.21458	2.1419	2.59234	3.15279	4.0433	4.87627	4.16055	3.09016	3.21746	5.38459	6.07167	5.08376	4.67151	4.67834	4.15384	4.31845	5.05529	5.4587	6.33839	5.49242	3.70322	3.4828	4.16328	3.54722	4.03005	4.58103	5.92971	7.3064	5.31524	4.01336	3.85081	3.71978	4.83302	5.02999	5.02523	7.27591	12.7775
		3	0.530766		1.5487	2.18605	2.79255	2.95063	3.40768	3.09565	3.34275	3.90119	2.5734	2.09175	3.00693	2.55449	2.51614	3.3495	4.2901	3.45623	2.3215	3.96855	5.30055	5.77716	5.2136	5.52199	5.19403	5.5832	6.28637	5.86405	7.7093	8.52948	6.52902	6.12851	6.74392	7.06802	6.65356	5.42235	3.87246	3.77804	3.37966	3.92778	4.90234	6.54909	7.90646	7.22507	5.55904	6.2358	8.35419
		3	0.571317		1.44686	2.32609	2.78539	2.59448	2.28042	2.24509	2.90028	3.5	2.79812	2.7671	3.74662	3.11778	3.15923	5.54682	8.50132	7.1143	4.5237	4.42846	5.05497	5.0651	4.64614	5.51744	4.70727	4.57513	4.69549	6.91506	10.6471	10.7383	7.32497	6.73701	10.3635	12.5659	9.77891	5.29656	2.76693	2.42753	2.82049	3.04403	4.20057	5.65731	6.46819	6.92298	6.77207	5.48945	4.07756
		3	1.88366		1.43779	1.67769	1.92827	1.76435	1.47937	2.21317	3.24114	3.29149	2.46318	2.67423	4.01623	3.57436	3.38723	4.76205	7.02588	6.38955	3.78001	2.62156	2.48164	2.77332	2.30688	2.87198	3.89609	4.22503	3.44177	3.93267	5.39443	4.60215	3.2932	3.95343	6.94896	9.62258	6.75119	3.2833	2.51269	3.60851	4.728	4.35333	3.46457	3.90294	4.15093	5.04926	4.81085	3.02183	2.15179
		3	6.21414		1.01386	0.910365	1.19823	1.59201	1.09032	1.12812	1.73723	2.09769	2.46129	2.50549	2.4898	2.13666	1.6183	1.62692	2.71776	3.6836	3.15155	1.39896	1.08222	1.46582	1.43223	2.06804	3.52391	4.17056	2.88375	2.16647	2.32372	2.21841	1.9915	2.51631	3.29188	3.88153	2.98197	1.49466	1.25778	2.19444	4.52673	5.70664	5.38042	5.56762	4.99916	4.34055	3.45179	2.4836	3.06547
		3	9.68517		1.20597	1.07159	1.67708	2.40854	1.84023	1.14337	1.35284	2.4215	3.81497	3.62377	2.39014	1.69086	1.06486	0.784647	1.37345	2.37125	2.13641	1.32518	1.22215	1.70928	1.9964	2.14342	3.17995	3.62237	3.06616	2.91582	3.6004	3.46413	3.47831	3.22339	3.26396	3.286	3.26149	2.35863	1.75318	2.17433	4.16251	5.58752	5.92387	6.34803	4.62193	3.621	3.07789	3.10849	4.67872
		3	6.01729		1.34046	1.55888	2.15626	2.70981	2.75095	2.13161	1.95695	2.48738	4.01667	4.47975	2.96196	2.36254	2.12624	1.69448	2.12954	2.17921	1.83368	2.06015	3.05996	3.75149	3.8847	2.53555	1.86295	1.95752	2.68092	3.68716	5.88475	7.32201	5.78411	4.12317	3.18953	3.21192	4.28489	4.45962	4.09027	3.74419	5.47872	8.88115	11.7527	9.95077	6.30346	5.59617	5.48121	5.51725	7.83369
		3	1.72787		1.78913	2.3141	2.83898	3.01624	3.43269	3.01191	2.38774	3.49761	6.3235	7.31842	5.03657	3.32215	2.79881	2.05806	2.09466	2.28734	2.30351	2.71848	4.02405	5.4454	5.55088	3.57967	2.63044	3.04944	4.07842	6.04519	9.35076	11.674	9.89629	6.58992	5.48636	5.0713	5.44092	5.19646	4.83984	4.72357	7.28272	13.5441	18.0824	15.3724	10.6135	10.3506	9.83363	7.38156	7.77601
		3	0.503844		2.40645	2.25756	2.19453	1.8505	2.26846	2.33383	2.05473	2.48935	3.70262	3.95523	2.74165	1.97069	1.6487	1.38634	1.84321	2.38788	3.34507	2.35751	2.29227	2.93526	3.06472	2.82186	3.58015	4.11148	4.78293	5.09433	5.29338	5.8529	4.87125	3.78893	4.07099	4.43448	5.17718	5.83659	5.38668	3.93603	4.87265	7.5419	10.0892	8.93368	6.76119	6.96365	7.38878	5.30771	4.16833
		3	0.48653		3.66704	2.71785	2.14972	1.71714	1.75806	2.62665	2.73194	2.31293	2.30363	2.17955	2.49123	2.89238	2.39565	2.20172	3.20663	5.0112	5.83725	4.03511	3.31292	4.15676	3.83572	3.22868	3.53685	4.58248	5.89084	6.66359	4.70754	3.57363	3.94424	4.78428	4.5846	4.23573	5.33222	6.66419	5.97108	4.09265	4.96387	6.04113	5.38951	4.71723	3.37519	3.67569	5.80865	5.52329	7.31655
		3	0.458358		2.31844	2.2082	2.44808	1.98003	1.30807	1.77916	2.35747	2.64235	2.59324	2.45741	3.86632	5.40191	4.41062	3.56389	3.44187	4.34883	4.8368	3.95241	5.00266	6.94124	6.25886	5.21086	4.90845	5.56481	6.43278	6.49966	5.19905	4.539	6.10239	7.32807	6.6673	7.5108	9.09373	7.49459	4.66645	4.01224	7.38172	8.91177	6.42477	4.81981	5.02259	5.75724	6.01003	6.07525	9.60554
		3	0.454591		1.52132	1.54907	2.30111	2.01164	1.06646	1.14659	2.06587	2.77581	2.58112	2.70575	4.78462	6.50559	5.87228	5.29424	5.09313	5.76976	7.11617	5.90643	4.47129	4.1844	3.63005	3.74076	4.47593	4.83261	4.84677	5.64662	5.37721	5.22381	5.61498	5.62284	6.09176	10.2144	12.2013	7.75727	3.88377	3.80019	7.63764	10.0971	8.68292	8.96048	11.2008	10.297	6.1495	3.75485	5.9503
		3	0.468075		1.7497	2.07123	2.82327	2.77846	2.04096	1.45389	1.21096	1.52629	1.64344	1.54104	2.35093	3.2586	2.74862	3.22821	3.52223	5.60683	8.09779	6.55029	2.84597	1.69059	1.66917	2.12497	2.30941	1.97882	2.1569	3.08664	3.71697	4.22816	4.7285	3.85632	4.16595	7.2332	8.24629	5.99408	4.76671	4.53655	6.16367	7.47724	5.93565	6.3762	8.66613	8.4629	4.67998	2.98581	4.38235
		3	0.477729		1.70902	2.07585	2.56399	2.72422	2.79547	2.37515	1.6019	1.64431	2.4993	2.4667	1.82362	1.92826	1.74331	1.23	1.59311	2.96802	4.79045	4.0366	2.50499	1.48999	1.63456	2.10101	2.31059	1.42839	1.08078	1.38051	1.26725	2.11472	3.72759	2.55964	2.04406	2.93889	3.3325	2.86906	2.87035	3.16616	4.44393	5.21422	4.17486	4.12895	6.56364	8.19801	7.15124	4.12863	2.7587
		3	0.467817		1.26396	1.2587	1.42767	1.83498	2.34704	2.59215	2.33293	2.27019	2.35943	1.71737	1.10163	1.17995	1.32405	1.69136	2.48981	3.14161	3.08496	3.32225	3.41045	2.62781	2.30206	2.57868	3.21966	2.42817	1.88698	1.87753	1.89355	3.26711	4.88993	3.94075	2.66392	2.47464	3.09362	3.00866	2.45389	2.76635	4.40438	6.48049	5.70893	3.41187	3.51388	5.55579	6.63186	4.56687	2.78631
		3	0.456871		2.99131	3.5973	3.41501	3.24829	2.30142	2.1026	2.62551	3.5237	3.3778	2.06288	1.11676	1.09346	2.25855	3.99783	4.16031	3.51756	3.63601	4.96978	5.49452	4.49892	2.93003	2.56737	3.68258	2.91333	2.4802	3.10814	3.81467	5.25142	5.55563	4.7537	4.68584	4.51846	4.87962	4.31282	3.38163	3.73752	4.91646	7.22196	6.20018	3.30322	3.54784	4.81386	6.3186	4.80897	5.35863
		3	0.458002		7.15512	7.63198	6.40675	4.33494	2.45487	2.0729	3.17827	4.07554	3.614	2.08264	1.26778	1.39202	3.13779	4.96974	4.18653	2.77188	3.9786	6.22231	6.74971	5.55314	3.60651	3.3729	4.69633	3.87069	3.06472	3.04439	3.71782	5.3601	5.26789	5.38696	6.41222	7.56957	8.178	5.15715	4.17964	6.23609	7.18459	6.64587	4.31232	3.668	6.08428	8.52808	10.4783	11.4895	14.4596
		3	0.457154		3.58871	3.85691	3.19523	2.751	2.00168	2.51127	3.52818	3.68672	2.9115	2.2727	2.50524	2.20165	2.4794	2.9597	2.52762	2.48997	4.02485	5.6407	5.47437	4.75178	3.53209	3.14256	3.82144	4.25646	5.49958	6.15476	4.89599	4.09535	4.31949	4.7704	5.02722	7.53146	9.62053	5.95671	5.43635	11.8771	13.3222	8.93653	3.79011	2.73128	5.10437	6.07653	7.92779	10.8473	17.3899
		3	0.455409		2.54956	2.75373	2.95231	2.68914	2.2323	2.63575	3.57272	4.17806	3.82921	3.99797	3.81625	3.11004	2.7577	2.67884	2.83301	3.23062	3.06689	3.35442	3.50155	3.92082	4.83141	4.49579	4.35677	4.67483	6.48044	8.09364	6.91051	4.97738	6.14563	7.57776	6.2865	6.99181	9.09895	6.46052	6.05328	10.8659	11.7322	6.92517	2.83719	3.51125	7.04685	7.83476	5.93185	7.09571	11.428
		3	0.461982		2.96766	3.39408	3.44399	2.95157	2.38525	2.55343	4.48526	6.29219	5.38976	4.56175	3.72835	2.76263	2.80742	2.35084	3.16778	4.20389	3.80202	3.7544	4.37902	5.47662	6.3875	4.68908	2.98956	2.73251	3.6308	5.45172	5.94176	5.71725	9.05796	10.4827	7.52553	4.52945	4.35745	4.91096	4.28202	5.37133	6.13695	5.40955	4.03731	5.53245	11.0912	13.0003	10.3696	13.2548	17.4688
		3	0.486888		2.05748	1.88928	1.82824	2.03376	2.04455	3.40459	7.56602	10.3299	7.09122	3.74963	2.46929	3.28204	4.20256	3.23823	2.7599	3.44887	2.89936	2.3829	2.95807	4.97928	7.12404	5.32427	2.59595	1.37498	1.82721	3.32113	4.22525	4.16541	5.21883	5.70832	4.77662	3.39197	2.94829	3.5816	2.75279	2.55494	5.18361	6.03034	3.98789	3.32505	5.76332	7.20667	9.0223	17.3286	21.9665
		3	0.564458		1.54141	1.62321	1.90087	2.24925	2.15243	1.88472	3.65154	4.94426	3.03656	1.9837	1.98364	2.06854	2.46036	1.79971	1.80609	2.31163	1.70871	1.19821	1.73543	3.27603	4.18093	3.32738	2.20747	1.56237	1.31294	1.6795	2.35221	2.45942	2.82378	2.33044	2.88738	3.52452	3.96881	4.30407	2.70065	3.52161	4.73267	4.50435	2.71125	2.45768	3.46947	3.58901	3.85529	7.92449	8.59794
		3	0.644612		1.87309	1.7562	2.02934	2.25721	2.30863	1.85624	1.76893	1.72302	1.62276	2.32622	2.84928	2.42421	2.15882	2.39407	3.24544	4.25233	3.72453	2.76894	4.82916	6.59075	4.93953	4.0208	3.51548	2.48851	1.84685	2.33491	2.42132	3.23322	4.04177	3.36685	2.76996	3.15374	4.75213	6.4516	5.80277	5.91546	5.5412	3.54897	2.85523	2.6288	3.62713	4.61329	5.18546	5.37505	4.53712
		3	0.616177		2.61613	2.13913	1.89707	1.85012	1.85382	1.86002	1.87175	1.84546	1.63422	1.86126	2.19716	1.9651	1.95606	2.51583	3.80613	5.79244	6.08846	5.52393	7.82356	9.57015	7.72611	6.7945	6.07206	4.16252	3.25122	3.56849	2.97835	3.38011	4.66724	4.12135	2.7581	2.04971	3.75627	7.21576	7.2432	7.44739	5.6592	2.9926	2.13551	2.75888	4.72689	7.20586	7.09621	4.92079	3.37262
		3	0.557795		2.14497	1.71779	2.05746	3.00563	3.75367	2.67564	2.24389	2.58965	2.90394	3.01206	3.38269	3.46108	2.72963	2.19134	2.46747	3.36514	3.95777	3.01398	3.88566	5.2384	5.0332	5.12271	3.86396	2.69531	2.37703	3.1914	3.62876	4.93552	5.84294	3.49591	2.09071	2.16248	3.66419	6.63015	6.42439	6.32544	5.80751	3.30183	2.51261	2.99965	4.73682	7.50619	7.90909	5.75582	5.06719
		3	0.511886		2.36084	2.09664	2.63711	5.21602	6.82826	4.11631	1.75074	1.96175	2.6971	3.34593	4.14238	4.4534	4.01329	2.92618	2.75435	3.55975	4.06414	3.66214	3.6107	3.41008	3.35665	2.45198	1.30936	1.07401	1.57066	3.57599	6.5696	9.03852	8.49608	4.90373	2.96792	3.12146	3.86662	5.37225	4.95947	4.90498	4.48056	2.99161	2.54926	4.15571	6.73681	9.79065	9.95269	8.21233	7.82884
		3	0.48617		1.19952	1.27131	1.49558	3.02663	4.16132	2.18308	0.887031	1.04601	1.80681	2.59186	3.16777	4.5767	4.56915	3.29773	3.41174	3.78549	3.75289	3.18375	2.79854	2.47463	2.41678	1.71204	0.797973	0.964945	1.65077	4.38637	7.48528	6.92692	5.74044	3.40729	2.53024	2.60453	2.88384	3.48088	4.23155	5.11648	4.82612	4.48858	4.64006	6.89669	9.12488	9.1858	7.01081	6.64691	6.76037
		3	0.465725		0.718427	0.887014	1.47852	2.32887	2.39588	1.33191	0.704162	0.887851	1.91604	2.88471	4.34658	6.43229	6.19642	4.82994	4.67611	4.45444	4.17048	3.56366	2.79084	2.01185	2.1415	1.82218	1.33134	2.02845	3.50086	5.81226	7.56681	6.302	5.35501	4.29039	2.87221	3.78231	5.49374	5.95969	6.87845	7.1113	5.79067	4.77885	3.85312	6.21103	9.86366	9.54106	5.8767	3.84556	3.60837
		3	0.454424		1.47788	1.51336	1.52884	1.94019	1.71833	1.10018	0.929151	1.83519	2.86185	3.2715	3.70672	4.85562	4.17032	3.3826	3.44114	3.17239	4.18791	4.94232	3.93082	3.01976	3.38814	3.55356	1.83917	2.08803	3.16556	3.91081	4.47814	3.80478	4.3294	3.60741	3.42881	4.29258	6.18621	7.06427	6.99169	5.69846	3.26654	2.31492	2.13316	3.27633	5.08767	5.15969	3.36436	2.96599	5.11734
		3	0.46007		2.74503	2.55328	2.24795	3.00873	2.52888	2.52664	2.69354	3.96753	4.02768	2.79531	2.49446	3.4923	3.93148	3.82911	2.69298	3.22892	7.09715	9.11851	6.65691	5.42229	6.42901	6.36221	3.6116	2.17057	3.49122	5.50695	5.33626	3.5971	2.75545	3.64917	6.77278	6.62942	5.17238	5.18481	3.9709	3.33599	2.95012	2.42428	4.08844	4.66035	4.62985	4.24645	3.58912	4.41645	9.01176
		3	0.468952		4.66166	4.30967	4.19045	5.10098	5.37385	4.91309	3.90726	3.58799	2.52282	1.31977	1.5166	3.42034	6.01335	6.39759	4.00519	3.20418	6.98382	8.79788	5.37709	4.03073	5.37149	5.50213	3.19257	2.32259	5.04919	8.99526	9.27579	6.02033	3.9793	5.38986	10.0216	9.02533	5.74098	5.42495	4.84257	5.6557	5.90056	4.54514	5.6432	7.59012	9.65384	10.2809	8.48505	6.4533	7.22945
		3	0.469593		2.64821	2.60011	2.30238	3.57145	4.59431	4.82161	3.45317	3.02014	2.53352	1.88199	1.64966	2.5502	4.19124	5.46554	4.30772	2.61763	4.10116	5.29312	3.25269	1.99769	2.38388	2.65935	2.52917	2.04683	2.99145	5.46375	6.32238	5.23178	4.787	6.5713	10.2249	8.77412	4.86502	4.38204	5.18541	5.82059	4.74918	2.4606	3.11005	5.35103	9.17133	11.2452	9.48349	6.46135	5.10135
		3	0.461549		3.1207	2.59371	1.62065	1.86258	3.34457	3.45913	2.4413	2.06777	1.91039	1.82721	1.44585	1.3384	2.41929	4.26396	5.0962	3.40144	2.33516	2.82731	2.92826	2.33158	2.27934	2.67666	2.60293	2.63108	2.66408	3.19775	3.74513	2.82206	3.20448	4.45157	5.14672	4.86951	3.37508	3.67794	5.23366	5.08532	3.11881	2.43796	2.59302	2.42337	3.54392	4.65842	5.12324	4.70419	4.07065
		3	0.45888		5.766	3.95619	2.17809	1.74414	2.64649	3.32825	2.94577	2.23898	1.71621	2.07935	1.66683	1.18991	1.29333	1.94127	2.61364	2.50662	3.02981	3.19995	3.70855	3.10749	3.89213	4.24689	3.37126	2.32718	2.54173	3.07796	3.46243	3.21633	5.55049	7.12275	4.93456	3.92231	3.17387	3.202	4.77508	5.24094	4.17736	4.6913	4.61636	3.07018	2.28177	3.40382	6.15371	7.06606	4.96356
		3	0.462949		3.9389	2.84504	2.13949	2.12669	2.04606	2.31412	3.00535	3.15965	2.87876	3.35702	2.54667	1.36287	1.15296	1.43345	1.53598	2.36108	3.99591	5.31606	5.69447	5.04967	5.82588	6.7935	5.95407	4.2175	3.44823	3.02168	2.95049	3.05182	5.4754	7.6713	6.31333	6.03341	5.12802	3.72634	4.45515	4.81519	4.16208	4.415	4.09971	3.26874	4.00799	5.67351	7.60969	6.73408	4.19972
		3	0.562092		2.24609	2.05681	2.35817	2.78478	1.88404	1.61704	2.58305	3.18043	3.1762	3.73245	2.9	1.46274	1.14598	1.50061	1.47475	2.04828	4.30623	5.09929	4.51054	2.90268	2.90563	3.51982	4.14307	3.86462	3.16942	2.18816	2.27162	2.46815	3.8459	6.02811	6.71324	8.97586	8.19037	5.51398	4.62435	4.20007	4.39684	6.51708	5.72236	4.84685	5.03568	5.70152	5.85345	5.62154	4.85496
		3	0.90498		2.64527	3.28967	3.38343	2.99753	1.73231	1.58808	2.91731	3.5829	4.17377	5.22084	4.57362	2.72582	1.40147	1.46493	1.66969	2.81129	4.57854	4.60166	3.62096	2.78527	2.68304	2.28624	2.79289	3.59973	3.62578	2.97719	3.29809	3.33228	3.13346	4.07467	4.65061	6.90379	6.74548	4.45094	4.00303	3.62272	5.18721	7.3955	6.40418	4.83098	4.49857	5.14786	7.15022	8.92753	7.92136
		3	1.21549		2.21647	2.89516	2.54454	1.90546	1.517	2.27174	3.44165	3.1023	2.79687	3.4151	3.37489	2.2851	1.92784	2.66316	3.36881	3.71675	4.07962	3.58192	3.19286	2.98616	3.01584	3.06315	2.70917	3.45183	4.17534	3.85049	3.52624	3.31986	3.60875	4.71903	5.07108	4.40016	3.19421	2.7153	2.56083	3.03727	4.32845	5.09801	3.9707	4.03518	3.27367	3.31668	5.23055	7.21939	5.6965
		3	0.975166		2.0113	2.58736	2.26938	1.71781	1.69762	2.24287	3.33401	2.81549	1.69945	1.62418	1.86297	1.63361	2.00445	2.54911	2.65607	2.2772	2.12263	2.19693	2.59817	2.44583	2.56946	3.70992	3.64672	2.79148	2.62863	2.54799	2.43408	2.86273	3.54339	5.21266	7.1409	6.03887	4.20065	4.64628	3.64572	3.42469	4.73936	5.61624	4.56688	4.24658	3.15338	2.90707	3.57027	3.7979	3.50547
		3	0.625965		1.75036	2.04335	2.19014	2.30043	2.38145	1.73406	2.02828	2.51938	2.05115	2.31124	2.94196	2.74008	2.07844	1.7108	2.35955	2.54863	2.40177	3.02354	4.14145	4.15148	2.78618	2.58178	2.51157	2.34548	2.45842	4.14743	5.51981	4.31256	4.35258	5.44714	8.02561	7.15153	5.03943	4.89022	4.26612	5.21781	7.29245	7.72285	6.44938	5.41112	6.42139	6.37977	3.90636	3.00312	5.9492
		3	0.497003		2.06884	2.09552	2.47721	2.57371	2.59529	1.81268	2.21069	3.17973	3.01841	3.09904	4.24562	3.91286	2.63805	2.15179	3.86873	4.73019	4.1237	3.92566	4.06835	3.76983	2.55866	2.34201	3.02382	3.08276	3.00056	5.51136	8.19682	6.11808	4.87481	5.78071	8.39223	8.41951	5.0882	3.89899	3.18739	4.5374	5.65131	5.53389	5.32864	7.76441	11.5955	11.0112	5.15761	2.25424	3.52978
		3	0.46631		1.89587	2.39969	3.09801	3.38659	3.31895	2.30496	2.30329	2.51864	2.31435	3.13955	3.822	2.79719	1.53574	1.54688	3.15512	3.79798	3.55395	3.19575	2.28757	2.14637	1.95182	2.61854	3.79605	4.52861	3.54315	3.66457	5.56648	3.98006	2.41821	3.89547	8.05886	8.93478	5.18886	2.65474	2.23614	2.92024	3.33093	3.50768	3.82277	4.28025	6.1266	5.56766	3.26032	3.14938	4.00417
		3	0.430126		2.3923	1.89209	2.50328	4.4076	4.77918	3.24069	2.37332	2.38481	2.3785	3.16903	3.57583	2.37268	1.75825	1.77764	2.06149	2.2458	2.93308	3.52688	3.27287	2.98644	2.58967	2.51846	3.9395	5.04693	4.52446	3.7788	4.70834	4.12914	2.9345	3.28571	4.59182	5.20192	3.09799	2.98305	4.44693	5.71765	4.30625	4.41127	4.0196	4.05374	4.41797	5.43934	6.76809	7.64056	7.203
		3	0.41544		3.40983	2.16868	2.29602	4.37282	4.49214	2.97403	2.87577	3.17347	2.66538	2.15593	2.26265	1.94401	1.47642	1.03508	0.92045	1.02685	2.10495	3.92091	4.65859	4.02416	2.92243	2.7111	4.21737	5.69264	4.10298	2.78628	3.68913	4.11996	4.8296	5.45067	4.11207	2.78339	2.94727	4.69355	8.30137	9.57049	5.7947	4.09224	4.46731	6.08586	8.14605	9.87674	12.2721	10.5427	6.53847
		3	0.427145		2.98447	2.04948	1.81467	3.07465	3.1658	2.4532	2.38478	2.66113	2.24717	2.15595	2.5836	2.43119	1.86859	1.45755	1.9929	1.59749	2.44221	4.4523	4.97061	3.53712	2.80214	3.69056	6.36435	8.5154	6.00353	3.16813	2.44441	3.15489	4.83065	6.3948	5.41578	3.2997	3.6007	5.60216	7.36068	7.56229	4.32645	2.85134	2.95432	3.90286	4.74543	7.52122	11.6546	11.5491	8.19502
		3	0.44359		1.75711	1.52533	1.43153	2.65441	3.90488	4.19957	4.09603	3.57542	3.08358	2.86887	2.8784	2.53961	2.59147	4.56739	5.81817	4.10084	2.81823	3.31071	3.05866	2.58571	4.52133	6.43065	6.26631	6.47949	4.92221	3.36788	2.37337	2.63157	4.38064	6.86833	7.05981	5.1788	5.49414	5.74445	5.07932	3.93959	3.76593	3.47006	3.50577	3.07262	2.77131	2.98467	6.61024	11.6208	13.0324
		3	0.446763		1.35203	1.22681	1.28088	1.85268	2.76966	3.36375	4.2334	4.85177	4.80324	2.90875	1.84107	2.42115	4.50304	6.25904	6.60013	4.14353	2.88317	2.96585	3.09804	3.70169	6.46003	8.87318	7.15181	5.37527	4.86635	4.09618	2.30563	1.85283	3.00409	5.22081	6.91435	7.16037	7.54663	6.03968	4.92172	6.6907	6.77236	4.34482	3.35038	3.56739	4.11854	3.61768	4.76892	9.06356	11.6791
		3	0.438092		1.95016	1.15638	1.1785	1.2822	1.21184	1.66537	2.42193	3.74586	4.65536	3.38358	2.18302	2.52416	3.58301	3.63729	3.02096	3.19134	3.73005	3.45388	3.29417	2.75065	3.77174	5.66974	5.03059	3.70433	4.03766	4.53002	3.08744	1.85088	2.10304	3.84558	5.07643	6.81754	7.94746	6.53865	7.23999	11.3018	10.7516	5.82686	4.01097	4.39981	5.75189	5.98012	5.04667	7.35438	8.26807
		3	0.429231		4.28372	2.25702	1.45039	1.35989	1.09086	1.28565	2.34704	2.6748	3.94052	4.63028	3.84723	2.79732	3.13387	2.26596	1.66245	2.45699	3.43001	3.17188	3.01731	2.61503	2.45132	2.76376	3.63842	4.31236	5.52828	6.37062	4.72039	2.69495	2.77941	4.6589	5.03338	4.55159	5.51161	5.69054	5.53564	7.62818	7.26426	4.51253	4.11863	5.12352	7.99128	9.97411	9.01819	8.63955	6.96335
		3	0.438247		3.98033	2.22829	1.63705	1.90641	1.99887	2.37881	3.79826	4.48694	5.05761	5.55894	4.19422	2.98338	3.92836	3.72662	2.10247	1.34482	1.50333	1.56799	2.30719	3.08359	3.08138	2.24116	3.31214	4.53291	4.50824	4.05547	2.766	1.68787	2.01985	4.33698	5.02474	3.79422	3.99739	5.20089	4.80583	4.80545	4.78612	3.72695	3.26107	4.39789	6.50381	7.38368	6.29267	7.19985	5.80521
		3	0.448856		2.60983	2.94159	2.68464	2.65293	3.04377	2.86327	2.54637	2.27987	2.66383	2.6911	2.3268	1.89427	2.44312	2.40846	1.65018	1.05066	0.913981	1.04671	1.3405	1.90437	1.88628	1.89306	2.79806	3.30769	2.56213	1.98401	1.72578	1.86688	1.49374	1.94244	2.26556	1.95026	2.98525	4.27016	4.18121	3.02235	3.06103	2.42212	2.04768	3.38037	4.75844	4.40771	3.75853	4.3753	3.8253
		1	0.43993		3.40316	4.67916	4.23623	2.92785	3.28162	3.97043	3.09572	2.26451	2.52714	2.6238	2.6905	2.33997	1.89405	1.77416	1.62736	1.66806	2.07108	2.11453	1.87834	1.95664	1.5098	1.59701	1.95687	1.78574	1.31702	1.05948	1.83785	2.6557	1.89642	1.32451	1.27561	1.66564	2.74869	3.70146	3.86115	3.70832	3.77965	3.37233	1.82891	2.08794	3.44671	4.6444	4.9737	4.93757	3.64419
		1	0.433357		1.3753	2.34802	2.82632	2.77603	2.84753	3.32168	2.79352	1.73458	1.41455	1.31513	1.48215	1.77308	2.43596	2.30314	1.43138	1.3309	2.27189	2.54782	2.05477	1.8528	1.31289	1.06488	1.07853	1.32439	1.21218	1.35464	2.68424	3.4027	2.40959	1.71035	1.77239	1.99701	2.016	2.24172	2.48642	2.792	3.53019	3.37438	1.98591	2.1807	3.71737	5.23909	6.34329	6.54523	4.94847
		1	0.443468		0.795281	0.689655	1.28577	1.99952	2.07019	2.02979	2.04496	1.7146	1.20625	0.964707	1.03542	1.51119	2.81782	2.80994	1.69194	1.66235	2.98775	2.77539	1.69212	1.51877	1.66806	1.82124	1.97645	2.03191	1.9222	1.95235	2.49129	2.31075	1.66174	1.45526	1.98868	2.36247	1.86331	1.62474	1.90947	2.15568	3.10311	2.8751	2.00871	2.64327	2.90659	2.7971	2.9092	3.68815	3.52024
		2	1.79511		1.02923	1.07874	1.31813	1.5881	1.63467	1.64678	1.88325	1.95118	1.62634	1.1913	1.03483	1.39519	2.38661	2.50365	1.75079	2.64914	4.19781	3.18623	1.4328	1.07947	1.56498	2.13123	2.12775	2.13476	1.87475	1.83017	2.00462	1.87292	2.13952	2.19793	1.79833	1.77902	1.4773	1.90393	3.17061	3.55656	3.85308	3.14348	1.83013	2.20072	2.23999	1.93365	1.90078	2.13235	2.10807
		2	6.45784		2.26716	1.95227	1.81323	2.01948	1.91905	1.70269	1.6992	2.08321	2.17993	1.77131	1.49052	1.75466	2.70121	2.84998	2.04012	2.10796	3.24827	2.22668	1.26418	1.67193	2.20869	2.15641	2.29769	2.66966	2.45672	2.13053	2.14163	2.24906	3.35785	3.31922	1.90697	1.32289	2.03325	3.28468	5.13009	4.85427	4.39685	4.11892	3.45916	2.66002	2.10126	1.95223	2.52099	3.39287	3.0158
		2	10.3401		3.86542	2.93693	1.68779	1.88925	2.33122	2.35726	2.76335	2.69184	2.63263	2.30478	2.24513	2.46499	2.56187	2.74583	2.56093	2.72391	3.03063	2.18881	2.01246	2.79243	2.95085	3.57097	4.44745	4.16819	3.21447	2.1388	2.03335	2.98928	3.78272	3.51494	1.99138	3.07019	3.96362	3.77012	4.11932	3.65545	4.52746	5.3672	5.05929	3.26078	1.97339	2.79506	4.13745	5.85259	4.7964
		2	6.46669		3.60291	2.88381	1.50223	1.47175	2.60556	3.34039	3.42744	2.76231	2.76264	3.45654	4.26701	6.0343	4.28918	2.84194	3.11969	3.19406	2.94082	2.31491	1.92524	2.56267	3.47007	6.07598	7.66306	5.32262	3.03248	2.34158	3.48764	4.75617	4.47042	3.03681	3.37149	5.95693	6.95269	5.06598	4.51865	4.26951	4.35934	4.10533	4.41198	4.48859	4.50979	5.30054	6.12428	6.8236	5.167
		3	1.83947		1.90474	1.57445	1.28897	2.15813	3.45428	2.9783	2.4556	2.46458	4.18382	6.24713	8.8498	11.6029	8.97417	4.84795	3.95948	4.2894	4.42559	4.06596	3.97636	3.88886	3.94625	5.47793	5.94919	3.76524	2.44092	2.66236	5.22382	6.87838	5.14476	4.65123	4.38749	6.19403	7.03557	5.07515	4.09973	3.23608	2.85441	2.48327	3.94162	5.82518	6.86525	8.33916	8.93019	8.7511	6.83275
		3	0.658848		2.12889	1.32496	2.21356	3.7041	4.01818	2.42352	1.51152	2.04003	3.17014	3.88215	3.6172	5.04564	4.0534	2.86897	3.54093	5.60117	6.45734	5.8479	5.07254	4.65505	5.33357	6.3577	5.32178	3.40339	2.28804	3.08195	6.54395	7.67895	6.5503	6.79149	6.74411	6.07274	6.08318	5.70144	6.37856	6.15488	4.03091	3.20111	3.10541	4.18386	5.63135	7.40113	7.61806	6.15541	4.21196
		3	1.03617		4.91215	2.624	1.86546	2.03504	2.1596	2.15878	1.8169	1.75681	2.20235	2.64646	1.80129	1.24115	1.38776	1.83992	2.99931	5.13963	4.85225	3.11101	2.99962	4.00454	6.29754	7.609	5.4724	3.42593	2.07025	1.72588	2.85707	3.89784	3.50892	4.55093	5.16666	5.76633	6.58438	9.48927	13.9271	14.2522	8.83405	4.44667	2.96562	4.72437	5.0218	4.4041	4.26041	4.0081	3.20829
		3	1.24164		4.12866	2.21792	1.35269	1.03877	1.84969	3.3471	3.04208	2.16813	2.03084	2.1582	1.90629	2.46456	1.96881	2.14131	3.09244	4.36112	3.74824	2.56004	3.3904	4.27155	5.06433	5.42342	4.5803	4.18409	3.1416	2.19196	2.35693	3.6401	4.03463	3.12563	3.91207	5.65755	6.1196	6.59404	9.16465	9.65326	5.89068	3.33343	4.34843	8.49023	8.01016	5.80042	7.53175	5.77557	3.28147
		3	0.914926		1.72499	1.783	1.62021	1.50644	2.18263	2.73674	2.03215	1.63717	1.41338	1.6611	3.27572	6.06659	5.24238	3.00715	1.96	2.51318	3.53527	4.17693	4.43094	4.118	2.92806	2.6152	2.75305	3.77326	3.88367	3.07129	3.20742	4.56798	5.31609	4.7136	5.47394	7.6211	7.68222	5.94638	5.07677	4.97573	3.73883	2.72467	3.52651	6.31879	6.56964	8.74988	12.8832	9.90469	4.70487
		3	0.584699		1.54079	2.7511	3.13725	3.27949	3.55179	3.08538	1.95531	1.49605	1.13805	1.41035	2.99661	6.41665	6.43031	4.36956	2.3042	2.13049	3.97629	5.35463	5.34934	4.35576	3.32725	2.54256	2.12656	3.30645	4.39622	4.1168	3.30771	3.31606	3.93162	3.73225	4.33511	4.81391	4.47378	3.32376	3.17181	3.35364	3.4232	3.37307	3.93693	4.83692	5.11902	5.39686	7.31139	7.05181	6.46071
		3	0.475952		1.28976	2.61109	2.6674	2.35087	2.63131	2.4305	2.19957	1.82186	1.43725	1.77818	2.13507	2.89614	3.74076	3.86468	2.99819	2.5241	3.94628	5.57543	5.39464	4.17594	3.29561	2.9065	2.76281	2.85713	2.77612	2.43761	2.3847	2.88204	2.66186	2.25273	2.85576	3.54859	4.05583	3.38915	2.29868	2.10899	2.73789	3.64401	4.30151	3.69176	3.13463	3.26871	3.43169	4.95173	5.70243
		3	0.451338		1.55583	2.89423	3.90479	3.64395	2.40382	2.06369	1.84132	1.56454	1.56774	2.63931	2.85071	2.11186	2.75462	4.66719	3.87558	2.73919	3.74929	3.9985	3.2614	2.35919	2.41659	2.68495	3.57415	3.78418	2.34053	1.63655	3.28335	5.69322	4.92567	2.63393	2.84432	5.49458	7.78711	6.97575	3.9976	2.49089	2.88896	4.31043	5.41166	5.03101	4.48693	3.88036	3.99136	6.14131	9.26227
		3	0.433488		1.15179	2.93969	5.66352	5.78269	3.23947	1.81103	1.47507	1.16298	1.7749	3.6842	3.77858	1.96132	3.16242	5.92593	5.5599	4.40854	5.01374	4.14525	2.62131	2.46429	3.3198	3.05814	3.18989	4.25247	3.46724	2.2578	4.05922	7.25178	5.2584	3.96415	4.47678	5.72879	7.92788	6.62137	5.14606	4.19974	3.43093	4.50295	5.97947	7.48546	7.67227	5.60031	4.46667	9.94187	17.2867
		3	0.41682		1.08626	1.60877	3.27395	3.47261	2.15974	2.27232	2.53946	2.23194	3.94099	6.91768	6.63207	4.02313	3.42675	3.7315	3.12	2.68137	3.99923	3.39701	3.40982	4.82631	5.27176	4.33645	3.96943	5.65885	5.74473	3.87435	5.2712	7.48773	5.65409	4.95432	6.13275	7.65088	8.19149	6.88022	6.14538	6.20186	5.29429	4.7819	5.35012	7.09548	8.4692	6.81019	4.691	6.58599	11.3204
		3	0.538508		1.89516	1.82364	2.12642	1.96647	1.7319	2.75392	3.69153	2.79184	2.19923	3.09636	3.14667	3.65521	4.97388	4.58084	4.50365	4.74545	5.21167	4.32451	4.34015	4.92196	4.20176	3.45645	3.30205	3.52681	3.25132	1.87573	2.4371	4.673	4.0473	4.15539	5.33545	6.36468	7.25869	5.7803	5.85829	7.03941	6.59366	4.7188	4.35368	7.92367	9.9346	6.43702	4.54032	4.20549	4.9699
		3	0.976458		1.78797	1.80562	2.14854	2.22784	1.90896	2.45464	3.33468	2.3688	1.30245	1.21959	1.67146	2.15323	2.98451	3.53038	5.20613	5.72827	5.29676	3.64217	2.89545	2.85393	1.93951	2.0473	2.39882	2.25888	2.1425	1.92374	1.97745	3.06233	3.88082	3.48078	2.95185	4.09015	5.18083	5.71629	5.34183	5.02174	4.688	3.12387	3.93193	9.8289	11.9838	6.80021	4.31574	4.47087	3.77931
		3	1.35003		0.933301	1.18731	1.81037	1.90145	1.42388	1.36538	1.83272	1.84691	1.22893	1.36715	1.92743	1.90397	1.62136	1.79857	2.97224	3.6901	3.52226	3.02273	3.19173	3.06956	2.12718	1.64766	1.96161	2.23268	2.80682	2.49304	2.3477	3.28343	3.9875	3.39348	2.65909	2.69295	3.41185	4.09614	5.27161	4.52839	2.84315	2.67778	3.53873	6.5539	7.9379	4.15097	3.63762	4.84484	4.61628
		3	1.00386		0.779082	0.942882	1.17729	1.26664	0.968936	0.777479	1.57975	2.65907	2.34764	1.40171	1.70693	2.08545	2.60604	2.47137	2.76206	3.35495	3.3124	3.56813	4.84367	5.33967	4.36722	3.55493	3.57303	4.36336	5.05929	4.37884	3.79899	4.37744	4.40421	3.10003	2.3095	3.39037	4.27535	5.27012	7.02672	6.2996	4.36665	4.62533	4.94354	4.29441	3.84682	2.98299	4.11937	6.88192	5.89799
		3	0.574315		0.966865	0.773104	0.880554	1.40601	2.13326	2.18042	2.6444	3.51524	3.21767	2.33851	2.251	3.40142	3.82474	3.4065	2.48717	2.84579	2.9769	3.04583	3.42323	4.05174	4.39739	4.26905	4.04923	3.55805	3.30809	2.67904	2.6003	3.70659	4.53735	3.58376	2.94709	4.25838	6.51024	6.30558	6.39653	5.45379	5.03307	5.67255	4.68931	3.00725	3.50794	4.54287	6.12156	9.03587	8.1439
		3	0.430995		1.01808	1.3326	1.35516	2.72752	4.81746	4.64305	4.13938	4.20081	4.20921	3.31232	3.30809	4.38586	4.97035	4.03004	3.02617	2.87384	3.40981	3.46329	2.77858	2.57796	2.63399	3.40527	4.7001	5.47677	4.85869	3.81912	3.49584	4.01062	4.80989	4.53255	3.89361	6.08035	7.71928	6.80313	5.92507	6.31055	6.3707	5.58348	4.75575	5.04773	7.47683	7.51034	5.81287	6.93915	8.18535
		3	0.421353		2.13765	3.32022	3.62183	4.12325	5.69428	4.50316	3.67363	5.08254	5.50703	3.46803	2.2935	3.297	3.74895	3.22312	2.60569	2.58554	3.17299	3.5748	3.35031	3.66478	4.67414	4.00472	4.11055	4.81111	5.64604	5.58621	4.59755	4.29399	5.27011	5.43902	4.76819	5.58342	5.3774	3.81904	4.86587	7.37842	7.32523	4.54394	3.99444	6.2742	8.57173	7.46312	4.46032	4.24916	5.58901
		3	0.432955		2.2742	4.29789	4.78242	4.17954	3.95276	2.70028	2.53835	4.3521	4.53222	2.37317	1.38211	1.90944	2.67465	3.12656	3.46462	2.8022	3.06235	3.94581	3.60125	4.28984	5.64624	4.86711	3.36741	3.02785	4.2524	4.96562	4.3661	4.18991	4.89768	5.20486	4.55646	4.7603	4.53562	3.92297	3.42622	4.80995	4.75464	2.62012	2.40525	4.44506	6.20038	6.39386	5.52827	5.18766	6.76887
		3	0.449292		1.2902	2.47006	2.90763	2.5779	2.38253	1.46648	1.43944	2.59599	2.76276	1.63722	1.24429	1.23842	1.72279	3.00046	3.80121	2.70022	2.33225	3.1203	3.50246	3.34607	3.58168	2.69212	2.06494	1.43006	1.45471	1.90385	2.36697	2.61951	2.93935	2.88784	3.13608	3.67456	3.45372	3.23854	2.40029	2.60829	3.23249	2.89366	2.98813	4.03497	3.54241	3.17571	3.34577	3.44576	4.24661
		3	0.476731		1.50745	2.58164	3.40075	3.60119	2.81112	1.45464	0.949472	1.54268	1.88877	1.45695	1.12237	0.997816	1.29218	2.63058	3.4355	2.55216	1.87366	2.14961	3.10374	3.18528	2.21246	1.34884	1.57689	1.94489	1.53397	1.52017	2.24048	2.67736	2.35898	1.92921	2.49804	2.71112	2.37199	2.18793	2.51255	4.02703	5.69745	4.97183	4.22253	4.66216	3.15601	2.2833	2.6584	2.74072	2.42183
		3	0.50645		1.8159	3.35208	5.45966	5.09847	3.49704	1.96138	1.13753	1.28276	1.76629	1.79457	1.52499	1.15076	1.15743	2.20122	3.03502	2.68626	2.21941	1.75516	1.8581	2.44055	3.15187	3.00476	2.90583	3.76488	4.34788	2.94439	2.40957	2.86608	3.34079	2.77237	3.07008	3.65962	3.5089	3.92161	5.03138	7.2568	7.99698	5.47105	4.00792	4.75993	3.93886	3.78058	4.40993	3.63853	2.6955
		3	0.486375		3.26852	4.58122	6.28065	4.97012	3.39597	2.86989	2.14647	1.82558	1.94443	1.95859	1.79315	1.39062	1.60714	2.95945	3.70739	3.43903	3.39747	2.83603	2.33442	3.8423	6.07611	5.85979	3.97216	5.15392	7.8363	6.00322	2.58574	2.25498	3.30275	4.0484	3.77793	4.87341	6.54382	6.25125	5.84283	5.91914	5.05039	3.32609	3.9458	4.42923	3.70721	5.50924	7.13886	6.18865	5.75306
		3	0.449259		2.58147	2.98388	3.41005	2.2787	1.78414	1.57285	1.30113	1.44255	1.73883	1.95455	2.08932	1.83564	2.56028	3.71636	3.63567	3.63957	4.36617	4.08788	2.83343	2.47049	3.01046	3.177	3.06463	4.75555	7.39859	6.05226	3.37716	2.6109	4.32275	6.56018	5.67411	5.45632	7.49947	6.66446	5.75379	6.02031	4.48454	3.45432	4.59098	5.05115	5.05313	7.33667	8.12696	6.68213	7.32603
		3	0.42945		2.86367	2.99464	2.83761	2.38233	2.12019	1.49285	1.10579	1.20316	1.61054	2.07842	2.28622	2.13831	2.44518	2.90792	2.4242	2.78465	3.50631	3.1488	2.0634	1.24277	0.682502	0.992057	1.80139	3.18237	4.2208	4.29755	4.00542	3.4112	4.1911	6.99034	7.03153	5.61663	6.13817	4.85981	4.24879	4.88225	4.07474	3.78498	6.06739	7.17214	6.66115	6.55084	6.25005	4.90762	4.51392
		3	0.430553		2.37127	2.11352	2.02986	2.30723	3.02168	2.65696	2.44077	1.85245	1.4767	1.68122	2.15496	1.90777	1.71841	1.72448	1.98213	3.29595	3.53943	3.70942	3.51136	2.17375	1.83463	1.82487	2.71245	3.22118	3.35567	3.6265	4.02184	3.72464	3.49143	4.48765	5.68687	4.55862	3.55569	2.9365	3.0638	4.51144	4.50443	4.34213	3.82405	4.54677	5.36932	6.14171	6.35849	6.04349	4.99518
		3	0.43436		1.90823	1.56407	1.76446	2.82087	4.17665	4.41896	4.62657	3.70139	1.95384	1.32353	1.77323	1.63062	1.51667	1.66544	2.29852	3.26478	3.83051	5.22262	5.51069	4.24698	3.61159	4.11586	5.39707	5.59188	5.27258	5.03375	4.37198	3.98452	3.532	2.89681	3.7204	3.54569	2.67886	3.08939	3.99962	6.00108	8.41748	8.22545	5.35505	3.55009	4.17142	4.90364	4.73556	4.75437	5.2611
		3	0.417772		2.01277	1.51115	1.23006	1.60778	2.89224	3.61763	4.31275	3.95478	2.14485	1.57394	2.00241	2.11097	2.50082	2.44968	2.85447	3.1129	3.36109	4.72928	4.84802	3.05703	2.55883	2.90508	4.33487	4.21619	4.88849	5.2648	5.32953	6.09234	5.20887	4.0441	4.23064	5.08309	5.76065	5.5441	7.12191	7.79398	7.43151	7.86561	6.21242	6.09762	6.11982	6.76059	4.49904	4.23523	7.30886
		3	0.405732		3.13696	2.52536	1.56654	1.35524	2.34564	3.2306	3.87447	3.63055	2.46267	2.04506	2.6183	3.30544	3.72749	3.28523	3.72589	3.472	2.44635	2.98733	3.06452	2.35959	2.09803	2.89414	4.48452	5.17307	5.07514	4.57289	5.06478	6.57475	6.57119	4.45028	3.48802	5.58396	8.09052	8.89514	11.0164	9.93851	7.13135	6.12295	6.04257	7.94903	10.2776	11.4168	8.07814	7.44839	10.4831
		3	0.414107		3.80931	3.03235	2.08839	2.08892	2.45616	2.88762	3.04969	2.43048	1.50703	1.82531	2.86183	3.05023	2.80418	2.27174	3.0689	3.46308	2.80947	2.22281	2.24131	2.36722	2.99064	4.00663	5.41347	5.51286	5.12217	4.56647	4.75179	5.11246	4.46758	3.08617	1.75849	3.34177	5.37916	4.38685	5.64302	5.96129	4.90652	6.02904	6.71712	8.81103	11.9797	15.12	12.0581	8.98898	8.56804
		3	0.42587		3.45583	2.97819	2.92578	3.59862	3.32356	2.54902	2.93105	2.42017	1.88573	2.93472	3.7278	3.20097	2.46741	2.7353	2.84168	3.35846	3.80714	3.39965	3.16178	4.03314	4.79164	4.15791	4.84351	5.79517	4.97789	4.39547	4.27078	4.23545	4.34045	4.26599	5.25835	5.51767	5.56797	4.58759	6.00521	7.01562	7.23733	7.70543	8.68293	8.86721	11.9764	17.8262	16.6157	10.8388	6.66626
		3	0.436863		1.84744	2.02542	2.60755	3.40263	3.442	3.88336	4.5133	3.96384	3.60267	3.9482	3.68961	2.54093	2.75464	3.98507	3.52255	3.24197	4.28739	4.3682	4.33313	5.96086	7.2746	6.12826	5.68533	6.09049	5.11885	3.53714	3.8792	4.55327	5.08856	8.06072	10.8914	10.4222	8.7589	5.82524	5.58524	9.19374	11.9681	11.0646	10.1417	9.51181	11.7264	13.6711	10.3257	6.85961	6.5788
		3	0.526191		0.785618	1.50448	2.4051	3.00495	3.97494	4.89357	4.47347	2.758	1.8812	2.43166	2.37706	2.21872	2.48356	3.09075	2.42017	2.01178	2.69621	3.25022	3.25672	3.86741	4.4776	3.78017	3.53901	3.93288	3.77871	3.06568	2.72726	2.95224	3.33157	5.76472	8.03202	7.74575	7.66245	5.16208	4.919	9.22371	12.2329	7.93805	4.41077	5.25734	8.4799	9.51707	5.36063	3.80919	5.61034
		3	0.847691		0.810844	1.44351	2.14198	2.39443	2.86972	3.2441	2.62149	1.63627	1.30698	1.6349	1.72886	1.73176	1.74732	1.46585	1.12034	1.76817	2.57137	3.04575	3.14325	2.78325	2.55708	3.19546	3.85564	3.87677	4.71759	4.66509	3.25746	2.66968	2.51117	2.60727	2.70641	2.55568	2.8794	2.23993	3.56173	7.31727	8.28749	4.30206	1.69455	1.95498	5.15485	7.23112	5.75999	4.99293	6.69487
		3	1.26068		1.02673	1.17535	1.40312	1.83276	2.39381	2.40324	1.93156	1.71474	1.7847	1.9873	1.53666	1.41973	1.42295	1.02198	1.52249	2.97105	3.80974	3.20889	2.49054	3.25437	4.0046	4.60066	5.02114	4.75816	6.00939	6.57481	4.49272	3.17951	2.64341	1.90576	2.17895	2.26749	2.00857	1.78601	2.60392	4.98217	5.09543	3.54355	2.33066	2.10961	3.08112	5.30825	5.60418	4.69022	6.28552
		3	1.26785		1.1406	0.874938	1.02218	1.49005	2.46129	2.11994	1.46387	1.5127	2.27667	2.67494	1.52026	1.06627	1.30543	1.13547	1.25182	2.36727	3.19852	3.28921	3.55658	5.60124	7.22816	6.70091	4.99553	3.73346	3.25657	3.53402	2.82232	2.43815	2.24804	2.48924	3.12308	3.55677	3.35326	2.72708	3.46719	5.72033	6.58394	5.42212	4.22861	3.24172	3.20743	5.01517	6.7695	6.72302	6.73339
		3	1.04202		1.63098	1.35127	1.45399	2.17238	3.13956	2.92552	1.9399	2.19394	3.70263	3.55669	1.87432	1.06006	1.3118	1.36202	1.26503	1.44365	2.26947	3.0006	3.14605	3.46306	4.62856	5.11741	4.58492	3.49375	2.27709	1.79597	2.12495	2.64619	2.96313	3.03196	3.29208	3.59967	3.83987	3.02395	3.2925	5.20774	6.0584	5.79577	4.70151	3.80119	4.78003	5.83817	6.13465	5.99211	6.63588
		3	0.922002		1.98453	1.55093	1.65537	2.59076	4.12592	3.26795	2.30477	3.13714	3.98096	3.22701	2.17844	1.8181	1.2879	1.04866	1.0412	1.03044	1.24309	2.16773	2.45089	2.1911	2.79143	3.59114	3.71162	4.31634	3.95851	2.33402	1.90228	2.28761	3.76007	4.5137	3.60921	3.26531	2.9702	2.6059	3.85334	4.65952	5.87884	7.04113	6.50551	5.17907	5.70546	6.99388	7.07589	7.70561	8.91348
		3	0.712737		1.60577	1.23549	1.34786	3.1448	4.68152	3.34305	2.29348	3.38782	3.93068	3.0894	3.47523	3.76166	2.45803	1.75748	1.57114	1.21334	1.19427	1.80237	1.74504	1.49996	2.21779	2.3383	3.59243	6.35058	7.06089	4.69244	2.94423	3.43328	5.67142	7.55697	7.12433	5.13115	3.46244	2.65604	3.9117	4.47251	4.66477	5.43352	5.4409	4.47543	4.50201	6.1814	9.28234	10.9998	12.4107
		3	0.531767		1.51912	1.41618	1.62787	2.65923	3.80846	3.07286	2.50454	3.21591	3.08593	2.06115	2.60633	3.50258	3.13322	2.58154	1.83385	1.64409	3.27878	3.83516	2.39843	2.10499	2.60507	2.84692	3.00794	3.77328	3.98537	3.29094	3.83645	4.31654	5.32317	5.97034	5.35311	4.84989	4.40444	3.28365	2.68325	2.56591	2.72415	2.93486	2.73367	2.67773	2.56514	2.78632	4.22982	5.01261	5.21986
		3	0.4621		1.23231	1.61222	2.73122	3.71939	2.97543	2.83274	3.5076	4.33577	4.22097	2.88062	2.31844	3.26971	3.69538	3.78076	3.34788	3.36307	5.61418	5.88495	3.48955	2.63557	3.64745	5.16413	5.81143	4.59547	3.92381	3.56869	3.22315	3.67058	5.05612	5.74391	4.90207	4.64531	5.07517	4.53047	3.47621	3.86666	5.22772	6.18204	4.35826	4.17898	4.77468	4.70009	3.92013	2.97717	3.94109
		3	0.437846		1.3043	1.81128	4.17147	5.88727	4.77785	3.64083	3.32335	2.90974	2.77272	2.34171	2.49767	2.99429	3.01494	3.34932	3.49985	2.67168	3.56176	3.90467	2.6159	1.91345	2.19629	3.68823	4.10133	3.76964	4.11118	4.71921	3.17517	1.86342	2.90565	4.21585	5.25951	6.48111	6.0745	5.68911	6.18917	7.80897	10.2899	11.8587	6.74467	3.46606	4.93323	6.92257	6.62135	5.35378	5.44362
		3	0.42161		2.27951	2.15434	2.6267	4.20042	5.16819	5.09691	3.80493	2.48584	2.0037	2.35369	2.62527	2.7497	3.22516	3.28665	3.10488	2.16599	2.56962	2.42038	2.0991	1.4803	1.96815	2.60253	2.46724	2.9864	4.75158	6.20287	4.8172	2.57413	2.72986	3.96015	6.21203	7.39864	5.55929	5.01086	6.61995	7.33438	10.1637	13.3825	8.13408	4.3191	6.58491	9.99257	10.2051	9.93421	11.0319
		3	0.424912		2.35663	2.34244	2.71434	4.57856	5.74248	4.85665	2.9621	2.03128	1.95057	2.79604	4.21771	5.07365	5.11203	4.38287	3.34733	3.50722	4.95477	4.75174	3.38648	2.7553	3.36816	3.69158	3.08047	2.8579	2.58185	3.18659	2.93226	2.82676	4.54715	5.16371	5.2814	6.35432	5.68315	6.19261	7.55367	8.65366	12.9101	18.244	14.2774	11.6122	16.1245	18.0215	16.3103	14.5293	13.7396
		3	0.688533		2.05811	2.36982	4.16208	6.73783	6.18019	3.25277	1.53195	1.41923	1.64052	2.57019	3.93599	4.46872	3.55865	2.41467	2.25039	2.94372	4.7535	4.83086	4.01119	3.30279	3.22972	2.98364	2.27655	1.97641	1.77116	1.582	1.95475	2.98346	5.5488	6.55336	6.82171	8.31151	9.86586	9.51101	7.59965	5.37698	8.9702	15.2682	17.2404	18.5892	19.3743	16.9734	13.2676	10.5325	8.43766
		3	1.56365		1.85043	1.8632	3.05831	4.92903	4.05244	2.0144	1.19124	1.28195	1.88094	2.40521	2.47388	2.5541	2.196	1.9443	1.92842	1.9141	2.55844	2.77271	2.60005	2.42046	1.82531	1.36684	1.42631	1.95786	2.48211	2.31879	2.35233	2.24709	3.1515	4.28805	4.58562	5.60507	6.86996	6.35877	4.1983	2.82307	3.44697	6.51592	10.168	12.5186	11.3276	7.5532	6.41466	5.85049	5.84683
		3	2.3016		1.74165	2.50367	3.01644	3.40933	2.97646	2.25011	2.08172	2.47772	2.36591	2.44653	2.15653	2.22444	2.55816	2.50119	2.74243	2.86827	2.97917	3.31071	2.86248	2.17209	2.05583	2.70478	3.82995	4.72699	3.38771	2.00355	2.24063	2.62827	2.78358	3.20851	3.76385	4.57834	6.51435	5.83579	3.55074	3.0752	3.81957	4.85141	5.75419	6.35824	4.9342	4.80902	5.55638	6.21995	7.33401
		3	1.61603		2.60501	3.01404	3.36668	3.77381	4.1089	3.97889	3.53994	4.20865	4.16569	3.48869	3.0579	2.96687	3.39709	3.82779	4.88674	4.82019	3.54289	3.73556	3.80964	2.82909	3.42288	5.61497	8.2954	8.61398	4.81921	1.84883	2.1675	3.33706	4.12537	4.15904	4.1229	4.76978	5.72782	4.95257	3.1363	3.60445	5.58826	6.90122	6.2354	4.62455	4.40665	6.37536	7.90402	8.11337	6.62971
		3	0.795736		3.15138	2.41055	1.84259	2.45532	3.05991	3.24422	2.6113	3.07921	3.12048	2.67792	1.99758	1.73651	2.12708	2.60891	4.25486	4.6378	2.91781	3.33604	3.80383	2.7886	2.21863	2.74286	4.0518	4.71067	2.5078	1.6212	2.05853	2.98844	3.22361	3.18458	3.15636	2.65795	2.51119	2.62279	2.6037	3.83248	4.66149	4.81074	4.88449	4.39681	3.54429	3.89367	6.10595	7.06559	5.23381
		3	0.521669		2.43302	2.18187	2.17071	2.95126	3.6889	2.97614	1.77306	1.51987	1.42128	1.49933	1.88562	2.5789	3.02511	3.1233	3.60253	3.54285	2.58641	2.284	2.65449	2.26586	1.9505	2.42057	3.824	4.33119	3.72848	3.4933	3.4498	3.59364	4.54084	5.54453	4.40304	3.43464	3.19859	3.54699	3.30395	3.57913	3.9238	4.60028	6.13723	7.03833	5.57538	4.46938	4.81	5.76707	5.08649
		3	0.473735		1.96211	2.57756	3.68482	4.67745	4.92402	3.83493	3.1095	2.46971	1.80436	2.07028	3.6308	4.09169	3.49175	3.42328	4.20015	4.34861	3.31367	2.91462	3.62596	4.50397	5.64616	5.45913	5.8088	4.98263	3.48993	3.19236	3.22312	4.18275	7.19447	9.53927	7.96651	5.47112	6.00396	6.90699	5.81782	4.81667	5.23235	6.87264	6.46632	4.36755	4.17112	4.76442	5.49076	4.84166	4.89658
		3	0.45291		1.55712	2.74927	4.5154	4.4674	3.19729	2.82711	4.09539	3.70901	2.27603	2.32136	3.78641	3.66141	2.41463	2.36755	3.61706	3.88537	2.86155	2.62157	4.3148	7.20923	9.26736	7.72214	5.27384	3.07153	1.96314	2.81975	4.82384	6.10516	6.59583	10.4514	10.9604	8.63046	7.66989	8.60438	8.55123	8.11679	9.11576	12.1431	10.3052	5.61196	3.46072	4.88922	5.86711	5.35034	5.60629
		3	0.501758		1.66318	1.58395	1.98273	1.65103	1.00691	1.46177	2.76503	2.76527	2.26776	2.13317	2.60797	2.35647	2.94575	3.85538	3.68671	3.31718	2.09098	1.83652	2.55011	3.52179	5.1128	4.07963	2.96366	2.25892	1.73365	3.25555	7.44994	9.24317	6.62193	6.11401	6.27341	3.85529	3.13851	4.03858	4.75581	5.32919	5.96579	7.75588	7.3992	4.52904	3.2632	3.3311	4.53671	5.74843	6.38447
		3	0.667206		1.94503	1.54807	1.081	1.69077	1.63768	1.16988	1.22564	1.30531	2.06632	2.70181	2.62504	2.71411	4.68102	6.50044	5.39991	3.33027	2.35594	2.44393	2.90862	2.99249	3.09364	3.29437	3.26591	3.26392	2.22066	2.21505	4.16062	5.54701	3.1704	2.62562	2.01419	1.43098	2.16709	3.42063	3.26407	2.85016	2.53181	3.24396	3.81823	3.60346	2.62713	2.34386	3.26132	4.94249	5.88088
		3	0.795259		2.37799	2.45012	3.25928	4.04041	3.58875	2.4105	1.66028	1.82625	2.32019	2.4426	2.03755	1.51959	2.85079	5.06164	4.85954	2.80123	2.08697	3.21767	4.1742	3.87726	3.22909	2.90968	3.34675	3.68478	1.9769	1.54154	3.15887	4.55477	3.2354	1.82352	1.38087	1.52168	2.53107	3.87331	3.42074	2.0928	1.72432	2.56373	4.50578	4.92048	4.07987	3.12724	2.67037	3.50827	3.86101
		3	0.714161		1.55612	2.76599	3.94311	3.87792	3.66795	3.6836	2.67094	2.34587	3.01718	3.06167	1.94298	1.44674	2.7281	4.74585	5.57505	3.56724	2.49823	3.08931	3.54638	3.3643	2.91653	2.98432	3.69511	3.94485	2.06789	1.59306	3.50359	5.01261	3.99862	2.54737	2.58401	2.62174	2.68491	3.27086	3.22977	3.5706	4.2459	5.03961	4.8326	4.34268	4.35619	3.90389	2.5394	2.08895	2.1193
		3	0.753514		1.24763	2.28073	2.84817	2.5789	3.64443	4.57301	3.00867	2.30378	3.69213	4.68687	3.19161	2.25414	3.20286	3.82304	3.2768	2.40938	2.89888	4.43887	4.09281	3.2404	2.33057	1.97771	2.52049	2.7009	2.42916	2.26421	2.58357	3.40561	3.18564	2.955	3.31717	3.64844	3.72834	3.57687	4.04752	5.87865	8.56121	8.95205	5.94738	3.82417	4.90808	5.22385	3.73494	3.38738	2.47438
		3	0.871752		1.29764	1.98699	2.09586	1.97405	2.25846	2.54252	2.07043	2.13669	3.14946	3.94933	2.77819	1.907	3.06018	3.75898	3.03659	2.61062	2.91716	3.83183	3.66993	2.58507	1.45037	1.66309	2.62002	3.3914	6.06479	6.93952	4.69115	4.61028	4.53577	3.67146	3.52944	3.324	3.82263	4.09736	4.42336	4.65495	5.03997	5.65497	4.29853	4.93845	5.91692	6.24255	5.82707	5.51433	4.9017
		3	0.709079		1.16413	1.76028	2.54486	3.05267	2.81558	2.81252	3.45944	4.03414	3.73188	2.49707	2.42235	3.02454	3.63632	3.687	4.19711	5.05555	4.73091	3.92759	3.85762	3.36961	2.25753	3.39019	5.01598	6.01809	10.1282	11.263	7.68357	6.0021	4.58352	3.05934	2.78209	3.27952	5.57688	7.04079	6.17662	5.1067	4.8036	5.38512	6.0078	7.59569	7.78426	7.40669	6.41365	7.82844	9.56526
		3	0.513923		2.15797	3.06808	4.2323	3.7623	2.71702	2.60672	3.96344	6.07168	6.33665	4.43451	4.76976	6.23671	5.79347	4.46382	4.65767	6.69636	6.86046	5.66857	5.50157	5.54039	4.84176	5.00287	6.17887	6.3457	6.77678	6.95736	6.35999	5.95804	3.635	3.16846	4.06861	6.46578	11.5609	14.779	13.101	9.49055	7.53127	7.19965	6.53392	7.99874	9.02144	10.1222	10.8802	14.0192	16.7859
		3	0.461837		2.58296	3.68563	4.37708	3.23017	1.98418	1.85319	2.91878	4.65889	5.82514	4.97312	4.65147	4.24002	3.56967	3.23694	4.00376	4.11734	3.64286	3.31662	4.70882	6.53976	6.47046	5.31381	5.31381	4.98824	3.78324	4.87502	9.64785	10.2657	6.1073	5.62969	7.16484	7.5276	7.7454	8.7751	9.19337	7.94368	5.55545	4.72117	4.72516	6.52966	7.73993	7.90646	6.11316	8.27668	11.0183
		3	0.484952		1.9121	2.3108	2.79146	2.43118	2.00584	2.12479	3.18067	4.1135	4.27737	3.27985	2.16847	1.4962	1.43753	2.33304	3.12304	3.0854	1.86598	1.49027	2.1791	3.99101	4.99789	4.37977	3.889	3.22259	1.95668	2.73575	6.50821	7.3483	4.91324	5.30321	6.06377	5.73464	3.97201	3.01094	4.12029	3.88526	3.13592	3.4955	4.99112	7.74217	9.48325	8.44228	4.72595	2.88746	2.99297
		3	0.508363		2.33208	1.41432	1.33473	1.75213	2.0634	2.58281	3.30672	4.01159	4.13873	2.48398	1.19194	1.31843	1.9951	1.85977	1.87799	2.25035	2.29745	2.13263	2.14065	2.54135	2.94735	2.58634	2.54022	2.5597	2.72329	2.82619	3.51908	3.6568	3.21269	4.27267	5.17743	4.0336	2.21849	2.66187	4.31822	4.06092	3.36282	2.81446	2.80978	4.12421	5.83668	6.80246	4.86625	2.65032	2.17739
		3	0.484949		3.73566	1.70357	1.39422	2.05683	2.9875	3.93689	4.33362	4.93799	4.87035	2.77344	1.59302	2.25782	3.08027	2.79378	2.08957	2.46245	2.4399	2.32188	2.68488	3.21024	3.1087	2.36739	2.14385	2.84652	3.15779	2.66254	2.86278	4.06288	5.39443	6.5452	7.76139	6.28526	2.75565	2.32319	4.20827	4.80733	4.80472	4.5927	4.10061	5.26364	8.81141	11.4537	9.15032	5.27745	5.90007
		3	0.454125		4.20508	2.22763	1.98763	2.11869	1.92269	2.23981	2.45382	2.66338	3.01106	2.51481	2.61215	2.87647	3.36908	3.50212	3.6052	3.79317	3.14652	1.79915	1.93624	2.57221	2.75933	2.34384	2.63898	3.4185	3.65805	3.04483	3.76628	5.93381	7.63588	7.22854	7.17522	6.80819	5.17321	3.42111	3.02166	3.46826	4.46692	4.95169	5.49681	5.44689	7.14082	8.83003	7.54621	6.32897	9.11367
		3	0.454592		5.60753	3.12526	2.18703	1.93353	1.56939	2.13524	2.5807	2.29899	2.18011	2.56858	3.89728	4.36092	2.5346	2.39259	3.87312	4.89674	4.21397	3.05316	2.61842	2.94831	2.90744	2.60489	2.78151	3.47287	3.18545	2.7037	3.07624	3.63588	4.96654	5.83595	6.53424	7.88549	8.54985	6.92614	4.8085	4.62635	4.6041	6.20072	7.20388	6.5227	6.29875	5.84979	5.25226	6.27479	9.47502
		3	0.477069		5.28843	3.14898	2.40622	2.10932	1.30892	1.22839	1.49378	1.6752	2.02212	3.33452	6.35626	7.66003	4.78316	3.31651	5.02951	5.07708	3.72469	3.69096	4.04546	3.53359	2.54533	1.94835	3.02615	4.74851	4.87167	3.54665	2.83688	2.86019	4.39072	5.19245	4.22284	3.95927	5.46871	6.2853	6.66948	8.07604	8.35249	8.12444	8.53129	8.22765	10.8707	10.3729	7.58334	5.78481	6.35321
		3	0.492612		3.46445	2.94063	3.47094	3.24602	2.00299	1.3667	1.19483	1.55477	1.80935	2.58065	5.08214	7.26138	5.5196	4.3235	4.76553	3.52497	2.66613	3.36626	3.08937	2.09197	1.79166	1.70177	2.18407	3.68789	4.21887	3.70911	2.90808	3.32533	5.6508	5.66631	3.93699	3.92269	5.5752	5.39593	5.6575	8.42886	9.6173	10.3129	11.1239	11.9199	15.1193	12.2674	6.90591	3.82014	4.12059
		3	0.476581		4.0194	2.82437	2.20202	1.8938	1.70968	1.74358	2.18689	2.82376	2.53085	2.72184	4.44477	5.30588	4.39637	4.0905	4.8222	4.00063	3.44101	3.60251	3.16016	2.31654	2.28927	1.94777	2.04352	3.32038	4.78886	5.61667	4.58492	4.74689	5.97487	4.94059	3.31668	4.38075	6.73546	6.47673	5.06852	4.66893	4.83215	6.01648	9.4005	10.2135	11.2897	8.84588	5.41034	5.06182	5.93054
		3	0.445408		8.08512	5.3723	2.36597	1.16674	1.39826	1.94525	2.64929	3.14776	2.47257	2.16031	2.94501	3.06967	2.8333	4.33211	5.2666	3.87902	2.6637	3.01751	3.99198	3.77179	2.85773	1.75196	1.73766	3.44236	5.56648	6.18087	4.3917	2.77888	2.91935	2.53244	2.31034	3.2622	5.24823	6.71442	6.7385	4.82985	3.45588	5.12137	8.66778	10.5455	8.8705	6.58509	6.00779	6.12584	6.25264
		3	0.480312		3.71842	3.13355	1.98091	1.45764	1.30636	1.17235	1.61999	1.84128	1.45707	1.43585	2.22312	2.51995	3.05663	3.90837	3.7846	2.71111	2.23651	2.19923	3.05489	2.99302	2.30917	1.39298	1.3365	2.63914	4.04048	3.81835	2.20863	1.38113	1.3605	1.66161	2.21511	2.49416	2.9781	3.6427	4.05469	3.65442	4.50288	6.47089	10.5083	12.8682	9.21033	6.04498	5.56816	5.36299	5.06327
		3	0.628594		1.14068	1.81466	2.22474	2.65989	2.1922	1.24747	1.07214	1.38931	1.29094	1.0297	1.47926	2.14909	2.28069	2.36985	2.05202	1.83274	2.14199	1.98794	1.90811	1.82295	1.71509	1.61633	1.31099	2.17371	3.48418	2.85414	2.17909	2.04599	1.59218	1.7376	2.37718	2.69583	2.43997	2.07154	1.72014	2.22867	2.99224	3.82116	5.22343	6.49033	3.91482	2.73994	3.29451	2.86731	2.71018
		3	0.771397		2.26485	2.95262	3.28454	3.08104	2.57466	1.74477	1.34288	1.48864	1.74269	1.30699	1.33175	1.95916	2.4548	2.9215	2.93924	2.27878	1.99451	1.45834	1.2657	1.46539	2.4149	3.25234	2.48879	2.26974	2.98927	2.1546	2.16837	3.16072	3.52154	2.5604	1.81592	1.92241	2.71811	3.2929	2.3203	2.72684	3.41867	3.37164	3.68602	3.31986	1.87609	2.19091	3.45382	3.592	3.79519
		3	0.800145		3.07768	3.08855	3.30067	3.14756	3.66154	4.25214	2.9883	2.40613	3.37324	3.30669	2.27483	1.80114	2.07101	2.51656	2.71564	2.60163	2.01278	1.8472	2.33437	2.62915	3.18343	3.9862	2.74402	2.19781	2.19375	1.53178	1.96915	4.22802	6.24278	5.52808	3.56596	3.64396	5.66023	6.21667	3.8351	3.59017	4.70735	4.2485	3.64586	3.56218	3.20427	4.13499	6.07731	5.56332	5.24279
		3	0.958472		4.63978	3.60928	2.61042	2.06069	3.79426	5.64648	4.24406	3.32343	4.86821	5.55375	4.60436	2.98945	2.39629	2.30978	2.7865	3.96168	3.74247	3.53654	4.34429	3.77261	3.14614	3.87254	4.02155	3.96505	3.21406	1.5931	1.43726	3.39897	6.69462	7.79878	5.84102	5.49972	6.44452	6.10179	3.67469	3.92156	5.25839	4.94935	4.19887	4.59104	5.21634	6.42218	7.16386	6.43937	6.21962
		3	1.12724		4.05168	3.50007	2.30205	1.71911	3.45162	4.91068	3.83716	3.1277	3.60334	4.05985	4.07516	3.38141	2.34526	1.82288	2.71901	5.31404	5.75983	4.77385	4.67366	3.5979	2.04341	2.1927	3.32081	4.39512	4.17141	2.86756	1.77347	2.61248	6.76172	7.9006	5.08151	2.9249	2.60863	2.18701	1.89516	3.00804	4.1625	4.117	3.30804	3.42792	4.74517	7.08884	7.55513	6.20701	5.90598
		3	0.867613		2.90058	2.9486	2.16617	1.86869	2.73445	2.97309	2.56286	3.01924	2.57386	1.91545	2.29539	2.67905	2.38671	2.44937	3.35248	4.93035	5.30318	3.3755	2.82103	2.57603	1.84972	2.35519	4.28695	5.23329	5.05149	4.06024	3.32019	5.05267	8.06672	7.68538	3.61549	2.18063	2.24938	1.93398	2.1825	3.66992	5.11303	4.72351	3.84963	4.91094	5.76081	7.17674	6.66447	5.90421	6.86954
		3	0.57106		2.11344	2.0571	2.17443	2.09083	2.38404	2.08388	2.1438	2.76172	2.4531	1.48364	0.99371	1.35958	1.76617	2.65764	3.06561	3.58733	4.03209	2.74067	1.65294	1.62181	1.48562	1.62009	3.14187	3.93669	4.49691	3.81285	3.19134	4.32787	5.85806	4.43781	2.61848	2.67662	3.09675	2.77004	2.7841	3.95855	6.07082	6.70158	6.2067	7.58222	6.58103	5.48587	5.60721	7.50329	12.2654
		3	0.477958		3.11597	2.38797	2.2824	2.87669	3.10994	2.44348	2.11147	1.97448	1.42658	1.04638	0.943729	1.61152	2.31834	2.48154	1.91004	1.66369	2.66985	2.30456	1.4126	1.84836	2.61965	2.40539	2.63163	3.0002	4.45563	4.94181	5.49334	5.17162	3.64185	2.49681	2.30915	2.87585	3.06247	3.81877	4.35746	3.29814	4.49045	6.3759	6.84906	7.41296	6.32269	5.03448	5.82306	6.91374	7.89413
		3	0.454051		2.7171	1.86724	1.96784	3.51511	4.1894	2.52	2.15295	2.24325	1.80793	1.64711	2.20561	3.16116	3.31746	2.80319	1.88009	1.50699	1.91285	1.79853	1.17986	2.19897	3.27496	3.15746	2.88828	3.04457	5.55714	8.44558	11.0359	10.2206	6.34057	3.39858	2.47035	2.47084	3.38845	6.77576	8.21034	5.07688	3.08299	3.52491	3.91535	5.64652	7.73702	7.59141	7.4651	7.21457	5.76697
		3	0.430176		3.18288	1.97568	1.71772	3.4653	4.28498	3.04868	2.97351	3.55065	3.32361	2.91145	3.14802	4.21099	3.76096	3.49466	3.36725	2.56071	2.14221	1.59411	1.63981	2.8249	3.47532	3.23549	2.4027	3.0255	5.30839	5.78588	5.71875	4.86851	3.34599	2.45482	2.69399	2.88052	4.59996	7.43453	8.27867	5.40237	3.47537	2.83283	2.83828	4.39259	7.44163	8.21228	9.04972	9.23101	7.10299
		3	0.406053		3.77084	2.4997	2.26713	2.17842	2.19216	1.99442	2.58297	3.54135	3.86072	2.94424	3.21256	4.86737	5.63501	5.46881	4.56202	3.57576	3.03004	1.91464	2.06451	3.54396	3.95655	3.76904	3.16813	3.83939	5.24066	4.59327	2.79226	2.10886	2.17799	3.10131	4.64976	5.09983	4.8036	4.99386	4.46	3.73525	5.00166	4.56026	3.21025	3.98552	6.44495	10.1685	13.4225	14.4451	11.7918
		3	0.391644		4.01949	3.35078	3.12679	2.08586	1.23061	1.43383	1.9507	3.10456	3.80619	2.91573	3.24843	4.98801	5.5645	5.18749	3.52317	2.85743	3.0508	2.11625	2.40352	3.79536	3.37848	2.86501	2.89412	3.58594	3.77201	3.26555	2.74301	3.2476	3.52518	3.70313	5.35822	5.10926	4.40887	3.98656	3.91978	5.24861	8.5841	9.04646	6.44264	6.09761	7.16232	8.83525	11.7825	16.0837	16.7873
		3	0.395899		2.61685	2.60709	2.65996	1.97334	1.68797	1.75362	2.10474	3.45606	4.24217	3.68284	4.07889	4.04452	4.03652	4.29674	3.83564	3.22168	4.02386	3.05185	2.74784	3.03927	2.00506	1.55002	1.9111	2.71107	3.42884	3.96236	3.92543	4.7347	5.90442	5.00381	5.14277	5.64636	5.09004	5.38621	5.20522	4.24778	6.51534	9.35762	9.04471	7.84045	7.45178	6.43249	5.76096	9.58806	12.5566
		3	0.410303		2.19981	2.3558	2.33119	2.25061	2.39184	1.80484	1.97418	3.38907	4.83739	4.33248	3.24865	3.28507	4.14227	6.36123	6.62771	5.59409	5.83763	4.86411	3.03805	2.37351	1.61595	1.48544	1.65845	3.09127	6.73806	7.44813	5.69407	5.18107	6.65636	7.56297	8.37479	7.22176	6.65115	6.51278	5.7871	4.22018	5.22635	8.69546	8.96587	6.42071	5.87022	6.25484	5.50202	4.45231	4.29703
		3	0.417442		3.96136	3.22931	3.27453	3.72782	3.57286	1.9148	1.24961	2.30419	3.80168	3.7826	3.097	4.13404	5.35445	6.08417	5.6719	3.85792	3.66756	2.90255	1.77103	1.33219	1.37326	1.61048	2.32951	5.87694	9.95869	9.33199	5.6654	3.24245	5.12022	7.7084	8.58281	6.71145	6.22594	7.66156	6.13551	5.01026	5.9565	5.95249	4.96569	4.35315	6.3275	8.58988	7.72022	5.0071	2.60506
		3	0.408139		3.73783	3.45473	4.96424	5.88598	4.8762	2.98526	1.89378	2.0347	2.6016	2.24738	2.0629	3.8433	4.54395	4.58634	4.18582	2.87486	1.96066	1.57916	1.46968	2.2057	2.06905	2.23542	3.10055	4.87158	5.81582	4.26029	3.44634	4.24767	5.23006	5.4293	4.9895	3.98656	6.06062	7.72603	6.2686	7.76508	10.3464	7.52275	5.29875	8.68402	12.4729	12.6265	8.57156	4.40817	3.54522
		3	0.403841		2.19913	2.77635	4.45782	4.88905	4.25364	3.85119	3.2461	2.20216	1.71897	1.39791	1.26432	2.04948	2.68682	3.19919	3.07158	2.20595	1.54599	1.79239	3.49787	5.07589	4.55462	3.13905	2.89346	2.90303	2.13115	2.07512	3.66928	5.22985	5.36677	3.63026	2.28975	2.37043	3.93178	5.11249	4.09785	5.76848	7.34557	4.71875	3.8276	7.12757	9.42914	7.69319	3.78464	2.4007	3.68753
		3	0.413425		2.22034	1.83141	2.13383	3.09237	2.98846	2.40598	2.02504	1.76588	1.59516	1.48784	1.94774	2.71742	3.92582	4.63231	3.09709	1.73138	2.20224	2.90636	3.57762	6.02287	6.20532	4.875	3.62802	2.65281	2.93169	4.03028	4.64243	4.67697	3.29179	2.13269	2.14948	2.42658	3.52504	4.35443	4.15344	4.11623	3.23207	2.47338	3.14365	6.31776	7.65176	7.66821	4.83081	3.24056	5.54575
		1	0.427753		4.06529	2.88712	2.44959	3.81684	3.66031	2.19679	2.07356	2.62904	2.2045	2.03451	3.18497	4.40783	6.37562	7.37496	5.75168	3.41774	3.60641	3.44924	3.25632	4.60575	4.61343	3.20196	2.58271	3.03762	4.9436	5.716	4.35332	3.66353	2.99473	3.30179	3.63906	3.8066	3.99726	4.90513	6.00177	5.71531	3.93182	2.85446	3.14438	4.51837	7.43442	10.7324	9.38906	7.56605	9.37887
		1	0.429438		3.18279	3.26681	2.75443	2.93084	2.30544	1.31575	1.54892	2.05357	1.79821	1.73317	3.23503	4.20455	5.20417	7.30925	7.90517	6.79208	4.61806	3.32895	3.18529	4.11003	4.30577	3.88345	2.54712	1.83184	2.78073	3.59491	4.00751	4.91363	5.51453	5.56171	4.68754	3.39814	2.97397	3.0846	3.38113	3.86135	4.46297	3.69417	2.71821	2.35611	3.57181	6.97936	7.75821	6.97758	6.71362
		1	0.426584		3.72893	4.38794	3.26071	1.79465	1.04078	1.40803	1.45295	1.47185	1.5045	1.57447	1.89962	2.31558	2.93376	3.86325	5.69755	5.83894	4.20531	3.41442	3.71916	4.26505	5.65228	6.50663	4.3482	2.40584	1.70636	2.66033	4.57702	5.47719	4.48915	3.53356	2.4612	2.49063	3.26227	3.34892	2.8726	4.10473	6.50767	6.70241	5.04651	3.07759	2.33796	2.69707	3.36266	4.8287	4.17702
		1	0.425567		3.08969	3.39876	2.56423	1.72204	1.73913	2.95096	2.98368	2.31351	2.48589	2.4244	1.77785	1.95043	2.10069	2.08019	2.16376	2.46218	2.19691	3.0001	3.89811	3.90953	4.30934	4.46355	3.52587	3.00449	2.11359	2.11998	3.42601	3.86593	3.15273	2.42639	2.19653	2.51208	3.11748	2.59447	2.27043	3.69965	6.32925	6.21969	5.63714	4.42188	3.64393	2.33525	3.01279	5.32027	5.21745
		1	0.442006		2.52504	1.88339	1.80887	1.91161	1.62563	2.36392	3.02661	3.35156	3.63123	2.68581	1.70545	1.96046	2.01191	2.13707	1.86686	1.48588	1.31137	1.95963	2.76022	3.50539	3.42019	2.60369	2.31741	2.5195	1.97619	1.62371	2.02602	3.11949	5.15779	5.94887	4.41752	3.56121	3.31362	2.91593	2.93488	4.88335	6.35056	6.33022	5.1618	5.46554	6.9557	5.17132	3.27874	4.90934	5.60723
		1	0.473927		2.27185	1.596	1.52004	1.85394	1.30718	1.35588	2.04566	3.14841	3.58395	2.87018	2.38528	2.31986	2.25053	2.52737	2.50539	1.98455	1.62609	1.24367	1.57848	2.69692	3.41874	3.81908	3.79129	3.01997	2.03518	1.64402	2.6423	5.63086	9.62996	9.08475	4.93548	3.31736	3.82795	4.71583	4.21903	4.42609	6.73374	7.99629	7.23955	7.20232	7.8062	6.55213	4.52289	4.702	6.04823
		1	0.49379		2.24232	2.63648	2.99676	2.62769	1.94567	2.24424	2.53767	2.50166	2.4071	2.47706	2.80892	2.45084	2.41202	2.86442	3.0066	2.12609	1.35404	0.917265	1.36481	2.32515	2.82631	3.77026	4.68393	4.39468	3.13439	2.4631	2.91523	4.9893	6.79998	5.38524	3.04708	4.39521	5.97261	6.48507	4.78352	4.29533	5.5594	5.89947	6.35793	7.16698	5.95413	5.04674	5.16302	4.74453	5.09633
		1	0.506131		1.49444	2.34274	2.69071	2.28759	2.28833	3.35522	3.49124	2.58846	2.23701	3.48948	4.1238	3.43562	2.89955	2.62859	2.6236	1.79517	1.67521	1.97909	2.64389	3.70419	3.55273	3.4602	3.73452	4.27578	3.83348	3.37929	4.12544	5.0482	4.49039	2.36835	1.80271	3.86271	5.77762	6.61661	5.74551	6.13207	6.97373	6.04006	6.57936	7.38601	5.60906	4.14554	4.0965	3.71747	5.1252
		1	0.496506		0.600575	1.00636	1.24928	1.21415	1.64993	2.3561	2.33213	1.52873	1.73375	2.80155	3.06478	1.97987	1.94897	2.29187	2.47999	1.84737	2.64944	3.40804	3.22674	3.54259	3.37639	2.98259	2.0799	1.99296	1.85101	1.83392	2.21941	2.9732	2.42353	1.55464	1.53598	3.09362	4.83601	5.08986	4.41627	4.64603	5.19888	6.00016	7.33178	7.59218	6.53578	4.81257	3.29679	2.38048	2.79309
		1	0.465764		0.652735	0.699892	1.00215	1.34585	1.73891	2.11255	2.18893	1.51229	1.34812	2.41845	2.76173	1.80574	1.33629	1.90167	2.11283	1.46962	1.77344	2.61505	2.68446	2.22738	1.90107	2.11141	1.55361	1.48209	2.04979	3.1502	3.92969	2.71208	2.49535	1.98174	1.6059	2.26667	3.24981	3.82393	3.63256	3.12517	3.31333	4.22686	5.37484	6.32988	5.81308	4.3322	4.31838	3.93708	3.25242
		1	0.473223		1.38806	1.17014	1.27858	1.6476	1.76877	1.44732	1.93726	1.57363	1.72245	3.13946	3.34887	2.17216	1.53787	1.9898	2.3269	1.52368	1.47598	2.34937	2.33225	1.64886	1.15097	1.60236	1.75497	1.70987	3.16904	6.62521	8.06934	5.42433	3.83145	4.01482	2.53005	2.05002	2.63486	4.4248	4.80623	3.64437	3.67542	4.62101	5.0144	5.29263	3.88097	3.44729	4.52436	4.69415	3.79692
		1	0.531844		2.86364	1.89447	1.70349	2.26697	2.83624	2.65496	2.72786	3.54413	4.54445	6.05596	5.48255	3.70751	2.91472	4.03052	4.37844	2.87284	2.47671	2.84473	1.99851	1.17101	1.18143	2.19085	3.13058	2.67949	2.5924	4.37321	6.23844	5.11019	6.05556	6.13115	4.22544	3.14857	4.00194	6.09779	6.5221	4.66612	3.73423	3.55448	3.18	3.73389	3.76301	4.68012	6.59964	6.59125	5.9286
		1	2.77785		4.98552	3.00503	1.88268	2.27393	3.44697	3.22559	3.58618	5.91475	8.0886	7.84442	5.76672	3.55795	3.00877	4.73185	5.4023	3.5359	3.08193	2.83524	1.54531	1.26229	1.71478	2.71371	3.79192	2.96393	2.15382	2.82995	4.0609	5.88828	7.95764	7.43725	6.09281	6.61693	7.40277	6.79162	4.97113	4.00231	4.46549	4.33451	3.37303	3.39581	4.27401	5.61758	7.61464	8.60316	6.87936
		2	12.0384		3.93006	2.57506	1.86751	2.00819	2.59553	2.26089	1.83634	4.23884	6.21684	4.66457	3.16108	2.28402	1.87601	3.23635	3.78962	3.03161	2.898	2.43322	1.59965	1.8092	2.21342	2.34485	2.44971	2.38472	2.88088	2.94643	3.12853	5.55538	9.3191	9.04851	6.93241	5.40472	4.746	3.49615	2.42635	2.35883	2.55182	2.20825	1.89039	4.22015	5.63208	5.17123	6.04316	7.11957	5.97603
		2	24.1667		3.17888	2.20153	1.36109	1.28394	1.64625	1.78475	1.80352	3.10476	4.41927	2.93049	2.23533	1.81608	1.26687	1.49916	2.17468	2.00628	2.01048	1.70463	1.04723	1.28958	1.83615	2.08927	2.42195	3.11952	4.24931	4.31177	3.69289	4.28909	6.1054	6.01682	4.74384	4.08544	4.55778	4.05663	2.95526	2.00209	1.22558	0.990763	2.53742	5.43361	5.2999	3.13161	3.07308	4.32487	4.53564
		2	22.7266		2.8117	2.26377	1.3043	1.1982	1.85473	2.74788	2.67969	2.31438	2.5027	2.23943	2.76976	2.57666	1.79007	1.82779	2.41605	2.71867	2.29627	2.39415	2.39545	2.2218	2.30881	2.66738	2.91138	3.00923	3.0399	3.31049	4.07793	5.13901	5.54133	4.76406	3.18005	3.29979	4.33106	3.99833	3.41201	2.45694	1.55957	1.9174	3.23549	4.63861	3.11654	1.50977	1.87731	3.40282	3.91486
		3	10.3672		3.38915	2.3675	1.80818	2.08562	2.32004	2.64275	2.2909	1.70958	1.61483	1.9586	2.66003	3.04697	3.15086	3.70629	4.19613	3.64734	2.60898	2.65911	3.10463	2.90416	2.15092	2.16379	3.24793	3.18616	2.51651	2.3896	3.13068	4.23321	4.89003	3.48057	2.47935	3.61041	4.21909	3.13628	3.11207	3.29178	3.46707	4.90407	5.80311	5.81678	3.82914	2.29865	1.69153	2.45853	4.20514
		3	2.38075		5.80097	3.77205	2.54239	2.69276	2.77811	2.67757	2.56613	1.91648	1.92336	2.62877	2.79433	2.42668	2.77306	3.77759	3.97645	2.90253	1.43561	1.49366	2.35382	2.58693	2.18499	2.42632	3.7349	4.15078	3.72559	3.52978	3.62718	4.41911	4.58999	2.66328	2.10756	3.85772	4.35637	3.61873	4.35337	5.57248	7.03596	9.92494	8.27192	8.31297	7.69047	4.99008	4.12264	3.97855	6.77954
		3	0.645032		3.44095	3.2759	3.18992	2.58704	1.95228	2.56528	3.52072	3.17969	3.37686	4.70091	4.76631	4.02511	2.85584	2.57496	2.99118	2.43084	1.67795	1.54391	1.88168	2.10449	2.18277	2.37547	3.55962	3.66082	3.20137	3.14304	3.97004	5.03809	5.29815	3.23761	2.88633	3.97343	4.38332	5.04432	7.9946	11.8312	14.0341	16.2737	12.614	12.3544	12.8215	9.94064	8.18331	6.95534	8.57071
		3	0.593789		1.26589	2.12931	3.2196	3.11267	1.98867	1.64667	2.23381	3.12667	4.05856	4.51871	3.90931	3.62057	3.21281	2.21879	2.10956	2.11736	1.9108	2.0379	2.06237	2.18752	2.95979	4.25753	5.39594	4.73627	3.75565	3.94776	4.26963	4.29931	3.56186	2.29858	2.08278	2.77033	3.34135	4.64594	8.13354	11.8212	11.1478	10.5628	7.1567	7.07322	7.94992	6.40793	7.03104	6.81778	9.28662
		3	0.5749		1.79509	2.26965	3.72749	3.86542	2.63632	2.19504	2.41415	2.74817	3.01428	2.55688	1.86117	2.29486	2.70918	2.24128	1.87608	2.30341	2.47511	2.22869	2.26739	1.78128	2.46814	3.8025	4.30371	4.17549	3.01584	2.69348	3.70812	3.75601	3.59764	2.79276	2.28383	3.96543	5.95977	5.99963	4.18005	4.92894	3.81222	4.00662	4.29978	4.39555	4.40041	3.82022	4.98107	5.35342	5.28623
		3	0.546346		2.13698	2.05454	2.67784	2.61603	2.55396	2.77033	3.02928	2.69944	2.38192	2.73548	2.94238	2.69709	2.74479	2.71168	3.08871	4.43427	5.15335	4.37935	3.85255	3.33835	3.88499	5.51754	6.36893	7.19962	6.29517	4.12912	4.36064	4.91563	4.59214	3.92334	5.85075	10.9655	14.2472	12.9312	8.52501	5.24226	3.85595	4.86962	7.79676	9.16377	7.17985	6.37628	7.10087	6.02027	4.61755
		3	0.508898		1.31452	1.33884	1.87829	2.36373	3.69949	4.24187	4.14849	3.61019	2.74182	3.04849	3.84217	3.84416	3.05086	2.43861	2.63793	4.00114	5.33542	5.04658	5.03512	4.57432	3.8489	4.331	5.14076	7.32496	7.84488	6.02956	4.95566	4.96227	4.69234	5.2366	7.5512	10.0948	9.72155	9.37823	9.69288	9.14004	7.20505	9.26631	13.9992	13.9971	9.5234	7.45475	8.49923	6.91305	5.40801
		3	0.493281		1.27268	1.66569	2.22508	2.65321	3.77114	3.71012	3.92194	4.14703	3.29106	3.02993	4.57896	6.14457	5.6348	3.72007	3.31939	3.98227	5.40218	4.72101	3.65857	3.79149	3.76932	3.96005	4.27534	5.1974	6.64221	6.34667	5.34019	5.17339	5.39662	6.02958	5.67797	4.56436	3.6516	4.96837	9.10723	9.12761	6.33613	7.40062	10.9796	10.7245	7.72488	6.06435	5.73035	4.71595	5.12828
		3	0.504987		0.999885	0.899198	1.67452	2.36868	2.75232	2.16508	2.15261	3.18331	3.49579	3.22532	4.18296	5.42674	4.84478	2.84552	2.46046	3.91511	6.26972	5.7956	3.24325	3.313	5.5864	6.03685	4.4387	2.55104	2.1587	3.04043	3.72475	5.11042	5.38004	5.55808	4.06532	2.84434	3.29984	4.22643	7.09088	7.72793	5.26974	6.37649	8.30784	7.08767	6.18149	4.5299	4.01442	4.97648	6.04
		3	0.543428		1.35011	1.38496	1.25716	1.5586	1.84376	1.47484	1.69981	2.32063	2.94689	3.15123	2.89217	3.02928	2.76519	2.02266	1.93082	1.85378	2.42378	2.4057	1.53719	2.21894	4.57692	5.60054	4.58353	2.73118	1.74733	2.05747	3.50011	4.0419	2.43415	2.13869	2.62538	3.82414	4.47481	4.15131	4.4694	5.18397	4.07691	3.9904	4.51862	3.96731	3.70475	2.9159	3.10923	4.32154	5.65787
		3	0.580821		2.97731	3.19922	2.80216	2.12553	2.31629	1.68136	1.27507	1.18353	2.04077	2.65552	2.65439	2.42935	2.00191	1.64776	1.5447	1.3867	1.39923	1.49198	2.13194	2.13093	2.81521	5.2825	6.3433	5.1153	4.16748	4.67146	6.92746	7.04496	3.0583	1.58586	3.30264	5.19914	6.82318	7.07013	5.15389	4.98704	4.5904	3.44944	3.6532	4.69814	3.8511	3.6493	5.07024	5.04652	6.72724
		3	0.555651		3.76046	3.75028	3.1324	3.01164	3.5329	2.61215	1.87477	1.07741	0.925483	1.67733	2.45644	3.13571	3.1232	2.60558	1.78103	2.00262	2.45561	3.25912	4.35111	3.48526	3.77359	6.98099	7.11803	4.60492	5.19803	5.4502	6.45131	7.33427	4.89462	3.0556	3.12117	3.35129	4.75989	6.3405	4.99097	5.77143	5.99121	3.70236	3.47163	5.22683	4.2117	4.13162	5.72985	5.13828	6.35736
		3	0.506177		2.57303	2.08253	1.85673	2.35154	3.586	3.45432	2.98821	1.86207	1.18589	1.8512	2.88688	4.19479	5.11467	4.73679	2.72246	1.53047	2.32337	4.26723	5.41742	4.24938	5.04678	8.51021	7.64264	6.00347	8.45233	8.20453	5.70337	5.9025	6.0619	5.27534	3.9241	3.47021	5.4244	6.43801	5.55812	6.50273	6.80802	4.50744	3.1715	4.03955	5.0217	6.0862	6.83047	6.04525	8.54915
		3	0.464609		1.96279	1.73298	1.76199	2.22312	2.67018	2.79131	2.71656	1.55332	1.54678	2.52994	2.88136	3.11191	3.36613	3.51938	2.79998	1.60385	1.24567	2.16845	2.6503	2.36274	3.35762	4.43754	3.73707	3.38125	5.64049	5.53237	3.89696	3.60518	3.33098	3.06833	3.13454	3.37188	5.25059	5.96693	4.4599	4.60134	5.08252	4.96814	5.42972	5.00823	5.9357	5.76899	4.72827	3.56234	4.75942
		3	0.453711		1.2867	1.29509	1.7276	2.34724	3.13451	4.12192	4.20624	2.33205	1.45351	2.21884	2.54831	2.9479	3.25054	3.66903	3.93659	2.22887	1.19656	1.19759	2.09517	3.60309	3.28372	2.2076	1.56746	1.94842	2.66092	2.99869	3.40072	3.36575	2.94445	4.5527	7.74989	6.88421	4.79737	4.00046	2.92358	3.65702	5.37546	8.05321	9.0723	8.01705	8.25902	7.24369	5.37416	4.85748	5.3023
		3	0.455662		1.51198	1.25581	1.98635	3.45973	4.76951	5.66853	5.08287	3.4157	2.90674	3.07714	3.56041	4.38656	5.16133	5.29168	4.89419	2.62562	1.63399	1.76534	3.39734	5.26366	4.23694	2.4474	1.93889	2.9185	3.43494	3.45903	3.74664	3.56988	3.79902	7.54887	13.2282	12.5015	7.30878	4.72505	2.88693	2.71259	4.53395	7.17767	8.33073	7.33309	8.79371	9.01194	7.86341	8.90677	11.0336
		3	0.447341		1.46972	1.56435	2.71169	3.40985	3.39896	3.39747	3.95643	4.30762	3.97409	3.41519	3.25731	3.70091	4.70898	5.44973	5.76569	4.11927	3.45716	3.39683	3.92871	4.93223	4.92388	3.31531	2.92101	5.26762	6.45411	4.78945	2.88409	2.38631	3.97364	6.20222	8.52847	9.06534	6.59478	4.96446	4.0992	3.59109	4.91431	8.6688	8.86125	6.03088	4.94058	6.16764	6.91474	7.48256	8.75024
		3	0.452765		1.42581	1.47594	2.84853	3.54349	3.79598	4.49895	4.5599	4.59713	4.82818	4.72904	5.47555	5.0262	3.91543	5.2197	6.32179	5.38191	4.66622	4.5522	5.39489	6.2985	7.59239	5.68904	3.82446	5.84988	7.71773	6.58783	3.86394	3.29591	4.83486	6.03508	6.62269	7.78629	6.58836	3.8104	3.54132	4.73473	4.9265	5.508	5.64102	3.6764	3.39505	5.68643	8.2101	7.45206	5.84908
		3	0.470849		1.47134	1.65255	3.07339	4.50638	5.06672	4.68676	4.01649	4.12195	5.41345	6.952	8.75343	8.98948	7.17401	6.24974	5.03127	3.76094	4.28406	6.00122	7.36745	6.95144	6.63975	4.1178	2.74426	4.45559	6.56058	6.73555	5.74879	5.44445	4.70161	4.81167	5.87205	7.5668	6.70927	5.04777	6.17863	7.63341	6.47553	4.74389	4.52457	4.53104	5.02016	7.10899	8.27337	6.50525	4.95801
		3	0.474541		1.47844	1.83467	3.89926	5.81228	5.35872	4.15056	3.69605	4.00402	4.89731	5.44925	6.59001	7.77443	7.58939	6.8623	4.61307	4.22169	5.927	6.9	6.65497	4.72748	3.88511	2.28311	2.01112	3.43464	4.51171	3.68054	3.51578	5.18774	4.70802	3.47023	4.67487	7.58891	10.2858	9.56353	7.89181	6.57214	5.98516	4.81484	4.39463	4.57021	6.30669	9.54884	9.48857	5.42972	3.26787
		3	0.479256		1.27623	1.32841	2.28896	3.10084	2.63437	2.54086	3.27941	3.04864	2.3448	2.19585	2.32952	2.86619	3.67432	4.01415	4.16271	5.04383	5.89163	5.99594	5.45809	4.18975	3.32332	2.09116	1.58343	2.76934	3.6111	2.32834	1.63445	2.91898	3.37671	2.64019	2.72712	5.45063	8.11146	7.03231	4.94476	5.36256	7.60087	7.86006	5.77852	4.39455	4.47527	5.60971	5.74777	3.6397	3.03054
		3	0.493398		1.31288	1.18729	1.52749	1.30859	0.946845	1.35317	1.99032	1.95096	1.71367	1.50957	1.24479	1.68609	2.17006	2.25618	2.53308	3.0122	3.17732	3.18205	3.83359	3.31028	3.14332	2.35652	1.58027	1.96184	3.01659	2.31705	1.85849	2.82869	2.77005	2.46018	2.52771	2.42172	3.01184	2.90912	3.86395	5.1586	5.5611	4.95967	3.88992	4.09209	4.66234	4.141	4.01966	3.71886	3.32906
		3	0.506469		1.61214	1.61327	1.42727	1.15739	0.779339	1.12497	2.20432	2.68213	2.68779	3.01445	2.18461	1.6632	2.23124	2.3378	2.37448	2.3281	2.48511	2.73141	3.55976	3.15905	3.22041	2.74747	1.81514	2.40155	3.83873	3.87557	3.42301	4.31355	4.20361	4.39524	5.48004	3.53192	2.85169	4.11095	6.04418	7.04707	5.31734	4.09266	4.08492	5.26685	6.44163	6.30166	5.76763	5.75217	6.42989
		3	0.52029		3.17676	3.37842	2.48064	1.76023	1.34697	1.85231	3.94572	4.32609	3.3358	3.70586	3.57499	2.50026	2.61443	3.24425	3.09567	2.91521	2.84698	3.30166	3.57523	2.84319	2.92036	2.99886	2.43604	2.09587	2.56112	2.90636	3.33405	4.95051	5.46524	6.52149	7.68005	6.06804	4.98895	5.71971	5.15708	5.00818	5.21133	5.0833	5.22078	6.72612	9.15596	11.8353	10.7019	10.2222	10.9773
		3	0.527125		4.08431	3.89444	2.60676	1.90825	1.34157	1.79678	3.96441	4.37234	3.37119	4.27475	5.03922	4.64071	4.99376	4.72385	4.45827	4.09963	4.2321	4.89795	3.55712	2.49918	2.86501	2.80576	2.3599	1.85015	2.19675	2.59073	3.09621	3.13795	3.18791	3.6435	5.29717	5.37353	5.00233	4.34938	3.10637	3.73712	5.8232	5.37127	4.96409	6.41207	10.0433	15.0779	13.867	10.1178	10.1453
		3	0.526996		2.78703	2.25476	1.89765	2.1923	2.01136	2.08875	3.77627	4.77794	4.61718	4.90667	4.87437	4.86011	5.67484	5.04713	3.8463	3.52107	4.39915	5.74158	4.13531	3.55782	4.28219	4.05059	3.72955	3.78665	5.90116	6.76395	5.24879	3.90435	3.27463	3.15333	3.69539	5.21105	4.56785	3.14382	2.31228	3.94832	6.28828	5.50663	4.70991	5.49209	6.72575	10.6634	11.1177	9.50591	9.54437
		3	0.534281		1.91383	1.61715	1.81276	2.41633	2.35975	1.99995	3.27672	4.48711	4.60045	4.35345	3.2843	2.34251	3.00119	3.48416	3.33134	2.61501	2.42208	3.07863	2.44888	2.75188	3.53239	4.36668	5.37779	6.01972	8.66722	8.8238	5.58833	2.97945	2.53988	2.45853	2.5879	3.42195	3.02368	1.73275	1.58977	2.9756	4.68712	4.02043	3.94752	4.61418	4.85217	6.12551	6.85667	5.38228	4.86749
		3	0.546697		2.14664	2.15296	2.01911	1.74737	1.61927	1.1758	1.8124	3.03214	3.27394	2.39687	1.71649	1.01157	1.18394	2.39253	2.5497	1.59752	1.39248	1.47749	1.61784	1.67087	1.83885	2.97109	4.38227	4.37767	5.68809	5.77965	3.63988	2.48933	1.37934	1.34303	1.71185	2.0041	2.15358	2.39133	2.41012	3.36437	4.19786	2.91814	2.54855	3.33689	3.11119	2.32473	2.30815	2.79689	2.63985
		3	0.5789		2.2855	2.48403	2.52424	1.84843	1.34099	1.17785	2.23404	3.6942	4.35987	3.2251	1.92689	1.38024	1.58035	2.74386	2.76659	2.13721	2.07363	1.88662	2.21626	2.11998	2.54502	3.25543	3.43771	3.62078	4.25179	4.38587	3.79788	3.25591	2.23277	2.25526	2.79014	1.87739	2.05228	3.0352	3.54439	4.95303	5.76644	3.67105	2.43972	3.51961	4.53439	2.46828	2.98606	6.80073	6.8536
		3	0.605078		1.98845	2.33633	2.63266	2.06402	1.54475	1.47184	2.3289	2.91421	3.36166	3.13874	2.55248	1.93637	1.58131	1.81022	2.49591	3.25996	3.65285	2.63453	2.2934	3.09763	4.07039	4.35654	3.42648	3.32955	5.29468	4.93922	3.14413	2.09754	1.73728	3.86593	5.94045	4.35879	2.60999	2.45988	2.9166	3.4959	3.98899	3.50939	3.95667	6.3395	8.15204	5.85607	6.94848	12.364	11.9629
		3	0.586669		3.65432	4.02562	4.12031	3.14878	2.3004	2.15236	3.28695	3.54091	2.69089	2.50214	2.05184	1.98203	2.17007	2.41933	3.81158	5.17099	5.06733	3.48487	2.90107	3.35689	3.56703	3.46653	3.51643	4.55229	7.3095	6.57207	3.40343	1.76447	3.04212	6.7472	9.51549	8.42196	5.54989	5.95368	7.69955	6.03911	4.72188	5.10865	5.75843	5.69387	6.27616	5.76056	6.25336	8.64935	8.56388
		3	0.539133		2.91697	3.33573	3.35302	2.84926	2.15262	2.77272	4.74044	4.87855	2.99981	1.95901	1.63075	2.04203	2.81805	3.13156	4.12226	5.02721	5.06547	3.98704	2.90436	2.75512	2.75654	4.41284	6.21842	6.81654	7.23271	6.26161	4.28619	3.4629	4.75878	6.56799	7.68783	7.28625	7.12474	9.13434	11.4391	7.725	4.44745	4.03547	4.53809	5.14522	7.40108	8.91905	7.00302	5.31904	6.63973
		3	0.520073		3.48544	3.75716	2.77835	2.76081	1.98027	2.17936	3.2884	3.16467	1.96834	1.31786	1.1022	1.62224	2.76938	3.91571	3.85035	4.18764	4.387	3.82487	2.81656	2.5629	3.7966	5.78421	7.92389	7.14722	5.37037	4.04692	4.19938	4.10638	4.68988	5.00649	4.73438	5.26874	6.82091	8.3056	10.0101	7.20584	4.98196	3.21256	3.54451	5.48738	7.64116	7.77883	5.64399	4.9308	5.33807
		3	0.525215		5.44936	5.50772	3.98549	3.47759	3.1621	3.73216	3.55149	2.50704	1.61219	1.53606	1.65709	2.79244	4.43432	5.39	4.44805	4.43254	5.63116	5.78261	4.08813	2.84928	3.43726	5.79347	8.30302	9.09265	6.48702	4.22169	4.12753	4.34905	4.35792	5.03923	5.80037	6.44004	8.73084	10.6872	10.8063	9.21956	7.57489	5.77439	5.82806	7.3598	8.12186	6.64322	6.30023	7.12245	8.57107
		3	0.515938		2.3828	2.84773	2.55603	3.14596	3.58744	4.99516	5.08755	3.77311	2.61871	2.36915	2.37068	3.54955	5.6023	6.4624	4.0146	4.30896	6.14067	6.98512	5.32192	3.50479	2.9148	4.01333	7.51717	9.50126	7.99258	4.93532	3.6305	3.46201	4.07486	4.66015	5.37065	6.59237	10.2411	12.4092	10.4093	6.79811	5.83502	6.59894	6.97664	6.62675	5.68904	4.12286	4.14697	6.65139	11.1842
		3	1.01227		0.946196	0.986507	2.04624	2.72039	2.40573	2.9506	3.17304	2.72792	2.18814	2.43827	2.13126	3.0207	6.27174	7.48537	4.42241	2.9886	4.45076	6.48387	5.8312	4.32985	2.85424	3.2239	4.85361	5.33892	4.43696	3.4838	2.622	2.56326	3.64973	3.83685	3.5895	5.12526	6.95421	8.12713	6.51751	5.42883	5.84937	7.55628	6.90211	4.53015	3.33758	2.8214	3.87303	4.64063	6.1885
		3	2.79863		0.891286	0.509478	0.897426	1.45082	1.62897	2.47301	3.30975	2.99582	1.77436	1.62621	1.71009	1.6552	2.86447	3.69893	2.19276	2.33584	3.87439	4.73275	3.47343	2.25014	1.61583	2.32741	3.26953	2.1195	1.44755	1.87413	1.68301	1.71437	2.44152	2.23542	1.65996	2.79764	3.70963	3.53202	3.01663	2.98335	2.8919	4.37003	4.40073	3.18473	2.50955	2.17801	2.66788	3.1372	2.85924
		3	4.31724		1.73975	0.88541	0.794357	1.35124	1.39953	2.02752	3.09885	3.09614	1.92608	1.30077	1.4967	1.6921	2.30201	2.81923	2.45281	3.14008	4.71976	4.63638	2.49756	2.0741	2.18111	3.11077	3.68404	2.80578	2.43703	1.92199	1.99345	2.04143	1.87832	1.48938	1.56765	2.88618	3.73172	3.04148	2.06897	1.27776	1.49587	2.94927	3.82062	2.95673	2.75683	3.29618	5.18003	5.50915	3.68339
		3	2.86484		3.01678	1.85225	2.49523	3.01092	2.19922	1.65684	2.34232	3.48756	2.62204	1.77409	1.66037	1.92718	3.27392	4.33877	4.12864	4.26893	5.53293	5.12648	3.65334	4.18542	4.58853	3.68856	3.4663	4.05785	5.33882	5.16045	3.94441	3.26524	2.40519	1.96337	1.57194	2.3335	3.35938	4.14452	4.37182	2.76337	3.14102	4.2136	4.49185	3.75546	2.9242	4.21984	7.00007	7.35835	4.61066
		3	1.08601		3.28785	3.16429	4.0173	4.63249	2.93017	1.69691	2.83075	4.79073	4.17953	3.04104	2.86397	2.63421	3.00974	3.08794	2.9118	3.56444	4.81335	5.06075	4.43784	5.52931	6.04055	4.27857	2.89631	3.8562	6.02848	6.5272	5.5125	4.12847	3.32586	3.37722	2.79983	2.2247	3.11263	5.71958	7.55719	6.59247	6.72957	5.41644	4.68693	4.68466	4.10776	3.95903	5.74518	6.66869	5.6755
		3	0.583665		2.27456	2.94621	3.87497	4.37739	3.77405	2.92499	2.17772	3.03602	3.27475	3.46946	4.02232	3.51232	3.04207	2.36172	1.65775	2.1922	3.59215	4.1407	3.32871	2.85951	3.24741	2.94099	2.26754	2.05928	2.67262	3.66921	3.32156	3.24967	3.36327	4.00407	3.67446	2.90943	2.53955	3.90574	5.46084	6.32226	8.38298	6.7169	4.51432	4.44523	4.13083	4.06359	3.88743	4.56582	3.90415
		2	2.36364		1.47053	2.46545	2.43929	2.72829	3.60215	4.37937	3.59084	3.20773	3.88771	3.97018	2.87102	2.37804	2.55222	2.08495	1.60925	1.87097	2.56669	2.90585	2.1615	1.4687	1.83613	2.67934	2.67377	2.28732	2.31157	3.04835	2.81796	2.44977	2.53994	2.7312	3.13267	3.07138	2.34316	2.2441	2.47541	3.88466	6.94413	6.74055	4.80611	3.45087	3.33029	3.52005	3.77184	5.22148	5.03144
		2	8.35407		1.23388	1.75166	1.85284	1.65286	1.81081	2.72865	2.30855	2.46149	3.94273	4.0586	2.61039	2.47026	3.45248	3.20095	2.59378	2.53093	2.93083	2.7685	1.84915	1.14703	1.15777	1.59143	1.91204	2.20513	2.56025	3.15487	2.70282	2.1267	1.93084	2.3567	3.63779	4.31741	2.8411	2.17756	1.8612	2.48366	3.64803	3.52549	2.62678	2.29899	2.52189	2.74049	2.62242	4.01182	4.74195
		2	13.2303		1.55456	2.26514	2.99991	3.26449	3.06888	2.57609	2.01117	1.64878	2.51347	3.23125	3.04398	3.32269	4.21564	4.26362	3.15124	2.4219	2.92389	2.97513	1.77182	0.885585	0.738503	1.22354	2.44658	3.32649	3.7782	2.9172	2.52879	2.47401	2.27053	2.64452	3.592	4.19575	4.48653	5.23648	6.12674	4.92316	4.02094	3.26039	2.90852	3.11065	3.11548	4.18639	4.26315	4.61001	6.08479
		3	8.20463		1.36602	2.05808	3.36664	5.08013	6.35647	5.81149	3.76359	2.0552	2.06349	3.70589	5.22416	4.56982	4.44101	4.6571	3.66865	3.14434	4.66063	4.30705	2.6327	1.30907	1.31368	3.72652	6.42758	7.42334	6.89114	4.28183	2.74888	2.93944	3.4782	4.21245	4.20041	4.09088	6.35691	10.7719	14.0908	15.2379	9.84411	5.30371	4.56865	4.497	4.20188	6.01106	9.07894	8.4376	7.11022
		3	2.26046		1.79424	1.99118	2.48177	3.66177	5.43743	5.48449	3.86279	2.27845	2.42688	5.33057	8.07292	6.63921	4.62	4.54256	4.18359	4.94821	6.91307	6.11262	3.98209	2.15115	2.52243	5.28649	7.52021	6.72336	4.99765	2.66288	2.43841	3.6831	4.10509	3.98563	3.71938	3.74942	5.79186	7.59169	13.0371	18.6079	14.531	6.40691	4.8881	6.10575	6.35902	9.54761	12.8473	10.7173	6.19624
		3	0.57023		3.27707	3.25426	2.80768	2.22531	2.56014	2.83737	2.72227	2.67245	3.16508	5.17584	7.48183	5.81156	3.10633	2.54111	2.92635	3.62478	4.56802	3.79864	3.04453	2.23956	2.71633	4.72658	5.45131	4.16183	2.56996	2.03632	3.89976	6.30111	6.18868	4.44359	3.86181	4.2118	5.776	6.68079	7.76233	12.2219	10.0352	6.19371	8.41577	10.1489	9.85359	8.62412	7.60428	5.17227	4.85753
		3	0.594679		2.44113	2.53944	2.50434	1.92561	1.33613	1.40598	1.87242	2.77657	3.43427	3.53269	3.39306	2.51977	1.29042	1.60803	2.3913	3.96746	4.48337	3.42625	2.27409	2.0564	3.49845	5.07102	5.28102	4.4216	2.63267	2.73966	4.77984	6.66127	7.48114	6.63694	5.6006	4.15339	3.74474	3.83089	4.70055	7.26748	8.66901	8.26155	8.46552	7.46808	6.92725	7.48568	7.04754	5.85586	5.21463
		3	0.604744		2.12903	1.66497	1.52355	1.40707	0.995791	1.13647	1.73058	1.77458	2.19923	1.88463	1.44003	1.39523	1.6515	2.24406	2.76791	3.93203	4.69394	3.73013	2.27671	2.41991	2.33918	2.6361	3.92488	4.71133	3.63779	3.82121	5.40109	4.8153	4.43394	4.21402	3.48965	2.94539	2.43487	2.31775	2.56132	3.33602	4.69376	4.82593	4.73207	4.46702	4.27304	5.41976	6.03836	4.69663	4.39818
		3	0.588094		2.70425	2.05081	1.66276	1.46728	1.17896	1.89146	3.19779	3.76973	3.44413	2.84429	2.62351	2.28646	2.31859	2.81921	2.46146	2.58045	3.08307	3.67181	4.26592	5.0351	4.22303	3.50582	3.68208	4.69317	3.38665	3.76327	5.50193	4.36025	4.03247	4.90698	4.95504	4.73081	3.96271	3.71862	4.61467	4.29422	3.51002	3.64556	4.72127	7.50157	7.79348	5.73407	5.09577	3.62765	4.89548
		3	0.569641		1.54073	1.65201	2.45341	2.17564	1.42387	1.76537	3.55983	5.00115	5.30155	5.18186	5.50644	4.59042	3.4731	3.15139	2.87088	2.30979	2.50609	3.11425	3.33048	3.95256	4.1905	5.37976	5.93839	6.10362	6.21689	4.15101	4.20105	4.15461	4.3674	6.01582	6.33219	5.40782	4.00224	2.9716	4.24656	4.83079	4.74613	4.74444	4.88137	7.21713	7.37012	6.5403	9.17271	8.58622	5.68309
		3	0.567712		1.77778	2.17442	3.17248	2.71634	1.73342	2.30747	3.06621	3.23076	2.90213	3.49344	5.73131	7.1491	7.50174	6.15636	4.84319	4.28662	4.10922	3.73423	2.88648	2.31666	3.07247	6.04371	8.52582	11.4533	12.1608	8.24998	5.31058	5.07908	4.81475	5.16629	5.36542	5.13019	3.95998	3.07924	3.85452	6.35808	8.22693	7.75961	6.07842	4.66269	6.06196	11.2635	19.7242	20.0362	10.5561
		3	0.586381		1.82379	1.60926	1.89575	1.95332	2.50023	3.65773	4.21769	2.93686	2.08061	1.95795	3.637	6.55499	7.79401	6.02817	3.7165	2.83444	2.47755	2.24115	1.67927	1.75312	2.66393	4.01805	6.21168	8.06194	8.32843	4.50415	3.06849	3.2395	2.79934	2.57191	3.40551	4.91699	5.68491	4.75855	4.34081	5.1707	6.63368	7.14298	6.92586	6.61012	8.48385	13.1844	20.7065	23.445	13.4415
		3	0.600632		1.44585	2.37228	2.46103	2.88942	3.51243	4.27342	4.56407	3.71764	2.56044	2.62896	3.8449	4.99314	4.70092	4.10048	4.00764	3.90144	3.00131	2.07295	1.53135	2.18901	3.50991	3.94971	4.06018	5.00955	4.84028	3.67647	3.60462	3.89893	2.68536	2.04142	3.15247	5.52079	6.96524	6.36044	6.08194	4.93572	4.36051	4.36422	4.97966	5.89287	8.08705	9.84257	14.2888	19.3806	13.84
		3	0.591235		1.94336	3.16769	3.20684	3.34231	3.93229	3.74639	4.28153	4.03827	3.04756	2.92398	4.56905	5.62964	3.97131	3.28214	3.81051	3.87299	3.34988	2.56497	1.82354	1.94686	3.53772	4.71338	4.78214	4.31231	3.92277	3.13183	4.25652	5.00864	4.12741	4.3521	5.44745	6.45543	7.13006	7.57927	10.1852	7.73652	5.42881	4.71429	4.62982	5.25512	7.64012	7.87719	7.47691	10.1092	8.26795
		3	0.583116		2.89382	3.28609	2.58543	3.34104	4.35136	4.0474	3.62324	4.20111	3.19034	2.61426	4.10904	6.07936	4.92335	3.50472	3.45515	2.52622	2.02429	2.25338	2.23065	3.06539	3.88674	5.40028	6.57677	6.16975	5.64291	5.30184	4.77306	4.83266	3.58576	3.73254	4.96247	5.43213	5.7615	6.71731	9.29202	7.33051	5.93344	5.34566	4.96858	4.47752	6.3789	8.85286	7.65245	8.95489	9.37433
		3	0.571336		4.63359	4.51248	3.47149	3.14833	3.26345	2.89661	3.3747	4.58206	4.70002	3.95173	4.73622	6.23967	5.42259	3.45717	2.76478	1.83385	2.15711	3.12489	3.34364	3.56801	3.94992	5.03096	6.47488	6.14506	5.76217	5.75692	4.69865	3.24335	2.38293	2.93826	3.92507	4.11546	4.38495	5.25754	5.85956	4.92298	6.20163	6.58149	6.94506	6.1653	7.6358	10.4037	10.2123	10.3707	9.03171
		3	0.556125		2.17003	2.46947	2.44118	3.01001	2.68427	2.17533	2.38838	3.19289	3.06062	2.4595	2.50479	3.47889	3.57931	2.65945	2.25371	2.14811	2.36808	2.90871	2.66419	3.13082	3.43741	4.30628	5.45267	5.3261	3.77101	2.62801	2.36926	2.57523	1.95712	1.72552	2.53059	3.20895	4.46369	5.01312	3.61662	2.62142	4.01937	5.3408	7.24681	7.42013	7.82429	9.5446	9.19405	8.72266	6.69469
		3	0.544886		1.24337	1.51336	2.27672	3.44252	3.15377	2.37105	2.46576	2.95837	2.16154	1.05053	1.01759	1.72364	1.96637	1.64553	2.09243	2.61255	2.18356	1.9087	1.78739	2.26236	3.23153	3.68483	4.25199	4.70914	3.68294	2.7135	3.52896	3.67996	2.59239	1.99033	2.87582	3.7441	4.70616	5.06418	4.28165	3.39846	3.15298	4.84036	6.80689	5.4405	5.25975	5.65253	5.1215	4.05145	3.00116
		1	0.540664		1.71847	1.82298	2.28523	3.08017	2.76779	2.00624	2.69645	3.49455	2.29269	1.02487	1.42927	2.56104	2.76563	2.02662	1.61956	1.84025	1.76296	2.00526	1.60027	1.57297	2.30902	2.97669	2.79809	2.998	3.24138	3.60217	3.85413	2.71385	1.37002	2.13621	3.22927	3.26896	4.25287	6.09574	7.43122	6.11141	3.775	4.10299	5.71225	4.38453	4.00717	4.3408	3.83043	3.15007	2.41918
		1	0.553754		1.10202	1.01184	1.53128	2.40052	1.90876	1.38438	1.88504	2.28703	1.23741	0.924766	1.67845	2.41255	2.71242	2.41943	1.97306	2.46218	2.92721	3.68347	2.87841	2.18082	2.61232	2.66176	2.38504	2.10549	2.43229	2.82134	2.24365	1.55052	1.93957	2.64275	4.00227	4.70112	4.31502	4.41001	4.91555	3.94533	2.30283	2.04618	3.15609	3.04491	3.12616	3.79052	4.2892	4.63498	3.46222
		1	0.582227		1.48476	1.28628	1.42531	2.05638	1.75711	1.20904	1.50834	1.59847	1.10109	0.900815	1.51919	1.86652	1.88278	2.3622	3.22042	4.86536	6.29703	6.86566	5.19166	3.07676	2.55103	2.65099	2.90672	2.99868	3.22499	2.95917	1.91812	1.84773	2.49876	2.81716	4.18698	5.82668	5.27861	4.05029	3.81151	3.03876	1.96428	1.99298	3.37098	4.27314	4.44466	4.81059	4.50582	3.006	2.35664
		1	0.621126		2.36754	2.01632	1.59841	1.58177	1.83208	1.53544	1.32272	1.65146	1.69558	1.19642	1.50479	2.12502	1.78166	1.75082	1.87603	2.54579	3.00711	3.06478	2.39824	2.03891	2.48349	2.6217	3.25837	3.27862	2.70626	2.59028	1.67263	1.23877	1.85478	2.09869	2.79127	4.24631	4.47695	4.03393	4.42985	3.10701	2.19276	2.35692	2.86833	3.64254	4.07067	6.43732	6.37182	3.63517	3.84729
		1	0.652263		3.44716	3.37535	2.70034	2.49297	2.31508	1.76317	1.33125	1.4485	1.91473	1.48794	1.47265	2.17226	1.76988	1.4698	1.43207	1.73401	2.19515	1.78083	1.88285	3.16486	4.67984	4.53013	4.14112	3.77387	3.23894	3.00888	2.44024	1.5832	1.89957	2.96553	3.08747	2.88208	3.98522	5.96832	7.95398	6.95794	5.91728	5.09632	3.93323	4.43501	6.44033	8.59542	9.02065	7.71066	9.27071
		1	0.648248		3.91869	3.73958	3.35828	3.11717	3.09706	3.01389	2.63922	1.77899	1.95239	1.70104	1.19945	1.56674	1.8076	2.17351	2.09668	1.67147	1.88942	1.84736	1.99441	3.02754	4.37802	4.0868	3.24165	3.04293	2.50261	1.97444	1.7141	1.79637	2.19221	3.13335	4.05969	4.14669	4.73716	6.04855	7.48999	6.49687	5.95085	5.16801	3.70677	5.0276	6.58565	5.86765	4.63279	5.37382	7.26477
		1	0.624605		1.53983	1.61265	1.56761	2.64057	3.60214	4.56352	4.44815	2.91837	2.20968	1.61554	1.00132	1.03082	1.77088	2.83392	2.65472	1.44552	1.11548	1.26434	1.35708	1.67686	2.06685	1.68904	1.40264	1.79776	1.69546	1.24422	1.56594	2.03512	2.28923	2.82589	4.62616	5.82512	5.17115	4.65594	4.60389	3.80287	3.68467	3.59489	3.28608	4.24786	5.65223	3.62113	2.88622	5.44006	7.79345
		1	0.610783		1.10807	0.870706	1.85329	3.57711	3.88781	3.09285	3.12287	2.91471	2.59054	1.93493	1.53634	1.19791	1.35477	1.98882	1.6776	1.11911	1.42368	1.46196	1.48084	1.79764	1.55632	1.32636	1.36491	1.40643	1.58925	2.48187	3.05454	2.55548	3.18853	3.65107	4.22811	4.12909	3.22157	2.37983	2.37391	2.02356	2.24941	2.56268	3.06579	5.17838	7.81411	5.86962	3.94037	5.15995	7.64149
		1	0.658497		2.14945	1.68217	2.39327	3.97881	3.53095	1.82466	1.55316	2.31569	2.39279	2.06144	1.69824	1.50728	1.5655	2.14501	1.6365	1.55045	2.58878	2.71898	2.44834	2.41962	2.48574	3.45553	3.40051	2.40462	2.97648	4.77537	4.97375	3.99024	4.51441	5.27511	4.4225	2.99612	2.35886	2.62674	2.64992	3.15464	3.15015	2.69241	3.29191	6.68438	11.0021	9.42984	5.44414	4.23192	5.07989
		1	0.766698		2.57895	3.0264	3.49792	3.13487	2.19876	1.26749	2.06033	3.5118	3.91996	2.97855	2.17824	1.86191	2.04504	3.15936	2.16617	1.40404	2.27561	2.39965	2.07469	2.42251	3.50705	5.15632	4.66922	3.40037	3.57384	4.17161	3.59789	2.99302	3.209	3.21134	2.88963	2.93694	3.90562	4.21613	3.80931	4.07908	3.82261	2.47498	1.78654	3.17223	7.1225	8.56462	6.99453	5.88048	5.19427
		1	0.836656		3.83896	4.5945	4.00396	2.61907	1.59052	1.33714	1.67362	2.74439	3.28926	2.62523	1.75487	1.67311	2.60916	4.48293	3.60012	2.0176	1.7969	1.79801	1.84154	2.17911	2.51092	3.12568	3.24176	3.06628	3.11362	3.38293	2.8824	2.40893	2.73337	3.1455	4.04833	5.21636	5.35925	4.62121	2.53908	2.10354	1.94196	2.09641	1.81067	1.37453	2.7943	4.13199	3.79657	3.4904	3.64135
		1	0.82164		3.37962	3.97975	3.68977	2.90583	1.9609	1.76512	2.39072	2.92139	3.14843	2.62949	2.15976	1.87092	2.47217	3.8029	3.65312	3.11953	2.3273	1.56021	1.69222	2.21659	2.34624	2.82622	3.57283	4.31136	3.72347	5.07028	5.69985	3.82416	2.64858	2.72377	4.17642	5.79856	4.87072	3.50282	3.12495	3.16105	2.96692	2.92656	3.102	4.12241	6.05956	4.21977	3.61446	4.58525	4.72362
		1	0.795038		3.08418	4.62425	5.56765	5.51076	3.63374	2.87054	3.82622	4.70248	5.05982	5.17196	4.25046	4.05572	4.2612	3.81697	3.35889	3.6904	3.18949	2.28866	2.45846	2.78206	2.92582	3.66515	4.83776	5.39639	4.13898	4.91938	5.78522	4.62633	3.68307	3.93101	5.9076	7.43196	5.50772	3.94348	5.06039	6.75432	5.75415	3.88297	4.69405	10.2973	14.597	9.84435	6.63347	7.06488	6.98004
		1	0.777433		3.41231	4.43595	4.49839	4.14834	3.15172	2.47481	2.78171	3.6104	5.50083	6.16058	4.3906	3.29142	3.592	3.22804	2.68065	2.78717	2.62101	2.12122	2.2502	2.45936	2.83485	4.28019	5.209	5.97126	4.34552	4.19559	4.52917	3.95413	3.52346	3.90505	4.97193	5.28031	3.81681	2.36795	3.51623	4.45827	3.91178	2.58377	2.96088	6.58322	10.0781	7.15173	6.12342	7.30487	7.26525
		1	0.731815		1.88347	2.281	2.47407	3.06989	4.11722	2.9055	1.40379	1.66021	3.08481	3.62273	2.3423	2.28545	2.41556	2.28405	2.46439	2.38018	2.1278	1.88221	2.13309	2.01315	1.79511	2.81418	4.3309	5.03383	3.7451	3.34682	3.41622	3.60237	3.27294	2.56826	2.53708	2.4253	1.77269	1.7566	2.83715	3.2862	2.76925	2.59046	3.08139	3.55728	4.01001	3.78552	4.64112	5.60687	7.1731
		1	0.724363		2.0946	1.50794	1.83738	3.78889	6.10985	5.24161	2.94853	2.19185	2.41878	2.25906	1.83004	3.02571	3.77092	3.35962	3.68217	3.28767	2.41953	2.12707	2.59328	2.3418	1.95334	3.05409	4.5116	4.69199	3.06792	2.48667	2.20096	2.29484	2.72554	2.55832	2.39875	2.6551	2.55747	3.05489	3.87257	3.70096	3.23572	4.31717	5.39514	4.34874	2.77246	2.71382	4.04008	4.51304	4.87423
		1	0.954603		1.9433	1.41457	2.17069	3.10346	4.27136	4.07633	3.55855	3.45198	3.25316	2.7927	2.32309	3.33078	4.31585	3.80272	3.75128	3.07132	2.16377	1.89113	2.30446	1.97636	1.73284	2.48259	3.0693	2.64691	1.8292	1.8492	1.93065	2.23505	2.82093	2.95219	3.06783	3.46354	4.15159	4.80586	4.26136	3.1591	3.0303	3.90318	4.08423	3.09973	2.18728	2.04949	2.77228	3.19884	4.13386
		2	1.63883		1.03684	1.13353	2.29343	2.48349	1.64967	1.50447	2.29434	3.10292	3.37135	3.54462	2.81853	2.5976	2.5206	2.14961	2.56575	2.60793	2.52382	2.06858	1.92371	1.65017	1.6355	1.90164	1.93074	1.53495	1.37769	2.36302	3.87447	4.69028	4.15726	3.56329	3.47684	3.31305	3.01949	3.07171	2.36531	1.86838	2.42494	3.45499	2.69943	2.197	1.99718	1.63849	1.80241	2.41154	3.46014
		2	3.87691		1.34014	2.26958	3.22899	3.11456	1.78215	1.67266	2.48493	2.7839	2.80236	2.36087	1.99519	1.8968	2.03119	1.81043	1.81603	2.2395	2.78877	2.52959	2.0891	2.33634	2.09187	2.3264	2.62017	2.3317	2.59862	4.33	6.41821	6.85096	4.92177	2.84635	2.0073	2.13108	2.25268	2.14667	1.63264	1.31337	2.35924	3.9071	3.98659	3.03717	2.4792	1.86038	1.67158	1.65773	2.54524
		2	9.36876		2.41261	2.86828	3.3326	3.08466	1.7798	1.77552	2.62826	2.63833	2.28506	1.80095	1.92725	2.42108	2.68052	2.64755	1.84541	1.52299	2.19566	2.71062	2.61664	2.73366	2.29238	2.34483	2.70205	2.62047	3.04117	4.41762	5.41171	4.99967	3.49679	2.4946	2.02211	1.91572	1.95483	1.65724	1.62307	1.68951	2.94072	5.31418	5.34649	4.14326	3.185	2.45457	1.52883	1.85294	2.5885
		2	13.895		2.65073	2.37165	2.78875	3.1601	2.17122	1.51009	1.67449	1.80688	1.89431	2.44415	4.06414	4.16032	3.58505	3.40897	2.59639	2.07431	2.32158	3.28127	3.16808	2.64184	2.42988	2.53218	2.28919	2.56142	3.31575	3.58407	3.11964	2.62762	2.56663	3.54445	3.80526	3.31757	2.5321	2.42824	2.45735	2.46024	3.93774	5.74927	5.64611	4.04394	4.09197	3.75798	2.62936	2.82664	4.161
		2	8.99249		4.10517	2.82323	2.10094	2.30868	2.16548	1.96605	1.74653	1.63821	2.17723	4.15498	6.49202	6.79606	5.8179	4.30643	2.62672	2.46488	3.77087	3.98338	3.99254	4.584	5.48857	5.01232	3.33613	2.02752	2.34203	2.48902	2.06865	2.55748	3.38112	4.14107	4.65823	5.94331	6.59024	5.11921	3.63083	2.4885	2.95609	4.47994	5.20744	4.71021	3.39294	2.25434	2.09724	4.93753	7.02666
		2	3.4494		4.12299	3.04502	1.85476	1.41995	1.89675	2.16571	1.96212	1.82317	2.95101	5.09503	5.76351	5.17136	4.56511	3.11481	2.27331	3.94738	5.89496	4.85221	4.1736	5.41588	6.88584	7.05146	4.78675	2.28157	1.60935	2.06277	2.03172	3.00679	4.12591	3.85781	4.19964	7.32568	8.81724	6.33664	3.46993	3.08712	3.76444	4.66909	6.62936	7.84683	5.94975	3.5437	3.89806	6.45563	7.7758
		2	3.53304		2.24169	2.489	1.55631	1.05143	1.45248	2.03215	1.73033	1.1749	2.48492	4.56572	4.66129	3.99671	3.23109	2.2008	1.95329	2.61455	3.74137	2.86171	3.06257	3.37131	4.21363	6.01457	5.99662	3.86153	2.6004	2.43966	2.36669	2.80251	3.22378	2.34716	1.58865	2.85809	4.43805	3.73503	2.9554	2.92955	3.24667	3.67189	5.05794	6.84407	6.76875	5.27451	4.30889	4.36257	5.12388
		2	5.18387		2.05643	3.01187	2.31928	1.68171	2.38349	2.41814	1.46314	1.61278	3.53446	5.30474	5.29915	4.46682	3.35731	2.76041	2.76246	2.76501	2.60981	3.34663	5.12333	4.29939	2.68959	3.58574	4.63229	4.43404	3.25573	2.13633	1.46173	1.75309	2.49593	2.08483	1.43146	1.69854	1.91004	3.19171	4.99502	3.72151	3.0723	4.86928	5.4831	6.48469	7.16629	6.77841	5.24125	5.12896	8.12016
		2	3.43456		2.40814	3.49015	2.78087	2.46563	3.46839	3.31036	2.0293	1.42788	2.30166	3.29073	4.21558	4.6235	4.11077	3.18674	3.07845	3.23137	2.75432	3.01179	4.34273	3.77625	3.09874	3.94281	4.47611	3.55963	1.9723	1.16892	1.10149	1.80129	2.47475	2.53811	2.62296	3.03021	3.26925	6.14389	9.63904	7.438	5.89025	8.8577	9.02717	6.85465	5.47518	4.63621	3.8691	5.26624	9.49132
		2	5.97755		2.55545	3.60138	3.14508	2.16509	2.67503	3.41934	2.69492	1.76455	1.58635	2.14124	2.89435	4.48123	4.91837	3.53789	3.37213	3.89703	3.40105	3.17911	3.61482	3.22987	3.17544	3.06807	2.36828	1.49767	0.891986	0.865089	1.53855	2.43003	2.22505	1.62668	1.70842	2.14225	2.09796	3.61483	5.49385	3.94704	3.8615	6.82042	7.17083	5.78195	5.4994	4.92493	3.52542	3.53913	4.5284
		2	29.4806		1.24505	1.68788	1.61882	1.69607	3.40774	4.37571	3.23682	1.80945	1.87348	2.24247	3.41799	5.78587	6.26935	3.8003	3.06093	3.69609	3.31829	2.51542	2.72316	3.851	5.27431	4.42429	2.55653	1.24798	0.719917	0.950671	1.57962	2.56682	2.16842	1.57126	1.71197	2.06035	2.65814	3.07476	2.64574	2.18027	2.09542	3.83499	5.26457	5.38922	5.34325	4.68323	3.99201	4.3012	3.7454
		2	82.9514		1.06693	0.980662	1.04909	2.27766	3.99134	4.04361	2.63355	2.23789	2.61581	2.53316	2.62684	3.62335	4.0778	3.29965	3.16724	2.75246	2.34791	1.78676	1.87914	2.84036	4.0889	3.996	3.57311	3.05872	2.2767	2.30383	2.45816	2.08414	1.72847	1.68313	1.93273	2.52067	3.27504	4.05404	4.36367	4.249	2.94674	2.61882	3.95252	4.38861	4.22282	3.41049	3.40587	4.01482	3.6112
		2	141.044		1.90074	1.27209	1.41109	2.06248	2.35206	1.83107	1.67239	2.17246	2.93297	4.18118	4.59652	3.59343	2.38804	2.71663	3.19124	2.56508	1.89229	1.52725	1.30556	1.58976	2.43758	2.6655	3.48275	4.53751	4.41045	4.72676	4.17769	2.87114	1.97113	1.93514	2.13545	2.28357	2.72059	3.81225	4.51236	4.64553	3.65641	3.28332	3.58948	3.33675	3.64447	3.63877	3.28018	3.2543	3.3295
		2	165.335		3.77277	2.62496	2.52516	2.80377	2.40134	1.84993	2.19187	2.72934	3.20598	4.75242	6.32522	5.21612	2.93552	2.33828	3.06976	3.21048	2.35951	1.32515	0.827437	0.975158	1.80906	2.09251	2.59882	4.00204	4.61724	4.25632	3.8459	3.16567	2.82538	2.99284	3.45815	3.42515	3.46761	3.93805	3.47372	3.38288	3.66465	4.50861	4.27537	3.72441	4.3792	4.41933	3.45601	3.60916	3.80559
		2	151.492		4.38615	3.75298	4.21499	4.91225	4.31211	3.28742	3.30638	3.64252	3.25236	3.76257	4.57374	4.62592	3.39143	2.36752	2.24059	2.94679	2.68059	1.844	1.46276	1.1584	1.3583	1.47767	1.86101	3.39823	4.04325	3.22724	1.8906	1.93306	2.37414	2.58804	2.97832	3.39524	4.36171	5.81603	5.8896	4.58071	4.34752	4.84338	4.17636	3.84544	5.74558	6.89316	5.08786	4.81243	4.35816
		2	149.018		3.23233	3.39347	3.79935	3.9138	3.20145	3.03063	3.84478	3.43323	2.19633	1.81583	2.21954	2.64688	3.03547	2.71277	1.95607	2.72236	2.84665	2.26012	2.09725	1.68557	1.44081	1.34718	1.53905	2.6811	3.80019	2.97092	2.02543	2.52426	3.53407	3.46405	2.78836	2.87192	4.1688	6.71127	7.32781	5.2654	3.324	3.52785	3.14001	3.71922	6.38442	8.40135	6.37763	4.3094	3.84687
		2	146.444		3.29015	2.84007	2.16549	2.23749	2.48779	3.11452	3.68254	2.31085	1.27675	1.46253	1.69059	1.91859	2.45991	2.27003	1.85628	2.85444	3.13679	2.11928	1.98645	2.42276	2.00031	1.53787	1.99472	3.40286	4.35374	3.4809	2.82361	3.83065	5.3882	5.48968	3.46234	1.86241	1.60563	2.66624	3.65091	2.65285	2.02355	2.56554	2.86426	3.12304	4.47508	6.36079	5.63123	4.13794	3.10666
		2	108.737		2.36043	1.72624	1.42734	1.74406	2.0463	2.20243	2.01926	1.47903	1.72301	2.02398	1.83345	1.82355	2.59562	2.57198	1.8992	2.80241	3.13861	1.93478	2.2673	3.38718	2.85017	1.93421	2.38306	3.79538	4.09455	2.89065	2.39427	2.52379	3.70287	5.03781	3.82471	1.39811	0.540802	1.19558	1.91254	1.80473	1.52142	2.4337	3.02983	3.17245	3.29093	3.51213	3.49212	2.77349	2.81408
		2	51.5764		3.88915	2.24337	1.74592	1.60277	1.5022	1.57437	1.24851	1.08235	1.4025	1.73896	1.74049	1.58372	2.18849	2.4518	2.92328	4.66635	4.79583	2.37449	1.53997	2.03506	1.72118	1.60253	2.42428	3.37344	3.3949	2.33424	1.5766	1.76332	2.76202	4.23144	3.92007	1.99873	1.00624	1.14647	1.56119	1.53059	1.49966	2.19752	2.32755	1.90425	2.18498	2.21381	2.18199	2.66477	3.92603
		2	25.3963		7.20981	4.63544	3.61212	2.78645	2.28766	2.73565	2.37036	2.20471	2.38442	2.89923	3.2434	2.49904	1.67924	1.69884	3.45539	6.0907	5.85098	3.53461	2.64818	2.61371	1.9875	1.91363	2.43051	2.47796	2.92453	2.94427	2.52324	3.0864	4.02814	4.1023	3.13285	2.35265	1.98893	1.53738	1.15783	1.46	2.23033	3.03783	3.28968	3.2997	3.49097	3.95017	3.73098	3.53845	4.19717
		2	35.1594		5.10246	4.72928	5.01904	3.9613	2.50389	2.37695	2.2942	2.34272	2.72358	3.19585	3.22103	2.54346	1.68761	1.70508	3.39446	5.13697	4.67789	3.48332	3.76086	4.07752	3.36564	3.25883	4.14218	3.72367	3.70575	4.8555	3.96526	3.8979	5.22504	5.53432	4.72084	4.04171	3.30651	2.58252	2.40336	2.17389	2.1785	2.89284	3.37024	3.83572	3.49674	4.33908	5.10247	5.14399	4.15953
		2	49.341		3.37991	3.65698	3.84701	2.77834	2.03975	2.85511	2.60603	1.8457	2.28228	2.38267	1.89457	2.34537	2.67199	2.585	3.58778	4.15888	2.92409	1.98592	2.44679	3.58743	3.69203	4.40233	5.81458	5.72046	6.35074	7.60591	5.98993	4.47033	3.93356	3.75214	3.8677	3.95984	3.78422	4.96647	6.56579	6.39306	4.89098	5.22637	5.74696	5.37479	4.0922	3.51959	3.83698	5.65015	5.40815
		2	51.95		2.59713	2.72612	2.79852	2.21126	2.59358	4.57908	4.97343	3.1327	2.89899	2.88661	2.40583	2.8064	3.18079	2.92313	3.52093	3.12916	2.12944	1.80671	2.8298	3.73774	3.3384	3.64521	4.31066	4.11937	4.58565	6.20439	4.84841	4.20137	3.63284	3.14172	3.81325	4.23214	4.34232	6.35066	9.18641	9.86073	9.94474	10.728	11.1432	9.25894	6.58527	4.84651	4.66051	6.88976	6.86397
		2	48.8273		3.281	2.99762	3.3443	2.88067	2.4283	4.34265	5.45833	3.84997	2.4971	2.74984	2.98921	2.51175	2.01754	2.36879	3.66806	3.83258	2.83658	2.76665	4.37238	4.18299	2.2826	1.57843	1.66261	2.06561	3.66861	5.61026	5.27716	5.19645	4.39909	4.05341	4.94911	5.77602	4.47466	4.13702	5.12995	7.34859	8.63454	7.8887	7.2667	5.0031	3.56581	3.7598	4.18559	6.22943	6.76344
		2	26.3989		2.34883	2.72763	3.66201	3.30631	2.26785	2.50522	3.12901	2.53458	1.49744	1.74245	2.23535	1.63473	1.65032	2.71871	3.80084	4.13855	3.92785	4.69735	6.51212	5.77403	2.40628	1.1353	1.67734	2.81743	3.70704	4.56486	5.61493	6.33031	5.67466	4.47773	4.94938	6.46982	5.39038	4.15093	5.03459	7.54431	8.73382	6.34488	4.99742	3.70218	3.55966	3.90058	4.03104	6.09651	7.34066
		2	7.86511		1.31189	2.10043	3.44113	2.87281	2.58557	2.48063	2.22601	2.31631	2.2278	3.39241	3.05751	2.58761	3.83568	4.74625	3.49567	2.65409	2.56034	3.56641	5.9528	5.84978	3.61985	1.87719	1.59698	2.80506	3.84838	4.55936	5.4828	5.69412	5.4297	5.01808	4.388	4.23847	3.3215	3.21397	4.33809	6.10423	6.36329	4.99629	4.08604	3.78936	3.81505	4.37267	4.66658	6.34559	7.68232
		2	3.78897		2.10665	3.36136	4.61209	3.58344	2.61753	2.32753	2.61247	3.47197	4.42228	5.90513	5.98815	5.53836	5.38732	4.76733	2.87313	2.15293	2.40531	2.86732	3.98922	5.25083	4.48256	3.16512	2.10595	2.17081	2.92444	3.99716	5.10728	5.10622	5.25843	5.00769	4.16338	3.42228	3.63209	4.39603	4.27221	3.99246	3.90494	3.91058	4.34917	5.11458	5.10912	4.86618	5.13466	4.95158	5.70951
		2	3.90807		4.0226	4.96406	5.54644	4.04333	2.98061	2.24539	2.43137	3.15916	3.12373	4.73467	5.85845	6.44332	5.01928	4.10018	3.92412	3.31419	3.21879	3.00015	3.74496	4.68329	4.90868	4.1779	3.4233	3.47487	3.56866	3.95123	4.98957	4.99595	4.49198	3.73831	4.20041	5.45708	7.18976	7.27371	5.92285	4.43101	4.04976	3.99747	3.92319	5.88153	6.62006	7.28706	7.53935	6.4727	6.34456
		2	3.25801		4.00879	4.73577	4.68661	3.54036	2.82078	2.22585	2.41947	3.07714	2.94486	3.61891	4.53275	4.22223	3.24157	4.36979	5.83561	4.96636	4.10016	3.30345	2.59007	3.45751	4.90132	4.9542	3.66161	3.83864	4.40417	4.10511	3.51436	3.17011	2.66981	2.45377	3.40793	5.24073	6.03116	5.33245	4.03943	3.19521	2.97648	3.2837	4.42676	5.96306	5.92277	5.00253	4.66243	3.49036	3.97027
		2	2.9475		4.85902	4.77211	4.72692	4.06047	3.53535	3.09684	2.95327	3.16588	2.38688	2.9238	3.501	2.74401	1.44039	2.77942	5.0123	4.63328	4.00273	3.06113	2.0683	2.10014	3.04045	3.18405	2.61301	4.23565	5.41869	4.2737	3.92184	3.29675	2.50808	1.97392	2.9173	5.28182	6.01651	4.16164	3.14734	2.87819	3.14425	3.62455	4.02841	4.24142	3.13942	2.80791	3.46058	3.11654	4.22762
		2	2.85578		4.79508	3.86972	3.22281	2.65834	2.80474	3.11787	2.9768	2.42346	1.71672	2.90278	4.72832	4.27292	2.82462	2.62545	4.01894	3.63707	2.26877	2.27686	2.56132	2.38541	2.06665	2.21716	2.71896	4.25191	4.63643	4.11656	5.6754	5.53435	3.12739	2.03093	2.39994	4.22628	4.9207	3.80657	2.84139	2.89133	2.90332	2.91086	3.63856	3.78462	3.06436	3.43178	4.66544	4.73154	5.36802
		2	2.75209		2.68262	2.43038	1.75123	1.05386	1.3	2.09745	2.22225	1.75839	1.59438	2.43828	3.93633	4.04135	3.2529	2.95034	3.60528	2.99133	1.46135	1.46196	2.03266	2.09038	1.93635	2.58335	2.71495	2.8623	3.20815	3.29056	4.42014	3.73621	2.1752	2.62123	3.11573	3.15205	2.98574	2.73227	2.35311	2.04548	1.67474	2.022	3.83045	5.18937	4.8382	4.42076	5.01176	6.37899	5.75339
		2	2.75951		1.96903	2.79542	1.82998	0.989835	1.44492	2.2173	2.38484	2.38531	2.46311	2.97582	3.15248	2.51283	2.34496	2.95229	4.09977	3.69544	1.8015	1.18723	1.24357	1.46913	1.90028	2.94691	3.18176	3.17713	4.64348	4.76579	3.52813	2.11366	1.82144	2.88545	3.35079	3.24143	2.96498	3.09876	3.21326	3.21616	2.642	3.37573	5.5679	5.50407	4.53803	4.30075	6.29051	9.45343	8.49437
		2	3.33941		2.61589	3.37511	2.36223	1.45859	1.80602	2.37788	2.6244	2.90292	3.09621	2.54967	1.97126	1.17589	1.11367	1.77142	2.44109	2.30945	1.93783	2.2683	2.11104	2.41494	2.9977	4.27487	4.12262	2.98074	2.71445	2.33023	1.63287	2.18841	3.75664	3.96229	2.9589	3.05323	3.83667	3.84687	4.46266	4.43674	3.95286	6.01326	7.57759	5.8206	3.99164	4.37202	5.08589	6.76677	7.52984
		2	8.20992		2.18557	2.30397	1.65637	1.58342	1.82737	2.26155	2.67569	3.09868	2.96644	2.32113	1.9195	1.19438	1.04968	1.55233	1.69801	1.4773	2.32622	3.69589	3.77219	3.33101	2.87972	3.21771	3.03461	1.96856	1.31864	1.2445	1.8514	2.63644	3.79392	3.62155	2.79598	4.20162	5.20765	4.72	4.68679	3.9685	4.27226	7.28281	8.27386	5.10215	2.71022	2.32619	2.83878	3.74166	5.19207
		2	19.9756		2.05274	1.7525	1.67114	1.07866	1.25208	1.87069	2.20397	2.66523	2.67887	2.77404	2.92048	1.97849	1.45453	2.3508	2.59358	1.51157	1.70443	3.00316	3.76709	3.07603	1.67245	1.76996	2.1548	1.90258	1.60194	2.50344	3.54325	3.07885	2.37432	1.99571	2.63959	3.80836	4.26733	3.33871	3.19507	2.28021	2.05589	3.68474	4.63187	4.8288	4.26017	4.22841	3.99098	3.90201	4.67722
		2	26.2685		2.26126	2.71585	3.29656	2.20144	1.87595	2.37489	2.61695	3.32497	3.73878	3.16694	2.48032	1.56984	2.01892	3.51997	3.61926	1.98424	1.52897	2.85134	4.15742	3.61697	1.59408	1.62367	2.71821	3.03799	1.9991	1.98697	2.6174	1.98164	1.49155	1.60022	2.45542	3.46075	4.70772	4.65461	3.91488	3.26372	2.8917	2.93478	4.12851	6.15542	7.03064	7.69379	7.12078	4.95931	4.77224
		3	15.1189		4.49643	4.08725	3.90547	2.27432	1.40132	1.54035	1.77625	2.48007	2.69413	2.83037	1.90176	1.21207	1.56833	2.70242	2.86572	2.02658	2.69415	4.07478	4.49676	3.76178	2.67829	3.0359	4.82191	4.60908	2.67134	1.61923	2.46772	3.54147	3.14446	2.57959	2.50241	2.86689	4.30606	4.20029	3.87564	4.35438	3.76306	3.07132	4.28093	6.02283	6.49595	7.05772	7.11187	7.09273	6.3993
		3	4.02205		3.10968	2.81087	2.07931	1.44731	1.11656	1.34335	2.1722	2.72906	2.55195	2.48713	1.93794	1.3178	2.01009	3.36833	3.56364	2.52193	3.54498	5.60601	4.89814	3.99297	3.99305	5.28837	5.96939	4.57945	2.37315	2.59702	5.89519	8.15315	5.79437	3.2265	2.26189	2.20142	2.88996	2.21839	2.65823	3.89285	3.14558	2.71987	4.38635	6.42153	6.97014	7.04906	9.53215	13.3007	13.5364
		3	0.976163		4.31614	4.08562	2.86959	2.24929	2.34577	1.87805	2.06333	2.82825	2.55072	2.51521	1.48699	0.972015	1.26753	2.53161	3.82406	3.72023	4.00917	4.92747	3.94675	2.58739	2.41854	2.72052	3.53509	3.66647	3.75562	4.76677	7.23752	8.23855	4.73691	2.31831	2.1453	2.66129	3.51772	3.34806	2.78233	3.45423	3.07149	3.25298	4.82838	5.48916	5.22916	4.95304	6.34638	9.62446	10.1159
		3	0.925279		3.69858	3.58081	2.63631	2.31148	2.70888	2.61091	2.55538	3.38262	3.80888	3.71868	2.38065	1.76058	1.29862	1.3074	2.30102	2.68656	2.97993	4.17256	4.44291	3.43209	3.04457	3.37174	5.13161	8.35298	7.30268	5.37867	5.32226	5.09966	3.43622	3.36978	3.80359	4.79357	6.21178	6.29387	3.26948	1.68573	2.21784	3.62932	4.72931	4.65621	4.26717	5.04707	6.66482	7.32728	8.10678
		3	0.918749		3.99312	4.35629	3.99497	2.93121	2.99123	3.53896	3.9734	4.74232	4.6007	3.348	2.70579	3.12318	2.78561	1.89194	1.63878	1.73994	2.57443	4.55616	5.59504	5.07612	5.03039	5.04777	7.82716	11.9713	10.3113	6.63878	5.09736	4.31554	4.33734	5.28357	5.24984	5.04406	5.97169	6.21451	2.96348	1.67293	3.39489	5.10309	5.77878	6.46364	7.89311	10.0759	9.99509	7.0025	6.33691
		3	0.894073		2.98278	3.44848	3.3929	2.67714	2.6958	3.03229	3.24188	5.26878	5.89013	3.60788	2.08395	2.44595	2.49413	2.04468	2.02933	2.66642	2.87219	3.21058	3.75893	4.28147	4.49174	3.39599	3.2362	5.2372	4.97394	4.84106	4.62871	4.87316	5.21528	5.54909	4.46644	4.28113	5.02651	6.03793	4.53143	4.38892	5.93848	5.57241	4.4328	3.63721	4.78802	6.78305	5.94096	3.37136	3.3809
		3	1.36289		1.83573	1.54168	1.60733	1.99339	2.53499	3.04731	2.7747	4.21365	5.31088	3.6343	2.69219	2.60884	2.51733	2.00025	2.25476	3.13102	2.48548	1.82989	2.78814	4.07613	3.5134	2.43448	2.60449	3.69722	4.75757	5.34927	5.37712	5.79995	5.4396	4.94239	4.45001	4.36771	4.72653	5.57021	5.63818	4.93169	5.13867	5.25305	4.98065	4.17248	5.45177	7.19108	5.20186	3.03106	2.05318
		2	3.09374		1.39957	0.982789	1.3897	1.9669	2.23711	2.74161	2.28519	2.4634	3.01277	2.58426	2.9344	3.19201	2.82193	2.65111	2.71673	2.80241	2.38613	2.11563	3.48615	4.227	2.79478	1.95613	3.16193	4.72955	5.09184	3.88884	3.85384	5.20826	4.51548	3.84008	4.71516	6.88405	7.42395	6.56413	5.39907	4.2816	3.95397	4.47255	4.99247	4.58921	6.37711	8.50538	6.98401	5.45487	3.12358
		2	4.70095		1.5962	1.26576	1.32663	1.5174	2.02324	2.36913	1.96692	2.22054	3.13744	2.74957	2.67656	2.96622	3.84344	4.83684	4.30282	3.27788	3.0055	3.23118	4.221	4.06455	2.31125	1.31483	2.09259	3.61407	4.15456	4.00009	5.40466	6.12219	4.81847	4.66681	7.39853	10.6918	9.69883	5.59728	3.49772	3.46939	3.4373	3.64887	4.50978	4.62401	5.40912	6.26399	5.68714	5.87774	4.06124
		2	3.67693		2.365	2.54853	2.38754	1.91291	2.21285	1.76514	1.169	1.88402	3.6655	3.92478	3.28164	2.89534	3.18591	3.33693	2.47248	2.07405	2.67142	3.02344	3.24578	2.5144	1.38579	1.1886	2.21388	2.49984	2.77427	3.22872	5.17758	5.30527	4.50397	5.29481	6.53792	7.17854	5.43704	3.01572	2.32627	2.48223	2.63716	3.23912	4.86138	5.05317	4.30452	4.05968	3.3955	3.53578	3.04524
		2	2.19005		1.90036	2.79976	2.83041	1.89126	1.68542	1.30245	1.39958	2.04016	3.26889	3.47526	2.6813	2.02455	2.47239	2.13405	1.29363	1.39908	1.80601	2.16821	2.30407	1.64717	1.59139	2.4127	3.10102	2.91269	3.17564	3.84463	5.14519	5.53742	6.10612	6.92266	6.44664	5.07353	4.18738	3.50176	3.39873	3.36084	3.01828	4.05556	7.22645	8.87248	6.45075	4.18619	3.1575	2.8308	3.08373
		3	1.39105		1.56348	2.74269	3.53844	2.78646	2.24276	1.77486	1.67751	1.84464	2.22981	2.06253	1.83843	1.99007	2.22444	1.93626	1.80811	1.97602	1.85128	2.23931	2.54337	2.41504	2.99197	4.75498	5.37013	4.08599	3.78033	3.56055	3.96251	3.8824	4.41791	5.67344	5.5455	4.84432	3.90962	3.46397	4.22195	5.07505	4.39117	3.57521	5.55477	7.1114	4.62921	2.89815	3.97736	4.92938	5.01263
		3	1.08913		2.57797	4.7556	5.88036	4.88717	3.48093	2.50821	1.99475	2.39606	3.50431	3.53081	3.19045	2.91915	2.78049	3.39251	4.33555	4.14451	4.82531	5.2208	4.37996	3.46587	3.92267	5.70464	6.5712	5.0633	3.17025	2.9679	3.96187	3.73325	3.13854	3.63339	4.46365	5.19387	4.91364	4.48021	4.19812	4.49088	4.05517	3.178	3.1118	3.63739	2.38955	2.77379	5.36701	6.57537	6.62234
		3	1.0147		3.84251	5.68692	6.43448	4.97265	4.7709	4.60335	3.36668	2.35824	3.34681	3.67168	3.35855	2.98007	3.96904	6.47911	7.1729	6.18117	7.10127	6.88893	4.73578	3.77508	4.29871	4.15917	4.37994	3.89301	2.74505	2.96535	3.87968	3.51236	2.0925	2.19083	3.1686	5.61411	7.49049	8.70755	7.9203	6.33753	5.631	5.01509	3.51069	2.5369	1.77708	2.04135	3.97942	5.69055	6.56952
		3	1.00201		2.73976	4.24211	4.64796	3.79348	4.21606	4.68143	3.82948	2.13945	1.64335	2.50339	3.3631	3.53411	3.6206	4.58451	5.06783	4.12468	4.68776	4.08594	3.84047	3.98684	3.85035	2.97473	3.66727	4.98288	4.15551	4.11862	4.56174	3.97277	2.66447	2.11799	2.14939	3.52677	5.74401	8.59685	8.11072	5.9008	5.07449	4.59363	2.84954	1.82636	1.77588	2.22935	3.68561	5.76003	6.99743
		3	0.979284		1.38639	1.85863	2.50112	3.05308	4.15192	3.08411	2.34233	1.95746	1.71047	2.18282	3.2439	3.57759	3.38296	3.46662	3.74991	3.68631	3.97577	3.736	3.79956	3.78337	2.6983	2.56446	4.50838	6.00155	5.66922	5.36672	5.16695	4.77907	4.07543	3.51348	3.02591	3.44214	4.66469	4.97038	4.18271	3.45131	4.06342	3.82848	2.61249	2.63768	4.45855	3.98669	2.81178	3.13466	4.14559
		3	0.968323		1.46749	1.53407	1.64659	3.53122	5.22157	3.59933	2.1105	2.08382	2.30286	2.73274	3.1312	2.80662	2.16127	2.22319	3.35057	5.06471	7.24312	6.83104	5.90266	4.85857	3.67628	3.12865	3.0821	3.91356	4.59017	5.22588	5.86342	5.89162	5.08959	3.14486	2.77796	5.26023	6.71461	4.9413	2.44512	2.69272	3.55091	2.98576	3.0519	5.11956	7.60924	6.87562	3.80595	3.20393	5.30198
		3	0.979259		2.11032	2.29895	1.79198	2.65668	4.01858	2.92366	2.17021	2.08555	2.03689	2.2888	2.4467	2.18177	1.76703	1.92869	3.08805	4.98211	6.49066	7.10951	5.94367	4.87316	3.45763	2.68764	2.5661	3.11298	3.33666	2.96162	3.51785	4.12423	3.3008	1.60783	1.46005	3.42836	5.24899	3.92267	2.43863	3.04102	3.76293	3.13532	3.02204	2.82677	3.748	3.59707	3.25148	3.69467	6.47964
		3	0.98735		2.00446	2.78114	2.93777	3.00859	3.27388	2.68976	2.36753	2.63465	2.54364	1.59227	1.79621	2.18829	2.07322	1.66963	1.92563	2.98665	4.42033	5.39364	4.96172	3.02393	2.81565	2.65181	2.82265	3.91171	3.01804	2.00455	3.51475	4.16346	3.03312	1.73198	2.33678	4.59203	6.45502	6.10692	3.60864	3.48537	4.98811	6.19652	5.61309	4.36514	3.56224	4.18683	5.72863	4.08568	4.67118
		3	1.2222		2.00262	3.65177	4.57185	3.83918	3.40956	3.35464	3.38101	4.27523	4.21139	2.77698	2.35786	2.98687	2.87247	2.24417	1.78932	2.26549	3.24631	4.07256	3.78205	3.84416	4.34739	3.82268	3.26943	4.90981	4.25324	2.68295	3.62966	4.32796	3.06942	2.16845	2.78632	4.46622	5.52872	5.29793	3.49803	2.74018	4.48834	6.55821	7.09522	6.87567	6.46656	7.02475	8.69009	6.40003	3.82554
		2	2.34735		2.54616	4.14812	5.04121	3.72863	3.16164	3.14228	2.86316	3.19545	3.397	2.58032	2.75994	3.33533	3.65133	3.52788	2.83248	2.15973	3.29413	3.66189	3.94238	4.28316	4.53531	4.46215	3.57843	4.09349	3.75048	3.11534	5.15758	5.67296	3.96336	2.85845	4.00418	5.39334	4.96239	4.58244	4.11932	4.29998	3.74486	3.49874	3.30214	4.06156	4.07479	3.88226	6.28431	6.2438	5.49989
		2	3.91647		1.12819	2.58683	3.53458	3.13804	2.83594	2.40985	2.21667	3.06742	3.0653	3.20265	3.79636	4.38391	4.46151	4.26401	3.39069	2.49489	3.53033	4.38664	4.84791	4.56262	4.12665	4.58859	3.18824	1.91243	1.52516	2.11156	3.75802	4.28855	2.76573	1.99435	2.66088	3.36284	2.92622	2.62017	3.56758	5.13902	4.34267	2.3449	1.71595	2.18526	2.45999	2.17587	2.56102	3.35094	3.91995
		2	3.78794		1.18841	2.19689	2.84449	1.87881	1.57012	1.6849	2.69163	3.63833	2.65417	1.8734	1.95979	2.20605	2.69277	2.98132	2.44116	2.02611	3.00075	4.52296	5.68792	4.41905	2.81112	2.59026	1.92735	1.20947	1.42023	1.74938	2.34706	2.65609	2.67368	2.65235	3.49653	3.48976	2.22901	2.00839	3.27996	4.82712	4.21019	2.4692	1.80904	2.61761	3.54435	3.7146	3.66661	3.56968	4.1808
		3	2.11897		2.23807	2.74372	2.82921	1.77428	1.20293	1.13145	1.59881	2.57918	2.5071	1.97187	1.8586	2.43455	3.64016	4.36057	3.47256	3.0468	3.52791	4.83842	5.95681	4.67206	4.23332	3.17559	1.65422	1.79035	2.46722	2.4842	3.22902	4.05376	4.1128	4.48193	6.05891	5.67863	3.14717	2.97526	5.02716	5.9714	4.89331	3.23976	3.41208	4.86019	6.1529	7.82666	6.56425	4.84673	5.54918
		3	1.00539		2.10775	2.76379	3.16438	2.42476	2.15381	1.39153	1.2502	2.42299	3.26951	2.91214	2.06233	1.69515	2.35583	3.26735	3.2541	3.89728	4.19354	4.63706	4.96229	4.76003	6.66802	5.6743	2.84442	3.63424	4.97272	4.71074	4.90464	4.11844	3.40276	4.06035	5.86124	5.57742	3.01572	2.50602	4.18041	3.92509	2.92952	3.41417	5.61396	6.52655	8.44053	11.7368	10.7149	7.19944	6.62434
		3	0.931336		1.33044	2.58721	3.14622	2.76938	2.04893	1.62763	1.80344	2.11918	2.43652	2.30743	2.13118	2.39127	2.44361	2.53757	2.79407	3.29902	2.94699	3.0643	3.34601	3.79341	5.36972	4.38665	2.65579	4.00297	5.1412	4.95787	4.78354	3.91087	3.109	3.09262	3.30263	2.89578	2.41823	2.67775	3.60577	3.78612	2.98259	4.39974	5.65359	4.20712	3.96062	6.90118	7.2112	5.66421	4.65748
		3	1.15283		1.12444	1.55381	2.59231	3.03046	2.85288	2.46661	2.43706	2.38675	2.00172	2.11403	2.67029	3.70819	3.6586	2.99693	2.56389	2.45807	1.81049	2.02998	2.49928	2.47776	2.54519	1.96355	2.04094	3.45215	4.03494	3.5827	3.14962	2.99384	2.83328	3.202	3.47735	3.90093	4.95505	5.14002	6.40564	6.5709	5.7276	5.47816	5.57535	4.68815	3.77063	4.7087	7.7001	6.07576	3.5673
		3	1.05561		2.613	2.09605	2.30107	3.6192	4.06169	3.0693	2.41388	2.23187	2.05854	1.99215	2.08596	2.9239	3.14396	2.81597	2.36171	1.973	1.89597	3.01942	3.12999	2.30401	1.74715	1.85183	2.04311	2.61521	2.907	2.40978	1.97516	2.6042	3.65248	5.6349	7.22985	7.59325	8.16775	8.32764	9.41471	9.9757	8.00578	6.05588	8.16892	10.798	8.90764	9.30525	13.244	11.3741	5.65164
		3	0.86342		3.47676	2.5634	2.27207	3.14215	4.20546	3.30066	2.0705	2.05187	1.80693	1.88874	1.94583	2.99364	3.79732	2.48522	1.79246	1.95084	2.16707	2.71656	2.80689	2.04865	2.23573	2.57174	1.87117	1.81653	2.60738	2.79944	2.16787	2.20316	2.32825	3.2002	3.64224	4.51631	5.6549	5.26935	6.61897	8.8055	8.95952	6.49755	7.92339	10.6113	8.94715	9.05796	11.0157	8.4032	5.28106
		3	0.776558		2.57707	2.40997	1.80269	2.42361	3.79425	3.48408	2.46706	2.11925	1.4533	1.57511	2.84027	5.57627	6.71217	3.74228	1.73021	2.05651	1.75347	2.18502	3.41526	4.8711	5.85946	4.2767	1.97252	1.78418	3.35416	3.60032	2.96136	3.35067	3.77855	2.61574	1.77758	2.21428	3.16216	3.21997	3.50092	5.92834	7.09804	4.37855	4.05776	5.44425	8.35688	13.1521	12.583	7.20136	3.99323
		3	0.761827		2.99883	3.03116	2.34958	1.9327	3.10114	4.02567	3.73225	3.10434	2.31722	1.88344	1.6479	2.95239	3.87344	2.87428	2.68922	2.9795	2.78031	3.0036	4.6884	7.59204	7.74294	4.82864	2.39599	3.72355	4.83761	3.79653	3.78583	6.90113	7.48791	4.92285	2.76881	2.31603	2.69772	3.25845	4.88535	8.30254	9.67266	7.8873	4.9347	3.90738	4.87992	8.73031	9.55827	6.25444	3.94666
		3	0.729749		2.21183	2.52523	2.02192	1.97178	3.15671	4.38634	3.81469	3.26252	3.78942	3.82233	2.74735	2.87832	3.9401	4.05972	3.40982	2.62407	2.56457	3.84846	5.48641	7.00584	6.66192	3.42054	2.33307	3.76173	4.37726	2.9444	3.60126	6.51048	7.14314	4.69301	2.83076	1.87719	1.95927	2.56644	4.37253	7.63279	9.89725	10.0097	8.56604	6.1981	5.31445	5.48345	6.54575	6.03135	5.25768
		3	0.697396		1.87829	1.93573	1.48951	1.41568	2.41576	2.5397	1.78462	1.9312	3.32058	3.99835	3.21468	3.90914	4.0885	4.03822	3.27493	2.13215	1.97568	3.32144	4.88618	7.10397	7.85942	5.7101	2.34456	2.43331	3.41057	3.33824	3.12452	3.37586	3.23593	2.84976	2.2523	2.33779	2.50215	1.9976	2.9429	4.95647	5.81644	7.00803	6.72797	5.60154	4.35223	4.08132	4.65636	5.16004	5.65809
		3	0.66917		2.76114	2.4976	1.78641	2.01329	2.99864	2.46515	1.67033	1.96928	2.97166	3.77081	3.72609	3.72488	3.59483	3.366	2.73692	1.40799	1.45436	3.30862	5.78977	8.28305	10.4339	8.1843	3.70029	2.09954	3.03642	3.41485	3.23894	2.117	2.23668	3.22724	3.33375	3.52624	3.40226	2.72195	4.50575	6.70866	6.10718	5.51461	6.71829	6.31881	4.83817	5.74341	6.23361	4.4382	4.84883
		3	0.603502		1.99818	1.54992	1.19657	1.55756	2.31596	2.17154	2.3374	2.77575	2.92638	3.06906	2.91585	3.29758	3.26641	3.25165	2.4949	1.55583	1.45544	1.74855	2.55207	3.88338	5.34187	5.53429	4.672	4.66017	4.13907	4.83911	5.41477	4.07586	3.33649	4.3295	4.71068	4.89115	4.62069	5.2052	5.95335	5.64051	5.43602	5.84356	7.92265	8.3821	6.83164	7.01282	6.77234	3.67812	2.93231
		3	0.548397		1.2507	1.03204	1.37915	1.46303	1.67097	1.72362	2.01675	2.52999	2.47693	2.2171	2.0459	2.3534	2.67225	3.05928	3.22418	3.6553	2.64845	1.24925	0.793475	1.18956	1.97199	3.76807	7.18468	8.57248	6.60656	4.71336	4.53187	3.63713	2.95506	4.07505	6.11454	6.91952	7.55106	9.66365	9.94921	7.07994	4.89089	4.43734	5.53059	6.70809	5.97676	4.86747	3.56274	2.22687	2.71877
		3	0.544292		1.34001	1.52769	1.74076	1.45049	1.66238	1.8456	2.065	2.63171	2.66932	2.26161	2.08361	1.95049	2.9602	4.54989	5.29696	5.3587	3.68827	1.79299	0.996075	1.48998	2.5947	4.136	5.74182	5.45899	3.39106	2.2927	2.25176	2.64468	2.50561	3.60444	5.63351	5.39882	4.61447	6.3788	8.10954	6.90299	5.04275	3.04928	3.6648	4.35777	3.44979	2.41999	2.43102	2.65397	3.32429
		3	0.565753		1.16139	1.76697	1.99285	1.86804	2.33383	2.27036	1.85516	2.00016	1.67478	1.66905	2.46035	2.41282	2.07476	2.67338	3.07474	3.44878	3.25255	2.74558	2.03496	2.78988	3.92282	5.02529	5.50644	3.72986	2.11015	1.3212	1.62167	2.22535	3.12769	5.45864	6.51362	5.39239	5.59754	4.84382	4.20521	4.93594	4.98374	3.36709	2.73384	2.47508	1.87253	2.63595	4.16505	4.09116	5.1354
		3	0.567699		1.07533	1.62812	2.06429	2.24654	3.04588	2.98024	1.98162	1.59535	1.4307	1.26333	1.93751	2.11699	1.68373	2.01266	2.54765	2.59723	2.67203	2.62666	2.42294	3.47847	3.9213	4.03712	4.54544	3.92408	2.78419	2.22792	2.25364	2.54245	3.98492	5.87046	5.86893	6.18732	9.45657	8.73276	4.80446	3.31931	4.63703	3.64507	1.86993	1.50073	2.18855	4.56949	7.22807	6.48798	5.37128
		3	0.550416		1.83004	2.32842	2.65534	2.67146	2.94176	3.40229	2.57234	2.04152	2.34558	2.12204	1.73768	1.56558	1.68133	2.35218	2.81758	2.25495	1.58387	1.41938	1.55115	2.29522	2.55464	2.70957	2.90389	2.53243	1.91434	2.18356	2.9386	2.64017	2.96347	4.17505	4.05639	4.47343	5.77593	4.49015	2.445	2.54959	4.59143	4.43158	2.47333	1.9489	2.65036	3.03212	4.81868	4.75582	4.02092
		3	0.534687		3.12389	3.00958	3.04474	2.80693	3.45523	4.63339	4.29333	3.87303	3.98591	4.05173	3.66799	2.68582	1.97742	1.95554	1.90613	1.56754	1.51507	2.20622	2.40841	1.85914	2.23562	3.24533	3.27913	2.68946	2.25981	2.99951	4.10627	3.73487	3.22102	3.68264	5.13843	6.48365	5.80659	3.95245	3.37168	3.511	3.80647	4.06535	3.59525	4.28073	4.5291	3.45025	3.96504	3.72704	3.27669
		3	0.518457		2.13216	2.66943	2.13577	1.97137	2.71556	3.64071	3.70379	3.91424	4.01793	4.54041	4.6027	3.76125	2.91874	2.93049	2.22906	1.60714	1.77756	3.14524	3.70263	2.8019	2.75317	3.78977	4.10635	4.57689	4.84672	3.50022	3.26381	3.36865	3.07276	3.22427	3.96506	4.67015	3.61322	3.18703	4.39726	5.02347	5.02364	5.86999	6.14406	5.85003	5.20528	3.93952	4.14133	3.84579	4.24132
		3	0.504897		4.08938	4.54422	3.77071	2.30103	2.5577	3.5335	4.4271	5.57872	5.74687	4.77812	4.90403	4.61659	4.08093	4.20838	3.35985	1.63226	1.39268	2.31155	3.12755	2.87716	2.84847	3.85192	5.15679	7.04294	8.03704	5.11903	3.06381	3.07135	3.00909	3.39928	3.99163	3.69493	3.04401	3.63959	4.56711	6.23622	7.11688	5.99761	4.45877	4.82131	5.61752	4.75168	3.91837	4.15589	7.73988
		3	0.493342		5.02854	5.55285	5.15426	3.31134	2.52992	3.39609	5.12042	7.08865	6.92547	4.75423	4.14428	4.05374	3.62464	5.17448	6.17079	3.60923	1.55918	1.56461	1.89118	2.27491	2.83478	3.82085	4.84493	5.72437	5.89366	3.82948	2.16184	2.17702	3.21974	5.00888	5.17736	4.11425	4.69764	6.08722	6.44351	7.64635	8.24443	5.33638	2.4759	3.20407	4.87094	4.66818	4.04038	6.5003	11.8138
		3	0.485311		3.62464	3.54801	4.09702	3.11307	2.09069	2.25218	2.68587	3.52019	3.87607	2.58625	2.91822	2.51853	1.83663	4.34702	7.24714	5.71561	2.90625	3.15116	3.64137	3.93818	3.74575	3.43068	4.02523	4.35665	3.52485	2.10297	1.8911	2.05444	3.40212	5.43362	6.41118	4.40382	4.21927	5.19944	4.63605	5.33197	6.22911	5.99551	6.11261	6.28587	6.02886	4.54214	4.46384	6.925	11.1189
		3	1.88205		4.45266	3.24507	2.54887	1.9262	1.31267	1.15163	1.63352	2.97101	4.11348	3.62085	2.48655	1.61018	1.20226	2.54455	4.97894	5.27576	4.65216	5.77406	6.92516	6.38354	4.81613	2.72889	2.40308	3.40761	3.29585	2.62787	3.30326	4.08853	4.34661	5.70977	7.45403	6.30757	5.19007	5.72374	5.82885	6.6344	8.11121	10.2797	12.3747	13.7665	12.2842	7.47192	3.66439	3.26191	4.99305
		2	6.86407		4.47762	3.57799	2.464	1.56005	0.927294	0.93972	1.33319	2.23286	3.67297	3.38741	1.919	1.05202	0.964924	1.42618	1.99422	2.92043	2.94847	3.81732	4.32597	3.7972	3.22657	2.20848	1.36411	2.17677	3.37934	3.27125	3.82844	3.49215	2.32842	3.27971	6.99317	7.61307	6.64204	6.82473	6.32668	5.6649	4.96646	5.69297	6.73736	8.00178	7.57155	4.47182	2.5776	2.16229	2.14814
		2	11.4254		2.45123	2.35093	1.59179	1.0167	0.773159	1.16884	2.02153	2.26444	2.48439	2.08547	1.20758	0.9367	1.06051	2.00432	2.66765	2.39854	2.07347	2.09651	2.44282	2.72348	2.90876	2.80823	1.71606	1.38562	2.39477	3.12554	4.35975	3.87363	2.40677	2.92423	5.40549	5.589	3.71125	3.61312	3.49349	2.79178	2.80397	3.82945	3.02658	2.35181	2.02673	2.24665	3.52353	3.82244	2.65843
		2	7.98676		2.41064	2.02775	1.42716	1.1296	0.922039	0.952575	1.51264	2.25643	3.38096	3.56043	2.71885	1.55205	1.46191	3.17896	4.47605	3.79826	2.90647	2.94076	3.09889	3.22375	3.07207	2.6262	2.01394	1.7023	1.97649	2.79541	3.66218	3.33441	3.60497	5.37971	8.27731	7.86014	5.04748	3.26937	3.17991	3.55684	3.85101	4.27274	2.43294	1.00015	1.23006	2.75832	4.15973	4.42994	3.55588
		3	2.99506		2.55525	1.64932	1.03338	1.4615	1.75957	1.45944	1.26185	1.94678	3.87814	4.57174	3.66588	2.44492	1.79517	2.46159	3.06741	2.30731	1.85778	2.11434	2.54187	3.88073	3.96829	3.64314	3.76574	3.91676	3.67082	3.9904	4.40736	4.00099	3.8948	5.26238	8.15067	8.4746	6.13581	3.75244	3.73063	4.91461	5.11908	4.58225	2.75635	2.14363	2.91083	4.57959	5.49498	4.65234	3.21432
		3	1.00305		1.81259	1.07267	1.27799	2.97646	3.5031	2.54327	1.8477	1.53904	1.87137	2.14706	2.6974	3.74967	4.07152	3.28373	2.22391	1.91095	2.50483	3.46914	5.00921	7.53989	7.62089	7.10131	7.48737	7.40487	5.32117	4.36604	4.68882	4.21601	4.18048	5.4313	7.23994	6.29163	6.03226	4.98294	3.57796	3.62555	4.20325	4.47298	3.52272	4.76189	5.0949	5.24436	6.37349	6.30216	5.01102
		3	0.642887		1.44956	1.05817	1.96837	4.81636	5.49201	3.57575	2.43615	1.83111	1.33242	0.891661	2.10429	5.23112	6.92513	4.82099	2.77603	2.32845	3.54497	4.17796	4.65638	5.94952	4.77271	3.66532	4.66372	5.89856	5.4686	5.19239	4.46298	3.84026	4.30034	7.03818	8.57148	8.63033	11.31	10.1943	5.7323	4.59413	7.24839	8.87759	6.46077	7.28626	7.20749	6.69525	7.04459	7.62862	7.76699
		3	0.547175		2.5046	2.0988	2.04687	3.34769	4.18968	3.20036	2.26321	2.61372	2.72988	2.12886	4.28503	7.69463	9.38548	6.44673	3.60857	3.1371	3.78651	4.26708	4.19271	4.51078	3.30097	2.77398	3.29161	4.09077	3.55312	2.94985	2.526	2.75062	2.92584	3.36636	3.90542	4.91917	8.21804	8.34416	5.60041	3.81606	6.05414	8.71554	7.53459	7.55639	8.13679	8.87061	8.57767	8.0341	9.00661
		3	0.514061		2.78499	3.0609	2.61165	2.44032	3.45127	3.5251	2.29845	2.54271	3.30088	3.56877	5.07066	6.88695	8.70259	7.4172	4.14349	3.12804	3.05842	3.74164	4.78632	5.72907	4.93283	4.44383	4.3314	3.59136	2.60154	2.25084	1.88224	3.04007	3.6056	3.06725	2.35155	1.82721	3.54219	5.65286	7.36061	5.82923	4.56425	5.33716	4.59859	6.45281	7.67095	8.21774	6.93852	5.23995	7.00533
		3	0.490893		1.84637	2.19878	2.1709	1.92333	2.55924	2.84238	2.55229	3.23821	3.84927	2.37696	2.72667	4.47389	8.56071	9.99662	5.43221	2.4754	2.24594	3.29628	5.91651	7.14021	5.46449	4.10506	4.57335	4.20379	3.55886	3.50202	2.68473	3.07073	4.75232	5.10375	4.5529	3.74534	3.3353	4.14659	6.79595	8.04603	8.65649	7.1438	4.75241	6.10634	7.90361	6.6584	6.1789	5.4764	5.08485
		3	0.49238		1.84296	1.99765	2.31387	2.84836	3.48016	3.8321	5.10183	6.4154	6.09121	3.66756	2.14586	2.44105	5.20241	7.59821	5.01405	3.39242	2.41041	2.94523	4.70833	6.3357	5.78185	5.04909	6.74892	6.3096	3.8242	2.8133	2.60063	2.96801	3.9281	4.48679	5.89186	6.27333	4.6138	3.49971	4.23704	5.35555	6.69358	5.91505	3.63581	4.66509	6.32809	6.47929	7.87	6.93177	7.00414
		3	0.491657		1.84126	1.52298	1.66079	2.66973	3.6483	3.57698	3.74942	3.37991	2.84983	1.93492	1.80008	2.24434	3.50159	5.16321	5.01105	4.46949	3.03865	2.15719	2.9628	4.86619	5.78725	5.21098	6.03887	5.26347	2.95331	2.23172	2.76529	3.05988	2.92691	2.80949	4.41933	4.96292	3.9358	4.5223	5.23569	4.0077	3.01739	2.94773	2.86695	3.41792	4.04331	4.46435	5.82969	6.48732	9.83917
		3	0.474771		1.05292	0.936587	1.16502	1.70201	2.38463	2.4342	2.00203	1.26817	0.991172	1.25704	1.84283	1.9582	2.14499	2.33759	2.63882	3.16337	2.18502	1.77775	2.02503	2.53597	3.11465	3.2966	4.29662	3.59945	2.36807	2.23956	2.37621	1.69471	1.60901	1.83319	3.73801	3.63322	2.16784	3.4014	4.56345	3.28782	1.77608	1.32758	2.0619	2.37088	2.91637	3.69486	3.74007	3.28838	6.08169
		3	0.466768		0.754863	1.23404	1.6621	2.18555	3.13914	3.44016	2.40263	1.55602	1.35903	1.2121	1.35904	1.44142	1.13358	1.02403	1.22865	1.51144	1.70759	2.30406	2.8173	2.94935	1.89802	1.70861	2.58785	2.66704	2.25377	2.40391	2.51387	2.20315	3.99067	6.74717	7.81137	5.39805	2.11903	1.46884	2.08327	1.61655	1.08906	1.93251	3.27316	3.84068	5.11199	6.06309	4.2762	2.61208	2.96684
		3	0.483395		1.7429	2.02374	2.74067	3.76245	4.32927	3.68269	1.89996	1.45344	1.96794	1.86699	1.71192	1.60766	1.8862	1.94104	1.43955	1.27669	1.65673	2.45176	3.00353	3.12212	2.29179	1.4518	1.82322	2.97326	2.94072	2.27187	2.90518	3.62497	7.54447	10.3274	8.69523	4.41765	2.3902	2.03729	3.21344	2.99034	2.20229	3.12283	4.08312	3.86112	3.96848	3.90634	2.39463	2.04495	3.57311
		3	0.498688		3.19679	2.92851	3.03501	3.26823	2.70967	1.70086	1.03415	1.38612	2.42931	3.79124	4.69145	4.67049	4.5448	3.31107	2.00469	1.61951	3.02602	4.91956	5.04282	3.76956	3.23909	3.03758	3.26761	4.70703	5.14857	4.6271	4.75773	4.13116	4.94922	5.55352	3.99018	3.26537	4.65665	7.15565	9.38654	8.41034	6.19104	3.77124	3.12894	3.46013	3.95473	2.99158	1.87511	1.94065	4.19986
		3	0.486674		2.50004	2.05173	1.83607	1.79993	1.34657	1.07922	1.09979	1.60996	2.43348	4.47223	6.11265	6.34791	5.87936	4.38902	2.59746	2.6386	3.71275	5.54825	4.99245	3.61086	3.85392	3.89287	3.12884	3.28146	4.45984	5.48771	5.28567	3.17486	2.46858	2.4142	2.30614	2.15146	4.31521	7.82114	9.60368	8.55929	7.97354	6.15078	3.53612	4.68549	5.54994	3.94114	3.46629	3.9542	4.70939
		3	0.48263		2.43159	2.37022	1.87559	1.64887	1.39725	1.42455	2.22163	2.82288	2.74658	3.24748	3.88794	5.13242	5.76996	5.02657	4.42428	5.07121	4.4784	3.95424	4.04281	4.50213	4.32177	3.7229	3.88074	3.70992	3.31547	3.8272	3.69371	2.59772	2.4797	2.35565	2.91218	2.63627	2.49678	4.17266	4.30936	4.36492	8.44499	10.6672	7.18185	5.34138	5.12012	3.72299	5.47345	6.48582	4.42285
		3	0.495198		2.41547	2.33757	2.00384	2.03593	1.94818	1.99734	2.59658	3.12092	2.80479	2.90034	3.49065	4.13709	3.57258	2.81151	4.43559	7.19214	5.15175	3.28626	4.22415	6.02558	4.82916	3.65266	4.96442	5.53674	3.85414	2.71639	3.13315	3.4586	3.12937	2.51082	3.20334	3.18298	2.19398	1.84582	1.82773	2.63737	7.3135	11.9936	9.26503	5.57038	4.85747	4.4728	4.65515	5.29735	4.0156
		3	0.493165		1.35042	1.18728	1.03868	1.60075	1.8189	1.48245	1.77301	2.2368	2.34944	2.61974	2.36035	2.1143	1.18945	1.05371	2.88041	5.1456	3.8625	2.28395	3.17936	4.38996	3.62069	2.34412	2.6089	2.97013	2.35837	1.84616	2.25826	2.40429	1.90776	1.63086	2.68514	3.31912	2.8468	2.06818	1.72986	2.45556	3.77113	5.63789	4.46976	3.84295	5.93655	7.65402	6.36965	4.96829	4.67785
		3	0.479245		1.10633	0.95144	1.00023	1.57799	1.97618	1.54877	1.27831	1.70389	2.36537	2.97801	2.59086	1.32811	0.982376	0.996086	1.63153	3.01898	3.17171	2.47257	2.46395	3.17921	3.04195	2.21898	1.6181	1.79079	2.2125	2.94894	2.85474	2.0389	1.74209	1.83538	2.30534	3.21269	4.11766	3.63595	2.83048	3.26125	3.43407	2.84001	2.56318	2.93064	4.65787	6.92223	6.84122	6.34516	4.41941
		3	0.479888		2.90433	2.2503	1.67506	2.20852	2.66082	2.4885	2.10152	2.13242	2.97839	3.45289	2.65222	1.91153	1.73751	1.6262	1.76227	3.26339	4.09037	3.16411	2.7181	2.31152	2.26095	2.13814	2.31124	2.74748	5.09623	7.01248	5.54475	4.11674	3.36679	3.40844	4.18414	5.21299	5.49543	4.57596	3.20224	2.56838	2.57358	3.11305	3.93164	4.06674	3.5547	4.90779	7.00948	8.28528	6.18215
		3	0.487799		6.10818	4.15748	2.31284	2.16285	2.57741	2.68507	2.37066	2.74872	3.97652	3.91772	2.55745	1.48224	1.40813	1.62	2.89085	5.20381	5.6981	4.64082	3.55175	2.93734	2.48663	2.93448	3.24936	4.45486	7.19789	8.4227	6.33402	5.36555	4.91045	4.78025	5.43335	5.41021	4.81689	4.42412	4.03334	3.30211	2.67691	4.40353	6.34981	6.63491	5.81252	7.51498	9.36973	8.96358	6.54704
		3	0.477596		2.47716	1.97576	1.8078	1.96898	1.97236	2.14988	2.03339	1.72547	2.29978	2.51006	2.19076	2.37141	1.69681	1.59345	2.73849	4.99155	4.92717	4.59303	3.73878	3.65881	3.50621	4.35446	4.43101	4.92346	6.14307	6.78248	5.04922	4.06745	3.75261	4.72483	5.20598	3.77492	2.64047	3.30532	4.09705	4.23963	4.74506	6.23124	6.41153	5.67612	5.76932	9.0811	11.1484	9.40711	5.83232
		3	0.460178		1.01409	1.60523	2.57701	2.61862	1.83103	1.78938	2.17369	2.23981	2.33785	2.5936	3.28494	4.16608	3.80164	2.87589	4.16622	6.4857	6.74544	6.0932	5.21977	5.64278	5.8917	5.43018	4.53758	4.46404	4.71291	5.53541	4.8884	2.89893	2.47338	5.26346	5.96083	4.17319	3.28197	4.28808	5.3462	5.68572	5.82216	8.96967	9.59035	8.25105	9.6641	12.6124	12.5427	10.5052	7.73693
		3	0.450741		1.27777	1.80609	1.95423	1.71382	1.6052	2.2258	3.3143	3.835	4.35551	4.88636	3.39111	3.40079	4.11467	4.2542	5.21526	7.8811	8.76008	6.596	4.26576	5.65752	6.54047	5.80304	3.94178	4.11726	4.21921	4.27488	4.47969	4.30675	5.73965	9.42589	9.91287	8.33407	6.97143	6.16543	7.10913	7.49497	5.47565	6.65035	8.01947	8.8096	11.9357	12.7363	9.71525	7.11985	6.91087
		3	0.452852		2.52307	3.67409	3.70124	2.17398	1.83885	2.28022	2.61711	3.15152	5.42438	7.67335	5.93931	3.81338	4.53229	5.06224	4.48924	5.76074	7.73204	5.89635	2.68705	2.80238	4.27638	4.33345	4.11594	5.23678	6.5067	5.79986	5.50507	6.87212	8.54784	10.4381	9.17053	8.66665	9.22177	8.29094	8.56877	8.56034	5.83112	4.31336	4.91966	6.36762	8.80564	10.1472	8.78963	8.51069	8.63769
		3	0.458811		2.97879	5.752	7.23445	4.45453	1.89988	1.36088	1.47584	1.39204	2.29699	4.76469	5.37497	4.25868	3.41954	3.18055	2.36426	2.06738	3.6903	3.78095	2.72065	2.78221	3.32848	3.44407	2.39535	2.85687	4.85902	4.94265	3.53336	3.11205	4.15604	5.93818	5.85633	5.46451	4.97959	4.95757	6.0231	6.91779	6.42069	4.40297	2.70507	2.97956	5.25987	6.82595	6.98946	5.82888	5.33035
		3	0.484705		2.20836	3.49264	4.84827	2.93039	1.12591	0.854029	1.62259	2.03212	1.39157	1.96112	3.54276	3.18753	2.01639	2.44224	2.47801	2.02683	2.11226	2.36075	2.04259	2.06786	2.77276	3.40296	2.62671	1.94173	2.72752	3.53174	2.96108	2.01067	1.74597	3.50245	4.3849	3.55977	2.20329	1.70144	2.493	3.09267	3.79763	2.73959	1.64133	2.14006	3.35336	4.53295	4.59315	4.86526	4.94457
		3	0.661241		4.05845	2.78643	1.93209	1.1944	0.998617	1.1929	2.5919	3.43565	2.75297	2.56959	3.40686	3.06162	3.01492	4.34638	4.96561	4.47104	3.31297	1.86596	1.88753	2.71934	3.01956	3.00079	2.61498	3.12004	3.3221	4.19539	4.7264	4.25919	3.29592	4.59182	4.68814	2.88039	1.42339	1.66258	2.04536	1.92363	1.99804	2.04631	2.32925	3.55479	4.18042	3.3795	3.2112	5.45234	8.08025
		3	1.10488		3.81321	2.32511	1.20751	1.14283	1.31799	1.80139	2.84198	3.09622	2.95418	3.33532	3.62957	2.89988	3.03577	4.82378	5.78485	6.16971	5.92874	3.61166	3.64262	5.25815	4.95887	3.79124	3.45349	4.15132	4.17905	6.02927	8.08685	7.32812	4.33108	3.90826	3.79731	2.68855	2.87476	3.51323	3.77369	3.19257	3.74534	4.34596	2.62909	2.28659	2.9338	2.97482	2.48838	2.89488	5.36072
		3	1.39867		2.08454	1.79733	1.50276	1.71073	2.23241	3.67222	4.63793	3.8575	3.01702	2.74394	2.44332	2.01948	2.87399	4.33588	4.41535	4.7738	5.59551	3.69427	2.76924	3.62501	4.16458	4.78754	5.31473	5.30827	3.94353	4.33229	5.141	5.03424	4.06085	3.83128	3.56517	3.41654	4.65651	6.29851	6.49714	5.73784	6.34237	6.47331	3.62563	2.66471	3.42463	4.53273	5.03087	3.56885	3.11341
		3	0.998847		2.812	2.37326	1.67141	1.80351	2.70322	3.50081	4.06801	3.31388	2.79206	1.87694	1.26424	1.38557	2.2895	3.82908	3.84199	3.82256	4.9591	3.81087	2.39737	2.10674	2.27674	2.96341	3.17361	2.72412	1.96396	2.00357	2.72406	4.57093	6.53968	5.1092	3.82937	3.61965	4.74851	6.13483	6.97424	5.64672	3.66633	4.00735	4.43234	5.57893	5.91851	7.19614	8.37011	6.54021	4.43909
		3	0.57735		2.54342	2.05286	1.33546	1.7127	2.44033	3.03335	3.75393	3.73031	3.75596	2.68237	1.98331	2.0712	3.27134	4.74886	4.77422	4.88977	5.70613	4.11243	2.57759	1.9721	2.66088	3.73926	3.78244	2.42998	1.74916	1.71644	2.79465	5.5452	7.34263	5.05398	2.94237	3.13221	4.64788	6.60895	9.86742	10.5043	7.00671	4.58321	4.63367	4.6339	3.92025	4.17314	5.68945	5.60936	5.73276
		3	0.474616		2.03929	1.602	1.06524	1.11114	1.77123	2.48767	3.25314	3.02971	3.15995	2.56449	2.61625	2.81408	3.2167	3.95599	4.44614	7.01578	8.25218	5.48031	2.47801	2.46078	4.85509	6.48753	5.23497	2.94635	2.29368	2.85471	3.25646	4.26176	4.97977	3.60194	2.63339	3.81014	5.42171	5.27026	7.20523	10.562	10.6359	8.56314	5.59412	3.49337	2.43001	2.37808	3.00704	3.1051	2.8619
		3	0.475646		1.56673	1.41418	1.43116	1.5915	1.84862	2.13214	2.39603	2.98284	3.83717	3.61389	4.00311	3.29385	2.93901	2.93733	3.30042	5.87035	7.21203	4.56675	2.47048	3.11965	6.46074	7.23479	4.807	2.85725	4.11278	5.42277	6.11987	6.39882	4.94004	3.64017	3.00537	3.66574	5.25776	4.72015	3.8542	4.69131	6.74648	6.46445	4.58296	2.73371	1.98048	2.04662	3.3106	3.76272	2.78565
		3	0.88722		1.11936	1.78131	2.89605	3.63608	3.56864	3.05607	2.5025	3.17081	4.00795	4.63244	4.61066	3.68614	3.5484	3.43149	2.73414	3.18212	3.56462	3.48682	3.29243	3.54408	4.34611	4.30069	2.87195	2.53908	4.06421	6.76191	9.78283	10.3864	6.57422	3.35281	2.56056	2.40495	3.10778	3.65692	2.88227	2.72237	3.6679	4.08157	2.79441	2.13416	2.09238	2.47311	4.11881	5.24525	4.49685
		2	2.35044		1.76723	2.25628	2.73314	3.27923	3.25101	2.7081	2.28756	2.37425	2.75491	3.15293	3.02317	3.02337	3.36385	2.69597	1.60278	1.39942	1.81813	2.22444	2.73586	2.65337	2.14031	2.03985	2.56417	2.67209	2.80922	3.52687	5.02476	5.16129	2.86107	1.98293	2.47265	2.12935	2.7894	3.59513	2.65971	2.07987	3.22607	3.29035	3.26531	3.57403	4.38246	4.23769	4.75554	4.95524	3.88308
		2	4.71348		3.59767	2.9808	1.96741	2.04777	2.56702	2.28095	1.54813	1.75231	2.17885	2.25568	1.36584	1.26639	1.808	2.04708	1.58794	1.70226	2.00747	1.85279	1.40671	1.1109	1.06974	1.61176	2.73088	2.80544	1.80808	1.71104	2.61455	2.86448	2.41814	2.8921	3.51354	3.07808	3.04072	3.83392	3.7427	3.88246	4.2337	3.51804	3.22059	4.26438	5.24068	5.32027	5.92236	5.41891	3.38914
		2	7.42483		2.65332	2.52704	1.88707	2.03008	2.8514	2.78974	2.2401	2.13442	2.62411	2.5227	1.86374	1.64727	1.97004	2.80173	2.28879	1.859	1.64357	1.28698	1.20719	1.06403	1.6065	2.33614	3.14052	3.13196	2.12988	2.45259	3.91534	4.66066	3.83451	2.90171	3.0996	3.294	3.46505	4.38703	4.59805	4.33185	4.32137	3.14379	2.42198	2.26651	2.23213	2.47616	4.05631	4.44639	3.64564
		2	9.25728		1.90551	3.19762	3.23752	2.16509	1.88305	2.18495	2.68264	2.41714	2.30045	3.38111	3.62793	2.97639	2.33406	2.20326	1.80504	1.93702	1.98037	2.31031	2.83954	2.1592	2.34469	2.58757	2.53598	2.51306	2.55851	3.06074	2.9317	3.33174	3.97158	4.19814	4.10439	3.79298	3.51613	3.90682	4.39235	3.31703	4.16082	6.44781	5.82542	4.39644	3.82104	3.83065	3.85101	3.37941	3.73692
		3	5.65986		1.94445	3.76922	4.34988	3.55501	2.60991	2.61412	3.23252	3.03647	3.41356	5.25556	5.16817	3.44514	2.14018	2.00054	1.62895	2.23248	3.69569	4.49056	4.78983	3.49865	3.57427	3.97289	3.32116	2.49891	4.05187	5.42801	4.58174	3.49792	4.38332	5.46232	5.45544	4.33968	2.99413	4.07705	5.92506	5.95505	8.62902	11.8886	11.948	9.0963	8.26082	7.92985	5.8205	3.51877	3.54779
		3	1.81098		2.11384	2.79428	3.16467	3.55604	3.57842	3.36981	3.6441	2.60066	2.0277	2.72568	2.82488	2.70818	3.1063	3.02467	1.98515	2.36216	3.87625	4.43676	4.2776	2.77609	2.78433	3.99601	4.40767	3.57877	4.79352	5.8544	5.11972	3.63255	2.96781	3.17025	3.74255	3.83936	3.45001	3.60967	5.54367	6.55066	8.0358	9.59399	8.2463	5.43486	4.20398	4.38449	3.98395	3.70836	3.39822
		3	0.694922		2.84886	2.89487	2.71365	3.39882	3.16614	3.44404	3.41671	2.28401	1.60046	1.50001	1.62688	2.02878	2.65628	2.85873	1.93136	2.09455	2.87218	3.55135	4.44153	3.43185	2.56689	2.95937	3.82193	4.23163	4.71842	4.3609	3.47147	2.48847	1.98869	2.18628	3.04521	4.49417	4.6147	5.09831	5.56872	4.02627	4.31137	4.62216	4.9905	3.03877	2.86739	4.40101	5.48867	6.62187	5.81526
		3	0.638946		2.77451	3.07444	3.28941	3.59015	2.76062	2.34372	3.06881	2.46009	1.93992	2.37975	2.4681	1.85801	1.74682	1.6587	1.82228	2.4187	2.13069	2.05707	2.79993	2.79633	2.74795	2.89313	3.81958	4.29517	4.46054	3.25542	2.43049	1.50762	1.41487	2.0536	2.8607	3.49942	4.11551	5.41964	6.12506	3.97934	2.7475	3.10187	3.44565	3.45626	4.50812	5.84037	4.94803	3.97975	3.50502
		3	0.688887		2.73424	2.75022	2.80319	2.70266	2.05316	2.10733	3.27581	3.36939	2.98025	3.67666	3.60365	2.39992	1.69943	1.73642	1.98241	2.15522	2.09313	2.1888	2.3661	2.64754	2.79247	2.88564	3.33004	3.90451	4.12424	4.13908	3.56415	2.50567	1.67482	1.64564	1.733	2.61596	3.70369	3.82066	3.13024	2.66977	3.73376	3.73054	3.38007	3.28973	3.77534	4.22963	3.14204	2.62169	4.04649
		3	1.07714		3.43358	3.84481	3.67021	2.7472	2.39569	2.94949	3.81842	3.54647	2.51995	2.33627	2.16596	1.81098	1.87973	2.48407	3.1788	2.81607	2.66896	2.86395	3.05613	3.26066	3.83922	3.59123	3.56411	3.70262	3.823	2.8431	2.62462	1.77079	1.1456	1.08412	1.5402	3.3816	5.84204	5.31556	3.0764	2.73549	4.57794	5.04735	4.77776	5.00151	4.30897	3.83645	2.38332	3.0031	5.21265
		3	1.43317		1.64488	2.05774	2.0158	1.90807	2.70805	3.61458	3.67316	3.19742	2.18996	1.47557	1.43483	2.15624	2.34857	2.46445	2.867	2.35068	2.50011	3.84971	4.63217	4.74471	5.85297	4.43961	3.49144	4.98774	4.81062	3.85387	3.6533	4.21547	3.60026	2.60064	2.52566	4.62308	7.40104	8.45577	6.68314	5.08213	4.65874	5.45232	6.66012	7.98655	7.35731	5.55956	4.23967	3.11232	3.89783
		3	1.08425		1.80515	1.95563	1.98431	3.05966	4.60342	5.29558	4.63187	3.52488	2.28473	1.45	1.72839	2.79556	3.50389	3.60991	3.59552	2.44024	2.91636	4.26466	4.75361	5.41614	7.32133	5.81173	4.81719	6.55594	6.14936	4.56223	5.94627	9.34339	9.35167	6.70173	5.33509	5.87231	7.08895	8.15327	8.09824	7.2308	7.30587	7.98844	9.52723	9.11432	7.90963	7.97705	7.1316	5.95797	4.63678
		3	0.661639		2.75067	2.33329	1.92471	2.53632	3.2842	3.64805	3.36573	3.24923	2.59002	2.18785	2.35132	3.24908	4.596	6.28587	6.15804	4.32355	3.58674	3.73967	3.17327	3.1693	4.45772	3.54817	3.05598	3.8756	3.23141	3.1072	4.75847	8.62748	8.94431	7.23658	6.14724	6.32632	5.48179	6.42838	7.36912	8.11192	8.84671	11.1091	12.4427	10.8939	11.5545	13.4082	11.7191	9.6901	8.06945
		3	0.526386		2.70974	2.08673	1.64277	1.82023	2.12154	2.02534	1.64362	1.9104	2.04624	2.11623	3.00798	4.5373	5.11682	6.0352	6.84463	5.16373	3.20539	2.2649	2.4986	2.38932	2.28717	2.22126	2.01736	1.92492	2.41807	2.98981	3.86042	4.85657	4.29984	4.72612	5.99248	6.49401	4.84015	4.59027	5.68208	4.80571	4.66656	4.56821	5.70028	6.29476	9.60969	12.1061	11.2076	10.653	10.8962
		3	0.486351		1.28786	0.910922	1.02149	1.5853	2.69795	2.97483	2.4721	2.87629	2.98504	2.18772	2.72788	4.24109	3.90376	4.30656	5.84091	5.17023	2.65801	2.73388	4.84794	5.0604	3.51487	2.12484	1.73413	2.12836	3.17619	4.04835	5.23745	5.71843	3.78015	2.39399	2.19817	3.01177	2.97492	4.02651	4.9923	4.05778	3.9412	4.14403	4.71893	7.05032	8.40065	7.69348	6.80707	7.72838	7.61307
		3	0.462412		0.830549	0.598811	0.893267	2.05735	3.68999	4.05063	3.28749	3.04163	2.47077	1.40117	1.31455	2.21076	1.79604	2.59674	4.33236	3.71535	2.03175	1.95127	3.93717	5.12872	4.49538	3.1879	2.46855	3.80705	4.98918	4.11512	3.84271	3.87424	3.04981	2.0178	1.30919	1.98126	3.43314	4.16192	3.92677	2.94665	3.43552	3.63019	4.06071	4.96349	5.72875	5.40143	8.12489	9.90145	8.32299
		3	0.465796		0.632471	0.501912	0.809209	1.48371	2.29975	2.47469	2.17047	2.14361	1.89096	1.49374	1.76	2.24603	1.41201	1.12455	1.64031	2.00942	2.34718	2.44276	2.20204	2.61445	3.13183	2.74168	2.44472	3.07447	3.71616	3.14855	2.14911	2.04084	2.72451	4.03336	3.4687	2.80327	4.28458	4.96867	5.45024	4.76818	3.80979	4.24548	5.1537	4.61001	4.40024	4.66389	6.05291	7.60373	6.66102
		3	0.463346		0.73687	0.861638	1.66696	2.98766	3.67847	4.54826	3.89269	2.14464	1.67418	2.0129	2.17924	2.34638	1.95315	1.55404	1.60556	2.1306	2.90162	3.87864	3.6811	3.43572	4.55525	4.20234	3.2217	3.76256	4.15099	3.75191	2.37174	1.8591	4.05075	7.67688	7.82268	6.0134	6.31354	7.31903	8.73647	7.80712	5.81484	6.20027	7.06134	6.04337	5.43136	5.72003	8.06103	9.66929	10.2402
		3	0.487276		1.23734	1.26779	2.34659	3.9315	5.22271	7.02707	6.36922	3.36514	1.97012	2.40462	2.23647	2.05062	2.33159	2.59702	2.71245	2.9662	2.90975	3.83965	3.94856	4.49301	6.60468	6.21108	4.37522	4.26833	5.01023	4.5578	2.62267	1.79133	2.81388	5.27179	6.38739	6.33277	6.56556	6.10672	6.39235	5.65767	4.86913	5.47356	5.04179	3.49247	3.05215	4.98864	8.06868	8.43826	6.55909
		3	0.557539		1.34901	1.06889	1.20833	2.01071	2.24245	3.36446	3.17613	1.52526	1.49326	1.71706	1.39821	1.35605	1.80923	1.58083	1.54228	2.07319	1.93038	2.15674	2.12201	1.77426	3.08585	3.36796	2.91039	3.31287	4.12816	4.46622	3.8504	2.49261	1.24146	1.66375	2.57036	2.87199	3.09794	2.73513	2.86786	2.39125	2.13261	3.03039	3.06232	2.90859	3.31065	3.90824	5.22988	6.52607	5.29542
		3	0.628909		1.86421	1.60855	1.77398	2.14313	2.27932	2.27464	2.30606	2.35473	2.63492	2.47245	1.87778	1.95117	1.99311	1.25567	1.01786	1.37867	1.31443	1.346	1.46224	1.30733	1.88471	3.22677	4.43299	4.74441	5.1367	6.08618	6.81455	5.00929	2.2478	1.70304	2.30203	2.27234	1.85922	1.71783	1.82569	1.81217	1.72169	2.24268	2.67807	4.03979	6.22914	7.13665	8.97521	12.43	10.7071
		3	0.65331		2.08156	2.08509	3.06787	4.20277	4.24043	3.58717	3.0008	2.83194	2.84912	2.70164	3.31858	4.15565	3.04943	1.82263	1.36166	1.37291	1.25566	1.29561	1.74099	1.69906	1.6329	1.94198	2.55183	3.1986	3.70597	4.03469	4.14141	3.34691	2.79415	3.01355	3.19261	2.54997	2.13446	1.54537	1.56269	1.82188	2.27702	2.53858	2.13854	3.11262	4.54553	5.25932	6.29097	8.87542	8.08021
		3	0.5549		2.17507	2.82586	3.90228	3.63042	3.55675	3.49814	3.19347	2.37856	1.79899	2.50011	4.25381	5.47429	3.73135	2.1938	1.81422	1.74377	1.8452	2.45345	3.80296	4.2757	3.26511	2.42611	2.55159	3.5181	3.67759	3.13878	2.86542	3.49193	4.52378	5.63059	7.72047	8.20053	6.02915	3.58646	2.24091	2.50093	4.40927	5.60021	4.06744	4.06732	4.97771	7.02826	7.08547	5.44453	5.18595
		3	0.469506		2.53713	3.67297	4.64191	3.71277	2.43663	2.13875	2.17012	1.83711	1.97071	2.62403	3.34073	4.28622	3.42369	3.31334	2.9806	2.23141	1.89373	2.79416	4.9164	6.28556	6.43559	4.30286	3.83695	5.03961	4.97756	4.01282	3.69997	4.14351	4.97253	8.07784	14.6016	16.8547	11.9657	5.84809	3.14025	3.1085	6.38328	10.0306	10.4124	10.4918	11.2614	14.3799	13.3879	7.61933	6.71774
		3	0.438865		2.90772	3.78311	3.97277	3.4268	2.6405	1.54768	1.55108	1.69166	2.09117	3.12823	4.07676	5.10197	4.49935	4.02904	3.17299	2.42051	2.21685	2.63773	3.38886	5.89704	8.52353	7.5566	5.76741	4.379	4.39372	4.97022	4.83737	4.07469	2.99255	3.98025	7.82586	9.18025	6.38406	4.28804	4.53827	5.57631	7.29667	10.1695	12.4909	13.1318	12.0563	13.0927	11.9348	6.55594	3.54503
		3	1.12837		3.82166	4.80803	4.04383	2.45731	1.41375	1.25378	1.56401	1.7395	1.89341	3.12619	4.73925	5.5883	4.23738	3.15191	2.82792	2.87732	2.76965	2.67377	3.11896	4.17515	6.38224	6.37764	5.92478	4.07189	3.48084	4.66486	4.15573	2.77316	2.91939	3.14467	2.58593	2.90882	3.58131	4.59823	5.80032	6.21205	7.19469	8.3929	10.6611	11.9136	10.1306	7.79307	6.39886	4.36404	2.57729
		3	3.58266		2.52699	3.60481	3.68687	2.41639	1.29584	1.35473	1.69453	1.66226	1.71385	2.1662	3.04606	3.81628	3.53235	3.07739	2.59951	2.32339	2.42697	3.7213	4.92076	4.58788	3.7364	3.09516	3.77094	3.60749	3.69307	4.90695	4.14971	3.3722	5.47795	6.05735	3.61791	2.09125	2.74255	4.59652	5.53849	5.7771	6.88092	7.69036	8.61836	8.4401	6.83646	3.67962	3.3603	4.0232	3.41392
		3	5.68769		2.54623	2.56067	2.47174	1.83764	1.15746	1.58702	1.82313	1.81421	2.12669	2.01276	1.76901	2.14962	2.52886	2.73713	2.77879	2.52166	2.63	2.79973	3.15878	2.23565	1.93127	2.0888	2.852	3.81164	3.22661	2.89646	2.44179	2.43151	4.68905	5.35737	3.82129	2.88669	2.10755	2.72931	4.56974	4.68455	5.07168	5.14027	5.40376	6.56977	6.5476	3.87168	3.79674	4.57931	3.89554
		3	3.75807		1.96081	1.98673	1.73187	1.34455	1.58012	2.53664	2.81642	2.26026	2.35043	2.00482	1.80626	1.85044	1.9096	2.40485	3.69704	4.94783	4.73349	3.1057	1.6704	1.32602	2.36609	3.34397	3.39734	4.17986	3.7943	2.75094	1.98555	3.19116	5.12041	4.76756	3.40602	2.46188	2.93514	4.67694	6.41704	6.28601	5.05237	3.91008	5.40719	8.15526	9.28361	6.46598	5.48157	6.22171	6.67866
		3	1.34652		1.54199	1.84521	1.66885	1.55924	1.75433	3.39961	3.87741	2.52721	2.76239	3.37765	3.54898	2.58714	2.48113	3.37052	3.59795	3.49741	3.04483	1.88638	1.50802	2.09164	3.32823	4.28571	4.85385	6.05508	7.47171	5.68137	3.66118	3.96036	5.68624	6.39166	4.15297	3.03196	4.19412	6.23931	6.77126	4.58877	3.62845	4.3707	5.70186	7.9594	7.8171	6.53666	7.60097	7.68539	6.77362
		3	0.617786		2.07685	2.57076	2.38873	2.02886	2.70515	5.61041	6.60554	4.63256	3.81346	5.4384	6.81329	5.73962	5.06281	5.43502	4.30249	2.97676	1.89516	1.44024	1.87438	3.22774	4.65593	5.05075	4.99062	5.24672	5.94064	4.74816	2.65669	2.81718	5.63384	8.13709	6.77811	3.58404	3.36857	5.49893	7.07475	7.52981	8.28053	6.25799	6.64462	8.325	9.7093	10.1641	11.5603	14.3621	15.2373
		3	0.580181		2.88285	3.73916	2.7907	2.10354	2.05952	3.40716	4.06637	3.14131	2.86525	4.2815	6.33574	6.41686	5.32405	4.13037	3.5999	4.10597	3.45364	2.51566	2.31558	3.24742	4.45185	4.92642	4.96121	3.43663	3.40951	2.77746	2.30075	2.36272	3.42857	5.47515	5.59738	4.01683	3.01801	3.63675	6.73352	12.0843	13.3859	8.04859	4.3203	7.86295	12.1975	12.6302	12.0003	17.5808	22.1402
		3	0.54687		3.64951	4.46089	3.26148	2.38502	2.51578	2.44789	2.39396	2.50393	2.53685	3.18752	3.88851	4.17985	3.88729	3.02283	3.17013	3.9624	3.53741	2.65047	2.50377	1.95017	1.98688	2.81668	3.50441	2.85652	2.53685	2.44223	2.51548	3.08981	3.45839	3.57666	4.64734	4.78755	4.71612	4.33524	5.27857	9.12576	10.0436	5.41762	5.33819	7.88822	9.6116	8.78258	6.86224	9.99842	12.9451
		3	0.503908		2.77098	2.92743	2.19954	2.22399	2.66955	2.46675	1.72838	1.61161	1.99967	2.67073	3.06037	3.0322	2.99879	2.90196	2.79066	3.35615	3.2648	2.86776	3.10326	3.02651	2.34966	2.93987	3.84004	3.29414	2.81964	3.03942	3.12997	3.09173	2.90745	2.03951	2.16823	2.6792	3.46333	3.25828	4.13829	7.30726	7.50875	5.20357	4.75941	6.24777	5.17122	3.33938	3.93295	7.42645	9.51056
		3	0.463947		1.8943	1.70511	2.14607	2.5084	2.9226	2.74759	2.07871	2.40141	2.86871	2.50056	2.8551	3.36973	3.27061	2.67135	2.01783	2.0376	2.40045	1.99137	2.89683	4.3598	4.46596	4.91195	5.99406	5.26992	4.29784	4.21735	3.72295	3.02184	2.11856	1.3671	1.63577	2.63794	3.66301	3.57534	3.44276	4.78193	4.77408	4.26546	4.98584	6.44522	5.9093	3.86976	3.6235	5.86828	8.59449
		3	0.442494		1.38744	1.07503	1.76666	2.39746	2.34428	2.44349	2.22678	2.86036	2.9656	1.82968	1.75865	2.44335	2.27259	1.81565	1.92644	2.20447	2.43528	2.4264	2.91781	3.59277	3.92243	5.32029	7.10254	6.9108	6.57813	5.42512	3.66055	2.6426	2.87358	3.87245	5.06155	4.10737	3.59008	3.86738	4.94332	5.94522	4.50758	4.31526	5.67568	7.9809	7.6613	4.94784	3.54524	4.27352	5.35202
		3	0.42097		1.95308	1.49037	1.97067	2.82464	3.58315	3.76514	3.39176	3.11435	2.34389	1.37213	1.332	1.90351	2.35387	2.40005	2.7166	2.19217	2.27425	4.53102	5.44382	4.51213	4.58876	6.36558	8.10554	7.98425	7.72689	5.46176	3.16232	3.31944	6.04899	9.85215	11.2548	7.76031	4.90325	5.24621	7.22149	9.03894	7.41199	5.49133	6.95385	10.5214	10.7597	6.72184	4.03274	4.77083	6.17317
		1	0.406594		3.25586	2.92764	2.46838	2.27308	2.8884	3.60184	3.75137	3.5001	2.25059	1.18206	1.32233	2.12414	2.93596	2.77436	2.56722	2.46505	3.43843	5.86308	6.00309	3.2265	2.05359	2.89682	4.05371	4.92813	5.45762	3.8221	2.35402	1.95615	3.57048	5.85186	7.09435	5.53275	4.15109	4.29481	5.40412	5.93061	4.93552	3.49569	4.01669	7.54356	8.73588	6.0377	4.42908	5.41211	7.62975
		1	0.400947		2.88492	2.86858	2.53352	1.91375	1.82217	2.41686	2.61166	2.69924	2.33548	1.47443	1.14528	1.1361	1.97247	3.03335	3.53273	3.54532	2.9715	3.3047	3.12655	2.09661	1.71781	1.81156	2.08193	2.8991	3.21145	2.78684	2.67536	2.32475	2.14125	2.23778	3.01329	3.37362	3.35939	3.61292	4.38919	4.05704	2.9372	2.5557	3.44895	5.30533	5.90721	4.26685	3.19692	3.81387	5.19755
		1	0.392218		3.94115	3.09906	2.28684	2.06446	2.44066	2.84105	2.2761	2.23575	3.51357	3.95215	2.4452	1.71662	1.98118	3.48729	3.45392	2.84667	2.72919	2.21563	2.23545	2.63708	3.22389	4.01944	4.26241	4.60444	3.77494	3.43833	4.47853	4.44126	3.58997	2.97348	2.82256	2.6521	2.64513	2.91538	4.2868	4.99926	4.38899	4.40729	5.0361	4.35804	3.38091	2.93932	2.90296	3.62826	4.38196
		1	0.385315		3.78279	3.42104	2.45256	2.51461	3.00434	3.12752	2.02246	1.93973	4.39223	5.55202	4.00184	3.02215	3.24987	3.60759	2.89779	2.8927	3.60182	3.07296	2.20739	2.31863	3.21261	4.36112	4.99167	5.85951	4.97993	3.85246	4.87914	4.32365	2.81363	2.46411	2.99472	3.15987	3.50055	3.54568	4.99649	6.3845	6.02742	6.05595	6.25556	4.69296	2.95301	2.85232	2.79254	3.90221	5.98583
		1	0.365139		2.66948	2.55093	1.6057	1.32893	1.94426	2.08354	1.5199	1.37124	2.21943	2.89076	2.15417	2.51389	2.97344	3.63041	2.96416	2.66665	3.1396	2.29358	1.42902	1.50903	2.19417	3.21756	3.95242	5.49881	5.44394	3.80379	3.74291	3.06698	1.96869	1.96494	2.26456	2.81822	4.33064	4.86279	4.60428	4.70459	4.00533	4.23314	4.85574	4.02396	2.54286	1.93142	2.20421	3.15571	4.80606
		2	1.69785		2.19741	1.80468	1.06497	1.00504	1.2233	1.24052	0.967241	0.872728	1.09118	1.67931	2.38913	2.6886	3.36603	4.33005	3.76298	2.37429	1.63039	1.48791	1.21866	0.969246	1.09041	1.52127	1.91513	2.36932	2.61234	1.90467	2.276	2.32977	2.28852	3.05048	3.06756	3.50382	6.13223	6.87155	6.00935	4.77513	3.75278	2.91075	2.44757	2.01939	1.89215	2.4696	3.30396	4.68232	4.92281
		2	6.42861		1.83896	1.58032	1.78422	1.83565	1.63362	1.68922	1.36812	0.976172	0.985623	1.61169	2.15689	1.88662	1.5797	2.11086	1.85252	1.20967	1.82088	2.17457	1.58815	1.00913	0.767391	1.43703	2.14697	1.70526	0.982721	1.07986	2.1053	2.48904	2.01779	2.14289	2.14777	2.93893	4.18346	3.94368	3.16046	2.71864	1.94036	1.80211	1.89128	2.48803	3.62555	4.13366	4.20611	4.27479	3.56846
		2	10.4725		1.60919	2.25284	3.01512	2.5382	1.65345	1.68971	1.91948	1.76608	1.67881	2.00494	1.9419	1.19612	1.09736	1.78875	2.33169	2.53119	3.74128	3.86237	2.15478	1.18207	1.26874	1.98328	2.75016	2.37762	1.73056	2.01759	1.8077	1.56464	1.70808	2.06853	2.38274	3.21859	3.19223	2.48074	3.33529	3.64105	3.75377	5.0111	4.8157	5.20026	5.49197	4.56704	3.21404	3.51505	2.55468
		2	6.67742		2.86631	3.4161	3.18553	2.00815	1.42633	1.72198	1.97595	2.04376	2.10976	2.54468	2.45507	2.08492	2.0774	3.36151	5.35916	5.22842	5.26561	4.34013	2.5955	1.8673	1.89342	2.23429	2.59799	3.27995	3.60865	4.49501	3.46301	1.85795	2.39836	2.57538	1.91943	2.97754	5.07805	5.66372	4.48381	4.71697	8.35357	13.1913	12.3495	8.93045	6.09148	4.83227	5.46654	6.32612	4.61011
		2	4.25583		3.07902	3.03914	2.3633	1.44873	1.51995	1.87397	2.04346	2.29474	2.7113	3.74214	4.28079	4.61507	4.48277	5.65272	8.47968	8.68033	6.74782	4.47155	3.25596	3.35951	3.39669	2.85211	2.93826	4.14709	4.66343	5.20094	4.63098	3.25676	3.0977	2.73464	2.27699	5.62792	11.3106	11.8453	7.06109	3.95709	7.14719	13.4472	13.9035	9.58481	4.83762	3.94125	5.80924	7.56123	6.209
		2	11.7195		2.42752	1.88477	1.45595	1.34516	1.32279	1.20569	1.48828	2.09941	2.73814	3.99088	5.17304	5.69888	5.27214	4.29723	4.8659	5.11394	4.54491	3.23537	2.59329	2.96608	3.43604	2.92211	2.42389	3.23894	3.44811	3.30725	3.56673	3.30761	3.25942	2.83878	2.43311	4.21374	6.56213	5.91347	3.02695	2.11729	3.29301	5.94902	6.99065	5.82457	4.54292	4.36626	4.08087	4.61355	3.63763
		2	24.3932		2.27584	1.81382	1.88946	2.04841	2.08854	2.42022	1.91267	2.16744	2.29529	2.29072	2.90672	3.22528	3.30651	2.65356	1.95376	2.09604	2.81965	3.20543	3.05868	3.21478	2.86252	2.23826	2.26671	2.81221	3.20966	2.48572	1.90531	2.35616	3.1621	3.44654	2.5882	1.96481	2.24833	1.73434	1.4907	1.37129	1.61349	2.34375	2.70442	3.38161	4.50367	5.2635	4.36328	3.5361	2.72639
		2	32.453		2.39767	2.23049	2.1444	1.99023	2.93104	4.59881	4.08384	3.44595	3.08386	2.14986	1.87961	1.42899	1.46065	1.39834	1.65477	1.88382	2.2635	2.96215	3.57684	3.94445	3.27126	2.5264	2.72624	2.65034	2.83961	2.42299	1.62502	1.70375	2.63957	3.69679	3.41923	2.32712	2.64067	3.66488	2.7041	1.53468	1.86325	2.76522	3.22639	3.84907	4.03777	4.10189	3.54678	2.47981	1.60696
		2	36.3631		1.28617	1.5612	2.33087	2.28296	2.4463	3.99823	3.58186	2.65812	2.01368	1.22525	1.19989	1.27687	1.45771	1.54753	2.16362	2.57438	2.27084	2.52636	2.66342	2.58505	2.47123	2.82252	2.85622	2.18176	1.82012	2.01316	1.76974	1.42011	1.92639	3.32555	4.156	3.28871	4.83649	7.32607	5.31596	2.47306	1.66709	2.09463	2.38579	3.46933	3.65726	3.54272	3.21208	2.34611	2.20913
		2	26.3952		1.344	2.14933	3.18338	2.76046	1.85363	2.56964	3.19636	3.129	2.23152	1.88857	1.76018	1.2957	1.13199	0.966515	1.55416	2.23971	2.40287	2.27941	3.04599	2.68721	2.16474	2.21102	1.92229	1.48682	1.33274	1.64418	1.68617	1.15195	1.57365	3.33836	4.65678	4.25213	5.44218	8.35476	6.14586	3.08341	1.87096	1.82054	2.40415	3.51305	4.64546	4.34225	3.35954	2.56737	2.86673
		2	11.0883		1.31522	1.47464	2.08742	2.04952	1.78053	2.09828	2.38575	3.18967	3.62177	4.21067	4.15362	2.34025	1.25799	1.09596	1.57704	2.88709	3.65106	3.72063	4.99526	4.8694	3.41286	2.21031	1.75764	1.57634	1.25829	1.05066	1.07384	1.37284	2.07926	3.21438	4.88185	4.78418	4.53738	6.02331	5.45046	3.97466	2.96252	3.80329	5.19866	6.2736	6.23552	5.43819	3.52071	2.39724	3.15088
		2	3.13302		1.20661	1.28101	1.97456	2.79214	3.4474	3.30648	2.56834	3.65227	4.90027	5.74172	5.60698	3.84321	2.88895	2.52218	2.85134	3.49622	4.21371	4.23302	4.57966	4.20544	3.25768	3.04464	2.94965	2.41879	1.80437	1.58088	1.68977	2.5809	3.45219	4.9948	7.11681	6.96489	5.69603	5.0825	4.38173	3.7162	3.35511	4.44928	5.07727	4.97957	5.4349	5.99609	6.43901	4.5879	3.65043
		2	1.32252		1.4964	1.57737	1.79097	2.19285	2.62152	2.96244	2.20068	3.31865	4.20029	4.71716	5.24065	4.96783	4.05624	2.93091	2.96231	3.75282	5.08287	5.62213	5.76067	4.45935	3.29653	2.92291	2.95552	2.10834	1.63445	1.66382	1.90833	2.27787	3.23117	5.77696	6.95325	6.31509	6.01106	5.74777	4.60396	2.76452	2.65252	3.75243	3.31919	2.91307	3.39985	6.1171	7.99527	6.82313	5.08255
		2	1.39039		2.72975	2.54861	1.59021	1.06328	1.83803	2.90416	2.90308	3.03865	3.07787	2.85125	2.9411	3.16433	2.69408	1.92917	2.29129	4.82857	8.36232	8.75048	6.89978	4.74749	2.4026	2.28984	2.61493	2.06222	1.81092	1.70708	2.49605	3.94663	4.84616	5.22588	4.09289	2.32465	3.13296	4.93295	5.37179	3.90429	2.9786	3.00762	3.17593	3.57972	4.95674	6.60772	6.71262	5.67009	5.29539
		2	2.59836		2.86201	2.80193	1.70039	0.944946	1.16243	1.91911	2.10287	2.82724	2.92177	2.88845	1.94768	1.59846	1.93131	2.66744	2.70559	5.2062	9.22286	8.4515	6.15053	4.28979	3.83473	5.03096	4.23675	2.87337	3.22033	3.33048	4.36795	6.3535	5.66296	3.6497	1.75513	1.43941	1.60581	2.28039	3.35701	3.76094	3.62633	2.88005	3.63345	5.12669	6.15927	6.66469	4.62619	3.94091	6.87346
		2	3.59762		2.0064	1.96506	1.92557	1.49907	1.48652	2.31883	3.19648	3.65397	2.67408	2.17378	1.669	1.43554	1.83541	2.82088	3.6361	5.58099	7.1957	5.85391	4.0273	3.2239	4.81104	7.88931	6.57886	3.91672	4.25188	4.95863	6.16165	8.04546	5.76168	3.34537	3.45913	3.86692	3.37189	2.85116	4.19851	6.16529	7.28178	5.8849	4.25203	4.33896	5.85369	6.86977	5.40982	6.94009	14.6567
		3	2.39986		1.85097	2.86266	3.8722	3.30041	2.89826	2.95816	3.49127	3.7467	2.38119	1.71183	1.55933	1.36453	1.12524	1.65548	3.15222	4.98477	4.85621	3.54612	3.27465	2.46249	2.6777	4.60687	4.37202	3.48906	2.98202	3.30507	5.46279	8.36801	6.25262	4.1427	5.99231	7.76691	6.94128	5.41076	5.09859	5.90317	8.16589	7.94626	5.16375	4.24309	6.11325	7.22903	5.2771	5.16004	9.95674
		3	0.979086		2.76555	4.3956	5.11916	4.33223	3.88789	3.35517	2.72721	3.52353	3.24566	2.41276	1.94649	1.78855	2.01267	1.78935	2.00492	3.21528	3.39592	2.86319	2.95023	2.37841	1.8492	2.07364	3.33519	3.87149	2.79859	1.98152	3.69473	6.74663	5.12066	2.5531	2.91343	4.20428	4.42116	3.44466	3.1639	3.10394	4.04902	4.40765	3.22098	2.81848	4.08326	3.60474	3.12909	3.86304	5.07516
		3	0.527955		2.51397	3.97203	4.09525	2.88264	3.26543	3.28419	3.41015	4.57072	4.62449	3.28557	2.43253	3.03366	4.44515	3.65415	2.52878	2.7072	3.33543	3.64438	3.93875	3.95385	3.66794	2.8937	3.20152	3.34261	2.51643	2.28617	3.20715	4.20878	2.74334	1.36008	2.60813	4.8929	5.41707	4.59997	3.58465	3.6114	3.54177	3.33152	3.51899	4.45582	4.40918	3.09152	2.35977	2.40194	4.40629
		3	0.720057		2.44582	3.57553	3.67608	2.13744	1.6725	1.9393	1.84156	2.47319	2.87962	2.69769	3.27781	4.14351	4.84491	4.07108	3.23786	2.75856	2.51984	3.06673	4.30999	5.65676	5.68476	3.29296	2.73739	2.53402	2.30817	2.29506	2.49685	2.84486	2.05585	1.90678	4.39057	5.50405	6.19209	5.714	4.16537	4.36439	4.69273	4.85298	4.57479	4.6014	4.89755	4.34264	4.1748	4.19348	3.89099
		3	1.4937		2.44294	2.55154	2.66216	1.72504	1.05428	1.17309	1.24894	1.48649	1.94648	2.86887	4.53825	5.02187	4.77488	3.74521	3.37969	2.59839	2.28368	2.3352	3.03371	4.43602	4.70592	2.98268	2.83277	2.87754	2.17394	1.77316	2.0051	3.03097	3.16054	3.70368	5.7973	6.95252	8.0195	8.4844	5.74409	5.36499	5.85704	5.79909	4.74991	3.61813	3.45242	4.74834	7.51137	8.91097	6.09604
		3	2.19889		3.2537	2.56866	2.47598	2.54391	2.00201	1.79019	1.80353	1.58671	1.67986	2.38255	3.44633	3.2403	2.90866	2.92401	2.51472	2.52861	3.97424	3.06987	1.9793	2.61475	2.47394	1.29037	1.71617	2.37325	2.09397	2.12047	2.79257	4.03397	4.17348	3.9096	6.24278	7.18282	8.451	7.85178	6.51926	7.48248	7.38118	6.29676	5.5427	4.79527	3.32854	4.91353	8.3324	9.34498	5.3456
		3	1.66611		2.56818	2.13841	2.6654	3.75431	3.28352	2.64344	2.37767	1.76071	1.56867	2.21577	2.84146	2.1139	1.96228	2.30196	2.49237	4.11919	7.00603	5.60192	2.9835	3.13946	2.47651	1.46373	1.83672	2.90105	3.22954	3.04842	3.85113	5.1226	5.26917	4.89072	6.09663	6.19598	5.78345	4.66436	3.67001	5.13737	5.17392	4.06113	4.88949	5.80109	4.74488	4.57929	5.50555	4.65717	3.54627
		3	0.928531		1.48954	2.1398	3.37904	4.30918	3.04516	2.0071	1.73286	1.70636	2.01069	2.81025	3.68696	3.14708	2.06962	2.42148	3.59081	4.47958	5.67295	5.17304	4.10493	4.26789	3.60282	3.13613	3.22136	2.80453	2.65908	3.50688	4.88324	5.0355	4.35353	4.30299	5.77172	5.22738	4.78257	4.49932	4.80462	6.54354	6.83532	5.14723	3.86577	4.92778	6.17625	5.13715	3.64265	3.16563	5.31781
		3	0.686435		2.28648	3.95208	5.31744	5.34912	3.31018	1.97309	1.37836	1.55263	2.80238	4.30821	5.29441	5.20432	3.40627	3.33767	5.6346	6.88612	6.90773	6.61815	5.61869	5.51404	5.23166	5.35335	5.06624	3.38121	2.22442	3.47333	5.45874	5.42849	4.08308	3.54286	4.33921	4.10131	4.40782	5.24638	6.37997	7.72354	6.64473	5.29428	4.75158	5.89086	8.67188	7.28728	4.73082	4.25502	6.07948
		3	0.682327		3.15485	3.70607	4.09605	3.7772	2.74934	2.19022	1.26278	1.6962	3.24517	4.17378	4.58061	5.13785	4.72254	4.20402	4.94794	5.65399	5.86537	5.23217	4.0631	4.5169	5.31788	4.7798	3.65419	2.50451	1.76473	2.05136	2.80495	2.84498	2.52007	2.95943	4.49939	6.49953	8.30727	8.21926	7.99453	8.21639	6.71157	6.44286	6.52306	4.5634	4.0829	3.4923	3.98948	4.64705	4.76173
		3	0.682741		4.03903	3.29022	2.5499	2.65742	3.38597	3.01728	1.86485	1.70946	2.224	2.54323	2.41043	3.30226	3.67538	2.99673	3.30912	3.54421	3.88459	3.32539	2.53466	3.10775	3.52811	3.03524	2.0819	1.84907	1.7484	2.27524	2.85234	2.78687	2.40574	3.99042	6.15404	8.7808	10.5998	8.24777	4.84506	4.14351	4.28112	5.12742	5.78293	3.41954	1.35098	1.75337	4.24952	6.27218	5.94108
		3	0.641163		4.6324	3.89127	2.90393	2.33356	3.258	3.36544	1.93136	1.48338	2.04769	2.88959	4.49444	5.72237	5.34517	4.13834	4.32968	3.40066	3.38608	3.06718	4.12312	4.54004	3.94323	3.23385	2.57503	2.39254	2.18117	3.32611	5.3134	5.80411	5.93885	7.63937	8.3846	7.63136	7.47117	6.51242	4.88286	3.34685	2.93032	3.28214	3.87322	3.12091	2.46749	3.89877	6.45976	9.84832	9.97828
		3	0.584517		4.8613	4.04561	2.78576	2.19488	3.5074	3.99277	2.74868	1.88898	2.34134	3.20863	4.16592	4.37486	4.03957	5.20628	7.19414	6.26691	4.93321	4.42289	5.20604	5.36685	4.30189	3.67467	3.19869	2.53326	2.09944	3.35345	4.94689	5.04667	4.96894	6.02984	5.54968	3.86649	4.29482	6.50634	7.40215	6.10229	4.4134	3.62392	4.3597	5.17528	6.49285	6.98162	6.39422	7.12277	8.20178
		3	0.562633		3.99748	2.8901	2.13687	2.26417	3.3403	3.66068	2.34351	1.43042	2.0222	2.66144	2.95026	2.76666	2.40778	2.89603	3.66884	2.64436	2.58765	2.71767	3.86826	3.22576	2.79711	3.17261	3.01873	2.32229	2.29731	3.27968	4.21246	4.75687	5.2267	4.59825	3.84178	4.44736	7.87775	8.16416	6.03291	4.70548	4.6345	3.71242	4.45561	6.1578	7.18992	8.10108	7.37057	6.62468	7.03291
		3	0.554477		1.7539	1.65512	1.65843	1.94622	2.22023	2.07228	1.58659	1.55647	2.26458	2.88587	2.975	3.30757	3.46324	3.0146	2.28795	2.23744	1.97751	2.48046	3.38213	2.64775	2.05823	2.04927	1.92008	1.87858	2.42481	3.0162	2.95352	3.52301	4.73684	4.8956	5.80674	9.29692	12.0981	9.89472	5.50154	5.90871	8.0401	6.90155	5.35139	5.45004	7.76148	9.08732	8.77917	6.61678	5.54121
		3	0.552804		1.56585	1.85176	2.42833	2.34036	2.06022	2.244	2.37695	2.62615	3.13622	4.05619	3.64822	2.81413	2.06423	1.91538	2.73649	4.04828	3.95712	3.24365	3.40194	2.34313	1.53496	2.00801	2.63954	2.78584	2.91125	3.53075	3.7618	3.64929	3.99739	4.54237	6.69598	8.60427	6.97044	4.47882	4.28012	6.09258	8.78971	10.4535	9.72117	7.19901	6.84939	6.28227	5.30593	5.7669	5.69976
		3	0.557212		2.03081	2.43201	3.40228	3.04749	1.75896	1.73369	1.90827	1.83916	3.571	5.86582	5.68757	3.62639	2.23484	2.40487	2.31368	2.38474	2.49358	2.99651	4.2253	5.32484	5.08181	4.76434	5.32328	5.39513	4.53998	4.9887	5.22365	5.29179	5.13372	5.82733	6.70464	7.41849	4.38018	3.73215	5.40323	5.66544	6.81998	11.028	11.4612	7.14786	4.65282	4.01558	4.98053	8.52549	8.56951
[truncated: 1,088 more rows]
[truncated: 225 more columns]

## Sheet: Fig1e
NREM
[truncated: 35 more rows]
[truncated: 3 more columns]

## Sheet: Fig1f
	Saline	Saline	Saline	Saline	Saline	Saline	Saline	Saline	CNO	CNO	CNO	CNO	CNO	CNO	CNO	CNO
[truncated: 3 more rows]

## Sheet: Fig1g
	Saline	Saline	Saline	Saline	Saline	Saline	Saline	Saline	CNO	CNO	CNO	CNO	CNO	CNO	CNO	CNO
[truncated: 3 more rows]

## Sheet: Fig1j
Probability	Overlay/Iba1	Overlay/P2Y12		Percentage(%)	Overlay/Iba1	Overlay/P2Y12		count	p2y12+Iba1+	p2y12+Iba1-	p2y12-Iba1+		total p2y12	overlay/p2y12		total Iba1	overlay/Iba1
[truncated: 4 more rows]

[truncated: 3 more sheets: Fig1k, Fig1l, Fig1m]
