# Supplementary material for: Microglia regulate sleep through calcium-dependent modulation of norepinephrine transmission
Source: Nat Neurosci. 2024 Jan 18;27(2):249–58. doi: 10.1038/s41593-023-01548-5 (PMC10849959; doi:10.1038/s41593-023-01548-5)
Supplement: Supplementary file 12 — Statistical source data. [file 41593_2023_1548_MOESM12_ESM.xlsx]

## Sheet: Fig2b
CNO_df/f	ROI#1	ROI#2	ROI#3	ROI#4	ROI#5	soma	saline_df/f	ROI#1	ROI#2	ROI#3	ROI#4	ROI#5	soma
t-bin= 5 sec	-0.0622357	0.0606909	0.105663	0.0526069	0.0262148	0.0540499		0.0662947	0.102125	-0.00228757	0.0519143	0.0318859	0.0416693
	-0.0557012	0.00423285	0.0804571	0.0543702	0.0245948	0.0567311		0.0290401	0.100717	0.0150861	0.0719084	0.0141207	0.0316647
	0.0199962	0.00746011	0.0521096	0.0493559	0.0288977	0.0597644		0.0196615	0.0377955	0.051241	-0.00391294	0.00104983	0.0034684
	0.0423156	0.0359075	0.0120896	0.0518242	0.0312527	0.0233591		0.00576416	0.0785445	0.0234551	0.0547017	0.025759	0.0148784
	0.0484507	0.042749	0.0364993	0.0596101	0.0335237	0.0193552		-0.0124181	0.0950347	-0.0232208	0.110162	0.0212527	0.00657911
	0.0454345	0.00368852	0.0703431	0.0350202	0.0447495	0.0353291		-0.0244893	0.00111528	-0.013769	0.0677731	0.0122678	0.018387
	0.0245937	0.0426464	0.0455744	-0.0110183	-0.0121631	0.0296208		-0.00823601	0.00641735	0.00816609	0.0655179	0.0357292	0.0288882
	0.0382842	0.0593697	-0.000779789	0.00964356	0.0101342	0.02839		0.0501708	0.0380422	-0.016431	0.0562175	0.0179485	0.0367314
	0.00419354	0.0632974	0.0172994	0.0399193	0.0927423	0.0145993		-0.024158	0.0107285	-0.0133379	0.00582968	0.025078	0.00756132
	0.0101194	0.0388304	-0.0302423	0.00708609	0.0664508	-0.0200092		-0.0234301	0.0594989	0.00848128	-0.0332853	0.0316393	-0.0101054
	0.0527492	0.0292855	0.00867431	0.0029206	0.0768988	0.000647057		-0.043575	0.126641	0.0146303	0.0373239	0.0312841	0.00594852
	0.045069	0.0407774	0.0106112	-0.00395346	0.0113467	0.0282617		0.000703743	0.0674448	0.0040184	0.107585	0.0119841	0.0231767
	0.0453037	0.0199327	-0.0228205	0.00719852	0.0747094	-0.00215174		-0.0377661	0.0396106	-0.00778408	0.0148274	0.0332104	0.0376289
	0.0275248	-0.010591	-0.0510371	-0.0664423	0.0756945	-0.0158924		-0.0271096	0.0524192	-0.01232	-0.00900319	0.0360476	0.0194885
	0.0129251	0.0286751	0.0306256	-0.0173118	0.0648215	-0.00870338		0.000276903	0.0640668	0.00880425	0.0425732	0.0448864	0.0185598
	-0.0148512	0.0389259	-0.0196699	0.027239	0.0280412	0.00446263		-0.0319082	0.0657992	-0.0149926	0.0360777	0.0261414	0.0449299
	0.0256408	0.00780111	-0.030531	0.0300364	-0.0067671	0.0157624		-0.0423418	0.0727348	-0.0381656	0.0218795	0.0236757	-0.00321997
	-0.00526325	-0.0212018	-0.0658477	0.048828	0.0594213	-0.0296104		-0.0161568	0.102546	-0.023633	0.00930082	0.0132658	-0.00822858
	0.0318794	0.0138554	-0.12372	0.0302847	-0.00593635	-0.0246985		0.0186331	0.0637386	-0.00295356	-0.00162289	0.00920737	0.00896898
	0.0211847	0.0466805	-0.0737993	0.0333288	-0.0208057	-0.0118595		0.00319525	0.0164767	-0.0302512	0.0218966	0.0461982	0.0441036
	-0.0193491	0.0713149	-0.0781729	0.0289793	0.0188347	-0.00184955		0.0352135	-0.0178319	-0.00665721	0.0439614	0.035899	0.0059894
	-0.0132378	0.0633315	-0.0591408	0.0436959	0.0262074	-0.0229972		0.0377297	0.0123143	0.00994103	0.0632546	0.00310013	0.0296474
	0.0101217	0.0266982	-0.0505433	0.0492966	0.018196	-0.0223098		0.000314071	0.0473744	0.00813543	0.00671548	0.000813534	0.046089
	0.0362002	0.0760957	-0.0817089	-0.0240624	0.0349726	-0.000245952		0.0230119	0.00721093	0.00846724	0.0669874	0.0287037	0.0123398
	0.0586035	0.0475852	-0.0586474	-0.0267427	0.0671995	0.00678396		0.0865289	-0.00360089	0.0338144	0.036476	0.0139292	0.0248783
	0.0110485	0.00299199	-0.0340304	0.00906823	0.0579982	-0.0143963		0.116673	0.0287542	0.0431004	0.0388792	0.0270401	0.0182175
	0.009187	0.031072	0.015628	0.00271265	0.076905	-0.0251805		0.149379	0.0191012	-0.0165004	0.0577672	0.0167324	0.0130469
	-0.0109837	0.0510509	0.0258816	0.0131718	0.0704472	-0.0150575		0.113843	0.0590745	-0.0170337	0.0564712	0.0131253	0.0117647
	0.00492056	-0.0066851	0.0233692	0.00788245	-0.0168175	-0.0343683		0.102229	0.0914872	0.0241779	0.0801493	0.0219766	0.0131052
	0.037369	-0.0437403	0.0161272	0.0526731	0.00168072	-0.0340392		0.165554	0.0266223	0.0403897	0.0767462	0.0329649	0.0375168
	0.0733203	-0.0406183	0.00850809	0.0745178	0.0427639	-0.0349254		0.196091	0.00841707	0.0373452	0.0511948	0.0583541	0.0326439
	0.0500278	-0.0164703	0.0219308	0.0654639	0.0267654	-0.0125653		0.154257	-0.00212886	0.0110661	-0.0135057	0.0313484	0.0459224
	0.0065561	-0.0237758	0.0129989	0.0714089	0.0199532	-0.00452263		0.111537	0.0370934	0.0190527	0.00229474	0.0233456	0.0527172
	0.000576751	0.00731116	-0.0631	0.0421183	0.0568375	-0.00731737		0.194955	0.053284	0.00669443	0.0463135	0.027023	0.0671127
	0.0186238	0.0306775	0.00378991	0.0535854	0.0220878	0.0188062		0.216373	0.0278946	0.0201943	0.0261974	0.0269142	0.0450559
	0.00612096	0.00192703	0.0462612	0.0593474	0.00230067	-0.0279885		0.131602	0.0247619	-0.0119662	0.0106551	0.0219132	0.0342645
	-0.020328	0.0253764	0.0319611	0.0163564	-0.00729907	-0.0144979		0.142433	0.0176094	-0.00608491	-0.016058	0.0398304	0.0784324
	-0.0356399	0.0494536	0.0488955	0.0114764	0.0120361	0.0330974		0.129755	0.0379344	-0.00192891	0.0475576	0.0153373	0.0409014
	0.0310336	0.00656425	0.0883563	0.00909704	0.0130351	0.0273057		0.120225	-0.0323264	-0.0189883	0.00806772	-0.0128873	0.038094
	0.0585421	0.00487584	0.0916407	-0.0205026	0.0220907	0.0306165		0.173427	0.010584	-0.000757481	0.0268181	0.0213701	0.032873
	0.0325825	0.0576865	0.100864	-0.01669	0.0346863	0.0117259		0.177336	0.0308743	0.0363478	0.00658789	0.00273651	0.0301899
	-0.0379245	0.0245787	0.0502974	-0.00478342	0.00984451	-0.00152534		0.116613	0.00406288	0.0507233	-0.0141666	0.0136747	0.0338954
	0.0308929	0.00439686	0.0248234	0.0559402	0.0398957	0.0149902		0.0914469	-0.00331392	0.0187947	-0.00968193	0.00202596	0.0302952
	0.00896069	0.0572793	0.0528504	0.0479528	0.0746409	0.0309624		0.103266	-0.0119541	-0.0156834	0.0167641	0.0199833	0.021039
	0.0137064	0.0143132	0.111475	0.0466055	0.0720007	0.0130182		0.07874	0.0183411	-0.0029511	0.00935817	-0.00177957	0.0221044
	0.00854739	-0.0201277	0.107597	0.0879053	-0.0266328	0.0122348		0.0357003	0.00710825	0.0271618	0.0490122	-0.0171151	0.079445
	-0.00370714	-0.0157567	0.0648264	0.0614579	-0.013179	0.0199671		0.0144473	-0.00748002	0.041594	0.00339326	-0.0348986	0.0527251
	-0.0054757	-0.00240369	0.0493511	0.00674217	0.0407268	0.0134334		0.0279246	0.0252023	0.0331529	-0.00741346	-0.0169187	0.0179477
	0.015645	-0.00178259	-0.0146988	0.0383697	-0.00725645	0.0189311		0.0656797	0.0422288	0.0296545	-0.00467606	-0.00824236	0.0221539
	0.0106242	0.0153212	0.0140834	0.0257858	0.00923984	0.00940654		0.0618644	-0.0197145	0.00816246	-0.00629847	-0.0331537	0.0256804
	0.0303962	0.0177597	0.0715735	0.0352451	0.0199874	0.0202424		0.0355138	-0.055357	0.0146354	-0.0240674	-0.0478897	0.0501109
	0.0324325	0.0140437	0.0565166	0.0509283	-0.00161117	0.00501233		0.0583384	-0.0151782	0.00379803	-0.0128105	-0.0150033	0.0244891
	0.0319752	0.0250497	0.0433558	0.0455681	0.026481	0.0192291		0.101871	0.0299828	0.0370455	0.0113982	0.0152958	0.0350619
	0.0171132	0.0871865	0.112336	0.0428628	0.0459569	0.0235861		0.0752442	-0.0120254	0.0460707	-0.00659942	0.0180981	0.0166042
	0.0568425	0.0480424	0.0698396	-0.00151823	0.0220895	0.0182916		0.0452274	0.00521038	0.0204718	-0.0531374	0.0127868	0.0177651
	0.0595738	0.0387192	0.0514857	-0.0175229	-0.0262914	0.0185036		0.0232603	-0.036017	-0.00196315	0.0463338	0.0248805	0.00372964
	0.0227236	-0.0205657	0.0244621	-0.0406828	0.00685308	0.00715975		0.00765849	-0.0553828	0.0255592	0.0474868	0.0252588	-0.0247709
	-0.0117976	0.0176405	0.0188732	0.0155636	0.0572509	0.0436076		0.0234135	-0.0327421	0.0885816	0.10843	0.0412374	-0.00451922
	0.00845074	0.0355762	0.0246139	0.0261543	-0.0219753	0.0211172		0.0656299	-0.0314274	0.0684267	0.128118	0.0209659	-0.0037713
	0.00111748	0.0264384	0.0435241	0.028149	-0.0490819	0.00549254		0.0473825	-0.00489801	0.0637142	0.127569	0.0372836	0.0255247
	0.0359414	0.0180652	0.0253959	0.0540753	-0.0160904	0.0338226		0.015494	0.00192941	0.0645825	0.115472	0.0427586	0.0255327
	0.0273809	0.0360904	0.00768428	0.0347024	0.0548697	0.0543874		0.0449194	-0.0260769	0.0722135	0.032642	0.0251795	0.0104128
	-0.0449021	0.00288908	0.0100647	0.0151982	0.00740121	0.0425914		0.0513722	-0.0215229	0.0484773	0.0194432	-0.0187168	0.0164249
	0.0164172	0.0169155	0.0319915	0.0206476	0.0654363	0.0282101		-0.00275839	0.051036	0.0545456	0.0618788	0.00475278	-0.000143062
	0.010195	0.0179054	0.0309713	0.0202664	0.0983475	0.0474565		-0.0132557	0.0310989	0.0690215	0.026433	0.0127657	-0.00157707
	0.0154227	0.0214452	0.0611287	-0.00440371	0.0943839	0.061797		0.025731	0.0212389	0.0693802	-0.00265805	0.014204	-0.00608462
	0.0512349	0.0615168	0.0532169	-0.00123856	0.0555827	0.055581		0.0484514	-0.0212057	0.0631087	0.0146845	0.00214422	-0.00120646
	0.046738	0.0315307	0.028588	-0.00455299	-0.0101285	0.0241422		0.0155508	0.0118802	0.0496718	0.0526477	-0.0192506	-0.0122348
	0.0662549	0.0108048	-0.0167375	0.0265792	0.0227803	0.0475703		0.00689607	-0.0257273	0.0386684	0.101957	0.0287974	0.00389748
	0.0402968	0.0409855	0.000367997	0.0223282	0.0344743	0.0195443		-0.0112037	-0.0365567	0.0176027	0.0644569	0.0114295	0.0316576
	0.0322993	-0.0270756	0.00849655	-0.0243249	0.00719925	0.0122488		-0.00208542	-0.000898766	0.0146063	-0.000806218	-0.0116656	0.010477
	0.00221731	0.000216049	0.0206233	-0.00405681	0.0458084	0.020952		0.0487913	-0.0119854	0.00811148	0.00969268	-0.00189175	0.0287691
	0.0181787	0.033179	-0.0117441	0.0624577	0.0891968	0.0295774		0.050096	0.011956	0.028315	0.0574878	-0.0306152	0.0178105
	0.0306946	-0.00622745	-0.0136929	0.109633	0.00921107	0.0280641		0.0142511	0.0357991	0.03808	0.0842905	-0.0262111	0.013485
	0.00581853	-0.0106477	0.0209371	0.0899418	0.0262302	0.0276739		0.0368237	0.00677226	0.0371344	0.0318203	0.00846209	0.0239866
	-0.0106426	0.0624097	0.0286672	0.0667707	0.0048082	0.017533		0.0027154	-0.0397281	0.0171968	0.00161834	-0.0168504	0.0201873
	-0.0198364	0.0636628	0.0188608	0.0371467	0.00858985	0.0335395		-0.0220707	0.0333364	0.036541	0.0426308	-0.0148743	0.0136046
	-0.0580376	0.00107197	0.00545105	0.0561492	-0.0079768	0.0413282		-0.0527525	0.108167	0.0576035	0.024417	0.0200846	0.0398725
	-0.0488369	0.0188584	0.0249512	0.0586507	-0.0016812	0.0633357		-0.0443176	0.0173648	0.0672263	0.0699221	-0.00712368	0.0182757
	-0.00680453	0.052645	0.0059876	0.0642213	0.0240506	0.0385409		-0.0407635	-0.0120333	0.0635083	0.0978632	0.0304282	0.0210623
	0.0431062	0.0958176	0.0165002	0.0135392	0.0569297	0.0404489		0.00928429	0.0371477	0.0350605	0.0198919	0.0189496	0.0648728
	0.0497343	0.0550181	0.0083673	0.00637027	0.0535884	0.0486135		0.03593	0.0824242	0.0631947	-0.0415662	0.0178968	0.0664058
	0.00978475	0.00809457	0.0384409	0.0389577	0.0979974	0.0594044		-0.0261608	0.0659019	0.0747773	-0.0211338	0.0379882	0.0819323
	0.0160588	0.0996575	0.0719574	-0.00734162	0.0329841	0.0405666		-0.0100852	0.10088	0.060962	0.0437989	0.0415618	0.0749845
	0.0715348	0.0832884	0.0666542	-0.00485442	0.0467284	0.0355001		-0.0098432	0.0745219	0.0697125	0.0441299	0.0107319	0.0462961
	0.0490691	-0.000890949	0.0841099	0.0451854	0.109296	0.0249719		0.0390107	0.108274	0.0364015	0.0461566	-0.00611963	0.0121234
	0.0193447	0.0185547	0.0756111	0.0252548	0.0901063	0.0366308		-0.00728504	0.0832204	0.043615	0.0148128	0.00619999	-0.00611858
	0.000938801	0.0367994	0.0591585	0.00487382	0.0645217	0.0498423		0.00597713	0.0815783	0.0253804	0.0128649	0.0165813	0.0274973
	0.00405186	0.0476992	0.0299134	0.0101389	0.0423228	0.0396798		-0.0182014	0.0901535	0.0326406	0.0302735	0.0101401	0.01458
	0.0394732	0.0854859	0.0121679	0.0241906	0.0759019	0.00830768		-0.0140942	0.0819536	0.0613883	0.0350509	-0.0122636	0.00577236
	0.0153563	0.046317	0.00135875	0.0642288	0.0689794	0.0122614		0.0745844	0.152159	0.057844	0.0823933	-0.023714	0.043327
	-0.015297	-0.0302047	0.0144303	0.0639124	0.0894841	0.0165782		0.0909397	0.15253	0.00999786	0.0385959	0.0123354	0.0506931
	0.004683	0.0132095	-0.000449616	0.0153926	0.0589313	0.019961		-0.0099166	0.155525	0.0283875	0.0332297	0.0276732	0.0161532
	0.0531846	0.0398191	0.00619841	0.0109369	0.0771222	0.030827		-0.0180633	0.0784371	0.0347217	0.0968348	0.0127651	-0.051626
	0.0476116	-0.00419371	-0.025639	0.0659167	0.0421804	0.0408111		0.00314851	0.11212	0.0190043	0.0526547	0.0292876	-0.00453502
	0.0150516	0.00738381	-0.0330255	0.0630006	0.0353292	0.0276988		0.00329598	0.13687	0.00525093	-0.00195608	0.0205705	-0.00863121
	0.0214573	0.0510101	-0.0141546	0.107174	0.0229132	0.0267739		-0.0642397	0.0834189	-0.000551718	0.0289759	0.0224283	-0.0332595
	0.0544567	0.045131	0.0207472	0.0788412	0.0263215	0.0151156		-0.0586343	0.0952475	0.0365475	0.0394334	0.00564831	0.00130728
	-0.00114261	0.0366172	0.02354	0.00389278	0.0536233	0.0176575		0.0150558	0.181251	0.0297497	0.03223	-0.0144595	0.00411438
	0.0291097	0.0613775	0.0214984	0.0152718	0.0653979	0.0239641		0.0265135	0.184406	0.00967832	-0.0161985	0.0273268	0.0028603
	0.035462	0.0071269	0.0363113	-0.0167957	0.0258705	0.0256691		-0.00681892	0.176024	-0.0165443	0.0224112	0.0060574	0.0158632
	0.00727778	-0.013125	0.0361148	0.0206413	-0.0459588	0.0115824		0.00595783	0.186165	-0.0133253	0.00914337	0.00472026	0.00213431
	0.020443	-0.00497351	-0.00481197	0.0706188	-0.025352	0.0163302		0.0065119	0.208341	-0.0146311	0.037932	0.0176651	0.0267063
	0.0215973	-0.00690017	0.00494265	0.0314639	0.0451446	0.00546932		0.0231027	0.108615	0.019877	-0.00148794	0.0443897	0.0430097
	0.0198279	0.0032096	0.0386379	0.0371353	0.0633929	0.00874987		0.0210776	0.0948103	-0.00830244	-0.0404078	0.0278343	0.0166446
	0.00689886	0.0273847	0.0295742	0.0914067	0.0986807	-0.00413283		-0.00879409	0.0883761	0.0124691	-0.0215766	0.0130794	0.00847062
	0.0273501	0.00452964	0.0292957	0.0832354	0.0167576	0.0102629		-0.00133051	0.106945	-0.00224564	0.00321568	0.0377172	0.0445886
	0.0343649	0.0210265	0.0431206	0.0430028	-0.011067	0.0351948		0.0514102	0.0927664	0.0137734	0.00198065	0.0441895	0.0609552
	0.000641655	-0.00808639	0.0407571	0.0605603	-0.0304119	0.0089777		0.0212943	0.0507096	0.000269783	0.0651371	0.0177738	0.032284
	-0.0235944	0.026473	0.0493672	0.0552226	-0.0478356	-0.0242342		0.0272842	0.104655	-0.0117304	0.0702318	0.0250532	0.0181636
	-0.00646149	0.0409024	0.0144568	-0.00421176	-0.0503857	-0.0330958		0.0517616	0.0808799	0.0022078	-0.0468397	-0.00540001	0.00712827
	0.00841783	0.0716293	0.0113305	0.0211317	-0.0379892	-0.0156458		0.0120482	0.064524	0.0183765	-0.0477325	0.0146841	0.0181888
	0.0361497	0.0791134	-0.0227268	0.00729021	0.021361	-0.00506644		0.0230104	0.0701858	0.0227838	0.0170387	0.0603387	0.0139522
	0.00849444	0.06513	-0.00246014	0.0566514	0.0342395	-0.0128427		0.00722839	0.0876799	0.0250943	0.0167889	0.0246363	-0.000220567
	0.023648	0.0439092	-0.00095227	0.0564604	0.00293625	-0.00599369		0.0382185	0.0415242	0.0042336	0.0104578	-0.0239499	0.00151374
	0.0569311	0.0175566	-0.0109742	0.0330482	0.00709956	0.00152326		0.0814785	0.0681768	0.003589	-0.0304157	-0.0137393	0.0288695
	0.0305654	-0.00559594	-0.0222893	0.00647843	-0.0292833	-0.00335088		0.0678365	0.0621018	0.00604311	-0.0151736	0.00332099	0.0333265
	0.0295177	0.00200046	0.0123039	0.0349516	-0.0204771	-0.0186749		0.0535499	0.0862304	0.00701736	0.0964324	0.00496976	0.012496
	0.0145775	0.0202192	0.0571779	0.0682689	-0.0515806	-0.0282424		-0.00914824	0.0547642	-0.0109032	0.111505	-0.0019234	-0.10272
	-0.0014567	0.0566596	0.0537147	0.0637234	-0.0359902	-0.027708		0.0370037	0.0420698	0.0368663	0.0266837	-0.0251693	-0.0238705
	0.0188473	0.0444873	0.0550078	0.0133842	0.0370002	0.0035514		0.0970098	0.160459	0.0335897	0.011618	0.00998911	0.0291428
	0.00948564	0.00347338	0.0386095	0.00651108	0.0632239	-0.00678336		0.179851	0.190053	0.02554	0.0589263	0.0334199	0.0272301
	-0.00661209	-0.0421461	0.0142865	0.02864	0.023716	-0.0023464		0.183859	0.0702245	0.0178845	0.0200392	0.0028396	0.0397837
	-0.0188881	-0.0176381	-0.00957115	0.0304251	-0.0129269	0.0105504		0.148202	0.0970359	-0.0047398	0.0600326	0.0123509	0.0655333
	-0.00378932	-0.00228022	0.0192472	0.0180373	-0.042134	0.0224448		0.108174	0.0686248	-0.00178486	0.103208	0.0378672	-0.016769
	-0.0130241	0.0422915	0.0873742	-0.0380327	-0.0455717	0.0179146		0.0726603	0.0605204	0.00923227	0.0629851	0.0311332	-0.00359761
	0.0613634	0.0448764	0.0554642	0.0162139	0.0392341	0.00959519		0.0825642	0.0997259	0.0378758	0.106394	0.0286466	0.0215426
	0.0588713	0.00465036	-0.0115823	0.0282472	0.0773887	-0.00123175		0.0612632	0.0851123	0.0594608	0.0781566	0.0225615	0.0278325
	0.0326927	0.0605085	0.014155	0.0200277	0.0137336	-0.0237892		0.0383213	0.0637198	0.0193907	0.0576824	0.0243525	0.0201114
	0.0254729	0.070896	0.0416488	0.00143554	-0.0485422	-0.0186751		0.0452057	0.0851205	0.0100929	0.0578296	0.0127771	-0.010574
	0.0199032	0.0351364	0.0379337	0.0376851	-0.00213188	0.0123539		0.0899649	0.0892287	0.0202555	0.0597418	0.0103684	-0.00632002
	0.0193114	-0.00126457	0.0319327	0.0398491	0.0199244	-0.00476621		0.0807294	0.0741201	0.0460849	-0.00654755	0.027641	0.0510094
	0.0212521	0.0350246	0.0329289	-0.00251111	0.0217865	-0.0132056		0.0363897	0.00994606	0.0250149	0.0430573	0.00708885	0.0311508
	-0.00604408	-0.00698207	0.0172449	-0.040747	0.0223437	-0.00784443		0.0367356	0.0324375	0.00373305	0.0596167	0.0131595	0.00940076
	0.0446629	0.0459994	0.00942016	-0.030275	0.00424034	-0.030087		-0.00075497	-0.0265248	-0.00587962	0.0441183	0.0288003	0.0173885
	0.0554144	0.038704	0.061149	-0.0085277	-0.00514431	-0.0246254		0.0187983	-0.0333747	-0.0160583	0.0229723	-0.00338126	-0.0110294
	0.0257734	0.0356606	0.112306	-0.00862457	-0.0713515	-0.0100437		0.018276	0.00986695	0.00294774	0.0541588	0.0198782	-0.0060751
	0.00837942	-0.0114864	0.10237	-0.0131545	-0.0635454	-0.0109695		-0.0475579	0.0507	0.00587842	0.0896222	0.0477458	-0.00724368
	-0.0333643	-0.0544849	0.0960393	-0.0139162	-0.0354169	-0.00142696		-0.00206993	0.0366224	0.00532201	0.0201413	0.0266685	-0.00824303
	0.0100416	0.0351982	0.0969516	0.00819369	-0.0435308	0.019732		0.0772572	0.0553384	-0.000850781	0.0111829	0.0143115	-0.0254937
	0.0114418	-0.0306524	0.0965572	0.0332406	0.0229358	0.0391246		0.0257488	0.0926589	0.0334446	0.0724089	0.0282872	-0.00586009
	0.00327798	-0.0304808	0.0655216	0.0229546	0.0618559	0.0592726		0.0238009	0.0899881	0.0408737	0.0767673	0.00950018	0.00339794
	0.0605114	-0.0206611	0.0869496	-0.048239	0.0681161	0.0495247		-0.00518317	0.0294784	0.0600924	0.00949253	0.0369694	0.00412494
	0.0720975	-0.0213906	0.0149637	0.015049	0.0149074	0.0289089		-0.0152522	0.00657589	0.0532026	-0.00426062	0.0334795	0.0427551
	-0.0057163	0.0460574	0.0224866	0.0302336	0.0244793	0.0482136		0.0474511	0.0278357	0.0306697	-0.00349623	0.0332891	0.025832
	0.0179208	0.0522147	-0.028714	0.00487141	0.00359801	0.0455329		0.0459108	-0.00544755	0.0414528	0.0216478	0.00121231	-0.00794587
	-0.0182274	0.0691871	0.0167718	0.00340876	-0.0046225	0.0392729		0.0170007	-0.027654	0.0485582	0.0267341	-0.0308628	0.00668589
	0.0334991	0.0757103	0.0807991	-0.00967757	0.0254984	0.0315161		0.00789376	-0.00803668	0.0237377	0.0740734	-0.00549158	0.0144598
	0.0244665	0.0358057	0.0434009	-0.0128296	-0.0039807	0.0119102		0.0383502	0.0178181	0.0373874	0.0441985	0.0183302	-0.00562609
	0.0296955	0.0319145	0.0429177	-0.0303146	-0.0469006	0.0300122		0.0620674	0.0115072	0.0330196	0.0528326	0.0275549	-0.0494618
	0.0136177	0.0536879	0.0400729	-0.013058	-0.0172078	0.0430096		0.060364	-0.0158845	0.0479785	0.0624892	-0.0059381	-0.00520114
	-0.0112923	0.0659694	0.0563979	0.00469002	0.0296716	0.0381564		0.0401227	0.00727443	0.047802	0.0526381	-0.0154622	-0.00679376
	0.0497787	0.0516334	0.0183458	0.0197145	0.0330459	0.0293158		0.00660757	0.0735344	-0.00490738	0.0449153	-0.00241885	-0.0194127
	0.0845249	0.019542	0.0303931	0.033928	0.0344511	0.0369307		-0.00267259	-0.0371292	0.0254903	0.0498575	-0.000553747	-0.0233139
	0.0488802	0.0259116	0.0861457	0.00417508	-0.0411223	0.049379		0.0762374	-0.0758754	0.0575829	0.0242542	0.00242877	-0.0068464
	-0.0207636	-0.00283235	0.0694864	-0.0120179	-0.0283682	0.0415389		0.0152386	-0.0197701	0.0187076	0.0618882	0.00292149	-0.0176072
	-0.0108089	-0.0322378	0.0134947	-0.0078429	0.0387044	0.0126108		-0.035453	-0.00659428	0.0330008	0.0379705	-0.00807928	-0.003711
	-0.00624549	0.035556	-0.0130938	-0.0152003	0.0476739	0.0259527		-0.0529042	0.0479053	0.0564021	-0.013404	0.0149862	0.0413904
	-0.00129629	0.0154487	0.0307347	-0.00691521	0.0615141	0.0254738		0.010195	0.00767102	0.00486232	-0.0570508	-0.00804353	0.00845304
	0.0656303	-0.00606463	0.00141894	0.0415019	0.0410988	0.0178709		0.0334408	0.0261456	-0.00251131	-0.0271075	-0.00984103	0.0199855
	0.0585854	0.0124715	-0.0535601	0.0351239	0.0551723	0.0265708		0.0026026	0.00172521	0.0406004	-0.00894831	-0.0032058	-0.00215724
	-0.00674573	0.0312491	-0.00398966	-0.00317732	0.0628043	0.0111079		0.0292218	-0.0692938	0.0587835	-0.00273938	0.0172043	-0.0262984
	-0.000401959	0.039513	0.0428522	-0.0355392	0.0842061	0.00112236		0.0517055	-0.0345317	0.0451235	0.023545	0.0240943	-0.00739875
	0.0123764	0.0474135	0.0318738	0.0198789	0.128759	0.0118831		0.00962982	-0.0244578	0.0379716	0.0621096	0.0135271	-0.00878746
	-0.0151543	0.0702365	-0.00407527	0.0109421	0.149928	0.0141515		-0.0381058	0.0191387	0.0334958	0.00694393	-9.34501e-06	0.015243
	-0.0281406	0.0446196	0.0198385	0.00900305	0.199625	0.0339908		-0.00456413	0.0760818	0.0449215	0.0408757	0.00298737	0.0567868
	0.0568208	0.0737342	0.0166114	0.0100824	0.189782	0.0239749		0.0327073	0.0337728	0.0457856	0.0648886	0.00636472	0.0475374
	0.0626014	0.076522	0.0520592	0.0412761	0.0774415	0.0190437		0.0102805	-0.0305589	0.0213775	0.0123101	0.027196	0.0268897
	0.0150841	0.00828948	0.0547573	0.0557316	0.0481835	0.0339986		0.0112247	-0.0650551	0.0312723	-0.0120828	-0.00529613	0.00911825
	0.101583	-0.0149281	0.0240531	0.0271233	0.0872398	0.0463816		0.00107796	-0.0167702	0.0337284	-0.039436	-0.00251211	0.0146023
	0.097633	0.0402493	0.0283534	0.000596425	0.0812765	0.0406296		-0.00299517	0.035807	-0.00335942	-0.00142119	-0.0136899	0.00909306
	0.0433179	0.0177268	0.0427902	-0.0335867	0.0831638	0.0388552		0.00694111	0.0152216	0.0106248	-0.0070367	-0.00882555	-0.00279137
	0.0325448	-0.0165806	0.0645787	0.0112818	0.0269881	0.0265146		0.0297265	0.0285594	0.036137	-0.030612	-0.0288121	-0.00191361
	0.0975156	0.00987607	0.0989152	0.0514644	0.0600526	0.0417809		0.0692431	-0.0619947	0.0476405	-0.0100357	-0.00802797	0.00997564
	0.116664	0.0214956	0.0908718	0.0759523	0.151095	0.0545226		0.0915588	-0.050351	0.0199729	0.0306114	0.000574653	0.0161855
	0.104007	-0.00793832	0.0440716	0.0987533	0.199977	0.0311286		0.0775043	-0.046198	0.0171124	-0.0245077	0.0119079	0.0428208
	0.0990135	0.00973056	0.0159529	0.109135	0.19656	0.0122623		0.100972	0.00563959	0.0472368	-0.0127978	0.0234886	0.0715506
	0.0975412	0.012887	0.0207576	0.0893564	0.183721	0.0400467		0.103911	0.043762	0.0341061	0.00291438	-0.00723536	0.0377453
	0.052623	0.000366244	0.0037403	0.0934517	0.0986948	0.0441367		0.0681384	0.0237931	-0.00177312	-0.00267082	0.00226094	0.0217583
	0.0102584	0.00668193	0.0311507	0.0373359	0.172396	0.0304141		0.010871	0.0269305	0.00994252	-0.00276846	0.0322085	0.0223813
	-0.0027644	0.0424285	0.0595308	0.00109831	0.101827	0.017143		-0.000876816	0.0462912	0.0164402	0.0655389	0.0166757	0.0369856
	0.0332806	0.016021	0.0398019	0.0407625	0.00754353	0.00545042		0.00872206	0.0473016	0.0319681	0.0378874	-0.00378081	0.0199865
	0.0350683	0.0731054	-0.0122134	0.0966457	0.00106516	-0.0124281		-0.0167087	0.0696918	0.0368153	0.0110418	-0.00775364	-0.0129974
	0.0570903	0.057079	0.0309033	0.078256	0.00598819	0.0113074		0.0108748	0.0621512	0.0264526	0.0204535	0.00436733	0.0241096
	0.0504014	0.0308161	0.0497066	0.0295679	0.0162133	0.0181531		0.0510575	0.0347205	0.000853285	0.0552682	0.0256515	0.0204954
	-0.00773521	0.0591691	0.0283737	0.0353832	0.0552441	-0.00126789		0.0533341	-0.0232019	0.00836965	0.0490199	0.0289371	0.0256129
	-0.0398158	0.0675555	0.029163	-0.0159615	0.0628808	0.000251959		0.0148145	0.0123373	0.00829901	0.0683823	0.0265974	0.0158196
	0.018471	-0.00680517	0.0214931	-0.0361973	-0.00825984	0.0227957		0.0157962	0.0407733	0.00336234	0.0393522	0.00951996	0.0229442
	0.0293821	0.0145585	0.0254924	0.00098785	0.0333304	0.0106408		0.00398003	0.0668064	0.00712355	0.0521049	0.050446	0.0384106
	0.0470465	0.00336472	0.0183002	0.0119669	0.0542613	0.00151855		-0.00828901	0.0715564	0.0276517	0.0949369	0.0829526	0.0536504
	0.0323023	-0.0010573	0.0167305	0.0117387	0.0504474	0.0386653		0.017743	0.0584151	0.0307351	0.069155	0.0565771	0.0426267
	-0.0189405	0.017425	0.0594543	0.0586841	0.0857549	0.0650307		0.00686601	0.034164	0.0192951	0.0296158	0.017914	0.061912
	-0.0228613	0.00915128	0.0400376	0.0612657	0.124392	0.0361889		0.0247311	0.0348615	0.00769978	0.0505491	0.0536565	0.0243361
	0.00262286	0.0751669	0.0580122	0.0292117	0.189637	0.0320572		0.0281313	0.0754932	0.0424426	0.0382501	0.0442844	0.0138211
	0.0406207	0.0644278	0.116082	0.0165695	0.19145	0.0161993		0.0542049	0.102682	0.0383714	-0.0149023	0.0367532	0.0349481
	0.0346793	0.0626388	0.0467246	0.022783	0.160497	0.0035154		0.0286772	0.049536	0.00687767	0.00253479	0.0428341	0.034209
	0.0709902	0.0414438	0.0772077	0.0890274	0.081218	0.028143		0.0589488	0.0597441	0.00830432	0.0527475	0.0352839	0.0051942
	0.0203014	0.0515881	0.0745112	0.0438107	0.0984419	0.0248366		0.00271018	0.0641758	0.039224	0.0407635	0.0190401	0.0172919
	0.0314082	0.0499546	0.0388117	-0.0353739	0.102391	0.0250592		-0.00597548	0.0706091	0.0672906	0.111728	0.017744	0.0340466
	0.0553734	0.0188866	0.0428255	-0.0212297	0.0897347	0.0320823		0.0242533	0.0824651	0.0636116	0.104706	0.0241811	0.032976
	0.0774848	0.0903783	0.00598711	0.0519233	0.0704446	0.0525815		-0.0146279	0.0878869	0.0586591	0.0933884	0.0582416	0.023615
	0.066817	0.101423	0.00623587	0.10079	0.0380512	0.0236865		-0.0161631	0.0488875	0.0667233	0.0566357	0.0860198	0.0470614
	0.0562444	0.00232103	0.0117863	0.0409015	0.0615089	-0.0118529		0.0225675	0.0448918	0.0362549	0.0446187	0.0617644	0.0123265
	0.0525959	0.0304525	-0.0508732	0.0194188	0.0385505	-0.00506437		0.0340976	0.0185777	0.0268877	0.0321547	0.00573493	-0.0231605
	0.0259082	0.0273348	-0.0249608	-0.0125283	-0.03469	0.00857493		0.060692	0.00613864	0.0391003	0.0299529	0.0412244	0.0288958
	-0.018426	0.0441737	0.0546039	0.0598788	0.014625	0.0063819		0.035866	0.0337108	0.0375827	0.0321631	0.0402595	0.0508202
	-0.0223272	0.0635123	0.0371839	0.0624265	0.0377975	0.00370531		0.00287867	0.0235697	0.0122914	0.0356798	0.00172185	0.0584074
	-0.0295846	-0.00878055	0.00284551	0.0651355	0.051046	0.0158104		0.0366794	0.00228376	0.0433946	0.0101085	-0.00935509	0.0727445
	-0.00494114	-0.00267781	-0.0153422	0.0243097	0.0133592	-0.0104941		0.0555782	-0.0167368	0.0151585	0.0206704	-0.015442	0.0557138
	0.0192336	0.0444218	-0.0279461	-0.00406928	0.00585462	-0.0286814		0.0441857	0.0414391	0.0215024	0.0163551	0.0108404	0.0419903
	-0.00385813	0.0120212	-0.0207839	-0.00202752	-0.0554021	0.00466498		0.0438976	0.0251466	0.0104834	0.0157613	0.0661048	0.0205792
	0.00156066	-0.0236591	0.00643059	0.0281293	-0.0424128	-0.00215001		0.0174238	0.0140846	0.00192647	0.0328244	0.050934	0.0168451
	-0.0154913	-0.0107815	0.00119816	0.111247	0.0168987	-0.0111231		0.0398213	0.00311865	-0.00753698	0.00724779	0.0317917	0.0289656
	0.0181303	0.0424037	-0.0292149	0.0944409	0.000525146	-0.00300966		0.027954	-0.0493579	0.0398519	-0.0225862	0.00496684	0.048002
	0.0244244	0.0377724	-0.0522863	0.0511405	0.00643489	0.0055688		0.052659	-0.0569131	0.0678243	0.0115199	0.00702461	0.0416418
	-0.0239806	0.00238977	-0.011874	0.0386534	0.0101498	-0.00206201		0.0241971	0.00786054	0.0276014	0.0567444	0.0225674	0.00859954
	-0.0354252	0.0161662	0.0138296	0.0328049	0.0214175	0.00678246		0.0428905	-0.0117805	-0.0122552	0.0781626	0.0482006	-0.00188991
	0.0214116	0.00502332	-0.0274139	0.0308827	0.00328383	-0.0136943		0.0380961	-0.060888	-0.00743946	0.0707306	0.0641825	0.0177095
	0.0311283	0.0176065	0.00561719	-0.0133508	0.0161484	-0.0178569		0.0160546	-0.0316815	0.0289187	0.11706	0.0347066	0.0373642
	-0.00257365	-0.0129162	-0.00878658	-0.00212575	-0.0175533	-0.00961125		0.049503	0.0359254	0.0549506	0.0437828	0.0204489	0.0653331
	0.0347011	0.010522	-0.0298146	0.00254796	-0.0277983	0.00248974		0.0170998	0.0345805	0.0500099	0.0523741	0.0450064	0.0608174
	0.0231743	0.0156399	-0.0157408	0.0391283	0.0330006	0.0233336		-0.00822258	0.00419834	0.0282511	0.0761504	0.060369	0.0152528
	0.0457888	0.0245502	-0.0449185	0.0582508	0.0362714	0.0237814		0.0576269	0.0260665	0.0438603	0.0517172	0.0369064	0.0378946
	0.0272284	-0.00896235	-0.0375815	0.059916	0.00902623	0.00901781		0.0109311	-0.00609234	0.0484973	0.0260111	0.036154	-0.0200372
	0.0308932	0.00173072	0.00701345	0.00339191	0.026114	0.0282798		-0.0226813	-0.028363	0.0104987	0.0388001	0.0113259	-0.068071
	0.0425964	0.0262181	0.0154526	-0.00468093	0.00774389	0.00582937		-0.0269537	-0.00692903	0.0275807	0.0274867	0.0142529	-0.0269077
	0.0507398	0.0262796	0.0270412	0.0673001	-0.0207354	0.0137978		-0.0550934	0.0103584	0.0826459	0.0170803	-0.0140153	-0.0182833
	0.0164606	0.0218417	-0.00914963	0.0549545	-0.0135727	0.00283925		-0.00780706	-0.00436775	0.101704	0.0103399	-0.0123714	-0.0202427
	0.00665743	0.0424289	-0.0514912	0.0339919	-0.0425063	-0.0137196		0.0691124	0.0381471	0.0433554	0.0248283	0.0428207	0.0170464
	0.000944908	0.0200492	-0.0142665	-0.00151434	-0.00917274	-0.0112435		-0.00152268	0.0438333	0.0106715	0.046781	0.0588731	0.0332564
	-0.000497109	0.0723135	-0.00402943	0.002501	0.0317427	0.00475935		-0.0229401	0.031662	0.0209821	0.00361967	0.0641125	0.0632807
	0.0294528	0.009468	-0.0137839	0.041943	0.0553012	0.00226089		-0.0162421	0.107208	0.00560517	-0.013633	0.040694	0.0660424
	0.0370282	0.0439379	0.0362302	0.00995482	0.0375731	0.00370228		-0.0362573	0.115956	0.00830661	0.0376729	0.00266295	0.0367065
	0.0561031	0.065915	0.03821	0.0317394	0.025096	0.0209405		-0.0534442	0.0621732	0.0334684	0.00360372	0.017069	0.0304183
	0.085051	0.0154558	0.0428286	0.0353832	0.0236023	0.0273354		-0.0286976	0.0336252	0.0182828	0.00695443	0.0268542	0.0358733
	0.0773	-0.00705297	0.0540542	0.0745976	0.0632575	0.00171193		-0.0209889	0.13504	0.0237651	0.0387868	0.0339972	0.00294223
	0.083198	0.0514195	0.0408905	0.00897888	0.143938	-0.000966803		0.0151762	0.109898	0.0376229	0.0152413	0.0420353	0.0266226
	0.0248847	0.0283599	0.0269515	0.0126479	0.129555	0.0185899		0.0234844	0.0802583	0.0731614	-0.0267316	0.0516215	0.0417602
	0.0130761	-0.0118325	0.0221565	0.0353296	0.164634	0.00221321		0.0588254	0.0661296	0.0518422	-0.0272008	0.02918	0.0321838
	0.031175	0.0112904	0.0259683	0.0264235	0.221815	0.00127777		0.0657629	0.0326687	0.0272164	0.0394963	0.0491992	0.0267368
	0.048014	0.0340905	0.0781625	0.0305207	0.186998	0.01565		0.0451316	0.0634294	-0.0272299	0.0107154	0.0164687	-0.0134611
	-0.0225094	0.0370774	0.0571986	0.0635225	0.149742	-0.0131706		0.0543808	0.0360116	-0.0140231	0.0143083	-0.00770388	-0.016188
	-0.0395054	-0.0289183	0.0125727	-0.00601155	0.249269	-0.019649		0.0182958	0.0664011	0.019462	0.0748855	0.0103696	0.00665514
	0.00502808	0.0259188	6.66616e-07	-0.0276022	0.239901	0.000674741		0.0148779	0.0877463	0.0219997	0.0894424	0.00113951	0.022226
	0.0523266	0.0539003	0.041126	0.0289777	0.154447	0.0114879		0.0597317	0.0676983	0.0295238	0.0640145	0.00114182	0.0029502
	0.114489	0.0492014	0.0617148	0.0277207	0.149849	0.018514		0.0841289	0.0718094	0.0354347	0.0174742	-0.00484357	-0.0118426
	0.0829783	0.0753883	0.0834185	0.0376123	0.196865	0.0266095		0.0554213	0.0397071	0.0611816	-0.00145207	0.00678706	0.00778457
	0.0439288	0.0189263	0.077241	0.0336477	0.130455	0.00635836		0.0581995	0.00670746	0.0582026	-0.0118214	0.0200356	0.0078348
	0.108013	-0.00351828	0.125524	0.0269524	0.11523	0.0109497		0.0877322	0.0149507	0.0392825	0.0566794	0.0310724	-0.027493
	0.0569377	-0.00693569	0.069194	0.0630219	0.082602	0.0254448		0.0562728	0.131418	0.0614843	0.0542895	0.0317685	0.0143552
	0.0428537	-0.0510617	0.017697	0.0349798	0.111189	0.0350881		0.0771479	0.0909221	0.053437	0.0320289	0.0302842	0.024131
	0.0775057	-0.0449198	0.028973	0.0347232	0.0542348	0.0082879		0.0616696	0.0435538	0.0373395	0.0213722	0.0351377	0.0019076
	0.0241436	0.0535377	0.0244295	0.0518864	0.0647444	0.00681594		0.0514368	0.0111002	0.0153191	0.0143252	0.062895	-0.0121992
	-0.0171398	0.0404693	0.0422163	0.0322885	0.143484	0.00811375		0.0374023	0.0592815	0.0294023	-0.0354223	0.0289321	-0.0293226
	0.0567098	0.00707051	0.0358482	0.00865445	0.13813	0.00828997		0.0391047	0.0462398	0.0627799	0.00620404	0.0231425	-0.0144507
	0.0969858	-0.0188511	0.0423127	0.0226923	0.091831	0.00987132		0.0398192	0.00818366	0.0130176	0.00633425	0.0167903	-0.00875081
	0.0553454	0.00660044	0.000255558	0.00562191	0.0926211	0.0141572		0.0284762	0.0278041	0.0433083	-0.0329553	0.0587473	-0.0186488
	0.0569281	0.0243973	0.0136048	-0.00929823	0.0276353	0.0317018		0.0667227	0.0476587	0.0476891	0.0018788	0.0444589	-0.0094088
	0.0248551	0.0480216	0.0466389	-0.0280605	0.0721856	0.0100167		0.0982179	0.0417249	0.068444	0.0229489	0.0138312	0.00282761
	0.0502963	0.0160589	0.0301374	0.0304437	0.140142	0.012333		0.0348619	0.0226176	0.062124	0.0554383	0.0109111	0.0137574
	0.0541539	-0.00462631	-0.0324347	0.0532236	0.123951	0.0106721		0.0187619	0.0636101	0.0178916	0.0148723	-0.00465021	0.00224109
	0.0660754	0.0229401	-0.0133357	0.0764851	0.0836163	0.00992254		-0.00251779	0.0868384	0.0198158	0.0232093	0.0227172	0.0223588
	0.0238261	-0.00370709	-0.00832788	0.0199176	0.0900215	0.0219518		0.0649495	0.0154887	0.00373652	0.0627229	0.013182	0.0278536
	-0.0071945	0.0308459	0.0253235	0.0156353	0.0974143	0.0131731		0.0390469	-0.00899735	0.0795658	0.0182712	0.0180994	0.0175651
	-0.0343239	0.0487541	0.00354003	0.0115164	0.0883085	0.0315405		0.0967011	0.0310693	0.104529	0.0356208	0.0287962	0.021196
	-0.0451244	0.0162302	0.00661946	0.0386752	0.0570397	0.0205466		0.0528308	0.0425065	0.0988982	0.0420384	0.011024	0.0304163
	-0.0385999	0.00120769	0.0308141	0.0562831	0.0742685	0.00115201		0.00499419	0.033431	0.0437783	0.0398464	0.00643552	-0.00172291
	0.0292621	-0.0167726	0.0270731	0.0503035	0.0811059	0.0203366		-0.00994474	0.0336294	0.0189579	0.0362994	-0.00198244	0.00888634
	0.0255257	-0.000620814	0.0306998	0.0428141	0.0201811	0.0289583		0.0110872	0.10204	0.0503202	0.0178594	0.0546634	-0.00776405
	0.00770985	0.00322164	0.0360041	-0.041141	0.0368105	0.00802661		0.0498842	0.0727908	0.0724288	0.0390841	0.0378133	-0.0225035
	0.0796663	0.0400776	0.0175195	-0.0119438	0.118758	0.0111529		0.0248157	0.0352468	0.0655325	0.0218183	0.0175585	-0.0438769
	0.0832488	0.0752055	-0.0233723	-0.0151247	0.0965204	0.0185268		0.0534501	0.0467964	0.0633983	0.0458127	0.0373949	-0.0110186
	0.0571034	0.0259632	-0.0212653	-0.0244731	0.00500087	0.0171224		0.0486314	0.0395293	0.0228224	-0.0214217	-0.00685687	0.0103992
	0.120376	0.0012833	0.00449437	0.0631098	-0.0218093	-0.0256462		0.004373	-0.0223541	0.0284345	0.00312586	0.0136341	-0.0095958
	0.114226	0.0374694	-0.00162868	0.0300344	-0.0697291	7.06492e-05		-0.0438723	0.0188373	0.0199678	-0.00231412	0.0147697	0.0130904
	0.116494	0.0567259	-0.00312698	0.000888238	-0.0145311	0.00965814		0.0153783	-0.0142798	0.0431877	0.0122107	0.014881	0.00753503
	0.137264	0.0410303	-0.00941675	0.040748	0.0264681	-0.0111423		0.00231477	-0.0200911	0.0412565	0.00396224	0.0103714	-0.0102426
	0.124465	-0.0302787	0.0203365	0.0796295	0.0291095	-0.0220602		-0.00602762	-0.0253353	0.0387748	-0.0324417	-0.00729565	0.00809648
	0.0795034	-0.0352918	0.00958373	0.0212115	-0.0383825	-0.00173438		0.0399169	-0.0134802	0.0699734	0.00705492	0.000107403	0.0477796
	0.0971734	0.00336142	-0.00347546	0.034355	0.000847139	0.00508049		0.0158358	0.0118013	0.00910044	0.0235742	-0.000143438	0.0374214
	0.109974	0.0334648	0.00545474	0.0384393	0.0173794	0.00262254		0.000472464	0.00314327	0.0390587	0.0182008	-0.01931	0.0334205
	0.161651	0.0349933	0.0141276	0.0124488	0.0467176	0.00969296		0.0688544	0.0119871	0.0680697	0.0685814	-0.00375088	0.0385901
	0.129007	0.0525387	0.0320642	0.0491938	0.0329163	0.0206467		0.0595479	-0.00881098	0.0149028	0.0572005	-0.0127104	0.0311108
	0.0524419	0.0293645	-0.012411	-0.0169269	0.00766534	-0.000439359		0.0371368	-0.0127689	-0.00543665	0.0191306	0.0332711	0.0368733
	0.0527829	-0.0126188	-0.00148528	-0.0496877	-0.0379348	0.00752457		0.0595273	0.0310253	0.0455268	0.0049829	0.0276423	0.0348464
	0.0639845	0.00724202	0.0205796	-0.0287752	-0.0538267	0.0409847		0.0545876	0.00797585	0.0405238	-0.00299329	0.0112852	0.0295253
	0.0449406	-0.000342266	0.0205164	-0.0106181	-0.052798	0.0244849		0.0411239	0.0270644	-0.0124652	0.0181081	0.00727356	0.0470248
	0.00813128	0.0113647	0.014602	-0.00499384	-0.0496217	-0.00826212		0.0699861	0.066583	0.0226241	0.0855219	0.0146935	0.0727652
	0.0447442	-0.0146923	0.084037	-0.0176491	-0.00936267	0.0413165		0.053217	0.00267305	0.0174661	0.0292061	0.014576	0.0377464
	0.0748263	-0.0343284	0.0683087	-0.0186673	-0.0180292	0.0590783		0.0179759	0.0113345	-0.00383528	-0.00431521	0.0226653	0.0385318
	0.0130726	0.00317107	0.0390503	-0.00245556	0.0603502	0.00580948		0.0529517	0.0196592	0.00870963	-0.00180717	0.0103683	0.0449283
	-0.0222296	-0.0196296	0.0490761	-0.0523441	0.04387	-0.0175529		0.0725289	0.00959553	0.0041396	0.0177038	-0.00460685	0.0590579
	0.00903583	-0.00289023	0.0886646	-0.0494411	-0.0455402	0.0167257		-0.00114486	-0.0548441	0.00851124	0.0129382	0.0333689	0.0508156
	0.0454867	0.0896262	0.110072	-0.00681575	-0.0949697	0.0100282		0.0305685	-0.0448168	-0.023147	0.0296992	0.0104715	0.0501753
	0.0245528	0.0770913	0.0714601	0.0573084	-0.114056	0.0125034		0.0282111	0.037513	-0.0468674	-0.00144235	-0.0223043	0.0379699
	0.0130173	0.0344698	0.0327886	0.0159193	-0.0311899	0.0455142		0.0346874	0.0349704	-0.0172881	-0.0206358	-0.00541243	0.0365538
	0.000782493	-0.0291892	0.0515661	-0.0497792	0.0286283	0.0314483		0.0209043	0.0084409	-0.00226871	0.000363608	-0.00825895	0.0543673
	0.016125	0.0368117	0.0885348	-0.0211502	0.015479	0.0128296		0.0427756	-0.0143367	-0.0193362	-0.0121643	0.0118463	0.0695697
	0.00319627	0.0566495	0.10634	0.0110076	0.0518577	0.0392135		0.088179	-0.0162086	-0.0329434	-0.0122896	-0.00246596	0.0642272
	0.0111235	0.0402649	0.145631	-0.00626894	0.0502463	0.0742094		0.0703637	-0.000683063	-0.0120745	0.0433237	-0.00425169	0.0694714
	-0.00854486	0.0282705	0.131316	-0.0197066	0.0371923	0.0542916		0.0218059	0.0119905	-0.0167421	0.0619203	0.0145588	0.0576321
	0.0182591	0.0287999	0.104983	0.056183	0.0749291	0.0543452		0.0430624	0.0112054	-0.0268433	0.00399264	0.0182994	0.0372333
	0.0297267	0.0566533	0.141769	-0.00976213	0.0294886	0.0529459		0.0205529	0.00796989	-0.0379514	0.0362119	0.0249691	0.0272737
	0.0386164	0.024448	0.0967435	0.0309765	0.0177348	0.036181		0.0239917	-0.000533733	-0.0437548	0.0323193	0.00722796	0.0310274
	0.00216977	0.0777486	0.147972	0.0618059	0.0268899	0.0396178		-0.0129613	0.054734	-0.0506974	0.000558155	0.0379864	0.0526295
	0.0518732	0.0971076	0.14843	-0.0312932	0.0116849	0.0308528		0.019288	0.050909	-0.0492791	0.021524	0.0507485	0.0623944
	0.00559024	0.076961	0.118542	0.0277497	0.0790206	0.0345678		0.0249615	0.0867062	0.00474237	-0.00873052	0.0547897	0.00735869
	-0.00163403	0.0125693	0.113664	0.000955777	0.0952109	0.0296447		0.017741	0.0580282	0.0200719	-0.0356576	0.0573514	-0.0314142
	0.0233022	0.0657689	0.0617798	-0.00905954	0.0491497	0.0128138		-0.0239858	0.00169831	0.0298423	0.0434068	0.00516271	-0.104586
	0.0546991	0.0556003	0.0246888	0.0170369	0.091169	0.0202734		0.0236444	0.00605222	0.0387546	0.0418304	0.0130565	-0.113205
	0.0325243	0.0279128	0.00489753	-0.020826	0.138024	0.00840623		0.0489356	-0.00998362	0.0125257	0.0444613	0.0271976	-0.0519831
	-0.045437	0.0627026	0.0301529	-0.0184828	0.159168	0.014985		0.0191975	0.00952577	-0.00909049	0.0536372	0.031646	-0.03108
	-0.0598687	0.0647385	0.0361084	-0.00520258	0.185581	0.0304598		-0.00764528	-0.0135381	-0.016029	0.0346034	0.0407586	-0.0299176
	-0.0368247	0.012957	0.0694007	0.0127414	0.171962	0.0318804		0.0471917	0.000974351	-0.0139574	0.0690983	0.0125299	0.00284484
	-0.0550698	0.0184343	0.0580982	0.0183079	0.101381	0.0287583		0.0575911	0.0363837	-0.00453541	0.032818	-0.0150678	0.0283214
	-0.0563138	0.022101	0.0462769	0.0466116	0.0708154	0.0207137		0.0860472	0.033627	-0.0183325	-0.0169093	-0.0157141	0.0509211
	-0.0163235	-0.00904748	0.0235264	0.104502	0.0272303	0.0239378		0.0321826	0.0464601	-0.0307986	0.0079349	-0.0125785	0.0437525
	0.0165459	0.0245024	0.0656724	0.0410636	0.00859217	0.0167893		0.002579	0.0493647	-0.0402914	0.0392098	-0.00385698	0.0518958
	0.0443121	0.0403413	0.0700834	0.00839469	-0.0192983	0.0270064		-0.00261526	0.0435681	-0.0359932	-0.00136242	0.00316259	0.0224496
	0.0438418	0.00320939	0.0602312	0.017893	0.0950813	0.0379492		0.0829748	0.0664053	-0.00831983	0.0177885	-0.0123122	0.00367245
	0.056175	0.0165898	0.0327603	0.0223037	0.0604583	0.0398923		0.0900897	0.0461531	-0.0248724	0.0245484	-0.00263789	0.00182057
	0.000227348	0.0266546	0.0303472	0.0321022	0.020121	0.0462753		0.0653926	0.0462116	-0.0173228	0.0429516	-0.00683527	0.0507306
	0.0144603	0.0413753	-0.0158999	0.0637242	0.0316891	0.0190246		-0.0205796	0.0534543	0.0166133	0.038293	-0.00487709	0.0277522
	0.0239926	0.0283064	0.00243172	-0.00518033	0.0851079	0.0329091		-0.0051797	0.0124929	0.0116826	0.0386105	0.0344598	0.0125361
	0.0635399	0.00190817	-0.0179409	-0.0217602	0.143381	0.0486063		0.0355059	0.00689011	-0.00650953	0.0334784	-0.00527874	0.0206681
	0.0779928	-0.000917714	-0.0851572	0.0516534	0.117233	0.0595205		0.0128602	-0.0261891	0.0534452	0.0794211	-0.0120923	0.0347612
	0.0023961	0.0674599	-0.0551554	0.07798	0.103347	0.0751775		-0.0128709	-0.0461799	0.0457991	0.0658647	-0.0114157	0.0384191
	0.0440021	0.0157106	-0.0233669	0.0931738	0.134395	0.0277279		0.0182477	0.0593954	0.0245232	0.0189781	0.0141121	0.0267704
	0.0741525	-0.0363681	0.0017986	0.033116	0.195212	0.0306626		0.0608434	0.095393	0.074045	0.051342	0.0129129	-0.00249814
	0.0447401	-0.00806153	0.0578004	0.116969	0.135771	0.0295554		0.0475301	0.00359452	0.0689789	0.0807904	0.0307783	0.0150597
	0.0528032	0.001908	0.0165317	0.135773	0.132099	-0.0010699		0.0160907	-0.07078	0.0944726	0.0371648	0.0167791	0.0502017
	0.0621163	-0.0143592	-0.00182741	0.0643443	0.137897	-0.0334166		-0.0302123	-0.012479	0.0478374	0.0520662	0.0390625	-0.00224239
	0.0331813	-0.0238386	0.0236932	0.0575863	0.140774	-0.0221471		-0.0110489	0.0207098	0.00594795	0.00683597	0.0411206	-0.0204106
	0.0138045	0.00204874	0.0342153	0.0204426	0.117302	-0.00577171		0.022022	-0.0199718	0.0369522	-0.0419172	0.0570551	0.000465221
	0.0178385	-0.00645641	0.051881	0.0252382	0.101518	-0.00705257		0.00821126	-0.00342073	0.0859486	-0.0118635	0.0512218	0.000588869
	0.0196947	-0.0169392	0.0645846	0.0420491	0.0387399	0.0311021		0.00251017	0.0332692	0.0670735	-0.0182006	0.010065	0.00408556
	-0.000534936	0.0087191	0.0426406	0.00309876	0.0463135	0.0239748		0.0181568	0.00729718	0.040799	0.0203264	0.0565782	0.0284902
	0.0224122	0.0550535	0.0432779	0.0197103	0.0218158	-0.0241977		0.0171441	0.0427861	0.0471051	0.0014353	0.0658816	0.0569864
	0.0336523	0.0324031	0.110951	0.0268828	0.0366515	-0.00518726		0.0158396	0.0294596	0.01253	0.119345	0.0388358	0.0272262
	0.0243038	0.00493444	0.120274	0.0442607	0.0480308	0.0145497		0.0182978	0.00954851	0.0233752	0.0587739	0.0249935	0.00896905
	0.0455021	0.0241858	0.0763152	0.0324878	0.0109509	0.00393992		-0.0410128	-0.0322106	0.0183906	0.0075521	-0.00756541	-0.00219065
	0.0296435	0.0964432	0.00973858	0.0204259	-0.0280121	0.0296827		-0.00671529	-0.0263691	0.0252838	0.0304335	0.0109078	0.000603853
	0.0015972	0.0668331	0.00660551	0.0210657	0.0193965	0.021286		-0.0109602	0.0202328	0.0174552	0.0690832	0.0144722	0.0251844
	-0.0220308	0.0153267	0.0151923	-0.0163194	0.0238523	0.022731		-0.029074	0.0580654	0.0059945	0.0360594	0.0121638	0.06773
	-0.00729439	0.0547371	-0.0231107	-0.0448299	-0.0469662	0.023473		0.0367482	0.101069	0.0699019	-0.00160705	-0.0194482	0.0566851
	0.0194012	0.0700795	-0.00132257	0.0163742	-0.0648023	0.00637234		0.0535158	0.0529279	0.07592	0.0766616	0.00663935	0.0280244
	0.0527374	0.096181	0.0113584	0.0309462	-0.00557158	-0.00909521		-0.0407344	0.0736594	0.0328496	0.0478177	0.0183851	0.0165935
	0.059033	0.0764865	0.0196389	0.0139445	-0.0400569	-0.00459877		-0.0378722	0.078126	0.0354891	-0.0282551	0.0338321	0.0419272
	0.0345782	-0.00334626	0.0184524	0.0544503	0.0101812	0.0175278		0.045583	0.0595591	0.0685754	-0.0129978	0.0344835	0.0497092
	0.0228888	-0.00403092	-0.00602166	0.0398395	0.0351024	0.0405589		0.0582495	0.060618	0.0870801	0.0408758	0.0300582	0.0422281
	0.0425865	0.00412856	-0.0396643	0.0809373	-0.0403816	0.0115729		0.0322173	0.0707641	0.0686245	0.0359258	0.0141815	0.0167062
	0.0212343	0.0180238	-0.0302607	0.0611265	-0.068606	-0.00443642		-0.00797462	0.0618313	0.0863671	0.0171615	0.00276206	0.0263125
	-0.0337964	-0.00335047	-0.0225844	0.00886193	-0.0739749	-0.0252284		-0.0304809	0.112495	0.083825	0.00710523	0.00483009	0.0504287
	0.00557413	0.0442525	0.0242167	0.0160637	-0.0668669	-0.00241838		-0.0433908	0.0810838	0.0460726	-0.0630643	0.0192149	0.02908
	0.0298906	0.0317456	-0.0103091	0.0408989	-0.0908309	0.0079192		-0.0454125	0.0350278	0.0528763	-0.0201316	-0.0158445	-0.0392225
	0.0395853	-0.0271415	-0.0304486	-0.00300823	-0.0254155	0.0106563		-0.00801397	0.0395688	0.0234793	0.0105762	0.0095756	-0.094696
	0.0956725	-0.0342191	-0.0266733	0.0243215	-0.00915064	0.017382		-0.00718814	0.0538101	0.0408165	0.0355328	0.0668094	-0.047018
	0.079321	0.00978518	0.0195154	0.0711221	-0.0233984	0.0225393		-0.02149	0.0300171	0.0991485	0.0553272	0.0307955	-0.0390032
	0.0395337	0.0233818	0.000204701	0.0889212	0.0449939	0.0113136		-0.0214753	0.0504863	0.0973638	0.0821536	0.0199025	0.00612849
	0.0278179	0.0175636	0.00877388	0.0237393	0.0179555	0.0160661		-0.0172398	0.057607	0.0762398	0.0391829	0.0340647	0.0294645
	0.0753599	0.00342507	-0.0152612	-0.00987556	0.00393315	0.0181849		0.0218974	0.057024	0.0711981	-0.0054785	0.0421492	0.0489767
	0.117738	-0.0224657	-0.015185	-0.0403381	0.0526059	0.00171561		0.0664313	0.0103798	0.0774073	0.0378355	0.0257045	0.0408074
	0.0985743	-0.0489164	-0.0271597	-0.0245215	0.0455646	-0.0149081		0.0354129	-0.0114424	0.0567959	0.0552576	0.00987174	0.0396776
	0.0801593	-0.0395989	-0.00948297	0.0190649	0.0706714	0.00970012		0.00129592	0.00442646	0.0458873	0.0166466	0.0203896	0.0568323
	0.0690355	0.0137498	-0.0571492	0.071624	0.0874892	0.00452681		0.0086709	-0.0171701	0.047479	0.0330545	0.0246786	0.0452234
	0.00899563	0.0158248	-0.0428499	0.0735969	0.0675146	-0.0231524		-0.0321661	-0.00069163	0.0680971	-0.00721829	0.0213826	-0.0435
	0.0467113	0.012532	-0.0462696	0.0700644	0.0858522	-0.0135394		-0.00741253	0.0185195	0.0898319	-0.00548296	0.0294985	-0.0117616
	0.0202737	0.0549116	0.000265017	0.0326484	0.0793095	-0.0232805		0.0378469	-0.0158068	0.0697085	0.00103467	0.0369456	-6.98749e-05
	0.028217	0.0118639	0.0471723	0.0372757	0.130572	-0.039482		0.0350674	-0.0233957	0.0537013	0.0170504	0.0470495	0.0384163
	-0.00274545	-0.0236065	0.0577571	0.0563013	0.182273	-0.0247037		0.0355265	0.0323708	0.0796461	0.0407511	0.0217807	0.0541713
	0.00326003	-0.00641555	0.0553323	-0.00678537	0.112011	-0.01833		0.0054594	0.0149921	0.0744607	0.0688378	0.00503732	0.0275272
	-0.0200025	0.042291	0.0395451	0.0134357	0.135716	-0.0264245		-0.0020384	-0.0110307	0.0566891	0.0263237	-0.00412428	0.0340235
	-0.00290571	0.0359282	0.0281694	0.0364545	0.142731	-0.0131493		0.00542792	0.00174407	0.0424471	0.00164915	0.0161909	0.057057
	-0.00645234	0.119855	0.0325725	0.0504746	0.114135	-0.0067155		0.0953629	0.0449472	0.0430986	0.0538519	0.0210351	0.0544603
	0.000275925	0.139106	-0.00642206	0.0353859	0.0879087	-0.00779095		0.0569328	0.0138193	0.0579981	0.100337	0.0255959	0.0287775
	0.0279712	0.0505991	-0.0237865	0.0227273	0.108804	-0.0394371		0.03007	-0.0249959	0.0556818	0.0603454	0.00492142	0.0531611
	0.0289685	0.0353605	0.012262	0.0593934	0.161948	-0.032126		-0.0271698	0.0144529	0.0340801	0.0375845	-0.0254718	0.0701277
	0.0602804	0.0237199	0.0366805	0.0530715	0.16746	0.0118203		-0.00200046	-0.0111403	0.00610912	0.028179	-0.0169477	0.0538131
	0.0453491	0.0298296	0.0668827	0.100908	0.131092	0.0171128		0.0148825	0.0106236	-0.000799859	0.0192456	-0.0237292	0.0485016
	0.0364497	0.0465933	0.0487711	0.12104	0.183392	0.00942509		0.0066171	0.0365722	0.0178425	0.0314792	0.00395809	0.0181207
	-0.00408425	0.0411365	0.0715011	0.141951	0.127094	0.00750298		-0.0348177	0.0107132	0.0399185	-0.0233891	0.00922311	0.0190082
	0.0509185	0.0166985	0.0448561	0.144859	0.114055	-0.0039177		-0.0535521	0.0567151	0.0122112	-0.0146196	0.0121289	0.0400429
	0.0787138	0.0791501	0.0523836	0.044888	0.142311	-0.00648561		0.0175612	-0.00659296	-0.00611524	0.044007	0.0343433	0.0140446
	0.0255201	0.0471165	0.062177	0.0112816	0.120075	0.00157191		0.0831944	0.0430724	-0.00277753	0.0328619	0.00145178	-0.0059282
	0.044494	0.00994076	0.0837213	0.0408425	0.0966514	0.00955269		0.0873267	0.00517108	0.0493108	0.0224385	-0.00129337	-0.0137549
	0.0494297	0.0414696	0.0599938	0.0317293	0.115938	0.0140981		0.0529705	0.0195407	0.0383948	0.00495053	-0.0180018	-0.0102762
	0.0739418	0.0647443	0.0092283	-0.0403349	0.133169	0.0260977		0.0366425	0.0211299	0.0330074	-0.0454993	-0.0275659	-0.0103489
	0.0717642	0.0340318	0.0043477	-0.0199741	0.0565431	0.00339419		0.0533867	0.0538493	0.0324562	-0.0245826	-0.00610406	-0.0216246
	0.0606548	-0.0160712	0.0460526	0.055148	0.0780048	-0.00196738		0.0654418	0.0221006	0.0544704	0.0300932	-0.000736684	-0.0371297
	0.0704446	0.000866346	0.0999385	0.0168479	0.0790496	0.00422585		0.107412	0.0197785	0.0385274	0.0140556	-0.00776793	-0.0274643
	0.0446614	0.0375904	0.0952191	0.0326008	0.0806816	0.0189763		0.0643601	-0.00238026	0.018898	0.00385706	-0.0163899	-0.0350119
	0.0414219	0.0156298	0.127753	-0.000976438	0.0120833	0.0177632		0.0377548	-0.0112042	0.0618544	0.0190351	-0.00955644	-0.0171491
	0.0699901	0.0179748	0.14083	-0.000782605	0.0515972	0.0225617		0.0586553	0.00229715	0.0491487	-0.0151324	0.00781039	-0.0293316
	0.0609773	-0.0164493	0.112796	0.0352449	0.0502977	0.0179434		0.0970053	0.0127359	0.0414815	-0.00929828	-0.000341812	-0.0034674
	0.0714234	-0.00818918	0.111834	0.0182392	-0.00989278	0.0179144		0.102801	0.0413386	0.0456954	-0.00504046	-0.0190586	0.0500498
	0.0677999	0.0212583	0.117612	0.00273588	0.023771	0.0209619		0.0936666	0.0456631	0.0166157	-0.0409107	-0.0107197	0.0358221
	0.0847457	0.0345009	0.135274	-0.00635149	0.00291517	0.0160353		0.0578172	-0.0197019	0.0189379	-0.0426023	-0.0063918	0.0143394
	0.0940743	0.0313083	0.133929	0.0406465	-0.00822436	0.0100908		0.0809178	0.00441671	0.0399519	-0.0144316	0.0224076	0.0418915
	0.0690137	0.0383425	0.0777458	0.0738103	0.0110902	0.015261		0.148214	0.0390037	0.0607398	-0.0191806	0.0295021	0.0476246
	0.0971885	0.0609498	0.028374	0.0703258	0.0367371	0.0191377		0.187093	0.0273641	0.0272244	0.00359389	0.00474796	0.0212245
	0.086479	0.062405	0.0671251	0.102967	0.0290157	0.029953		0.185294	0.0363541	0.0421746	0.0333903	0.00568564	0.028304
	0.0496947	0.0313294	0.0850806	0.0549615	0.0197892	0.0204887		0.190923	0.0740048	0.058849	0.0529341	0.0517457	0.0697591
	0.0528192	0.052296	0.078424	0.0550686	0.0199609	-0.000738514		0.13854	0.0344799	0.0612388	0.0399543	0.031971	0.0461413
	0.078985	0.107397	0.0582269	0.00668535	-0.00540648	0.00683206		0.106469	0.010703	0.0250556	0.0241146	0.0123604	0.0446113
	0.0448376	0.0816087	0.0268556	0.00569458	-0.0189516	0.0295665		0.080674	0.00489515	0.0124285	0.0342486	0.00526224	0.0269923
	0.0544146	0.0763417	0.0386232	0.00790147	0.0171573	0.00497989		0.109231	0.0158984	0.0484693	0.0695997	0.00655608	0.0368547
	0.0434493	0.067595	0.0401111	-0.0218368	0.0118366	0.00972935		0.107164	0.0402871	0.0614896	0.0513859	0.0230366	0.0212806
	0.0422075	0.048093	0.0601421	-0.0251447	-0.00522933	0.019046		0.105411	-0.0153596	0.0648363	0.0470353	0.0327994	0.0365881
	0.0723554	0.0145727	0.080363	-0.00462352	0.0208091	0.0217173		0.166017	0.00945462	0.0631541	0.04167	0.0541065	0.063629
	-0.0048906	0.0335002	0.0841811	0.00821909	-0.0267613	0.0164498		0.121838	0.0144745	0.0563572	-0.0283482	0.047992	0.0580337
	0.0107215	0.0353708	0.0541815	0.00368549	0.00605124	0.0357673		0.102153	0.0691441	0.0338355	-0.00188592	0.0522043	0.0609778
	0.0493406	0.0275261	0.0522829	-0.00240114	0.0672876	0.037216		0.127684	0.0890431	0.00638924	0.033627	0.0496775	0.0449646
	0.0243433	0.0692525	0.0399558	0.00673296	0.0416384	0.0363995		0.111741	0.0521433	0.0348321	0.0402525	0.0411489	0.00632059
	0.00603319	0.0754773	0.0659576	-0.00627915	0.0345762	0.0475775		0.129916	0.0518495	0.0457398	0.00421258	0.0118766	-0.0024841
	0.0286127	0.0976465	0.0710216	-0.045195	0.0437145	0.0326176		0.130473	0.0834269	0.0569506	-0.00545529	0.00502223	0.00691167
	0.0234891	0.0250388	0.0912871	-0.0563579	-0.0201333	-0.00154073		0.0963879	0.0569201	0.0541013	0.0392205	0.028819	-0.000800799
	0.0266485	0.0112668	0.151851	-0.00856169	-0.00127163	0.0241213		0.0696307	0.0489989	0.0474012	0.0562414	0.0525341	0.0187439
	-0.0601536	0.0558638	0.149468	0.0437253	0.0647765	0.0380197		0.108362	0.0369476	0.0332445	0.0167831	0.0413801	0.0210493
	-0.0410032	0.0953557	0.0448031	-0.017044	0.0804033	0.0368882		0.130828	0.0862277	0.0169341	0.0280117	0.0629222	0.0304591
	0.0198979	0.0544852	0.0146576	0.00942097	0.0270412	0.044048		0.100433	0.0900364	0.00314198	0.0420995	0.0584993	0.0204285
	-0.0216424	0.0626164	0.0153721	0.0287448	0.0541396	0.063036		0.0593545	0.066336	0.00416393	0.0806216	0.0346286	0.0419629
	-0.04898	0.102301	0.00985629	0.0228578	0.0160588	0.0416012		0.0405427	0.0833873	0.0028352	0.0641912	0.0499561	0.0501221
	0.00904447	0.0624512	0.0691564	0.0321532	-0.022761	0.041968		0.0755407	0.0853299	0.0327808	0.0279014	0.0764552	0.0305049
	0.0272599	0.0195036	0.055663	0.0752877	-0.0123336	0.0412305		0.0803743	0.0718688	0.0548838	0.023713	0.066835	0.0073346
	0.00555186	0.0422555	0.0514693	0.0176681	-0.0471832	0.0445661		0.0761363	0.0532815	0.0421118	0.0394033	0.0743543	0.0250651
	-0.0020994	0.109975	0.070542	-0.0139606	-0.0514872	0.0523389		0.0979031	0.050608	0.00955947	0.0377364	0.0672682	0.026504
	0.0412724	0.113164	0.0317964	-0.00370685	-0.00187757	0.0705426		0.0862165	0.034401	0.0424463	-0.0265501	0.0812674	0.0232208
	0.0223285	0.0648417	0.0318399	0.0053704	-0.0237757	0.0782623		0.0389992	-0.00426558	0.0803448	0.0147356	0.0573934	0.0205249
	0.0278261	0.0239158	0.0352284	0.010969	-0.00951047	0.0579356		0.0890291	-0.0381718	0.0413025	0.0464603	0.0475232	0.00225579
	0.0522624	0.0620183	0.0915322	-0.0213367	0.0232408	0.0497304		0.0391803	-0.0110888	0.0258452	0.0202925	0.0160648	-0.00554555
	0.0417119	0.0740548	0.0713588	-0.037552	-0.0277942	0.028789		0.0796509	0.0342606	0.00630807	-0.0227196	0.0449061	0.00138443
	0.000819686	0.0344131	0.0852068	-0.0342765	-0.0491386	0.0261875		0.0889283	0.0425046	0.0145691	0.0198919	0.0640256	0.00922361
	-0.0204696	0.0535194	0.0265351	-0.0038511	-0.0281593	0.0322334		0.0486814	0.0393762	0.0707479	0.0596693	0.0402702	0.0188239
	0.0126049	0.0727653	0.00728979	-1.27982e-05	0.00218586	0.0211053		0.0951846	0.0113206	0.069176	-0.0144123	0.0195053	0.0347091
	0.0243122	0.0801101	-0.0380705	-0.000526516	-0.0547241	-0.00908618		0.0782961	0.0450282	0.0619757	-0.00793966	0.00943062	0.0454808
	0.0424058	0.0919928	-0.0315988	-0.00392638	-0.0324072	0.0257037		0.0364973	0.086617	0.0278347	0.0329187	0.0492808	0.0283587
	0.0286672	0.0748493	-0.0356882	0.0354256	-0.0206873	0.0485053		0.00674473	0.0423458	0.019243	-0.0203689	0.0334715	0.00886289
	0.0378396	0.0246115	-0.0191408	0.0112594	0.01817	0.0481673		0.0239912	0.00514239	0.0182223	0.027919	0.0551972	0.0346147
	0.0326017	0.0872111	-0.0311351	0.0339373	0.0768013	0.0260996		0.00127762	0.0151676	0.00861976	0.0244806	0.0457774	0.0290495
	-0.0638123	0.0321378	-0.0181947	-0.0170302	0.0712226	0.0278344		0.0181492	0.0275168	0.022225	0.0456767	0.0250032	0.0358942
	-0.0111289	-0.0213534	0.0314404	0.0142651	0.110409	0.0102197		-0.00205085	0.030599	0.017661	0.0245638	0.0304274	0.0194673
	0.00544753	-0.00482692	0.0306347	0.0544118	0.064612	0.01535		-0.00988162	0.00791348	0.0228218	-0.000387525	0.061525	0.0308141
	0.0537868	0.0119786	0.00845015	0.0638099	0.0845611	0.0089635		0.0378699	-0.0179377	0.0161148	0.00656903	0.0593384	0.0287085
	0.0133249	-0.0176725	-0.0331837	0.0686846	0.140373	0.00866052		-0.00770058	0.0121192	0.0104046	0.0665356	0.0519429	0.0435619
	-0.0181634	-0.0196569	0.0023052	0.0809706	0.0921505	-0.00233886		-0.00311554	0.0613952	0.00428138	0.0737477	0.0633441	0.0754774
	-0.0085487	-0.00331288	-0.0298342	0.0517781	0.0599414	-0.00523737		0.0486211	0.0334595	0.00330547	0.0404361	0.0578938	0.0759232
	-0.00208061	0.0349638	-0.0225698	0.0828283	-9.33211e-05	0.000719204		0.0232786	0.0536784	-0.0188628	0.0664118	0.0781316	0.0427603
	0.00600777	0.00815133	-0.0121415	0.0716919	0.054784	0.0141853		-0.0296856	0.0652759	-0.013564	0.072426	0.0300695	0.0360607
	0.0439726	0.0281031	0.00424274	0.076053	0.0897805	0.0196612		-0.0351715	0.0780132	0.0182925	0.0296655	0.0111571	0.034775
	0.0485218	0.0267625	-0.0303263	0.0589128	0.0983445	-0.00211715		0.00508701	-0.00962937	-0.00332946	0.0987141	0.00879808	0.0129663
	0.0221131	-0.0489695	0.00948288	0.0869659	0.0362691	-0.0241032		0.0253279	0.050933	0.0289742	0.0359399	-0.0254548	0.0262482
	0.0343592	-0.0426401	0.0322953	0.0566048	-0.0222012	-0.0266964		0.0194677	0.0644331	0.0131942	0.0313299	-0.0160978	0.0508176
	0.00704765	0.00219037	0.0153703	0.0758619	0.030623	-0.026463		0.00933321	0.0706284	-0.0188746	-0.00260525	-0.00383872	0.0574004
	0.00442748	-0.00144802	0.0319821	0.0806234	0.00518525	-0.0183602		-0.0358139	0.052014	-0.0495275	0.00145639	-0.000152134	0.0218446
	0.036735	0.0398085	-0.00566864	0.0906553	0.019503	0.00471993		-0.0231589	0.0382432	-0.0392996	0.0590362	0.0333961	0.0258634
	0.034722	0.0316383	-0.0437868	0.0687802	0.119417	0.0267242		0.0487696	0.019765	-0.027247	0.0575085	0.00828987	0.0323529
	0.0306241	-0.0059614	-0.000128496	0.0783808	0.128114	0.0109867		0.0623115	-0.0323404	-0.0153177	0.0493364	0.0144025	0.0478585
	0.0688798	-0.0152692	0.0453744	0.06041	0.126926	-0.0338064		-0.0223126	-0.0846787	-0.0343476	-0.0034207	0.0289336	0.0691984
	0.0910915	-0.0354699	0.0290554	0.107934	0.138093	-0.016613		0.0159163	-0.044994	-0.0332525	-0.00757632	-0.00186031	0.0594643
	0.020047	-0.0480865	0.0248661	0.0769803	0.0987151	0.0107912		0.0220814	-0.0358442	-0.0253384	0.00327556	-0.00633139	0.0643736
	-0.0281263	-0.0317777	-0.00343696	0.101725	0.137673	0.0157002		-0.0559858	-0.00630607	-0.0196212	0.0224782	0.0362145	0.0547682
	-0.0140962	0.0312068	-0.00438824	0.0968318	0.13277	-0.0102467		-0.026616	0.0320399	-0.0178789	0.0280539	0.00429023	0.0369019
	-0.00513777	0.00110857	0.0436428	0.104417	0.136294	-0.00601147		-0.0147715	-0.00385446	-0.00800967	0.0404041	0.0403917	0.0637614
	-0.0294795	-0.0560165	0.0775647	0.11758	0.123951	0.0243005		-0.0161331	-0.0220832	-0.012388	0.0661587	0.0493251	0.0696927
	-0.0129594	-0.0292198	0.0237571	0.146937	0.146048	-0.0104007		-0.0388063	-0.0271034	-0.00217418	0.0663045	0.0577088	0.0518898
	0.0209204	0.0229045	-0.0140898	0.153708	0.122872	0.0068839		-0.0517363	0.0190219	0.00608964	-0.0251958	0.0528968	0.0336624
	0.0322458	0.0296644	0.00393837	0.10894	0.133315	0.0166748		-0.0132081	0.0477258	0.0177715	-0.0488299	0.0490079	0.0386232
	0.0391666	-0.0353065	0.0144135	0.0154339	0.138274	0.00796821		0.0103958	-0.0246822	0.0244987	0.0112471	0.0412114	0.0320253
	0.0603482	-0.042788	0.0348709	0.0859889	0.166991	0.00323387		-0.0318999	-0.00960398	0.00143179	0.0716436	0.0155114	0.0416259
	0.0356933	0.00664023	0.0296571	0.0828323	0.149377	0.0063076		0.00268212	0.0444087	0.0197338	0.0811183	0.00586436	0.0432892
	0.00201272	0.045401	-0.0794737	0.099923	0.0901849	0.00751067		0.0124899	-0.00244515	-0.0151231	0.0502255	0.00966292	0.0259861
	-0.00402607	0.0279419	-0.0329557	0.0780635	0.0978039	0.00705279		0.00476497	0.00939996	-0.0146322	-0.00945193	0.01913	0.00516632
	-0.0231506	-0.00266653	0.0160948	0.0502075	0.121118	0.00707664		-0.0393511	0.0600641	0.0352197	-0.0369151	0.000416511	0.0237956
	0.00660085	0.00646653	0.00590365	0.102713	0.115276	-0.0117898		0.00671709	0.04624	0.0271947	-0.0726292	-0.0156154	0.00784565
	-0.000291486	0.0535864	-0.0178658	0.13134	0.107643	0.00888565		0.0324084	0.0370766	0.0295745	-0.0154371	-0.00695526	0.0384207
	0.0162089	0.0753661	0.0752076	0.196738	0.198465	0.0204379		0.043912	-0.0476035	0.00996716	-0.0154192	0.00334776	0.0458249
t=0	0.0434464	0.12971	0.0419765	0.0721934	0.108243	-0.0236539		0.0391598	0.0843697	0.0510493	0.0598598	0.0605305	0.112716
	0.0331623	0.108917	0.0135665	0.0816405	0.0502167	-0.0273892		0.0291296	0.102744	0.0171131	0.101352	0.0712532	0.0735743
	0.0611035	0.143467	0.00284811	0.0795534	0.00325416	0.0116512		0.0773978	0.0783803	-0.00387306	0.0631187	0.0261947	0.0641381
	0.0467061	0.123866	-0.0110104	0.0170745	0.0445491	-0.0170921		0.0384924	0.0464155	-0.0201409	-0.00491317	-0.00233882	0.0459198
	0.0487332	0.0676938	0.00401616	0.0561517	0.0429483	-0.0367237		0.0795916	0.0478192	0.0253571	-0.00303509	0.0189363	0.0134168
	0.0649737	0.0869297	-0.000843632	0.0324481	-0.00738258	-0.0268755		0.0889442	0.010295	-0.0416809	0.0129104	-0.0149478	-0.0413122
	0.00969946	0.0856037	-0.0126584	0.0111078	-0.000663384	-0.018173		0.0770467	0.00742324	-0.0464527	-0.0197743	0.00383031	-0.00513007
	0.0566881	0.0751358	-0.0137865	0.0439973	-0.00215282	-0.00844133		0.0364932	0.0367392	-0.00715305	-0.0276461	0.00116475	0.0607999
	0.0889824	0.0510966	0.0218354	0.0646335	0.00459316	0.0198737		0.00600947	0.0487996	-0.0111433	0.00642981	0.0217614	0.0741491
	0.0777599	0.00920207	0.0344687	0.0323156	0.00606676	0.00239414		-0.016972	0.0547073	-8.79545e-05	0.0554268	0.0159622	0.0680004
	0.0599923	0.0576607	-0.00675047	0.00584289	-0.00273508	-0.0214121		0.021823	0.0825793	0.0251997	0.020047	0.0403603	0.0393291
	0.0319078	0.103112	-0.00309241	0.0238312	0.011068	-0.0283041		0.0692836	0.128819	0.0332109	0.0502934	0.0797964	0.0276398
	-0.00237611	0.0500672	0.0153048	0.0327233	-0.00901602	0.0177681		0.00897423	0.0828453	-0.0125447	0.0418462	0.0458881	0.0163871
	-0.0186834	0.00319652	0.0332875	0.024699	0.0114818	0.020238		0.0127098	0.077705	-0.00273645	0.00400307	0.0192397	0.00491802
	-0.0129853	0.00912085	0.0404296	-0.0167238	-0.0295799	0.024354		0.0368772	0.130586	-0.00875934	-0.00575009	0.0197682	-0.00130232
	0.0274807	0.0285704	0.0487345	0.014735	-0.0116626	0.0331574		0.0367829	0.171468	-0.0258605	0.0389621	0.0413022	0.0364373
	0.0290943	0.00287381	0.0716559	0.0050762	0.051146	0.00969182		-0.0251053	0.139465	-0.0179549	0.060506	0.0438751	0.0710555
	0.010961	-0.0371972	0.0747584	0.0334023	0.0645887	0.00799389		-0.00536028	0.100235	-0.00599475	-0.00514297	0.0167447	0.0591479
	-0.0397802	-0.0219791	0.0817072	0.0297578	0.130245	-0.00538724		0.0159303	0.15556	0.023391	0.0479281	0.0138617	0.0509207
	-0.0105716	0.0453291	0.0658989	0.0177966	0.0931533	-0.00386818		-0.00679298	0.146979	0.0023609	0.0376073	0.0315806	0.039984
	0.00556175	0.0106511	0.0301597	-0.0145147	0.0932482	0.00414193		0.0386299	0.178583	-0.0139479	0.0165023	0.00504498	0.0186588
	0.0231519	0.0148646	0.0246145	0.0262213	0.0909694	0.00200954		0.0669254	0.22689	-0.0257981	0.00578404	0.0358604	0.0370783
	0.00149709	0.0395632	0.0350534	0.0333371	0.0672212	-0.018337		0.0845866	0.155655	-0.0117719	-0.0458973	0.0399714	0.0476498
	0.000888766	0.0572513	0.041951	0.000200651	0.0602571	-0.0136502		0.0384437	0.19702	-0.0279107	-0.0481768	0.0170088	0.0491332
	0.0110302	0.0303919	0.0808014	0.0233404	0.0294217	-0.0188275		0.0599329	0.200068	-0.00914439	-0.0174654	0.0148473	0.0563103
	0.0213784	0.00921617	0.0439531	0.038896	0.030077	-0.021042		0.0738525	0.171776	0.00917445	0.0107822	0.0161748	0.0598451
	0.0454055	-0.00728743	0.0129388	0.00517131	0.0334779	0.00820491		0.0330633	0.180152	0.0117077	-0.0303465	0.0310068	0.0791899
	0.0569234	-0.0110943	0.032261	0.0349956	0.0750631	0.0237073		0.0713835	0.136614	0.0307411	0.000888717	0.0131757	0.0936219
	0.0212324	0.0613266	-0.0531638	0.00900067	0.0218702	0.0122986		0.108241	0.106798	0.0152076	0.0489606	0.0270048	0.0719215
	-0.0126734	0.0705468	-0.0356391	0.0315587	-0.00109283	0.00939214		0.0504337	0.123479	0.0188131	0.0632908	0.0266637	0.0756876
	0.0172061	0.0279992	-0.0165624	0.0248402	-0.0171995	0.016105		0.0132242	0.132969	0.0249468	0.0117637	0.0267669	0.0640149
	-0.00265348	0.00310424	-0.00627833	0.0240494	0.067322	0.0171819		-0.00861244	0.133806	0.0428422	-0.00402435	0.0491016	0.0139026
	0.029	0.0317264	-0.0240616	0.00118953	0.130606	0.00766695		0.0711913	0.0861803	0.0672282	0.0852929	0.0706522	0.000988254
	0.0268915	0.0153719	-0.0613749	-0.00191213	0.0747389	0.0201748		0.0165724	0.078527	0.053147	0.0734035	0.0289673	0.0257737
	-0.0181832	-0.038629	-0.0752604	0.0138594	0.0924752	0.00528794		0.0117501	0.152569	0.0630684	0.0659096	0.0100642	0.0563221
	0.0306998	-0.0120399	-0.0691575	0.0350374	0.144787	0.0254241		0.0286158	0.0930251	0.0818061	0.0249911	0.00823253	0.0240574
	-0.00651305	-0.040743	-0.050213	0.00820805	0.155548	0.0778667		0.0399319	0.112889	0.0959065	0.0208237	0.0110515	0.0269316
	-0.0245079	0.0174101	-0.000934551	0.00844983	0.0351138	0.0559137		0.124019	0.0530791	0.0541861	0.00416587	0.0251309	0.0208422
	-0.00333562	0.0327411	0.0326722	-0.0387911	0.0180185	0.0480871		0.0488244	0.00530137	0.0546191	0.0586314	0.0322714	-0.00158837
	0.0245842	0.0106685	0.0923456	-0.0531253	0.042562	0.0484705		0.0363318	-0.00783012	0.0678318	0.0887887	0.0427297	0.0122215
	-0.0291958	-0.0269531	0.0741281	0.00728757	0.0257397	0.0511401		0.0249182	0.000424965	0.0650097	0.0797999	0.0278179	-0.00991771
	-0.0279118	0.0260552	0.0449459	0.0141464	-0.0263312	0.0188505		0.0236687	0.0773906	0.0513089	0.0441341	0.0272483	-0.00889786
	0.014525	-0.00653928	0.011294	-0.0413924	-0.0192181	0.0236246		0.116786	0.0423729	0.0576446	0.0173812	0.0297234	-0.00384982
	0.00622019	-0.0160628	0.0605803	-0.0583225	0.0311103	0.00891076		0.107907	0.0364057	0.0634132	-0.00246386	0.0152428	-0.00817847
	0.0254799	-0.00583612	0.0514993	-0.00997774	0.013898	0.0162443		0.0555596	0.0281325	0.0631462	0.0449004	0.00774694	-0.022387
	0.0393541	0.0267895	0.0836317	0.0128343	0.00978663	0.0223269		0.0636397	0.0274621	0.0643068	0.0478162	0.00458685	-0.00885209
	0.0357859	-0.00473402	0.087877	0.016897	-0.0249414	0.00826287		0.0472689	0.0303413	0.0705346	-0.0052434	0.0301699	0.00927702
	0.0411225	-0.0424356	0.102959	0.024852	-0.0520443	0.00698936		-0.0152707	0.0289126	0.0624963	0.0226647	-0.00423283	0.0190215
	0.0105917	0.0167859	0.109345	0.0522794	-0.0028617	0.0282155		0.00174462	0.0157609	0.0670237	0.0219325	-0.00993333	0.0150644
	0.0124993	-0.0109631	0.0331228	0.0360136	-0.0423673	0.0441177		0.0396341	0.0500484	0.075684	0.0602387	0.014067	-0.00187434
	-0.00994857	-0.000402906	0.0637923	0.002449	-0.034164	0.0439493		0.00591365	0.0346829	0.060488	0.0842093	0.0165648	-0.00504952
	0.00205493	-0.0357768	0.104766	-0.012178	-0.0262354	0.0261382		0.00507498	-0.0103077	0.0941541	0.0575204	0.0483628	0.0261385
	0.0794853	-0.0463108	0.0398511	0.0427397	-0.0611292	0.0123113		0.0496247	-0.0159122	0.111597	0.0192287	0.0416454	0.0291207
	0.085169	-0.0259772	-0.000281395	0.0151941	-0.054678	0.0167114		0.0880404	0.0316414	0.083322	0.104118	0.013468	0.0361225
	0.0560019	0.0188009	-0.0456008	0.0274434	0.013089	0.0427392		0.100055	0.0295847	0.0992609	0.0370297	0.0240838	0.0173782
	0.0268117	0.0728038	-0.0698952	0.0567848	0.0277235	0.059659		0.00721404	0.0154259	0.11509	0.0566881	0.00665443	0.0149604
	0.0845217	0.0627226	-0.0155394	0.0490665	-0.00445513	0.0382032		-0.0335521	-0.00637978	0.0780997	0.0523726	0.00568304	0.00701981
	0.0681037	0.0705791	-0.0170499	0.0696816	0.00451073	0.0229041		-0.0244477	-0.0240047	0.0871377	0.045705	-0.00449827	-0.00388761
	0.057227	-0.00991386	-0.0490352	0.0455443	0.0132817	0.0252095		-0.0370498	-0.00699891	0.0884314	0.0204856	0.000139214	0.00501194
	0.0582844	0.0152833	-0.0443837	0.0155854	0.0193204	0.00111633		-0.0497063	-0.00949686	0.052216	0.0347941	-0.00244919	0.0157233
	0.0219578	0.0514077	0.0162918	0.0592405	0.0292747	0.0110566		0.0325236	-0.0353417	0.0736018	0.0706311	0.00984106	0.012083
	0.0144463	0.0410498	0.0269549	-0.00414864	0.0840453	0.0276369		0.0782538	0.0185285	0.0893472	0.0193649	0.038131	0.0329456
	0.0214569	0.0448952	0.0626824	-0.00253493	0.089988	0.032561		0.0548642	0.0423117	0.129713	0.0333121	0.0168106	0.058934
	-0.0104461	0.0832148	0.0326879	0.0545375	0.0642517	0.0485223		-0.00144368	-0.00891854	0.135532	0.0181153	0.0195368	0.0409901
	-0.0053841	0.188515	0.0613834	0.0251776	0.0965976	0.0591632		0.00525156	-0.000891713	0.140565	0.0197323	0.0107121	0.0262119
	0.043709	0.102405	0.105392	0.0183474	0.047197	0.0440493		0.0522959	-0.011457	0.0819555	0.0473576	-0.00868482	0.0280954
	0.0670614	0.0909486	0.0800601	0.0053523	0.0248681	0.0511582		0.0218838	-0.0351173	0.0846414	0.0304146	-0.00616625	0.0474626
	0.0663517	0.188242	0.0973826	0.0231962	-0.0490171	0.0478771		0.050577	-0.0498805	0.0861089	0.00701608	0.0102492	0.0129542
	0.0409629	0.0962831	0.122738	-0.000882082	-0.0148766	0.0561381		0.061213	-0.0252527	0.11651	0.0338705	0.00168157	0.03687
	0.032459	0.0862832	0.195426	-0.0128502	-0.0363692	0.0645695		0.0656793	0.00153351	0.129991	0.00294339	0.000842322	0.0358327
	0.0439992	0.107844	0.167321	-0.0372981	0.00558826	0.0559285		0.0129299	0.00642459	0.150648	0.00405227	-0.0159949	0.0257424
	0.0655213	0.0914432	0.170434	-0.0154527	-0.0032779	0.0378625		-0.0103124	-0.0143289	0.0892074	-0.00938693	-0.00272239	-0.00288609
	0.0856272	0.0586986	0.149544	0.0183885	-0.0145351	0.0286503		-0.00988758	-0.00650335	0.0843194	-0.0127402	-0.00408847	-4.87153e-05
	0.145746	0.093686	0.156107	-0.0300421	0.00122177	0.0393737		0.0745797	0.0320909	0.089504	-0.0272926	-0.0364962	0.0242428
	0.0472436	0.072394	0.189715	-0.0483937	0.028542	0.00283749		0.0770401	0.0277623	0.0938025	-0.00157581	-0.0259741	0.0202577
	0.00948972	0.0923694	0.181257	-0.0628664	0.0720138	0.0196173		0.0160549	0.0149186	0.121269	-0.030498	-0.0200298	0.00641254
	-0.00240277	0.131342	0.213522	-0.0267907	0.0683467	0.0254349		-0.0367426	0.0246146	0.0727191	0.0266258	-0.0226699	0.0192574
	0.0149104	0.0819166	0.219081	0.0135669	0.0601309	0.0265391		-0.0372517	-0.0382108	0.073579	0.0383305	-0.0315878	0.0367872
	0.0529417	0.0112625	0.235205	-0.0148181	0.101709	0.0335966		0.0940547	-0.047429	0.128389	0.0450475	-0.0248994	0.0058673
	0.0668198	0.010943	0.239154	-0.0170143	0.144081	0.0101208		0.119618	-0.0223588	0.130957	0.0179821	-0.0246481	-0.0765799
	0.101706	0.00910344	0.22724	0.0582175	0.179556	-0.00924796		0.0650426	-0.0225758	0.0909728	0.0623961	-0.0323743	-0.020577
	0.0624231	0.0116185	0.207151	0.048986	0.193109	0.000835187		-0.0093784	-0.0673259	0.0598674	0.0691693	-0.0508404	-0.0133932
	-0.00512181	-0.0277114	0.128968	0.0306992	0.174526	-0.0358827		-0.0238927	-0.0698414	0.0747603	0.0419652	-0.0606084	-0.0162282
	-0.0245278	-0.0940814	0.189568	0.0632201	0.16413	-0.0259138		0.0403114	0.0111093	0.0720724	0.00239748	-0.0422796	-0.0277507
	0.0186318	-0.0853532	0.245039	0.024832	0.148164	-0.0169866		0.0380463	0.0547128	0.104641	0.0626944	-0.0138265	0.00411662
	0.00614624	-0.04361	0.220084	-0.000163194	0.107931	-0.0269092		0.0353296	-0.0279993	0.109453	0.0190041	0.0069732	0.0270168
	0.0178752	-0.0125166	0.299065	0.0272244	0.0872947	-0.0280812		0.0757813	-0.0165925	0.0861891	0.00628307	0.00163156	0.0026368
	-0.0271432	0.026297	0.298682	0.0660127	0.127327	-0.0331329		0.0262786	0.022072	0.0715191	0.0212008	0.00873064	0.0042841
	0.00535879	0.0193985	0.196865	0.0527496	0.0824167	0.00944148		0.0114633	0.0286043	0.0575936	0.000787605	0.014102	0.0157441
	0.0218229	0.0078469	0.210151	0.0165714	0.110603	0.00589405		-0.0176898	0.0139799	0.0651618	-0.00954742	-0.000528359	0.0215794
	-0.0067445	0.00321897	0.233383	0.0200328	0.217838	-0.00338742		-0.00412797	0.0219789	0.107069	-0.0422462	-0.00796072	0.0257946
	-0.0213531	0.00923427	0.14016	0.047302	0.16159	-0.0149429		0.0514224	0.0331686	0.0982526	-0.0308318	0.00574844	0.0232154
	0.0162619	-0.0115577	0.119495	0.0730232	0.0644543	-0.00727708		-0.0244718	0.0176821	0.0426002	0.00798209	0.0257275	0.0295844
	0.00719937	-0.00831633	0.0840586	0.0546283	0.0534759	0.0101212		-0.0466436	0.0248325	0.0579128	0.0321167	0.0288281	0.028219
	0.0283037	0.0295828	0.0932664	0.0313208	0.0839487	-0.00620958		-0.0385686	-0.0567249	0.0301268	0.00847623	0.0110932	0.0177066
	-0.00349821	0.0169095	0.16823	0.0485631	0.113628	-0.00764469		-0.00658676	-0.0238448	0.00700535	0.0584264	0.0215529	0.0332191
	-0.0257922	0.00870369	0.161999	0.0290798	0.117946	-0.0077723		-0.0154531	0.0244661	-0.0039207	0.101051	-0.00227838	0.0343555
	-0.00752775	0.0354163	0.106902	0.000242866	0.0877946	0.00790205		-2.8142e-05	0.00894524	0.0455147	0.0330737	-0.000974596	0.0574316
	-0.0724869	0.0137423	0.0892095	-0.00453429	0.0304159	0.00942776		0.00463387	0.0422669	0.0460714	-0.000476408	0.0189346	0.0391051
	-0.00732184	-0.0223291	0.145941	-0.0299529	0.119714	0.0157214		0.00826024	0.0859175	0.0344699	0.0316537	0.0353895	0.0410592
	-0.00609571	0.0144212	0.112083	0.0441797	0.196968	0.0160061		-0.0269223	0.0443166	0.0259487	0.0140144	0.0157827	0.0225591
	-0.024602	0.0217654	0.125457	0.0303688	0.198645	0.00325994		-0.0153696	0.0172744	0.0231066	0.00776767	0.00767569	0.00721746
	-0.0321445	0.0489196	0.156872	-0.0036349	0.140759	0.0110517		0.0607635	0.0436285	0.016891	-0.0222511	0.0293181	0.0371241
	-0.00194012	0.110146	0.132159	-0.0275217	0.119602	0.00280713		0.0191611	0.0356401	0.0158759	0.00800958	0.0206611	0.0463545
	0.0109322	0.0811818	0.0985942	0.0184657	0.119056	-0.00474587		0.0705624	0.0517954	0.0435945	0.102467	0.0138242	0.0422596
	-0.0515567	0.0971481	0.0968981	0.000398129	0.124502	-0.0255857		0.0479972	0.00643036	0.0401347	0.0989258	0.0037437	0.0157537
	-0.0554911	0.102921	0.118811	-0.00875624	0.121102	-0.0252424		0.0416528	0.0284935	0.0516178	0.00848054	-0.00143102	-0.00334622
	-0.0828424	0.066247	0.12761	0.0103815	0.0937075	0.00387547		0.0464241	0.039323	0.0354084	-0.00309174	0.013016	-0.00192423
	-0.0250145	0.140415	0.133458	0.0442164	0.0935053	0.0154568		0.081753	0.0965831	0.0196212	0.0550648	0.0259197	0.00108606
	0.0086735	0.0710723	0.0925352	0.0210895	0.179553	0.0243574		0.0877858	0.156594	0.021117	0.0552771	0.0150794	0.000666177
	0.000620161	0.0474127	0.0896888	0.009596	0.144668	0.00239304		0.0864596	0.105533	0.0258592	0.0269378	0.0190841	0.0145755
	0.00950802	0.0992247	0.171973	0.0555773	0.146596	-0.00085771		0.0267809	0.0974884	0.0255267	0.0417061	0.0190738	0.0185822
	0.0350742	0.0980286	0.169632	0.123173	0.206146	0.00193768		0.0693439	0.0729995	0.0131284	-0.00231972	0.00385682	0.0102778
	0.0698651	0.0859803	0.208148	0.135334	0.208976	0.0339547		0.0550665	0.0214865	0.0360027	0.00526451	0.015347	0.0150531
	0.0767809	0.162733	0.211047	0.134078	0.109721	0.00522852		0.0119775	0.0213897	0.0378069	-0.0330994	-0.0025097	0.0133883
	0.076533	0.182871	0.218763	0.0839695	0.0970619	-0.0219991		0.0427486	0.0271494	0.0508605	-0.00753559	0.00927482	0.0210319
	0.0672703	0.156559	0.146527	0.143079	0.143822	-0.025378		0.0194374	0.071362	0.0368312	-0.0238818	0.00106085	0.0217485
	0.0154991	0.101186	0.0908668	0.174574	0.110174	0.00468801		0.0430985	0.122016	0.0295819	0.0226314	-0.0281048	0.0250527
	0.0493602	0.106264	0.112168	0.188319	0.14536	0.0226215		0.0452842	0.0685738	-0.00965945	0.048031	-0.0207108	-0.00402544
	0.109618	0.0904204	0.134464	0.153585	0.124106	0.00300802		0.00119606	0.0281668	-0.017497	0.0343933	0.00307351	0.0552551
	0.159358	0.0730412	0.0738964	0.11075	0.127046	0.0119521		-0.0174394	0.0254226	0.00840631	0.0217031	-0.00121144	0.0444592
	0.166007	0.184159	0.0826957	0.099412	0.0696593	0.0172227		0.00835695	0.0315894	0.0139082	0.071755	0.00779408	0.0241324
	0.125851	0.205006	0.158184	0.172265	0.0721538	0.0227094		0.00517245	0.0224121	0.0313356	0.00131178	0.0198018	0.051563
	0.129659	0.157053	0.120785	0.255705	0.0607851	0.022925		0.00118385	0.0489358	0.0262144	-0.0321202	0.00258115	0.0575417
	0.0912326	0.175402	0.104636	0.192568	0.0705888	0.0481126		-0.0360469	0.0700661	0.00854516	0.0154895	-0.0134407	0.0174669
	0.111909	0.147919	0.181564	0.147112	0.0968471	0.0761808		-0.00709527	0.021645	0.0022763	0.00826554	0.00197553	0.00222494
	0.0907241	0.134888	0.153287	0.161845	0.101844	0.0752981		0.0292951	-0.0194951	0.023306	0.0665766	0.00442759	0.0136143
	0.0344504	0.130068	0.158087	0.129892	0.142105	0.07035		-0.027837	0.0333133	0.0491349	0.048319	0.0125909	0.046416
	0.0515464	0.123392	0.125627	0.139564	0.125045	0.0621655		0.00413364	0.0528474	0.00769598	0.0144052	0.000746272	0.0593871
	0.0574163	0.159877	0.144739	0.12933	0.0480613	0.0590597		0.0473187	0.0418064	-0.000967023	0.0142412	0.0212579	0.0699784
	0.0694546	0.153098	0.170717	0.116919	0.0860281	0.074888		0.0422761	-0.00948127	0.00766969	0.0250416	0.0264213	0.0539802
	0.0509905	0.15106	0.222307	0.138978	0.049402	0.069241		0.0366258	-0.00340833	0.026727	-0.0172638	0.0170294	0.0307056
	0.0494171	0.121419	0.256472	0.11672	0.0614916	0.0464282		0.0202403	0.00387618	0.0519787	0.0233304	0.0184267	0.0173015
	0.0477812	0.101774	0.236447	0.0873091	0.0528813	0.0406		0.0535541	0.0145263	0.0442132	0.0191111	0.0109797	0.0312089
	0.0113607	0.191107	0.192447	0.0669543	0.0529635	0.0261986		0.0542395	0.0341114	0.029693	0.0751469	0.039297	0.0575322
	0.076343	0.210587	0.149707	0.0926521	0.0637295	0.0560024		0.0117804	0.0103046	0.0146498	0.0977196	0.0232155	0.076119
	0.122145	0.228184	0.139706	0.0716681	0.106099	0.0526812		0.0107123	0.00626955	0.00140697	0.04151	0.000874214	0.112184
	0.113116	0.218132	0.183262	0.135802	0.107958	0.0527976		7.2878e-05	0.0607922	0.0150804	-0.0147006	-0.00422536	0.0830164
	0.15426	0.179654	0.170412	0.111217	0.228808	0.0896015		-0.0193273	-0.00951933	0.0497263	0.000542379	0.0113848	0.0418981
	0.065371	0.149465	0.15397	0.0550802	0.289904	0.085352		0.00844428	0.0389758	0.0537937	0.00778446	0.0121838	0.0056752
	0.110318	0.154346	0.0942141	0.127133	0.291978	0.0817929		0.0289873	0.0377479	0.0247047	0.0238938	0.00660184	-0.00146846
	0.0958386	0.213442	0.0999707	0.0974874	0.264267	0.0954171		0.0135036	0.0606669	0.00153035	-0.0273827	0.0460842	0.00134691
	0.0734839	0.170212	0.0978498	0.0850013	0.176658	0.0899851		0.0273908	0.02791	0.0343955	0.00278661	0.01188	-0.0203802
	0.0565689	0.0706919	0.0726455	-0.00265375	0.139914	0.0717046		-0.0150358	-0.0342909	0.0369934	-0.0105898	0.0141766	-0.0240196
	0.107415	0.107783	0.0624623	-0.03943	0.188203	0.0727558		0.020459	0.00695122	0.0179348	-0.0125587	0.0237374	-0.0136443
	0.0892881	0.0882534	0.0999431	0.0344145	0.170505	0.0594213		-0.0021518	-0.00750235	0.00540613	0.0362809	0.0616705	0.0324603
	0.122849	0.123789	0.121921	0.0430726	0.153501	0.0595543		-0.00587342	0.0645273	0.0183579	0.0121945	0.0417429	0.0309818
	0.11814	0.111097	0.157717	0.00981391	0.137629	0.0630283		0.0474247	0.012563	0.0246949	-6.64852e-05	0.0686172	0.0482859
	0.117468	0.119769	0.173452	0.0164233	0.0708482	0.0475379		0.0252537	-0.00421292	0.0203377	0.0334909	0.0789938	0.0620126
	0.0902362	0.102181	0.128924	0.0479697	0.0451254	0.0612751		0.0637291	-0.0185053	-0.00807714	0.0384802	0.084934	0.0587114
	0.104263	0.0116745	0.0794828	0.0247251	0.105318	0.0421487		0.105672	-0.0389738	0.0177553	0.0116955	0.0523348	0.0671708
	0.0413714	0.00392484	0.0604564	-0.0324206	0.0971245	0.047329		0.0922299	-0.000230134	0.0630519	-0.00591792	0.0474649	0.0784628
	-0.0238973	0.0498281	0.101037	-0.0223613	0.0595729	0.0772907		0.0486993	0.00238304	0.0674325	0.0182016	0.0300741	0.0541673
	0.00757361	0.0320283	0.0621558	0.0280589	0.0441879	0.0824258		0.0053513	0.0496129	0.0556243	0.027557	0.0246426	0.0862813
	0.0354498	-0.0186254	0.106183	0.019426	0.127274	0.0759905		0.0281384	-0.00126537	0.0696071	0.0146189	0.0483145	0.0754806
	0.0355091	0.0163546	0.0971662	-0.0409754	0.105393	0.0828443		0.0554928	-0.0125467	0.0649329	0.0047152	0.0400814	0.053599
	0.0359069	0.0449654	0.0856207	-0.0261005	0.103924	0.0840829		0.00989278	0.0504126	0.0279038	0.00494915	0.0315551	0.0489848
	0.0520155	0.00742758	0.0819379	0.0420525	0.107137	0.0707592		-0.0153109	0.00291584	0.0641242	0.0332428	0.0216964	-0.00178665
	0.0033327	-0.0322058	0.115547	0.0532183	0.0700572	0.0640801		0.0215501	-0.0120586	0.0606212	0.0661437	0.053315	-0.0521591
	0.0287866	-0.0883653	0.116413	0.0891178	0.0828946	0.059487		0.0135045	-0.0356835	0.0472727	0.0286609	0.0433008	0.031472
	0.0553494	-0.0513999	0.0926744	0.0243138	0.108843	0.0557129		0.00609069	0.0262041	0.0699254	0.0682131	0.0801429	0.0439863
	0.0350277	-0.0184622	0.0853413	0.0137078	0.122146	0.0423117		0.0812427	0.0796905	0.0518205	0.0912314	0.121737	0.0383034
	0.0537125	-0.0157137	0.0380849	0.0417695	0.114161	0.0462385		0.0782185	-0.012061	0.0355984	0.0975008	0.117885	-0.00641173
	0.027639	-0.0401122	-0.0210693	-0.00815721	0.135743	0.0664531		-0.00348903	-0.00461384	0.0600965	0.0472646	0.097174	0.0116703
	0.0350477	0.00297169	0.00297176	-0.0228072	0.119812	0.0427198		-0.0551311	0.054926	0.068139	0.0544662	0.102648	0.0293108
	-0.00651338	0.000942584	0.0536404	0.0209585	0.0515569	0.015339		-0.0601723	0.0717393	0.0637286	0.082409	0.0828869	-0.0292513
	-0.0150665	0.0199134	0.0372612	0.00678663	0.134413	0.0206909		-0.0413708	0.0393006	0.100904	0.0525023	0.0473534	-0.0839841
	0.0174419	-0.0155466	0.0310159	-0.0101133	0.151656	0.0382791		-0.0225518	0.0090961	0.0318173	0.0149926	0.0471392	0.0325214
	0.0589137	0.0100074	0.0520205	0.0248108	0.135655	0.04716		-0.00925107	0.0103948	0.0155729	0.0316472	0.0477211	0.0524305
	0.0792734	0.0281818	0.0493131	-0.0153636	0.128586	0.0399534		0.0328506	0.0155307	0.0375033	0.0327877	0.0457834	0.0665034
	0.0487068	0.0357195	0.0390236	-0.0783062	0.216536	0.0158418		0.000536923	0.0416174	0.0610202	-0.0080833	0.0528928	0.0623807
	0.030681	0.0122338	0.00260391	-0.0346745	0.264012	-0.00494771		-0.0154827	0.0579583	0.0210367	-0.0216486	0.0596341	0.0529066
	0.0202845	-0.0166447	-0.0147542	0.00683782	0.180729	-0.00934311		-0.0322718	0.0295654	0.0154617	0.00447263	0.0341389	0.0684384
	-0.0214047	0.00662467	0.00570819	-0.0385743	0.085975	0.000121854		-0.00256108	0.0452119	0.00234209	0.00380021	0.0219437	0.0802597
	0.00780426	-0.0218018	0.0149657	-0.0528397	0.0927734	-0.00428247		0.0696688	0.0649106	0.0306706	0.0298399	0.036754	0.0995992
	0.0272911	-0.0117643	0.0171943	-0.0176455	0.0924681	-0.0265751		0.0725401	0.00108548	0.0265524	0.0646548	0.0484316	0.0949326
	0.0785101	-0.0383622	-0.0220633	-0.0355653	0.129982	-0.0377348		0.0381724	0.00975364	0.020255	0.0176368	0.0288695	0.075762
	0.0593805	-0.0476802	-0.0235594	-0.0237887	0.157025	-0.0145088		0.0489678	0.0157522	0.0191666	0.0323525	0.0228079	0.0554214
	0.0776589	0.000770269	0.000571951	0.00764531	0.165305	-0.00727416		0.0393286	0.0942229	0.0293926	0.0492024	0.000594734	0.041881
	0.0642754	0.0114494	0.00523578	-0.0190843	0.165177	-0.00952071		0.0139509	0.0743011	0.0234856	0.0417943	0.0178931	0.0049263
	0.0217864	0.0309589	0.00109369	-0.0192693	0.119678	-0.0158263		0.0253384	0.0626536	0.0333191	0.0551087	0.00914178	-0.0327635
	0.0505112	0.0134377	0.00509726	0.0361313	0.0695442	-0.00110161		0.00527895	0.0470291	0.0379468	0.0111731	0.0274512	-0.0250123
	0.0474609	0.000500808	0.00514128	0.0255887	0.107527	-0.00144718		-0.00669326	0.0574601	0.034991	0.0217061	0.0273248	-0.0106854
	0.00461349	0.0193964	-0.0130004	6.6495e-05	0.00939609	-0.0129473		0.0678949	0.0614118	0.0372907	0.0997766	0.0244145	0.0128025
	0.0034765	-0.000821949	0.00884939	0.00922313	0.00729337	-0.000876876		0.0423502	0.006852	0.0314497	0.0661642	0.0136457	0.00192409
	0.0175992	0.0133079	-0.0117904	0.0136736	0.127836	-0.0120187		0.0202541	0.0426093	0.0450495	0.0234317	-0.0058358	-0.0490488
	0.00931368	0.0650989	-0.0244053	0.0353792	0.140224	-0.0322593		0.00680978	0.0346057	0.0271721	0.0268806	-0.0027331	-0.00194416
	0.0315053	0.0628549	-0.032901	-0.00578786	0.16387	-0.0223128		-0.00939889	0.0197702	-0.00935215	-0.0271265	-0.00413212	-0.00533125
	0.037477	0.00956418	-0.0168804	-0.0250683	0.153542	-0.0240089		0.0315075	0.0186331	-0.0138139	-0.00140441	-0.00675315	0.0073637
	0.00436401	0.00735236	0.0254854	-0.00577228	0.125691	-0.0143496		0.0775146	0.0238106	0.00959613	-0.017822	-0.0183164	-0.0812184
	0.00707558	0.0730284	0.0290416	-0.0544444	0.105738	0.000457292		0.046907	0.039831	0.0419773	-0.019382	-0.00692268	-0.0925155
	0.0163584	0.081388	0.00323429	0.0102245	0.157773	0.00236702		0.0089443	0.0383015	0.0355015	0.00987541	0.00799893	-0.0253972
	0.0236172	0.0594186	-0.00186569	-0.0117931	0.171488	0.00996399		-0.0064198	-0.010949	0.0415079	0.0981194	-0.0048493	-0.0096294
	0.016293	0.0600526	-0.0153278	-0.00775356	0.135613	0.0209504		0.0133187	0.0260545	0.0467925	0.0295699	0.00308958	0.011132
	0.00339594	0.0643687	0.00252939	0.0166733	0.07285	0.0145958		0.0641412	0.0541803	0.041684	0.0186547	-0.0128951	0.026075
	-0.00281396	0.0408535	-0.00662526	0.032799	-0.0017117	-0.0024403		0.0536983	0.0578676	0.0344101	0.0464826	-0.00341149	0.0282559
	-0.0347686	0.0474746	0.0267326	0.0317715	0.0233644	-0.00281298		0.0168236	0.0406489	0.0236108	0.00425601	-0.0138093	0.041345
	-0.0298432	0.00152506	0.0342665	0.0218674	0.030051	-0.00746866		0.0465589	-0.00675414	0.0255717	0.0220226	-0.00289439	0.0238451
	0.00419783	-0.0493698	0.00657354	0.0470484	0.0788535	-0.00408092		0.0486625	0.0404914	0.0230642	0.00966954	-0.0223076	0.00259914
	-0.0346301	0.0114423	0.005894	0.0725903	0.131899	0.00710598		0.0159339	0.105352	-0.00852309	0.0217631	-0.0286566	0.0403878
	-0.0401251	0.108275	-0.0352549	0.102247	0.118008	0.00411094		0.0273537	0.140064	0.00292261	0.0340022	-0.0197318	0.0205311
	-0.0196496	0.102676	-0.0014694	0.113677	0.160898	0.0150126		0.025249	0.0807073	0.0433304	0.0365602	0.00529885	0.00895664
	0.0237047	0.109851	-0.0130737	0.0707913	0.196479	0.0270119		0.0172472	0.0604731	0.0388838	-0.00781907	0.0274141	0.0423305
	0.00926175	0.0433685	0.043717	-0.0250104	0.257156	0.0309205		0.0091387	0.0956975	0.033616	0.0117726	0.0196449	0.00888679
	-0.0562659	0.122392	0.000281127	-0.0220786	0.164514	0.0175471		-0.00251194	0.0945621	0.00203838	0.0259736	0.00807353	-0.00397798
	-0.0723235	0.168701	-0.043144	-0.0300434	0.175067	0.0148276		0.0496618	0.0342453	0.018917	-0.0244096	0.0132866	0.0150634
	-0.0464401	0.179244	-0.0444907	0.00297672	0.180705	-0.00323545		0.0301431	0.0307748	0.0240228	-0.0171884	0.0228733	0.017872
	0.00797495	0.185927	-0.0213344	0.0170799	0.214902	0.00605927		0.0700542	0.0865811	0.0209226	-0.0265469	0.0171827	0.00592414
	-0.0190417	0.112887	-0.0324343	-0.0183185	0.141964	0.0226554		0.0208538	0.156609	0.00426934	-0.0495201	0.0385823	0.0256989
	-0.0498529	0.0495796	0.0276903	-0.00492301	0.181534	0.0199439		0.0173728	0.128241	-0.0106138	-0.00652356	0.0326518	0.0072841
	-0.00209611	0.062533	0.0453464	0.0726315	0.228424	0.022353		0.0486332	0.180734	-0.0439724	0.0310909	0.0241737	-0.00869871
	0.023577	0.0255048	-0.0146365	0.0816198	0.214616	0.0200062		0.00722921	0.161523	-0.0194558	0.0392822	0.0101961	-0.0167653
	-0.00987657	-0.0577103	0.0578232	0.0657308	0.24124	0.0111398		0.00940267	0.0742852	0.00442354	-0.0058661	-0.00699175	-0.0133554
	0.0143607	-0.0720208	0.0430188	-0.00231069	0.288184	-0.00285039		0.0745384	0.109573	0.00684306	0.015685	0.0402306	-0.0022586
	0.0317709	-0.046259	-0.0187523	0.0696029	0.322756	0.0109		0.096912	0.170813	0.0207355	0.0288751	0.0474083	0.0141395
	0.0123095	0.0651911	-0.00467979	0.0827753	0.298907	0.00648134		0.0449062	0.129986	0.0159785	0.0081136	0.0731078	0.0380875
	-0.0501055	0.0904983	0.0169165	0.124119	0.27549	-0.00440223		-0.00270949	0.0913467	0.00195152	0.0282482	0.0860104	0.0302945
	-0.0723659	0.0196135	0.023515	0.120193	0.323388	0.0194572		0.0212151	0.0588895	0.0438617	0.0310788	0.0782733	-0.0367647
	-0.00816132	0.0546411	0.00706997	0.100416	0.339335	0.013556		0.00811807	0.113685	-0.00137297	0.0137767	0.0711848	0.0280147
	0.0366121	0.0804822	0.0119424	0.106009	0.259355	0.0204663		0.0199576	0.126107	0.00170224	-0.00332729	0.0488742	-0.0229972
	0.00498805	0.0808529	0.00883683	0.108355	0.242675	0.0420232		0.105621	0.113861	0.0458439	-0.00537719	0.0384276	-0.0383413
	-0.0353948	0.000424348	0.0125897	0.0958417	0.232185	0.0399497		0.0953461	0.089891	0.0375023	0.00604608	0.0336098	0.000680568
	0.0245431	0.0590094	0.0246826	0.0589563	0.246478	0.022203		0.0632973	0.0942046	0.0470749	0.0372248	0.0360532	0.0124295
	0.037824	-0.0234804	0.0376646	0.0875185	0.250908	0.0409247		0.065888	0.00357584	0.0705475	0.046846	0.0449824	-0.0274165
	0.016784	-0.0125702	0.0587899	0.0896388	0.332668	0.0331921		0.0495318	0.0107097	0.0205997	0.0443414	0.0473924	0.0397526
	-0.00114985	0.0257897	0.0467895	0.0235781	0.311634	0.0561772		0.0558596	0.052401	0.0244901	0.0548021	0.0395406	0.0443308
	-0.0153462	0.0231787	0.0530914	0.0749033	0.189236	0.0567874		0.0890535	0.0505248	0.0233293	0.0582949	0.0494267	0.0179194
	-0.0265941	-0.00661085	0.0396679	0.0773644	0.182168	0.0254373		0.0324774	0.0625872	0.00538178	0.00590346	0.0626138	-0.0321196
	-0.0162573	-0.00464267	0.076546	0.0824909	0.186015	0.0200643		0.0398009	0.0533167	0.0185364	0.0334279	0.0834841	0.00756894
	-0.0355873	-0.0306309	0.0788574	0.0824961	0.187069	0.017777		0.0235193	0.0110504	0.0253017	0.116012	0.0519383	0.0524958
	0.0368341	0.00871216	0.104583	0.0437388	0.192172	0.0168396		0.088194	-0.0199635	0.0585396	0.0983657	0.0173355	0.072576
	0.0347054	0.0638055	0.0942319	0.0546163	0.176157	0.016953		0.13732	0.0237188	0.0493786	0.0418597	0.0193501	0.0543359
	0.0137168	0.028382	0.099632	0.0364144	0.162013	0.0391768		0.0439277	0.0872739	0.034611	0.0309886	0.0435919	0.0282829
	0.0105286	-0.008322	0.0925768	0.0241419	0.194742	0.0212863		0.0310078	0.0285496	0.0345987	0.0726865	0.0415824	-0.0156725
	0.0143153	-0.0286919	0.10443	0.0616658	0.138221	0.0236969		0.0307943	0.0546395	0.0164395	0.0552141	0.0306124	-0.0378353
	0.0103887	-0.00772309	0.120337	0.0742493	0.144013	0.00764181		0.0984234	0.0155246	0.0221537	0.0026343	0.0229925	-0.00670771
	-0.0307708	-0.00071115	0.105915	0.10623	0.108346	0.0130146		0.0358147	0.0103658	0.00776147	0.00778918	0.035688	0.00500529
	0.00895154	0.0115128	0.0638363	0.100995	0.114601	0.00446146		0.0581196	0.0683932	0.0291932	0.0582785	0.0622584	0.0371663
	0.0557364	0.0468442	0.0647881	0.0418401	0.0982477	0.0102508		0.0756445	0.0565778	0.0388172	0.0359268	0.0508983	0.0340023
	0.0137568	0.0265263	0.0507963	0.0401219	0.0559586	-0.00266474		0.0623876	0.0553577	0.0703306	-0.0140626	0.0533114	0.0241762
	-0.0200158	0.0191589	0.0537169	0.0214828	0.0399843	-0.0148975		-0.0236203	0.0747829	0.0124848	-0.0646234	0.0382684	0.0301158
	-0.00133462	0.063917	-0.010807	0.0329325	0.00494443	0.0101709		-0.0188089	0.0117095	0.00627643	0.00031545	0.0259008	0.0390688
	0.0181483	0.0974655	0.0249583	0.0641511	0.00275422	0.0108408		-0.0139627	-0.00069937	0.0220716	0.0404228	0.0622623	0.0257847
	0.0187132	0.0400866	0.0873034	0.0534909	-0.0220538	-0.00044143		-0.000914103	0.0689252	0.0354013	0.0141055	0.0513193	0.0616166
	0.00531189	0.0693316	0.077933	0.0355879	-0.0261645	0.0134514		0.0103443	0.00376771	0.0155896	0.0396811	0.0485177	0.0230829
	0.0103646	0.143448	0.0644168	-0.00335323	-0.0220286	0.0305069		0.018433	-0.0241489	-0.00232266	0.010691	0.057067	0.0429427
	0.0510899	0.139524	0.0641458	-0.0125644	-0.0150337	0.0213549		-0.0265372	0.000128949	0.00518965	0.0728523	0.0485272	0.0620957
	0.0181055	0.092086	0.0190062	-0.00680063	-0.0101302	-0.00905173		0.0272501	0.0377752	0.0272772	0.072075	0.0380501	0.0494158
	0.00786763	0.086568	0.00575193	0.00173442	-0.0232718	-0.023039		0.0617079	0.0128533	-0.0060456	0.00987022	0.0586457	0.016609
	0.00579059	0.0093607	0.0339752	-0.0298483	0.0203905	-0.0154478		0.074653	0.0367827	-0.0307663	-0.0093429	0.0923822	0.0266888
	-0.00123003	0.0349772	0.00141019	0.0343988	0.0248032	-0.0172542		0.0578149	0.0286043	-0.00707703	-0.0314645	0.0734753	0.0549264
	-0.0133678	0.0564641	0.018843	-0.0225953	-0.0423508	-0.0156903		-0.00832013	0.0711139	0.0613498	0.0326163	0.0481667	0.050256
	0.0164478	0.0383708	0.0217042	-0.00899733	-0.0658937	-0.00644497		0.012084	0.0590263	0.0472909	0.00756692	0.0652793	0.0503411
	0.0101015	-0.0193442	-0.00935545	0.0343199	-0.000962412	-0.00482243		0.00686656	0.0216028	0.0304487	-0.017464	0.0622887	0.0528729
	0.00841618	0.0182479	-0.0222201	-0.00366238	-0.0438808	-0.0164008		0.0294573	-0.00977145	0.0309749	0.0344525	0.0797885	0.0720527
	0.0169219	0.0272247	-0.036722	-0.00519942	-0.019442	-0.0187163		0.0281934	0.074185	0.028447	0.0131503	0.0472966	0.054088
	0.0678949	0.0768963	-0.0182102	0.0221015	0.00706627	-0.00878332		0.0189915	0.0403323	0.0460045	-0.0128475	0.0751482	0.0495936
	0.0534913	0.0860141	0.0183742	0.0047725	-0.0338795	-0.000351745		0.0539843	0.0236127	0.0112347	0.0283031	0.089448	0.0437448
	0.0903837	0.0567358	0.00884338	0.00746603	-0.0434503	0.0149322		0.0185792	0.0517395	-0.00768738	0.0473104	0.0689954	0.0552104
	0.0863502	-0.0138397	-0.0116651	-0.00192017	0.0240333	0.0488904		0.0121654	-0.0248087	-0.0293564	0.0556367	0.0360635	0.0109119
	0.085413	-0.00920571	-0.00973686	0.0323792	-0.0415756	0.0210013		-0.0677722	0.0307859	0.00573792	0.0513152	0.0665334	0.0729817
	0.0569964	0.00247821	-0.0374335	0.0286762	-0.0133872	0.00846874		-0.0473127	0.0419213	-0.0080705	0.0515701	0.0640185	0.0474458
	0.0592206	0.0554674	0.0122541	-0.0219727	0.000601268	0.00719359		0.031189	0.00319797	0.0186019	0.0523326	0.0452445	0.0234608
	0.0888548	0.0467623	0.0155479	-0.00738097	0.00106949	0.033968		-0.0239084	-0.0201575	0.0293271	0.0211753	0.0541452	0.00685293
	0.0871626	0.0634782	-0.0272942	-0.000782278	-0.00734986	0.0166284		-0.0285288	0.0203766	0.0714056	0.0410454	0.0575279	0.0258096
	-0.0264602	0.0661697	0.0010486	0.0452294	0.0246908	-0.00242015		0.0316017	0.0920137	0.0677956	0.032893	0.0609832	0.0717292
	0.0557918	0.0642886	0.0240225	0.00544517	-0.028118	0.0187551		0.0111804	0.125004	0.0378688	0.066527	0.0512502	0.0542697
	0.157143	0.0429132	0.00730026	-0.00420261	-0.0581453	0.0406254		-0.00386343	0.0671603	0.0463755	0.0413883	0.0388723	0.0527009
	0.17578	0.0116979	0.045453	-0.00512395	-0.00101724	0.0258369		-0.00901176	-0.0178923	0.00682234	0.0244078	0.08084	0.0213038
	0.176397	-0.0193406	0.0230787	-0.0147085	0.0252784	0.0044794		-0.0114763	-0.012307	0.0119045	0.0128316	0.0537722	0.0564631
	0.192164	0.0146593	-0.0219877	-0.0070195	-0.042268	0.0146752		-0.000364884	0.0357996	0.00774354	-0.0129228	0.0475827	0.056915
	0.183747	0.0653654	-0.0185918	8.13191e-05	0.020863	0.0603981		0.0223372	0.0542345	-0.012825	0.0272866	0.0578166	0.0382315
	0.132636	0.0786134	0.0109677	-0.0360567	0.0268419	0.0642014		0.028039	0.00907426	-0.0223926	0.0162002	0.0394506	0.0242743
	0.142704	0.0144531	-1.27288e-05	-0.0253472	0.00922896	-0.000156464		0.0258531	0.0312099	-0.0153244	0.00428706	0.00976455	0.0257803
	0.114907	0.0503599	-0.0243274	-0.0257937	0.0320368	-0.0247226		0.0240808	0.0477766	0.000761653	0.0121178	0.015322	-0.0242559
	0.117458	0.119195	0.00173248	-0.0185148	0.0380329	0.0152709		-0.0113959	-0.00425824	-0.00436849	0.01318	0.00960659	-0.0699028
	0.126351	0.045879	0.00807989	-0.0481153	0.0127957	0.0137355		-0.0305669	0.050126	0.00442923	0.00517785	-0.000947156	-0.0553791
	0.0683273	0.00507273	-0.0336002	0.00304334	0.0169298	-0.00253932		-0.00971121	-0.00989542	0.0100797	-0.0411145	-0.000285045	-0.0033
	0.0659409	0.0386692	-0.0292576	0.0676569	0.04218	0.00750268		0.00928631	-0.0719446	0.020758	-0.0115624	0.0304611	-0.0158523
	0.0665865	0.00846495	0.00766362	0.0432511	0.0833823	-0.00966203		-0.0285143	-0.0146288	0.0208826	0.0120824	0.0565713	-0.00840862
	0.0744105	0.0460391	0.0588955	0.00215454	0.0367721	-0.00992203		-0.048294	0.0105761	-4.18897e-05	0.018954	0.0397637	-0.0075491
	0.0509221	0.0823158	0.0561248	0.010267	-0.00962096	-0.0105064		-0.042603	0.0319601	-0.00346696	0.0305689	0.0231695	0.0203492
	0.124862	0.0640086	0.0322523	0.0175812	0.057059	0.0101967		-0.00313098	0.0493382	0.00694768	0.0439584	0.0129773	0.00630929
	0.19458	-0.0307984	0.0504409	-0.0108441	0.0706611	0.0261825		0.0121983	0.0136242	-0.00172799	0.0276885	0.0477193	0.000115553
	0.183227	-0.0178056	0.0385123	0.0230183	0.0156472	0.00868332		0.0580402	0.0431629	0.0272064	0.0228974	0.0681471	0.0258538
	0.230843	0.00187395	0.000414704	0.0279055	-0.036892	-0.0166761		0.0231795	0.0250554	0.0399191	0.0438213	0.0568262	0.0288703
	0.249696	0.0358777	0.010137	0.0118558	-0.0749401	0.0144328		-0.000738504	0.0284532	0.0110933	0.0773404	0.0474844	0.0646804
	0.219792	0.0305081	0.018549	-0.00262531	-0.041513	0.0106079		0.0116872	0.000703333	0.00988203	0.0177733	0.0865051	0.0611645
	0.187075	0.0712921	0.0173677	0.0108077	0.00258271	0.00952153		0.022317	-0.0217223	-0.0138886	0.00447654	0.0481339	0.0226744
	0.211512	0.0753161	0.011689	0.0301942	0.0217237	-0.00917406		0.046878	0.029857	-0.0155194	-0.0194905	0.0769012	0.0508953
	0.243742	-0.0162816	0.0529964	0.0647239	0.00136856	0.00213096		0.0533904	-0.0013837	0.00686857	0.00698197	0.0917304	0.0238606
	0.170768	0.0109596	0.0873456	0.11015	0.0145518	0.012927		0.0800856	-0.0477951	0.0270328	-0.00349278	0.0805072	0.0211038
	0.242255	-0.0120196	0.0316169	0.0864602	0.0367742	0.0146303		0.0558817	-0.00372165	0.0105533	0.00812506	0.0530945	0.0359646
	0.269965	0.00626149	0.0396055	0.0972819	0.0329097	0.0182455		0.0226397	0.0251888	0.0164577	0.00454685	0.0621086	0.0438256
	0.272167	0.0580466	0.0983757	0.102711	-0.055967	0.0315098		0.0225415	0.0418513	-0.0115855	0.0204703	0.0747128	0.0545533
	0.189698	0.0171811	0.116409	0.0459928	-0.113409	0.0401669		0.0337729	-0.0185133	-0.0199601	0.00109005	0.0744556	0.0288685
	0.0793756	0.0278988	0.0333773	0.0304315	-0.0598047	0.0621849		0.0849961	-0.0332038	0.00840171	-0.00727239	0.0715824	0.0296138
	0.0753549	0.0786912	0.0773359	0.0508076	-0.00593587	0.0805059		0.0259311	0.00246491	-0.0145827	0.0071337	0.0190106	-0.00870515
	0.137396	0.0599412	0.110869	0.0445497	0.0257066	0.0502444		0.0483711	0.0541869	0.00438738	-0.0113489	-0.00553223	-0.0250579
	0.234112	0.0351748	0.05732	0.0275468	-0.016987	0.0597361		0.0768932	0.0159465	0.00316599	0.00579412	0.0279313	0.0066653
	0.29533	0.0598879	0.0818627	0.0309819	-0.00789739	0.0640101		0.0766175	0.0264309	-0.019599	0.0267733	0.053386	0.0140194
	0.271419	0.0147267	0.0689113	0.0910668	0.0776694	0.0581141		0.0791303	0.036344	-0.0189525	0.0528809	0.0539993	0.00518734
	0.206351	0.0296204	0.0582013	0.178485	0.0652371	0.0588016		0.0819057	0.00344103	0.00825283	0.0844627	0.0510071	0.0183882
	0.227157	0.0347657	0.0972568	0.155799	0.0936641	0.0599367		0.0659607	-0.00948196	0.0175257	0.026273	0.0609449	-0.0038272
	0.242419	-0.00937682	0.0862619	0.147038	0.086863	0.0742989		0.0318688	-0.0114634	-0.00955138	-0.00436924	0.048882	0.00142925
	0.200194	0.00596482	0.0886292	0.134543	0.0880986	0.0514559		0.0663339	0.0053615	0.0028771	0.0171401	0.0317189	0.00796386
	0.202367	-0.0131777	0.0525662	0.128856	0.139598	0.0422288		0.121163	-0.00803313	-0.00952618	0.0134646	0.0488249	0.0164968
	0.240217	0.0229089	0.109537	0.182587	0.132033	0.055758		0.0986341	0.0141122	-0.00636019	-0.00338055	0.0578672	0.0378748
	0.226889	0.00343983	0.145075	0.155464	0.180901	0.0710518		0.152078	0.0017626	0.0427063	0.0407009	0.0196872	0.0418089
	0.184785	0.0274013	0.121006	0.119547	0.0989737	0.0824408		0.102185	0.00288018	0.046057	0.0971124	0.0331624	0.0101341
	0.181371	0.0487032	0.164641	0.165506	0.0081598	0.0776956		0.133681	-0.00738223	0.0282557	0.0355997	0.0755609	0.0287975
	0.260846	0.0452657	0.154491	0.174751	0.0202927	0.0471799		0.149955	0.0111147	0.000901212	0.0514432	0.0427953	0.0523604
	0.258174	0.0882549	0.145336	0.11473	0.126228	0.0765893		0.126465	-0.00682443	0.00104044	0.0601334	0.0585275	0.0167618
	0.188443	0.0975542	0.130677	0.134683	0.0859963	0.0915461		0.135331	0.00894578	0.02696	0.0782139	0.0517751	0.0175303
	0.11818	0.0230389	0.116976	0.138137	0.101363	0.0757656		0.119027	0.00324717	0.0188277	0.0327979	0.0678945	0.0161662
	0.128901	0.0413281	0.150114	0.102121	0.179935	0.0535895		0.101154	0.0302172	0.00124503	-0.00154231	0.019636	0.0170035
	0.140186	0.0400818	0.158946	0.110276	0.130934	0.0401122		0.0944392	0.031051	-0.0220553	-0.0129155	-0.00534158	0.0267569
	0.120428	0.0284712	0.125714	0.0773483	0.114738	0.0456687		0.0916579	0.016912	-0.0105646	0.0266452	-0.00068531	0.0507163
	0.150775	-0.0122489	0.107732	0.0733377	0.150791	0.0806641		0.107779	0.00455759	-0.00598966	0.0300985	0.0498286	0.0141524
	0.153574	-0.0498299	0.0773549	0.054098	0.0974893	0.0723691		0.0988486	-0.0512684	0.029187	0.0408601	0.0291407	-0.00260091
	0.181999	0.0428426	0.0112222	0.0162681	0.0734263	0.0865198		0.0791543	-0.0182272	0.0419563	0.0326489	0.0216415	0.040359
	0.0716608	-0.00702622	0.0128524	0.0199107	0.0857006	0.071156		0.0953911	0.00941433	0.00679121	0.053303	0.0112275	0.00171157
	0.0360402	0.0245001	0.0866767	0.0449142	0.0522995	0.0596212		0.0354127	0.0229384	-0.00150536	0.0503422	-0.00999697	-0.0506184
	0.107762	0.0652744	0.027894	0.0781137	0.0234839	0.101587		0.0765869	0.0284609	0.00278389	0.00531075	0.0108358	0.00433405
	0.0884215	0.0655454	0.0305834	0.0981215	0.0944133	0.10223		0.0772766	0.0435304	0.0124131	-0.0320076	0.0166864	-0.0797825
	0.0657197	0.0272066	0.0831553	0.0605882	0.118939	0.0700556		0.0533706	0.0339719	0.0322661	-0.00931273	0.0253972	-0.0725277
	0.0942336	0.0288672	0.0920219	0.0552891	0.0393086	0.0647867		0.0338845	0.00964805	0.0237656	0.016642	0.0113395	0.000926018
	0.0868018	0.0261508	0.155272	0.0839086	0.0428463	0.0690679		0.057607	0.0293894	0.0290678	0.0451257	0.0163004	0.0317081
	0.0856415	0.0267922	0.172899	0.0423959	0.107782	0.0539403		0.052237	0.00546824	0.000785205	0.0887371	0.00881915	0.0388849
	0.112107	-0.0127566	0.172426	-0.0181346	0.0195404	0.0659823		0.0589154	-0.0158525	-0.0025443	0.0159024	0.0190054	0.0346861
	0.120657	-0.0170953	0.17172	0.0060445	0.0476796	0.066719		0.0639735	-0.0130931	0.0110646	-0.0264766	0.00513438	0.0105185
	0.133856	-0.00809019	0.142787	0.00654365	0.111156	0.0600919		0.0833239	0.0163111	0.00554131	-0.0268657	-0.0218966	0.0169299
	0.105207	0.0204169	0.124678	0.0347114	0.0470415	0.0404467		0.0718986	-0.00784592	0.0350375	0.0141275	-0.0307483	0.0297609
	0.0743576	0.0561631	0.116792	3.126e-05	-0.0207491	0.0416023		0.0526472	0.0547468	0.0333774	0.0344711	-0.0254919	0.031979
	0.0930695	0.0314963	0.137401	-0.0172136	0.0164911	0.0355663		0.0326749	0.118091	0.0213245	0.0126048	-0.000276863	0.00174244
	0.0908446	0.0373003	0.110963	0.00739424	0.0363904	0.0542497		0.0882963	0.0560907	-0.0121407	0.0411789	-0.0266751	-0.0519763
	0.124828	0.135686	0.128639	0.029505	0.0337833	0.0488312		0.0424559	0.0379277	-0.0274113	0.0230663	-0.0306596	-0.119591
	0.105247	0.06576	0.167845	0.053684	0.0111221	0.0428964		-0.0109098	-0.0113868	-0.00106347	-0.00158307	0.0042219	-0.0323337
	0.0159169	0.0401246	0.149765	0.0259765	0.0965286	0.0463286		-0.0398305	0.00133993	0.0157861	-0.0322026	-0.0371918	0.0150473
	-0.0235922	-0.0288793	0.179188	0.0153373	0.117364	0.0233678		-0.0381037	0.0477593	0.0146692	-0.0105341	-0.0267067	0.00367059
	0.000873017	-5.26137e-05	0.168944	0.0103564	0.106152	0.034848		0.0202981	0.0931173	0.0267516	0.0219711	-0.00998403	0.000783516
	-0.00973363	0.0536897	0.147529	0.0469687	0.128615	0.0225073		0.0285598	0.0450729	0.0345355	-0.0156466	-0.0127217	-0.0281777
	0.0460089	0.0554046	0.0754105	0.0125985	0.121781	0.0162175		-0.00876173	0.0544485	0.0216557	0.0370793	-0.0112892	-0.0347547
	0.057559	-0.0348906	0.0711906	0.0113952	0.0500101	0.0263651		0.00622087	0.0449355	0.0211329	-0.00013643	0.0335113	0.0155063
	-0.0208942	-0.0286574	0.101252	-0.0320607	0.0754807	-0.00296518		-0.00894981	0.0827152	0.0172177	-0.00921022	0.00518715	0.0443413
	-0.00189582	0.0452899	0.0588841	-0.0243238	0.0607708	-0.00529854		-0.0188036	0.0902478	-0.00344424	0.0345765	0.00151943	0.0237155
	0.0387584	0.0888738	0.0485672	-0.0213872	0.130418	-0.013839		-0.0117127	0.0385101	-0.0190839	0.00650359	-0.00894928	-0.019079
	-0.0261371	-0.00671386	0.0141789	-0.0786978	0.127518	0.00464457		-0.0554884	0.0403679	0.0348407	0.00642092	-0.00271273	-0.0066069
	-0.00792573	-0.021253	0.00302117	-0.064729	0.11871	0.00598532		-0.0317906	0.10634	0.0314419	0.0336476	0.0175491	0.00891192
	-0.00294657	0.0189533	0.0111557	-0.0541568	0.154323	-0.0145928		-0.0246604	0.126558	0.0132081	0.0384924	0.0427259	0.044567
	-0.0110882	-0.0157374	-0.00883581	-0.0249272	0.0870564	0.00342272		-0.00261422	0.0549871	0.0389117	0.01053	0.0452042	0.0176516
	-0.0268405	0.0214179	-0.0396841	-0.0161309	0.0845793	0.00992459		-0.0013306	0.0812098	0.0315396	0.0180732	0.0386688	-0.0155306
	-0.00473403	0.0349608	-0.0105882	-0.0476062	0.123235	-0.00477926		-0.0131781	0.0833449	0.0274491	0.0197176	-0.00210994	0.012502
	0.0105068	0.0494782	0.0386517	-0.025536	0.12669	-0.00428203		0.00336645	-0.0116417	0.0539964	0.0242162	-0.0192899	0.0230776
	0.0411337	-0.00674254	0.0139085	0.0126255	0.115291	0.00933999		0.0161838	0.0401737	0.0657874	0.0199779	0.00229218	0.0279554
	0.0366657	-0.0206696	-0.00430496	-0.00587014	0.0512821	0.00316341		0.0131992	0.0888231	0.0154666	0.0432426	0.00759471	0.0283381
	0.0452626	0.071839	0.0137961	0.0316677	0.128147	-0.000193256		0.0274426	0.0683631	0.0239617	0.0585534	0.0357788	0.0242347
	0.00737267	0.0766454	-0.0501641	0.040653	0.125517	-0.00829405		-0.00551556	0.0950914	0.0723359	0.0822175	0.0420481	0.0420681
	-0.00617472	0.00232471	-0.0619978	0.0370505	0.112461	0.00999658		-0.0234982	0.107802	0.0487409	0.0527463	0.032252	0.0491574
	-0.0140017	-0.05902	0.0109312	0.0509007	0.17198	0.0109463		0.00321766	0.050862	0.0296174	0.00670492	0.0252177	0.0594075
	-0.00417611	-0.0320642	-0.0161434	-0.00165333	0.217172	-0.00780441		-0.00727829	0.0210119	0.0516587	0.0120252	-0.00295506	0.0441747
	0.0323523	0.00525385	-0.0301181	0.073554	0.177994	0.00572855		-0.039277	0.0404132	0.0779787	0.00577501	-0.00214433	0.0409308
	-4.19659e-05	0.0368746	-0.0293073	0.146083	0.1715	-0.0116579		-0.0330693	0.0556006	0.0950813	0.0252296	0.0116066	0.04752
	0.0566691	-0.00466748	-0.0418983	0.1638	0.153202	-0.0362382		0.0189802	0.0287192	0.0231196	0.0417976	0.00575969	0.0388145
	0.0567929	-0.0351709	-0.0509964	0.153477	0.0827891	-0.0238347		-0.0314672	0.00744656	0.0172604	0.0397038	0.0308629	0.0313315
	0.0341494	0.0180779	-0.0549651	0.130543	0.0343516	-0.00359093		-0.036734	0.0531471	0.0144718	0.0670371	0.0257303	0.0123863
	0.0117739	0.0446997	-0.0313306	0.190341	0.110074	-0.0103834		-0.00194185	-0.00426117	0.0352046	0.0244412	0.0274222	0.0207151
	0.0465008	0.0200932	-0.00426201	0.136617	0.173687	0.00513338		0.0284277	-0.0320804	0.0255442	0.0158134	0.0571628	0.0385059
	0.0484389	0.0441473	0.00462815	0.056839	0.094702	0.00217547		0.0620458	-0.0356451	0.0293142	0.0555047	0.0355387	0.0422669
	0.0429351	0.0322428	0.014943	0.0250521	0.0805087	0.0019305		0.0686576	-0.0136178	0.0298635	0.0766899	0.0249364	0.0391736
	0.137381	0.0414098	-0.00513169	0.0396559	0.149834	0.00846854		0.0807525	0.0297134	0.0373659	0.0794717	0.0253159	0.0279506
	0.131196	0.068331	0.00208488	0.0775644	0.154515	0.0263415		0.0211906	-0.00936132	0.0122057	0.0204646	-0.00433396	0.0341273
	0.121923	0.0286978	-0.00671506	0.0398096	0.183733	0.0208454		-0.00237384	0.0519145	0.0129229	-0.00342772	0.0371699	0.0342729
	0.118723	0.0441637	-0.0108743	0.0542325	0.143469	0.0162939		0.0681331	0.0326619	0.0368212	0.0246007	0.0360745	0.0325001
	0.0693886	-0.0158274	-0.0181942	0.0258065	0.0775246	0.00431447		0.0661758	-0.0465368	0.00900649	-0.00512152	0.0394892	0.0615446
	0.0782513	-0.0102299	-0.0278555	0.016311	0.0678304	0.00516071		0.0456788	-0.0455466	0.00327674	-0.0260567	0.0179568	0.0237117
	0.124994	0.0590644	-0.0247335	0.00209794	0.130084	-0.00864733		0.0369855	-0.0236838	0.00685807	0.0644847	-0.00624977	-0.116342
	0.199941	0.0453612	-0.00517587	-0.0151167	0.0779497	0.00511471		0.0153125	-0.00294047	0.0475372	0.0607789	0.00192777	-0.0357259
	0.254287	0.00700317	0.0133831	0.0199852	0.0797511	0.0164257		0.0134359	0.00168102	0.0422022	0.0227937	-0.000183886	0.0140148
	0.250236	0.0166169	0.0370388	0.0240127	0.0458593	0.00927635		0.0626962	0.0161575	0.0458916	-0.00490539	-0.00996396	-0.0762822
	0.278175	0.0632788	0.00194517	0.0118603	0.0624408	0.0163066		0.0666278	0.0368321	0.0307931	-0.0320369	0.0120881	-0.0373806
	0.268743	0.0356231	0.00715485	-0.00352643	0.120113	0.0185984		0.0617698	0.0393467	0.042787	0.00148715	0.0419383	0.0216123
	0.260383	0.0254954	0.035517	-0.0417008	0.0898326	0.00939261		0.02443	0.0444259	0.00071564	-0.0133057	0.0311023	-0.00248121
	0.293519	0.030847	0.0239401	-0.0246425	0.110975	-0.000567172		-0.00801777	0.0114427	-0.028401	-0.0168286	0.000872839	-0.0438076
	0.251887	0.0282425	0.0139286	-0.0326159	0.0664061	0.0122598		0.0378074	0.0144358	0.00540041	0.0270905	0.0231921	0.0262186
	0.185853	0.027234	-0.0133933	-0.00227709	0.120562	0.0172723		0.0485752	0.0444389	0.0205895	0.0188593	0.0102457	0.0351352
	0.196528	0.0274214	-0.00987555	-0.0242117	0.108697	-0.00977522		-0.00307291	0.0281773	0.0125927	0.00423297	0.00849967	0.0461997
	0.216713	0.0478956	0.0299792	-0.0479107	0.108796	0.00806845		0.0436062	0.0743576	-0.000745035	0.00736802	0.0020644	0.0422781
	0.217277	0.019886	0.0310087	-0.00398677	0.132252	0.0224746		0.0822116	0.0529884	0.0321733	0.0376252	0.00838851	0.0704336
	0.217199	0.0224007	-0.0322409	-0.00773461	0.0583263	0.00960263		0.0852125	-0.0263179	0.0324702	0.0591067	-0.0064952	0.0804202
	0.253556	0.0338816	-0.00808875	0.015429	0.0446768	0.0157275		0.084201	-0.00721062	-0.0144845	0.0384506	-0.00764815	0.0733145
	0.255003	0.0604919	0.0315071	0.0114862	0.0989786	0.027685		0.03779	0.0101156	-0.00240184	0.019013	-0.00148005	0.0402913
	0.216151	0.000527601	0.0323184	-0.00540476	0.0482895	0.017604		-0.00304837	0.000557016	0.00746108	0.0178747	0.00619657	-0.000366355
	0.245432	-0.0120158	0.0302432	0.0295023	0.0079043	-0.00241141		0.00870724	-0.0585065	0.0444124	0.0150449	0.038943	0.0374166
	0.224571	0.0627779	-0.00983039	0.0552722	0.0326184	0.00317989		-0.00625763	0.0380505	0.0291061	0.0431529	-0.00441934	0.0390116
	0.230128	0.0088638	0.0258502	0.0227348	0.023743	0.00582053		0.0106141	0.049728	-0.0213407	0.0151465	-0.00268333	-0.001982
	0.220387	-0.012323	-0.0211794	0.0697034	0.0156456	-0.00628064		0.0391975	0.0359522	0.00298315	0.00489576	0.00682677	-0.0011573
	0.22177	0.0114696	-0.0013816	0.0646114	0.0168732	-0.00788725		0.00177556	0.0178996	0.0431492	0.0210588	0.00122248	0.0164662
	0.184214	0.0377535	0.0124192	0.026746	0.00791557	-0.014319		0.00978468	0.0203034	0.0268793	0.0372256	-0.00888652	0.00171821
	0.115475	0.0121747	-0.0248219	0.00697881	0.0131353	-0.0162442		0.00882812	-0.00923997	-0.0259619	0.0440321	0.00909426	-0.0191035
	0.122241	-0.000310083	-0.0626491	0.015115	0.0655292	-0.0211319		0.0211482	0.0492431	-0.0116441	0.0591256	0.0190217	-0.00766871
	0.128278	0.00153924	0.00450399	0.0304407	0.074777	-0.0370783		0.0747313	0.0242868	0.0196228	0.0210324	-0.0037609	0.00546081
	0.14866	-0.039921	0.0585579	0.0341382	0.11051	-0.0529768		0.0229329	0.00258289	0.0247416	0.0428502	0.0297445	-0.00182553
	0.163209	-0.0351756	0.025603	0.0715565	0.10006	-0.0451488		0.00151943	-0.0339471	0.00968361	0.0675129	0.0317918	0.0170325
	0.180754	0.0233758	0.0291191	0.0818378	0.0910597	-0.0122551		0.0234944	-0.0117111	0.0281285	0.0410146	0.0282635	0.00901408
	0.180646	0.00922481	0.0667304	0.0689924	0.0519781	0.000315464		0.0466947	-0.00608696	0.00549287	0.0296525	-0.0194056	-0.000835828
	0.17192	0.0200163	0.129953	0.0473651	0.0376594	-0.00132165		0.0209921	0.0604176	0.00524025	-0.0158816	0.00388255	0.0190757
	0.158087	0.0189886	0.138758	0.0199031	0.00869936	0.0168075		0.0170864	0.0715982	0.0459128	0.00159765	0.0516089	0.0262568
	0.116431	-0.0330751	0.111307	0.0399048	-0.0277804	0.0260367		0.00831705	0.0672732	0.0437252	0.0197533	0.0335725	0.0229901
	0.0671816	-0.0215237	0.0856429	0.0552595	0.0148748	0.0317958		0.00619369	0.0847693	-0.000323451	-0.0298995	0.0309751	0.0143
	0.0970997	0.0157916	0.125181	0.0826628	0.046456	0.0127605		0.0283023	0.115554	0.023947	-0.0171304	0.0400206	0.0129325
	0.0937366	-0.0268215	0.156661	0.0457307	0.00132391	-0.00771554		0.0535831	0.0543139	0.0214607	0.0195919	0.0317227	-0.0126582
	0.0629182	0.0105131	0.148646	-0.0118366	0.0341712	0.00544374		0.0582453	0.0711474	0.0290231	0.0309154	0.0188159	0.00355056
	0.0664178	0.0117043	0.190435	-0.00552973	0.0519265	0.0496048		0.0165551	0.0124654	0.024551	-0.0127546	-0.0347261	0.00136394
	0.0727355	0.0150182	0.20356	-0.0339012	0.0174908	0.0324668		0.0376629	0.0157089	0.0424332	-0.0135168	-0.000372392	-0.0333845
	0.0607597	0.0265038	0.215568	-0.0316721	-0.00137346	-0.00346388		0.0962901	0.0810452	0.0239041	0.0457087	0.0292037	-0.0451846
	0.0706708	0.0363157	0.231181	-0.00743037	0.0146064	0.013084		0.102769	0.00435016	0.0139287	0.0670432	0.0037038	-0.0120981
	0.0277582	-0.00883332	0.17092	-0.0125368	-0.0111427	0.0310615		0.106705	-0.0227452	0.00848951	0.0334171	0.0231416	0.00822229
	-0.0123864	-0.00141753	0.188865	-0.0342897	0.0114279	0.0379694		0.0930228	0.0304929	0.0143546	0.0333844	0.0198338	0.00564761
	0.0221179	-0.0360723	0.281919	0.0165192	0.0237892	0.0164739		0.13043	0.0225647	0.0089566	0.0112944	0.0227335	0.0157297
	0.0201885	-0.0655633	0.277154	0.0192058	-0.00411085	-0.0018281		0.110162	0.0402096	0.00403099	0.0250654	0.00704422	0.0295381
	0.0463458	-0.0419826	0.212474	-0.0137181	0.0373269	0.0145154		0.0418924	-0.0151739	-0.00259518	0.00516118	-0.00106978	0.0273785
	0.0136302	-0.0525066	0.213073	0.0349953	0.0227971	0.00793204		0.0416378	0.0187733	-0.0269133	0.0386111	-0.00565017	0.015482
	0.00235902	-0.0149977	0.226654	0.0213494	0.0141777	-0.00440879		0.0275205	0.0109752	-0.0209106	0.0163354	-0.00692146	-0.0166287
	0.00733308	0.0222274	0.210485	0.0446899	-0.00233073	-0.00875215		0.0305257	0.00686793	0.0162242	0.00576196	0.0192035	-0.00807341
	0.00806959	0.0246681	0.192229	0.0688821	0.020803	0.0150736		0.0314743	-0.0138337	0.0159271	0.00724632	0.0313876	-0.0128249
	0.0426378	0.0127718	0.145746	0.0587008	0.0728896	0.0431207		0.0340958	-0.0048545	-0.0372914	0.0176909	0.0335712	-0.0365116
	0.0278307	0.0717614	0.122012	0.0210919	0.0340096	0.0510781		0.0393806	0.0494871	-0.0080592	0.00631888	0.0150647	-0.0220487
	-0.042491	0.138749	0.0928357	0.0986903	0.0957255	0.0530065		0.03382	0.0285951	0.0253229	0.0174702	0.0126861	0.0120262
	0.0151137	0.122171	0.12548	0.0955213	0.0875071	0.0736191		0.0440289	-0.0355788	0.026059	0.055648	0.0105002	0.0357128
	0.0700456	0.120156	0.0506093	0.0761985	0.0968395	0.0709499		0.0678216	-0.000879871	0.00788279	-0.0149502	0.0219685	0.0317848
	0.0142385	0.0961388	0.0665423	0.0274816	0.114952	0.0566036		0.123007	0.0130513	-0.000440833	-0.0136283	0.020977	0.00437307
	-0.0279145	0.0651569	0.131356	-0.0412007	0.150829	0.0414365		0.0993774	0.0349122	0.0213329	-0.00580036	-0.00540884	0.0301955
	-0.00769632	-0.0246546	0.113478	0.0559853	0.155626	0.071498		0.101245	0.0443384	0.0099205	-0.0496653	0.00375248	0.0238598
	-0.0464313	0.0169609	0.128582	0.0605973	0.11245	0.0857258		0.0455274	0.0275624	0.0275778	-0.0118582	0.0197833	-0.000365837
	-0.0477791	0.0311556	0.128133	0.0230066	0.0253241	0.0797916		0.0355697	0.0490422	0.0531391	0.0246593	0.0129942	0.0235587
	-0.00559393	0.00615548	0.104614	0.0156509	0.0493646	0.0716427		0.11708	0.0458406	0.0359612	-0.0106784	0.00944607	0.0602628
	-0.0405927	0.0507195	0.117442	0.00853814	0.0136804	0.0577718		0.0972173	0.0467466	0.0224292	0.0549773	0.00453986	0.0755402
	-0.0240588	0.0769207	0.0870837	0.0194813	0.0209154	0.0243421		0.091109	0.0495436	0.0193491	0.0701828	0.00609867	0.0455452
	-0.00478848	0.0435986	0.0975663	0.0205338	0.00923507	0.0434943		0.0896958	0.0435503	0.0146546	0.0270375	0.033733	0.0287591
	-0.0115483	0.0441976	0.0985476	0.0403226	-0.0103269	0.0772889		0.037319	0.0113708	-0.0111228	-0.0275756	0.0462797	-0.00146526
	0.0140713	0.0797808	0.054195	0.0657171	0.0214066	0.0868269		0.0323906	0.00128829	-0.0170177	0.00732584	0.0272056	-0.00848216
	-0.018721	0.00891864	0.0397168	0.116781	-0.00546424	0.0408425		0.0586527	0.0427199	-2.22641e-05	0.0123688	0.000281624	-0.0113019
	0.00882348	0.0787106	0.0180768	0.0777335	-0.0253957	0.0639575		0.0567381	0.0671193	0.0322847	0.00702862	-0.00306996	0.0272476
	0.0232052	0.0559486	0.0185881	0.0854858	-0.0149817	0.0690595		0.00703814	0.0539261	0.035189	0.01532	0.00170891	0.0203235
	-0.00606114	0.0951999	0.0769854	0.0485821	-0.035797	0.0614052		0.0472327	0.0359565	0.00128835	0.045676	0.00135951	0.024132
	-0.00531791	0.0681632	0.103576	0.023672	-0.0291418	0.0727214		0.0772127	-0.00513729	0.0260283	0.0224776	0.00515269	0.0430921
	0.0111257	0.0440913	0.1019	0.080086	-0.00670901	0.0740756		0.0834436	0.0474986	0.00474428	-0.0374359	0.00468541	0.0554666
	-0.00747108	0.0948605	0.0934344	0.06197	-0.0335267	0.0784269		0.0907401	0.0539749	0.0110622	-0.0227617	-0.0327875	0.0149462
	-0.0136683	0.0539817	0.065067	0.0752631	-0.0388828	0.0599622		0.0910865	0.0381376	0.00683491	0.0293187	-0.0166673	-0.0100837
	0.0426451	0.0359735	-0.010557	0.0778308	0.0264356	0.0635208		0.0784091	0.0101935	0.010488	0.0507589	-0.00880768	-0.00447031
	0.0603966	0.0427636	-0.0265114	0.155111	0.00357389	0.0554819		0.0435833	0.0127686	0.0148013	0.0456099	0.0068592	0.0107496
	0.06207	0.0436939	0.0393175	0.0810629	-0.0562996	0.0869638		0.085202	0.0397742	0.0165325	0.0179424	0.0291434	0.0123797
	0.0284998	0.0472524	0.0430155	0.0242296	-0.0755688	0.0963151		0.0807646	-0.0103589	0.0305488	-0.0239021	-0.01398	0.0131234
	-0.011754	0.0209839	0.0188849	0.00713521	-0.0944114	0.112321		-0.00204074	0.0133429	0.0125022	-0.0772988	-0.0215181	0.0153892
	-0.0233497	-0.00532142	0.0336214	0.0454483	-0.0808368	0.0824494		0.0508573	0.0029668	0.00608073	-0.0620628	0.00253372	0.0275463
	0.0116531	-0.00113858	0.0330119	0.0517651	-0.0507541	0.0785148		0.0179165	0.0207396	0.00524042	0.00195892	0.00862263	0.0421029
	0.0435044	0.0917272	0.0515983	0.0192332	-0.0981449	0.0849845		0.0589628	0.0398702	0.0276415	0.0492274	0.0252707	0.0419923
	0.0439889	0.0700578	0.021217	-0.0287916	-0.0995637	0.0783368		0.0783042	0.0204891	0.0261823	0.0632728	0.0133573	0.0635322
	0.0210839	0.0544854	0.0272223	-0.0478758	-0.0635748	0.0508823		0.0976563	0.0262715	0.0271068	0.0251749	0.0168234	0.0615392
	-0.0121322	0.038673	0.071229	-0.00896701	-0.0767034	0.0478305		0.169194	0.0335245	0.0160606	-0.00041849	0.0399678	0.0392046
	0.016001	0.0526713	0.0863158	0.039961	-0.0209692	0.0601027		0.127144	0.0387878	0.0419007	0.0524464	0.0221297	0.0536664
	0.0483889	0.0336018	0.00937299	0.0286875	0.0190515	0.057601		0.105384	-0.00174941	0.0522652	0.026784	0.0295825	0.0370472
	0.0610986	-0.0192622	0.0433387	0.0552323	-0.0552549	0.0520966		0.0903636	-0.0120564	0.0246739	0.0454968	0.0476315	-0.0327009
	0.014612	0.00803413	0.0226018	0.0185212	-0.044574	0.0532579		0.0966999	-0.021227	0.0412147	0.0765522	0.0517458	-0.0197909
	0.038102	0.0220338	0.0463683	0.0224712	-0.0428268	0.0578177		0.117073	0.0319494	-0.0160813	0.0288274	0.0657424	-0.00943974
	0.00694695	0.00660358	0.0282875	0.0497138	0.0440146	0.0254857		0.128151	-0.0031189	-0.0141867	0.0304223	0.0972692	0.0335485
	0.026621	-0.0350846	-0.0211912	0.0496445	0.0264642	-0.00432843		0.0851492	0.00524649	0.031799	0.0463815	0.0979175	-0.0127109
	0.0411811	0.00927778	-0.012244	0.0283506	-0.00836552	0.0118998		0.0817905	0.0555653	-0.0023319	0.0599268	0.103025	-0.0166241
	0.0522067	0.0462561	0.0342173	0.0279114	0.0730676	0.0288567		0.0885097	0.0426915	0.00146863	0.0705309	0.120369	-0.00666727
	0.00241988	0.0234054	0.017878	0.0181566	0.080322	0.00478767		0.0913573	0.0644202	-0.00222402	0.0959272	0.146043	0.0222581
	0.0569439	0.0348949	0.00623424	0.0104922	0.0579891	0.0067286		0.0859725	0.0270028	-0.00455749	0.0373573	0.129447	0.0290703
	0.0598442	0.0133193	0.0150327	-0.0149382	0.0957396	0.0166717		0.110834	0.0300847	0.00679492	0.0611564	0.141921	0.032421
	0.0317503	0.00460292	0.079199	-0.0262019	0.072409	0.033671		0.134505	0.00178965	0.0408613	0.0984935	0.131426	0.0308015
	0.0580504	-0.00352693	0.0514091	0.0123053	0.028259	0.0485938		0.083467	-0.0239243	0.014717	0.0336512	0.104218	0.0180303
	0.000214975	0.0593967	-0.0207198	-0.0101551	-0.0104146	0.0190247		0.0583456	-0.0582314	0.0211962	0.0387093	0.119595	0.0189445
	-0.0284843	0.0648925	-0.013221	0.0250539	0.00825841	0.0170862		0.0605491	-0.0663962	0.0285087	0.07695	0.132175	0.0336272
	0.0298307	0.0981934	0.0165106	0.0331315	0.0183037	0.00928223		-0.00318356	-0.065996	-0.00338588	0.039852	0.117573	0.0512783
	0.00776096	0.0726236	-0.0134748	0.00751048	-0.00237958	-0.00931186		0.00834918	-0.0379414	0.0098756	0.0236252	0.0873498	0.0852955
	0.0151237	0.0516771	-0.0372743	-0.0452854	0.0259282	0.0168035		0.0574945	0.0338345	0.0151166	0.0859386	0.070611	0.0829876
	0.0193055	0.0393142	-0.0589032	-0.0032136	0.0890234	0.00624707		0.0260575	0.0674639	0.018853	0.0601265	0.0878512	0.0450463
	-0.0165957	-0.000299967	-0.0256144	-0.00913181	0.0929546	-0.00833272		0.00824511	0.0424323	0.00701746	0.0250753	0.0769246	0.0311964
	0.0263477	-0.0156393	0.0142541	0.0393575	0.139863	-0.0018001		0.0606663	-0.0249483	-0.0133725	-0.0204202	0.072401	0.0414496
	0.00782845	-0.0207394	0.0211896	0.0429834	0.131839	-0.0100599		0.0740302	-0.00817193	0.0151778	0.0263523	0.0880523	0.0628319
	0.0159718	-0.0251699	0.0019358	0.042482	0.162658	-0.0295201		0.0776503	0.022933	0.040153	0.0243343	0.0573498	0.0330431
	0.0740931	-0.0284259	-0.0298147	0.0163534	0.151141	-0.0162882		0.0686881	0.0337757	0.0650681	0.00979328	0.0726383	0.0643919
	0.03182	-0.0130619	-0.0228276	0.0466703	0.155213	-0.0247265		0.0159047	0.01637	0.0398724	-0.00359856	0.0607403	0.0692885
	0.0119774	0.00329958	0.0052674	0.0629511	0.183179	-0.0202097		-0.0213766	0.0439504	-0.0231661	0.0110206	0.0454551	0.0477124
	0.0337875	0.0332511	-0.00177082	0.0178707	0.151529	-0.0155471		0.0109817	-0.00108833	0.00377157	0.00409009	0.0513581	0.0518913
	0.00979429	0.0248466	-0.00337909	-0.0359636	0.198498	-0.00980322		-0.0137372	0.0449548	0.0225234	0.023995	0.0502606	0.0666753
	0.0102621	-0.0240038	-0.008734	-0.0366284	0.233275	-0.0349283		0.015496	0.043294	0.0162149	0.0176902	0.0604191	0.0676795
	-0.0291511	0.0254501	-0.0419039	0.0116876	0.252142	-0.0473508		0.00489445	0.076389	0.0400375	-0.00980816	0.0483686	0.0604344
	-0.00780341	0.0587933	-0.00551098	-0.0212881	0.267563	-0.0358441		-0.028664	0.0531354	0.0397322	0.000360665	0.0453676	0.0692749
	-0.000939036	0.0612842	0.0134193	0.033795	0.271234	-0.0259952		-0.0271447	-0.0239587	0.0260534	0.0349327	0.0452239	0.0495367
	0.0374674	0.0644466	-0.00968384	0.0572156	0.301499	-0.0132234		0.0018338	0.0493843	0.0246615	0.0324004	0.0628221	0.0579796
	0.0408519	0.040248	0.00572509	0.0510481	0.273327	-0.00483324		0.0328343	0.0288589	0.0143538	0.040172	0.0696546	0.0855241
	0.00187817	0.0187858	0.0150693	0.0504922	0.310966	-0.00029514		0.0705539	0.0158116	0.00745115	0.0431819	0.0748434	0.0712912
	0.0522581	-0.0135168	0.0025817	0.0517477	0.385195	0.00395021		0.0460577	0.0189518	-0.00291047	0.0306816	0.0610561	0.0529019
	0.0505381	-0.082936	0.0316151	0.0107737	0.396193	0.00203211		0.046407	0.00599729	0.00783912	0.0493783	0.0339112	0.0867187
	0.0537409	-0.0211796	0.0740559	0.0028783	0.330213	0.00683955		0.0074362	0.00219448	0.00523011	0.0108588	0.038545	0.0872366
	0.0641215	0.0560874	0.0989927	0.0531051	0.399103	0.00318454		-0.0158467	2.64768e-05	-0.0234726	-0.0374717	0.0323144	0.0458571
	0.0422269	0.0414922	0.0438007	0.0787347	0.377145	0.0147939		0.073884	0.020046	-0.00861804	0.0224089	0.0483981	0.0433619
	0.0243294	0.00855437	-0.00128431	0.0754314	0.300264	0.0089494		0.0580234	-0.000871075	0.00664325	0.035853	0.0575356	0.0564693
	0.0403132	-0.000726766	-0.00599858	0.0719941	0.220985	0.024768		-0.0163753	0.0116987	0.0167651	0.0309095	0.0656592	0.0534209
	0.0259837	0.028304	-0.0037394	0.0645933	0.156161	0.00461633		0.0203724	0.027058	-0.0111303	0.0844359	0.0762787	0.0715821
	-0.0107853	-0.0220367	-0.0107108	0.0829287	0.186345	-0.0102373		0.0144842	0.00287756	0.00612381	0.0735856	0.0930485	0.0724983
	0.0146469	-0.0588593	0.0557677	0.0789203	0.215129	0.0152444		0.0587455	0.0333733	0.00560502	0.0136568	0.0549992	0.0748415
	0.0118772	-0.0292887	0.00948144	0.0491745	0.224444	0.00735963		0.025779	0.0350964	0.0135699	0.00661609	0.0476311	0.0605219
	0.0377199	0.00933853	-0.0142821	0.0276881	0.210538	0.0344414		-0.0243361	0.0253129	0.0151735	-0.00822494	0.0444338	0.055961
	0.0111968	0.0570337	0.0263521	0.0553036	0.169514	0.0304784		-0.0260421	-0.0224668	0.00348767	-0.00464278	0.0439225	0.0539591
	0.0248618	0.0504755	0.107754	0.0290789	0.0512776	0.0295914		0.027835	0.0416076	0.0366179	-0.007285	0.0275595	0.051986
	0.0315544	0.0454893	0.0693441	0.069536	0.0293925	0.0347102		0.0642031	0.120889	0.00789324	0.0276306	0.0167532	0.0515624
	0.0553545	0.0656121	0.071822	0.08179	0.140263	0.0535775		-0.000553497	0.0490893	-0.0549063	0.0609744	0.0119882	0.0635102
	0.00214548	0.0144299	0.0450304	0.0260199	0.057688	0.0757073		-0.0614789	0.0514319	-0.0239538	0.00264812	0.0233768	0.0813736
	-0.00344783	0.00494524	0.0388751	-0.00220815	0.0960247	0.0558199		-0.00485216	0.0760328	-0.0130924	0.0449395	0.0215704	0.0734999
	0.0171817	0.0445043	0.0815591	-0.0158644	0.161431	0.0327016		0.0182733	0.0265078	0.0387653	0.048829	0.00153791	0.0450692
	0.00784568	0.0589795	0.0842349	0.0238304	0.070935	0.0106984		0.034697	-0.00709059	0.0304634	-0.0361901	-0.012857	0.0291407
	-0.0321767	0.0652288	0.0617277	-0.0266553	0.0434598	0.00742213		0.0380356	0.0386404	0.000405343	-0.00423921	-0.00550417	0.0254895
	0.000411823	0.0216387	0.0381681	-0.00706904	0.153243	0.0395942		-0.022636	0.0241212	0.0170415	0.0523009	-0.00390146	0.0359117
	-0.0100637	0.0279534	0.0370195	0.00197823	0.190699	0.0394756		0.011799	0.0434497	0.0142337	0.048375	0.00739431	0.0725587
	-0.0136457	0.0907352	0.105722	0.00773127	0.111429	0.0597818		0.0937405	0.0511643	0.0378771	0.020227	0.0349172	0.119033
	0.00485452	0.12058	0.117414	0.0320137	0.0697888	0.06707		0.0671908	0.0247108	0.0450813	0.0126905	0.00465692	0.0969209
	0.00600084	0.0900979	0.0749695	0.032504	0.0354419	0.0644628		0.0349947	0.0547761	0.045458	0.0193561	-0.016669	0.073959
	0.0602566	0.0347346	0.0198089	0.00101295	0.0355961	0.0570508		-0.00494478	0.0382018	0.0216131	0.0189828	0.000526398	0.0737347
	0.0289352	0.0534889	0.0693359	-0.00383023	0.0876582	0.0698413		0.0688558	0.0897702	0.0154219	0.0747437	0.0243814	0.0895573
	-0.028107	0.0305332	0.058147	0.00424443	0.118508	0.0730322		0.068473	0.0507196	0.0334972	0.0285517	0.0207227	0.071764
	-0.0159148	0.0627843	0.0885571	0.0319493	0.103165	0.078934		0.0612015	0.0602584	0.0334117	0.0469108	0.0200372	0.0433546
	-0.0222935	0.0626684	0.0481246	0.0215462	0.0930761	0.0511421		0.0654457	0.100153	0.0430758	-0.0340032	0.0206324	0.0506484
	0.0104467	0.0567158	0.0120111	0.0246038	0.0677758	0.0436089		0.0295954	0.0538171	0.0186452	-0.0437275	0.002705	0.0512686
	0.0240858	0.00983999	0.0721628	0.0137436	0.0372166	0.0444652		-0.00707216	0.0186783	0.0278365	-0.018636	0.00732711	0.0614016
	-0.00851807	-0.040311	0.0149203	-0.0025143	0.0109106	0.0152665		0.0212848	0.0684774	0.00506342	-0.0186287	-0.00952247	0.0708085
	0.0325726	-0.0377631	-0.0159978	0.0222547	0.00827904	0.012807		0.0283021	0.0594213	-0.00814405	-0.0247915	0.0012801	0.0510766
	0.00226999	-0.0335179	-0.000994487	0.000954403	0.0188213	0.00936555		0.0200521	-0.00237348	0.0294681	-0.00285555	-0.0161135	0.0672267
	-0.0351715	0.0257353	0.00595117	-0.0142283	-0.0383693	0.0138919		-0.0309607	-0.0446228	0.0218915	0.0298123	-0.0417331	0.0610632
	0.0345912	0.0471401	-0.00296534	-0.0452207	-0.0440271	0.010565		-0.0413228	-0.00333605	0.00760749	0.124799	-0.0217275	0.100742
	0.0615282	-0.0290061	-0.0174469	-0.0384156	-0.0759406	0.0424298		-0.01586	0.0288858	-0.0145391	0.121477	0.0150937	0.121917
	0.0836879	-0.0127707	0.0147604	-0.00956944	-0.0503473	0.0601863		0.0243623	0.0427443	-0.0198602	0.0172414	-0.00768368	0.0322737
	0.0521575	0.0262371	0.0372378	-0.0300644	0.0193478	0.048594		0.0714779	0.0258879	0.0098762	-0.000179087	0.0181775	0.0134571
	0.0722578	0.044937	-0.00513035	-0.00922276	0.0082806	0.0304165		0.147241	0.0364751	0.019799	0.023339	0.0413985	0.0211417
	0.0628739	0.0344794	-0.0146217	0.0549058	-0.0281974	0.0195652		0.0716338	0.0961069	0.00228183	0.0276223	0.0088339	0.0121106
	0.028054	0.0192373	0.00276347	0.0202049	-0.0367953	-0.00344204		0.0434676	0.0325969	-0.0167724	-0.00701151	-0.000849998	0.0679973
	-0.00843501	0.0515362	-0.0120704	-0.0121064	0.0200427	-0.0101509		0.0915083	0.0598479	-0.00324043	0.00623514	0.0235064	0.110646
	0.00722445	0.0442163	-0.0451879	-0.00118313	0.0884674	0.00515279		0.0558717	0.0175059	-0.0092871	0.0473137	0.0278544	0.106947
	0.0418524	0.0622294	0.0155302	0.0177023	0.0706067	0.0137766		0.0309328	0.0568116	0.0149048	-0.00641782	0.0256718	0.0848929
	0.00925737	0.0530206	0.0573837	0.0336162	0.0566639	0.0168588		-0.0155558	0.0635914	-0.0073567	-0.0415737	0.017755	0.0687608
	-0.00126576	-0.0227111	0.0354845	0.0430973	0.121969	0.0281455		0.0218241	0.0399402	0.00836489	-0.0075089	0.0302906	0.0665885
	0.00614083	-0.0105462	0.0624084	0.0177485	0.126353	0.00162432		0.0695755	-0.0113437	-0.0181934	0.0232528	0.000553411	0.0786314
	0.0563242	0.0745256	0.0721585	0.0284254	0.0954746	0.00699352		0.058634	0.0320305	-0.025352	0.0188751	0.000102027	0.104169
	0.0467621	0.12509	0.017736	0.0457979	0.0722097	0.0285693		0.0302729	-0.0160823	0.0157788	0.0125448	0.0217699	0.11315
	-0.00222376	0.0672583	0.0239136	0.0908653	0.203061	0.0205613		0.0148419	0.0478999	0.0289112	-0.00288428	0.014501	0.12345
	0.00863529	0.05493	0.0445098	0.0516513	0.245544	0.0083397		-0.00483791	0.038188	-0.011551	0.0279836	0.0036189	0.0938154
	0.0154219	0.104449	0.0116111	0.0472487	0.201664	0.00563109		0.0316465	0.0311361	-0.0150579	0.00406208	0.0182727	0.086861
	0.0148584	0.123728	0.0345478	0.078525	0.247955	0.00840583		0.0439961	0.0763715	0.013437	-0.00364952	0.0130325	0.115148
	0.0505531	0.0605921	0.0473016	0.00490839	0.294491	0.00849838		0.0371167	0.0422235	0.0355325	0.0178952	0.00659908	0.0873168
	-0.000985568	0.0395703	0.0587503	0.0150177	0.24115	0.0137736		0.0215074	0.0370053	0.0234007	0.0218588	0.0180401	0.0940448
	0.00511241	0.111096	0.0518916	0.0430594	0.20118	0.0162407		-0.0014895	-0.0239157	-0.00207875	-0.00363413	0.0425183	0.11045
	0.000318899	0.0942888	0.0293182	0.0459083	0.10899	0.00762072		0.0157858	0.00623708	0.0187641	0.0104965	0.0335004	0.147411
	0.0208109	0.0759277	0.00924046	0.0418628	0.179398	0.0392436		0.0254626	0.0206843	0.0419607	0.0197202	0.0158387	0.154934
	0.0269937	0.0661065	0.0283481	0.0379438	0.173169	0.0414239		0.0479293	-0.0278701	0.0275397	-0.00773771	0.00491539	0.125828
	0.0102412	0.061375	-0.00841383	-0.00155302	0.112386	0.0398828		0.000821549	-0.00938913	-0.0127558	-0.00497764	0.00741451	0.0877798
	0.0241063	0.057538	-0.0137514	0.0146718	0.107273	0.0598942		-0.000144136	-0.0244168	0.0175969	0.0258866	-0.00381931	0.119674
	0.0368306	0.0890705	0.0502357	0.0207143	0.106865	0.0481414		0.0516462	0.0384693	0.0471328	0.0891354	-0.0239997	0.131894
	-0.0273452	0.0584599	0.0611497	0.0194006	0.0551226	0.0250038		0.0349491	0.0957476	0.0225089	0.0468754	-0.0454455	0.0791872
	0.0241188	0.0429009	0.0236549	0.020052	-0.00905069	0.0411106		-0.00326633	0.0169211	0.00397865	0.0403441	-0.0175748	0.0945484
	0.0259844	0.0108403	0.03356	0.0265122	0.0102333	0.0460173		0.0505831	-0.00333281	0.0379447	0.0417145	0.00848617	0.0982693
	0.0715071	-0.02614	-0.00740856	0.0373714	-0.022795	0.0455001		0.0434937	0.0555509	0.0451117	-0.0145672	-0.00566484	0.100572
	0.0173054	0.026788	0.0473719	0.0690332	-0.0237556	0.0138602		0.00797152	0.0627308	0.0449343	-0.0166279	-0.00318359	0.0813129
	0.011653	0.0737576	0.0502867	0.0318482	-0.0147859	0.015954		0.0147657	-0.0184361	0.000498617	0.0327136	-0.0126565	0.105651
	0.0114565	0.0737162	0.0315514	0.0221804	0.00180211	0.0153432		0.00186198	0.0703929	0.030523	0.0504086	-0.00617909	0.105553
	0.042869	0.0543109	-0.00282115	0.0103656	-0.00974926	0.031257		-0.029634	0.0922124	0.0170667	0.0308372	-0.0176259	0.0530025
	0.01388	0.00452851	0.00929077	0.00294064	-0.0704317	0.0287087		0.00167848	0.0331706	0.0243147	-0.00905923	0.00170224	0.00912695
	0.0455231	0.00246988	0.0656116	0.0418871	-0.0741048	0.0388649		-0.00155668	-0.0218531	0.0237149	-0.0343644	0.0659006	-0.0185407
	0.0551242	0.013651	0.0131562	0.0421805	-0.0786929	0.0180823		0.052266	0.0146836	0.0082181	0.00674802	0.0414738	-0.0370869
	0.00451688	0.11665	0.00127802	0.00987342	-0.0551073	0.00960484		-0.000161332	0.0184209	0.038957	0.0188149	0.0409545	-0.0354782
	0.0102306	0.0756464	-0.0013134	0.0464094	-0.06101	0.0223488		-0.00520518	0.0382775	0.0656108	0.0257071	0.0352234	-0.0303321
	0.0120516	0.070947	-0.0108427	0.064838	-0.0171504	0.0292266		0.037378	0.0735432	0.0562894	0.0295426	0.0582592	-0.00570447
	0.0277872	0.0908737	0.0387682	0.0335499	0.00219775	0.0186731		0.0538603	0.0247833	0.0106994	0.0622042	0.0771644	0.0101495
	0.0482591	0.00998086	0.0498857	0.0296289	0.0292686	0.0134993		0.0162676	0.0118421	0.0246289	0.0328145	0.0501623	0.0141891
	0.0129309	-0.0099193	0.0189012	0.0428239	0.107721	0.0323356		-0.0261625	0.0671623	0.0349116	0.0294549	0.0583622	-0.00697346
	0.0170008	0.0120829	-0.0254012	0.0452692	0.147307	0.0401003		0.0135791	0.0310744	0.00945133	0.0724374	0.0678548	-0.0271075
	0.0192892	0.00406452	-0.0243424	0.00830885	0.135292	0.0480612		0.0553446	0.00584591	-0.0073611	0.0370413	0.0561869	-0.0462556
	0.0319068	0.0486974	0.066938	0.0215694	0.0970605	0.0275415		0.0597473	0.0699692	-0.0100013	0.00412732	0.00900516	-0.0380798
	0.0441187	0.0111461	0.0457025	0.0444752	0.141401	0.00818116		0.0324226	0.0602789	0.000321325	0.0156214	0.0190137	-0.0205419
	0.0315989	0.00327213	0.0693435	0.0341658	0.094184	0.0205401		0.0201138	0.014527	0.0438633	0.0322087	0.0216355	-0.0324184
	0.00763928	0.0182891	0.0579398	0.000224111	0.132752	0.0406605		0.101084	0.0245434	0.0404138	0.0450025	0.034521	-0.018119
	0.0477741	-0.0195231	0.053217	0.00023158	0.149494	0.0329591		0.0816376	0.0388416	-0.0116409	0.0119111	0.0550045	-0.00280497
	0.00538063	0.0249703	0.0340825	-0.0076861	0.0514757	0.0359686		0.036521	0.00124972	0.0163752	0.0160185	0.038712	-0.0312334
	0.0161078	0.0113456	0.013614	0.0269112	0.0982912	0.0333265		0.0481802	-0.0141765	0.0443663	0.0821506	0.0339809	0.00867853
	-0.0119853	-0.0197668	0.0698926	0.0874184	0.0994372	0.0313067		0.0577742	0.0752996	0.0488045	0.03245	0.0495575	0.00179939
	0.00140192	0.0367962	0.0633073	0.0711268	0.0294144	0.0122687		0.0634998	0.0993182	0.0457048	-0.0395857	0.0194282	-0.00510086
	0.00284813	0.0476632	0.0147011	0.0307842	0.0498507	0.0227429		0.0722395	0.107223	0.0381552	0.000215068	0.0147937	0.0160011
	0.0378731	0.0435856	0.00538531	0.0527699	0.017851	0.0167322		0.0887593	0.0482017	0.0455946	0.0511851	0.0415802	0.0281007
	0.0151855	-0.0214783	0.0277012	0.014588	0.0299241	0.0168891		0.0299869	0.0279419	0.0108548	0.0348903	0.0373681	0.0154383
	0.0508856	0.0106243	0.0373768	0.0588962	-0.00163135	0.0165745		0.00789793	-0.0132784	0.00702947	-0.0206958	0.0233081	-0.0225169
	0.0487134	-0.0289408	-0.00395557	0.0888371	-0.0111062	-0.030788		0.0177705	-0.0550342	0.0052668	-0.0393088	-0.0135477	-0.0203929
	0.00382348	-0.000614568	-0.0143546	0.0534459	-0.0279888	-0.0091748		0.0093446	-0.0385635	0.0194634	0.0521081	-0.000180748	0.0126966
	0.00986962	0.0320442	-0.000967027	0.135435	-0.0282127	-0.0146226		0.0426802	-0.0254457	0.034862	0.082306	0.017117	0.00433471
	-0.0160236	0.079317	-0.000706592	0.127917	-0.0335176	-0.0373401		0.0282817	0.0124695	0.0368434	0.00818154	0.0309434	-0.0328124
	-0.0351897	0.100955	-0.0218747	0.0586273	-0.0212242	-0.0620846		0.00207551	0.0309332	0.0298901	0.0380191	0.0106027	-0.026145
	0.0237658	0.0622781	0.00988217	0.070535	0.012899	-0.0389365		0.00138343	0.0558763	0.0521666	0.0507792	0.010347	-0.00245815
	0.0296154	0.036487	0.00101306	0.0429327	0.0557162	0.0041431		0.0177189	0.0306669	0.0235222	0.00202056	0.0366986	-0.0112111
	0.0163973	0.0224206	0.0079497	0.0239594	0.115469	-0.0006746		-0.0146873	0.00834783	0.00951604	-0.0300166	0.014396	0.0418995
	0.0259074	0.0181481	-0.0429188	0.0573977	0.0378026	0.00403714		0.0441278	-0.00251509	0.0335566	-0.0021396	0.0106451	0.0199386
	0.0112577	0.0237393	-0.0496392	0.0902134	0.0408232	-0.000645773		0.00838818	0.0365789	0.0286545	-0.0100312	0.0140627	0.0163089
	0.0153831	0.0653272	-0.0230197	0.0481114	0.04803	-0.00326967		-0.0312532	0.0494611	0.0560567	0.0245099	0.00777816	0.0174186
	0.00912518	0.0827124	-0.0141887	0.0401472	0.111167	-0.0152204		0.0105483	0.0270753	0.0277626	0.0543454	0.0179444	0.0289772
	0.00436274	-0.00294409	-0.0378778	0.028357	0.134615	-0.00804961		0.0273414	0.00407686	0.0124818	0.0187653	0.0118025	0.0368912
	0.000952212	0.00189918	-0.0301142	0.110994	0.178658	-0.00837625		-0.0307505	-0.012211	-0.00531432	-0.0122374	0.008935	-0.000204875
	0.0380838	-0.0137411	-0.00637527	0.0731665	0.176906	0.00760516		-0.00832425	-0.0495772	-0.0102982	0.0674526	0.0124168	0.0126387
	0.0164434	-0.0262254	-0.0264571	0.0409868	0.115726	0.0381621		0.0244892	-0.0118654	0.0522745	0.0345662	0.0184868	0.000807545
	0.0446096	0.00816146	0.00361902	0.0178785	0.00325005	0.0300746		-0.0174779	0.0621043	0.0383032	-0.00397482	-0.00258552	-0.00791807
	-0.0004024	0.0380626	0.00350157	0.0133919	0.0165273	0.0123972		-0.00695565	0.0705021	0.00250804	0.0237239	-0.0273983	-0.0242046
	0.0257125	0.00687684	0.00441489	0.042335	0.0647253	0.0308622		-0.0163712	-0.00112384	-0.0155478	0.0336915	-0.0217972	-0.0304043
	0.0542137	0.073031	0.00017462	0.00550408	0.105103	0.0470992		-0.0204759	-0.0144197	-0.0202973	0.0351497	-0.0361218	-0.013294
	0.113364	0.0529289	0.0449538	0.000763594	0.130997	0.0599289		-0.0147299	0.0293206	-0.021614	0.0309385	-0.0147835	-0.0288112
	0.108971	0.0535804	0.10515	0.047337	0.057765	0.0651378		-0.00961597	0.0280407	0.0512497	0.0245979	0.0154523	0.00708478
	0.0205147	0.05752	0.0478155	0.0729447	0.0721825	0.02324		-0.0366755	0.0110279	0.0489117	0.0306591	0.00952672	0.0210147
	0.00211639	0.0730872	0.0287627	0.0259574	0.0856689	0.0208511		0.0137561	-0.00296262	0.0275979	0.0516514	-0.00749594	0.00111683
	-0.0155026	0.082496	0.0124934	0.024561	0.0949242	0.0332476		0.0589864	0.013515	0.0255876	0.10634	0.0056935	0.00444162
	0.0325025	0.0855016	0.0233696	0.00330623	0.10753	0.0416695		0.0730686	-0.051609	0.0203339	0.105872	-0.0181661	0.0217679
	0.0409517	0.0867164	0.0711598	0.0261578	0.0442402	0.0409209		0.0410086	0.00656525	0.0288045	0.0201284	0.00934506	0.022492
	0.0286275	0.0888986	0.0884228	0.0302197	0.0457553	0.0404753		0.0194597	0.00275923	0.000472945	0.067463	-0.0068309	0.00655373
	0.00873635	0.069042	0.109785	0.0466149	0.0071903	0.0276294		0.0500899	-0.0023141	0.0182679	0.0470661	0.0164445	0.0135143
	0.0070635	0.0722431	0.068629	0.0164416	0.0456162	0.0147178		0.0140431	0.0393445	0.0299208	0.0213647	-0.00119033	0.00698678
	0.0387231	0.0397851	0.0269161	-0.0214393	-0.000991144	0.0141517		-0.0271014	-0.0109588	0.0265079	0.0199381	0.00966131	-0.0146962
	0.0377192	-0.00308009	0.0379099	-0.0158632	0.00956257	0.00821693		0.0128375	0.00144803	0.0290766	0.018638	0.0313349	0.032861
	0.00878836	-0.00865026	0.0572664	-0.0140786	0.0586394	0.0129715		0.0231249	0.0506317	0.00566406	0.023968	0.00394554	0.0433243
	0.000355705	0.0428197	0.0683107	-0.0251985	0.0157825	0.0106747		0.0275045	0.028779	-6.48717e-05	0.034142	0.00791896	0.0063642
	0.000686551	0.0369389	0.01273	-0.0229526	-0.0277471	0.00478278		-0.00524007	0.0204501	0.00186853	0.110703	-0.000917565	0.013652
	-0.00853571	0.0229551	-0.0198481	-0.0317186	0.00174788	0.00867348		0.0106285	0.023776	0.00119853	0.103338	0.0274619	0.0261899
	0.0124509	-0.00596917	0.00297375	0.0170382	-0.0689821	-0.0100238		0.014994	0.0505159	0.03259	0.0426651	0.0119747	0.0245832
	0.0333942	0.0139314	0.0604058	0.0176499	-0.091395	-0.0111072		-0.020182	0.051906	0.0242977	-0.0440808	-0.0236933	0.0169234
	-0.00506799	-0.0156836	0.0533423	-0.0274727	-0.0644291	0.00976253		-0.00848651	0.084417	-0.00490805	-0.00820188	-0.00296871	0.0341299
	-0.020914	-0.0488634	0.0607079	-0.0256899	-0.00994132	0.0201659		0.00571732	0.0181301	-0.0076229	0.034984	0.0149389	-0.00185992
	0.0142973	-0.0265444	0.0335895	-0.0153628	-0.023657	0.00543345		0.0134181	-0.00926312	0.00270385	-0.00695896	-0.00281423	0.0030439
	0.0298231	0.00983065	0.00825187	-0.0192586	-0.0260315	0.0169178		-0.0334805	-0.0240697	-0.00294098	-0.0355592	-0.0219035	0.0325094
	0.00391656	0.0316126	0.0434689	-0.049793	-0.0238504	0.0144247		0.0212728	-0.038737	-0.0112341	-0.0268167	-0.0137333	0.0431828
	-0.00499703	0.085005	0.155375	-0.0740377	-0.0349239	-0.0130551		0.0447024	0.0144572	-0.00621416	0.00109282	-0.009077	0.0374886
	0.042406	0.0443763	0.125748	-0.052724	0.0294927	-0.0172855		-0.015905	0.0148359	0.0110343	0.0143494	0.00557874	0.0560872
	0.0455241	0.00521729	0.0551518	-0.0138446	0.0164906	-0.00377649		0.00197151	-0.00611634	0.0207033	-0.00930713	0.026586	0.0540092
	-0.00414195	0.075313	0.0492981	0.0290804	-0.0318485	0.00565735		0.00796752	-0.0575238	-0.0169122	0.0253067	0.0125519	0.000141135
	-0.00941364	0.0709903	0.121347	0.0593692	0.0309917	0.0119927		-0.0239828	0.00388037	-0.0121481	0.0397642	-0.0217909	0.0110972
	-0.0220171	0.00404098	0.0939996	0.00378602	0.0473712	0.0267358		-0.0146846	0.018071	-0.00173164	-0.0112775	0.00252098	0.0204646
	0.0212205	0.0333015	0.121481	0.0620803	0.0732524	0.0267726		0.0263487	0.0146107	-0.00348381	-0.0324476	0.0168291	-0.0130276
	0.0807895	0.0521763	0.142769	0.0693626	-0.0121183	0.0134471		0.0599358	0.0641934	0.00985848	0.0215811	0.0085432	0.0143138
	0.0183616	0.0201135	0.11537	0.0851701	-0.0167115	-0.00304822		0.0348354	0.0436849	-0.00952473	0.0470135	0.00337566	0.0504162
	-0.0132245	-0.00682054	0.0573289	0.077596	0.0618298	-0.00110437		0.0957192	-0.00423969	-0.00791843	0.0186248	0.00525102	0.0282174
	-0.00841129	-0.027149	0.0585692	0.0610058	0.0837282	-0.00406434		0.119264	0.0109268	-0.00112136	-0.00135699	-0.0026582	0.00929683
	-0.0136004	0.0340138	0.0776883	-0.00651337	0.0856389	0.0128854		0.0619807	0.0178033	0.0207356	-0.0165724	-0.00851121	0.00544315
	0.00231356	0.092414	0.0540245	-0.0222666	0.117347	0.0121641		0.0576745	0.0318965	0.0165661	0.0108754	0.00463232	0.0357554
	-0.0131777	0.106558	0.0601843	0.00861649	0.103275	-0.0146692		0.0152909	0.0294728	0.00297344	0.00647617	-0.00514295	0.0468475
	0.000204837	0.0691302	0.0920234	0.0443876	0.0977481	0.00498293		0.0189981	0.070011	0.0208584	0.00169654	-0.00576092	0.00798312
	0.0649633	0.0104388	0.0680374	0.0344811	0.158064	-0.00253349		0.0741824	0.0363992	0.0227935	0.0189995	0.00748083	0.0216743
	0.0363279	0.0150918	0.00878707	0.0620411	0.132713	-0.00611504		0.0695131	0.0376585	-0.00713382	0.026557	0.00784832	0.0492825
	0.00259906	-0.042315	0.0229132	0.0650453	0.0951168	-0.0107321		0.0247854	0.0174878	0.00270472	0.0452936	0.00797772	0.0535715
	-0.0303546	-0.0100816	0.0517693	0.0372484	0.0777033	-0.0217857		0.0159732	-0.0121669	0.0136295	0.0599605	0.0110072	0.0620966
	0.0267493	-0.0255587	0.0647481	0.0801954	0.11112	-0.0243022		0.0400259	-0.0178631	0.0236379	0.04319	0.00953254	0.0674239
	-0.035712	0.0263794	0.041477	0.112833	0.0804538	-0.0279428		0.052688	3.70517e-05	0.0453241	0.0645861	0.0495067	0.0544392
	0.00733252	0.00823477	0.00562634	0.145688	0.159518	0.00466038		0.101724	0.0173413	0.0290824	0.0717279	0.0736863	0.0436953
	0.0246934	-0.0373315	0.00963609	0.123337	0.182216	-0.0010503		0.0928636	0.0255892	0.00465634	0.0447348	0.0408264	0.0528713
	-0.0155832	-0.0410594	0.0206777	0.110688	0.110426	-0.0174173		0.0522753	0.0285071	0.026732	0.061727	0.0113647	0.0679264
	-0.017185	-0.0370346	0.00146348	0.160194	0.121781	-0.0155385		0.0580976	0.0178933	0.0698885	0.0348441	0.0233431	0.0281623
	0.00698346	-0.0348108	0.00272057	0.11403	0.146382	-0.00143392		0.000714571	0.0347228	0.0359781	0.0256309	0.0255377	0.011949
	0.0151077	-0.0676925	-0.0074433	0.0974822	0.144768	0.00106501		-0.00564556	0.0386234	0.0165048	0.0616889	0.0434196	0.0253246
	-0.0133513	0.0394713	-0.0180089	0.116204	0.101241	-0.0144543		0.0649328	0.0795798	0.014225	0.0207652	0.0325301	0.0754905
	0.0101915	0.087648	-0.00596634	0.129151	0.0751409	-0.0154498		0.020367	0.0168384	0.0104023	0.0149484	0.0274366	0.0757873
	0.0369977	0.0439587	-0.0115552	0.137958	0.108511	0.000123446		0.0395369	-0.000146961	0.0351271	0.0428325	-0.0135084	0.0523381
	0.0364634	0.0420009	0.0140679	0.155646	0.1385	0.00513183		0.0489511	0.0130036	0.0317458	0.0628386	-0.00607699	0.0437448
	0.0781054	0.0404272	0.035331	0.190548	0.176833	0.0119637		0.0437133	0.0504139	-0.000518524	0.0202378	0.00871532	0.0426153
	0.0719543	0.0170406	0.00647125	0.127527	0.0879849	0.0446051		0.0216304	0.0303037	0.0107306	0.0456547	0.0286168	0.0328421
	0.0285186	-0.00415204	0.0275465	0.170391	0.0914197	0.0283403		0.00879181	0.0234618	0.0153628	0.0151788	0.0128221	0.0147868
	0.0467044	0.0202288	0.0169281	0.132794	0.103761	0.0141559		0.0820151	0.0517871	0.0357216	-0.00966813	0.0322312	0.0309797
	0.00363587	0.0618354	0.0220227	0.0918506	0.142008	-0.0108588		0.104566	0.0645061	0.0487719	0.0283778	0.0381822	0.057389
	-0.0366816	0.0160197	-0.00297271	0.090239	0.133706	-0.00246544		0.115864	0.0445055	0.0515324	0.107524	0.0262396	0.0899773
	0.00436883	0.0279877	0.0106746	0.0928181	0.092065	0.0278356		0.0789431	0.0859146	0.00834205	0.0497961	0.0187449	0.0873975
	0.0389426	0.0497812	0.00634793	0.111976	0.13797	0.030485		-0.0328595	0.0902686	-0.0175986	0.0477414	0.0314775	0.0750336
	0.0141584	-0.00185673	-0.000473555	0.0703175	0.237731	0.0230772		-0.00624954	0.0697995	-0.00247247	0.0199252	-0.00509932	0.0378051
	0.00472446	-0.0127562	-0.0105288	0.0776027	0.0642218	0.0176676		0.0245505	0.0152076	0.0199142	-0.0225906	-0.00373432	0.00582598
	0.0247975	-0.0404323	-0.0132858	0.123982	0.0391368	0.0297347		0.0227846	0.000466575	0.0241856	0.0110914	0.0125038	0.06019
	0.0170246	-0.0517313	0.0342972	0.0920918	0.0416563	0.0204776		0.00660816	0.0425554	0.0433498	-0.0196596	0.00928013	0.0538341
	0.0402334	0.0460187	-0.000268348	0.0407781	0.0654067	0.0628275		0.020488	-0.0263834	0.0588949	0.0381318	0.0218262	0.0176719
	0.0180476	0.0271634	-0.0191803	-7.61857e-06	0.0303248	0.0782157		0.0459474	0.00254938	0.0219813	0.0255171	0.0320508	0.0376895
	0.0160183	0.0624072	0.00822878	0.0575368	0.0573739	0.065614		0.0912172	0.0870895	0.0419415	-0.018902	0.0257099	0.0398164
	0.072288	0.0134625	-0.00829772	0.0957073	0.0169044	0.0778389		0.0775945	0.0718815	0.0792119	0.0417875	0.0149091	0.039187
	0.0666331	-0.00764574	0.00492203	0.0602225	0.00319548	0.0820548		0.110734	-0.00308032	0.0601077	0.0350619	0.0164556	0.0268431
	0.0127577	0.0304274	0.0568945	0.0690103	0.049326	0.0613011		0.0960857	-0.0168891	0.078746	-0.00330185	0.0352857	-0.0491428
	-0.0123414	0.0158843	0.0579093	0.124769	0.0519709	0.0563541		0.12918	0.0524168	0.0677305	0.0720622	0.0341055	-0.00703979
	0.0123194	-0.00177145	0.0420272	0.080017	-0.00601351	0.0728528		0.0218179	0.045976	0.0608137	0.0983873	0.0275283	-0.00262614
	-0.00105064	0.0594254	0.00514257	0.084147	0.085191	0.0795084		0.0583311	0.0109004	0.00415496	0.0590352	0.0092746	0.00181166
	0.0138769	0.0172416	0.0573953	0.0777356	0.0580613	0.0652926		0.0820227	-0.0142268	0.0145781	0.094737	0.022098	0.00564339
	0.0193064	0.0312318	0.0522856	0.0937853	0.00559561	0.0495299		0.0565922	0.0173186	0.0142081	0.0463297	0.0372104	0.0220178
	0.011638	0.0130267	-0.000772193	0.0679323	0.0676683	0.0721681		0.0440598	0.0131767	0.0351141	0.0301559	0.0521409	-0.0113283
	0.00596478	0.0495464	-0.0396714	0.103211	0.0566211	0.0528521		0.0694526	0.0586581	0.0286687	0.051062	0.028515	-0.015886
	0.0111064	0.00464694	-0.0352989	0.088403	0.0817415	0.0747461		0.126439	0.0346841	-0.0113861	0.00879165	-0.0139708	0.0084759
	0.000856903	0.052597	-0.0133466	0.0340975	0.120141	0.0967699		0.0581065	-0.0157373	0.00921594	0.00304917	-0.0156791	0.0325196
	0.0202577	0.0639499	0.0090356	0.0203741	0.0663976	0.0920924		0.0380694	-0.0379411	0.0414937	0.010878	-0.00393315	0.018986
	-0.00912258	0.0327427	0.0265642	0.041558	0.0234279	0.110723		0.0452076	-0.0480082	0.0109489	0.0144846	0.0269924	0.0200682
	0.0305322	0.0399488	0.0282792	0.00110968	0.0232192	0.118934		0.00563823	-0.0165764	0.0051968	0.0209367	0.0485027	0.0147877
	0.0175753	-0.00627328	0.0119987	-0.0175779	0.0416669	0.148751		0.0661232	0.0364604	0.0342103	0.0256373	0.0236127	0.00357491
	0.0148324	-0.025267	-0.0200124	0.0235763	0.0294076	0.136872		0.106311	-0.00104482	0.0521054	-0.0134206	0.0078134	0.0217539
	0.0151389	0.0100821	-0.00351224	0.0234029	-0.000951349	0.103573		0.0903068	0.0430184	0.0110486	-0.0605852	-0.0126626	0.00598548
	0.00714716	-0.0025029	0.001397	0.00116387	0.064559	0.122326		0.0625188	0.0413378	0.0112304	0.0080416	0.0161894	0.024237
	-5.23195e-05	-0.0260429	0.00995805	0.045906	0.0362801	0.132467		0.0388342	-0.0059112	-0.00653985	0.0128249	0.027277	0.00207317
	-0.00186304	0.00574079	0.000745769	0.0918323	-0.000825226	0.133305		0.0572043	0.0697832	-0.000586046	0.0251894	0.00206225	-0.00301278
	0.0262609	0.0120877	-0.00783548	0.0539471	-0.0589884	0.155551		0.060023	0.100273	0.028359	0.0435045	0.0293566	-0.0169846
	0.0372364	0.0230403	0.00546279	-0.00147722	-0.0174598	0.109298		0.0570289	0.0599423	0.00106925	0.0292586	0.049566	-0.00391139
	0.0185331	0.0149534	-0.0131706	-0.046983	0.00345727	0.106197		0.0631666	0.0265675	0.015853	-0.0546468	0.0485046	0.00307948
	0.0459417	0.0140601	0.0109478	-0.021932	0.0538226	0.10658		0.0266499	-0.030875	0.00551281	-0.0161773	0.0476423	0.0252253
	-0.00834161	0.0307253	0.0323523	0.00791098	0.0820518	0.125239		0.0634271	-0.015331	-0.00107236	0.0239138	0.0576364	0.0151275
	-0.00613606	0.122181	0.0306803	0.0422084	-0.000654955	0.112198		0.0479561	0.00062768	0.000444256	0.0412544	0.055256	-0.00484338
	0.030208	0.105544	0.0294525	-0.0150462	-0.0109721	0.0986911		0.0297781	0.000244378	0.00582756	0.0683723	0.0254007	0.00575496
	0.0350308	0.0488142	0.00850344	-0.00802753	0.0135485	0.102453		0.036705	0.0435587	0.0201716	0.0687529	0.0327157	0.00548497
	-0.0067213	0.00614754	0.000920301	-0.0180156	-0.0250146	0.0836579		0.0247724	0.0851723	0.00441531	0.0785024	0.0437436	0.00613393
	-0.00393872	0.0396992	0.0116609	-0.0210606	-0.029249	0.100251		0.0357998	0.0400672	-0.0169443	-0.0523851	0.0206697	0.00445552
	0.00794936	0.0657288	0.00794777	-0.0072809	-0.0413403	0.0922787		0.0111426	-0.00562139	-0.0262062	-0.0589716	0.0197516	0.0137609
	0.0153781	0.0471341	0.0360752	0.0105065	0.0341462	0.0998616		-0.000681213	-0.018521	-0.0178044	-0.00843996	0.0539172	0.0201962
	0.0387791	-0.0123561	0.0486343	0.0296748	0.0268564	0.0809076		0.0118389	0.0230793	-0.00346768	0.0249131	0.0366076	0.0209437
	0.0541848	0.0326259	0.0594578	0.0429961	-0.0240872	0.0880079		0.0229137	0.0109029	-0.00101961	0.0454806	0.0311798	0.0314899
	0.0545504	0.0671381	0.0683197	0.0069132	-0.0254766	0.0994639		0.023997	0.0103708	0.0135432	0.0662125	0.0279226	0.0355645
	0.0483717	0.0525594	0.050286	0.0431058	-0.00244876	0.104781		0.00708	0.0828983	0.0246945	0.00951511	0.0272861	0.0190449
	0.0565979	0.0149887	0.116222	0.0255215	-0.0054962	0.0977537		-0.0125707	0.0199107	0.000713293	0.00544516	0.0453477	-0.0377088
	0.0566845	-0.00871766	0.0332984	0.0679309	-0.0149278	0.10078		0.0679161	0.0385463	0.022382	0.0245579	0.0633933	-0.0320119
	0.0855966	0.041075	-0.0245905	0.0810935	-0.0252257	0.0816712		0.07672	0.0430121	0.0129648	0.012213	0.102119	-0.0164167
	0.037378	-0.0150351	-0.0190732	0.0695742	0.0221154	0.0744411		0.0903725	0.0813511	0.0416782	-0.034788	0.0966654	-0.000175759
	0.0308784	0.03643	0.0350954	0.0304336	-0.011977	0.0980057		0.0836446	0.0478089	0.0340676	0.0240199	0.0390005	0.00907411
	0.019647	0.0305288	0.0659054	0.0218787	0.00992236	0.108109		0.092927	-0.00200688	0.031352	0.062299	0.0321016	0.007533
	0.0400973	-0.031544	0.0543766	0.0398383	0.00662463	0.105307		0.0710927	0.0261838	0.0302431	0.0166029	0.043371	-0.00323427
	0.00684901	0.0245031	0.0299405	0.0515365	0.030978	0.097953		0.119077	0.0213332	0.00504047	0.0434104	0.0589922	0.00590272
	0.0161912	0.0987364	0.000869798	0.0339545	-0.00356912	0.0996735		0.107428	-0.00930138	0.0170785	0.0254446	0.0465604	-0.00598981
	-0.0145009	0.140421	-0.0289402	-0.021137	0.00306435	0.0842221		0.0681537	0.0179003	0.0286989	0.03876	0.0452512	-0.0160418
	-0.00956927	0.0633503	0.0415952	0.0160241	0.0086552	0.0711326		0.0749026	0.052135	0.0493379	0.0420599	0.0371529	-0.0106758
	-0.00775526	0.0159446	0.0558504	0.0105007	0.0176398	0.0660328		0.0774601	0.000415462	0.0532114	0.0291294	0.0415345	0.0273666
	0.0366254	0.0893981	0.00649242	0.0180894	0.0203861	0.0827932		0.0138717	-0.0139124	-0.00473123	-0.0130024	0.0132959	-0.0190126
	0.00245552	0.0740702	0.0417592	0.0281343	0.00586463	0.0864895		0.0302982	0.017823	-0.00925038	-0.0198427	0.0280373	-0.0242553
	-0.023484	0.0714336	0.0355035	0.0538025	0.019894	0.102032		0.0169348	-0.0173501	-0.0176062	-0.0289612	0.0380881	0.0136239
	0.0467095	0.145956	-0.00703668	0.0888351	0.104433	0.10839		0.0276561	0.0362421	0.0178796	-0.0228217	0.0326797	-0.00662011
	0.0601939	0.179294	0.00507328	0.0731834	0.0999741	0.0815171		0.0180267	0.0762664	0.0292253	0.0171841	0.0338613	0.00128321
	0.0434826	0.100872	0.0192736	0.0761152	0.0825795	0.095404		0.0507073	0.0292919	0.0111174	0.0652586	0.0348233	0.0282152
	0.0283473	0.103606	0.0191358	0.0371764	0.116859	0.0961705		0.0828903	0.0728737	-0.000643252	0.0384147	0.0356206	0.00568153
	0.0430664	0.197356	0.0335167	0.0840516	0.12681	0.0876239		0.0516785	0.115385	0.0167283	0.020295	0.0413084	-0.0105435
	0.0240177	0.265376	0.00978147	0.143362	0.160739	0.110654		-0.00114055	0.0406656	0.00825728	0.0298545	0.049506	-0.00393746
	-0.0296246	0.188054	0.049288	0.117826	0.138847	0.103316		-0.0136835	0.103346	0.00343311	0.0363256	0.0234237	0.0183076
	-0.0303561	0.160308	0.0272874	0.115091	0.0963586	0.0628044		0.0252812	0.133543	0.0391222	0.031607	0.0541179	0.0192477
	-0.000772241	0.132751	0.00709202	0.132786	0.0725216	0.0579818		0.0603581	0.0880878	0.0295459	0.0830653	0.0461575	0.00713481
	0.0580821	0.0910864	0.0417715	0.113674	0.15943	0.0633996		0.0424983	0.0924998	0.0269772	0.0322815	0.0339934	0.0255976
	0.0318097	0.173702	0.0116493	0.138955	0.168824	0.089918		0.0345017	0.111801	0.0115673	-0.0196362	0.026538	0.032857
	0.00429419	0.157614	0.0432875	0.154021	0.185572	0.0757734		0.0300299	0.0705357	0.00654519	-0.035742	0.0329645	0.0143212
	0.0263801	0.0364806	0.0321974	0.0588218	0.198841	0.034729		-0.022363	0.0884022	0.0158083	-0.0226674	0.0320718	0.0225735
	0.0565057	-0.0176462	0.0623249	0.0548223	0.168066	0.0275617		-0.0365871	0.0875118	-0.0142989	0.0402253	0.0767077	0.0531433
	0.0405724	-0.0474269	0.0989776	0.0215659	0.126164	0.0526052		-0.0367572	0.161607	-0.0212446	0.0700305	0.06897	0.0474208
	0.0201101	0.00174723	0.0594333	0.0750521	0.115242	0.0503255		-0.022683	0.153977	0.00361293	0.0466035	0.0409846	0.0404257
	0.0314633	-0.0219233	0.0103497	0.0183031	0.185554	0.0467858		-0.00395073	0.113713	-0.00523722	0.0401848	-0.000378022	0.0343353
	0.00935912	0.000844712	0.0482936	0.00983597	0.148829	0.0316885		-0.0665123	0.140981	0.0212714	0.0393866	0.0025262	-0.00939061
	0.0443051	0.0271678	0.0677282	0.0143846	0.159875	0.0243429		-0.00903659	0.168729	0.00225488	0.0161434	0.0305592	0.01692
	0.0592207	0.0960084	0.0394453	-0.00888945	0.104488	0.0332706		0.0385606	0.152053	0.00445081	0.0327267	0.0184533	0.050912
	0.0674225	0.11077	-0.0175855	-0.0694555	0.123283	0.0288256		0.00652818	0.185534	0.0338281	0.0226796	0.0216822	0.0466857
	-0.0131307	0.113392	0.0124039	-0.0286599	0.135054	0.0265174		0.0100625	0.187304	0.0137549	0.052728	-0.0108252	0.0436733
	-0.0208643	0.103012	-0.00255999	-0.00269795	0.110589	0.0204135		0.00585816	0.144418	0.0205094	0.00342789	0.0380265	0.060706
	-0.00561098	0.0904484	-0.0127977	-0.0190777	0.0383729	0.00135548		-0.0072344	0.116891	0.0454788	0.000387832	0.0449933	0.060262
	-0.00249637	0.0429364	0.0112414	-0.024206	0.0804181	0.00213501		0.0255484	0.126121	0.0324112	0.00585335	0.042879	0.0930085
	0.0473641	0.0813619	0.0303406	0.0363379	0.0964685	0.00285645		0.030587	0.0862782	0.0450148	-0.0084736	0.0634942	0.0778881
	0.023868	0.0489417	0.0292903	0.116331	0.0675922	-0.00494736		0.0259075	0.0819894	0.0185585	0.00831447	0.025455	0.0518071
	-0.0409734	0.0708124	0.0340161	0.0827317	0.0671866	-0.0205686		0.0238706	0.176034	-0.0126419	0.00234297	0.0220348	0.0637063
	-0.0420895	0.0876799	0.0126849	0.0627673	0.00553782	-0.0190384		0.0173525	0.175091	0.00343572	0.00780244	0.0295888	0.0507383
	-0.0244766	0.0136485	-0.0435887	0.0712878	-0.0270098	0.00515055		0.0551652	0.212365	0.00724953	0.0251331	0.0522632	0.0643661
	-0.00452565	0.0505688	-0.0249233	0.0987255	-0.0225355	-0.00287944		0.0403907	0.116475	0.0301813	0.017379	0.0497799	0.103291
	0.022205	0.0489844	-0.00656535	0.113412	-0.0118168	-0.02833		0.0355009	0.0989479	0.0371592	0.0391886	0.0444033	0.0996585
	0.0128556	0.0260554	0.06409	0.102186	0.072642	-0.0063223		0.0233222	0.153393	0.0215643	0.0515181	0.0374347	0.0932458
	0.0460305	0.0280331	0.070199	0.12907	0.0653046	0.0212692		0.0272775	0.114314	-0.00802667	0.065805	0.0334221	0.0781138
	0.072993	0.0458795	0.0906269	0.188598	0.00738999	0.0254808		0.0242124	0.0451026	0.0166851	0.0336899	-0.000830729	0.0588441
	0.00622058	0.0891519	0.0687389	0.211468	-0.0041841	0.0254698		-0.00614965	0.0443726	0.0368683	0.0623509	0.00185307	0.0510875
	0.0273559	0.0615473	0.0207402	0.174019	0.00861526	0.0138131		0.0030166	0.0871961	0.0420815	0.0490929	0.0508043	0.0488428
	0.047868	0.038734	0.0464673	0.142651	-0.00879121	0.0020413		0.032464	0.11437	0.0420609	0.0599596	0.0866857	0.0690509
	0.067088	0.0501265	0.0386738	0.145191	-0.0683333	0.0217135		0.0406678	0.0809487	0.0236145	0.0200212	0.046128	0.0592935
	0.0233584	0.0285392	0.013477	0.200961	-0.00922689	-0.0023545		0.0625704	0.137869	0.00310959	0.0113022	0.0344205	0.0692295
	0.027968	0.0551841	-0.0300966	0.196747	0.000945617	-0.0056839		0.0222633	0.110999	0.0393121	-0.00156556	0.0318457	0.0880404
	0.0151837	0.02655	0.00632003	0.172484	-0.0122548	-0.00263415		0.0350767	0.0444464	0.030967	0.0236239	0.049023	0.0414475
	0.0614484	0.0579082	0.0299195	0.145958	-0.055918	-0.00184583		-0.0602194	0.0744119	0.0254059	0.044653	0.0908824	0.0409732
	0.0356925	0.0434396	0.0878878	0.199174	-0.0615749	-0.00503608		-0.0352173	0.0695735	0.0132623	0.0681721	0.0722258	0.0967653
	0.033993	0.0406855	0.0285626	0.253937	-0.0171657	0.00679746		-0.0163151	0.0331309	0.0211541	0.0117531	0.0503857	0.0995344
	0.0622464	-0.016536	0.0187487	0.227417	-0.0455588	0.00180711		0.00450148	0.0490459	0.0312941	-0.00157388	0.0357926	0.0894219
	0.0372369	-0.0174657	0.0225748	0.224346	-0.00882884	-0.0128054		0.0124319	0.148211	-0.019815	0.0206146	0.0498006	0.0779115
	0.03165	-0.025682	0.0489733	0.231117	-0.0153623	0.00109665		0.012218	0.0880571	-0.00611259	0.00605808	0.0320149	0.0396045
	-0.00288195	-0.022173	0.0804084	0.26251	0.00308112	0.0211316		0.00536338	0.0958574	0.0135712	-0.000201423	0.00190688	0.023763
	0.0191843	0.0309944	0.10402	0.238378	0.0607022	0.0115447		-0.0189698	0.0637509	-0.00165201	-0.0221052	0.0255381	0.0475323
	0.0215964	0.00963405	0.0908497	0.248161	0.0416921	-0.0201505		-0.0249666	0.042576	0.0177776	-0.0184613	0.045054	0.0888296
	0.0713183	-0.0386165	0.0669497	0.31047	0.0164818	-0.0278395		-0.0154153	0.0617227	0.0242145	0.0180558	0.0287732	0.0774795
	0.0196519	-0.00390956	0.0520932	0.282204	-0.00502678	-0.0277714		-0.00929732	0.116494	-0.0060695	0.0279887	0.0159186	0.0644526
	-0.0102451	-0.00447423	0.0668882	0.239414	-0.00271437	-0.0441265		-0.0294577	0.144406	0.0108471	0.0261575	-0.0157799	0.0254471
	-0.000141848	0.0445311	0.00952672	0.200631	-0.00127233	-0.0271952		-0.015896	0.177022	0.00404557	-0.019177	-0.00563391	0.0104118
	0.0436893	0.0477457	-0.0224498	0.252621	-0.00969805	0.00108102		0.00962483	0.165316	-0.0392112	-0.0624023	0.00442891	0.0145484
	0.0314424	-0.0284001	0.0309471	0.242687	-0.0103081	-0.0241773		-0.0205196	0.129462	-0.0259407	-0.0573408	-0.0197479	0.0595181
	0.0308836	-0.0594893	0.0387784	0.285585	0.0316421	-0.0293598		-0.0177024	0.0753614	-0.0266908	0.0103255	-0.0150056	0.0734984
	0.033878	0.00802692	-0.00162182	0.331301	0.071823	-0.00473602		-0.049237	0.0764822	0.0139944	0.0151437	-0.0372129	0.0330733
	0.0178448	-0.00325965	-0.0243204	0.26141	0.0366236	0.00784447		-0.0503166	0.0756547	-0.0376486	-0.056907	-0.0462228	-0.00129005
	0.0529362	-0.018531	0.0163822	0.242154	0.00915753	0.0066053		-0.0382879	0.049515	-0.0304827	-0.0380411	0.00425513	-0.00151813
	0.0517277	-0.0111026	0.07522	0.242933	0.0384079	-0.013863		-0.0300406	0.0474846	-0.0237578	-0.0429897	-0.00707068	0.0263928
	0.0215691	-0.0254375	0.0443482	0.259862	0.00996794	-0.00247535		-0.0379611	0.040867	0.00673109	-0.0605913	0.000953566	0.0467752
	0.0400343	-0.0634951	0.0135079	0.232593	-0.0365782	-0.0204329		0.0439268	0.0892566	0.0195255	-0.045783	-0.00345429	0.0180397
	0.0441927	0.000667156	-0.0418113	0.255448	0.0052954	-0.00553143		0.0368221	0.0753717	0.00331393	-0.0345066	-0.0451393	0.0216015
	0.0257725	-0.0121034	0.006824	0.206316	0.000990948	0.00723223		0.0656049	0.0835586	-0.0392997	0.00594943	-0.030605	-0.00272301
	0.0339634	-0.0137738	0.0929106	0.211674	-0.00738658	-0.0116966		0.0983709	0.0594971	-0.00584662	0.00057244	0.0264682	0.0459136
	0.0652896	-0.0217879	0.0277712	0.169124	-0.0361959	-0.0093199		0.0579444	0.0510374	0.0349441	0.0302598	0.0458332	0.0499514
	0.0215975	0.0508591	0.0168847	0.163544	-0.0142232	0.0101786		0.0125294	0.0789641	0.0563006	0.0435263	0.0562418	0.0143135
	-0.0113837	0.0407846	0.0500882	0.145044	0.000675038	0.0154846		-0.0238801	0.0657565	0.081624	-0.0206602	0.035454	0.008126
	0.00482456	-0.00538574	0.0716461	0.147866	0.0462424	0.0162089		-0.00888978	0.0701757	0.0436011	-0.0102392	0.0227807	0.0165521
	-0.00629348	0.016402	0.147786	0.145459	0.0859518	0.0184961		0.0697532	0.109328	0.0319696	0.0797708	0.00799247	0.0126115
	-0.0404196	0.0680056	0.101586	0.107073	0.0527515	-0.00279154		0.037335	0.0947993	0.0261157	0.0833383	0.00752139	-0.0221395
	0.0228316	0.0153826	0.0703951	0.0999182	0.0388419	0.00616747		0.104021	0.053497	0.0185989	0.0427436	8.01016e-05	0.0181492
	0.00739673	0.0201805	0.0674243	0.1239	0.0395644	0.0180349		0.0589511	0.0311688	0.0482554	-0.0222372	0.00903813	0.0131698
	0.00995236	0.0677365	0.0528826	0.177601	0.0309178	0.0340873		0.0236082	0.0330999	0.0624642	-0.0404476	0.0310934	-0.0079426
	0.0268667	0.0374724	0.070243	0.172871	0.0455892	0.0335484		0.0237851	0.0369881	0.0584538	-0.00934947	0.0329162	-0.0180197
	-0.0103606	0.0487399	0.0746791	0.15823	0.0214655	0.0239326		0.00853367	0.0597635	0.0517315	0.0590046	0.000133589	-0.00913289
	-0.00607273	0.0964298	0.139135	0.104358	0.0381964	0.0136279		0.0453425	0.00956177	0.0219018	0.0378545	-0.0188611	-0.00944042
	0.0115821	0.0531012	0.142282	0.118396	0.0603862	0.0208121		0.0277624	0.0161664	-0.0106859	0.0477517	0.00827455	-0.0365986
	0.0196125	0.0512885	0.109894	0.130346	0.0245599	0.00634331		-0.0165258	-0.0148218	-0.00211426	0.0904863	0.0174807	-0.0123361
	0.0126916	0.0148155	0.0233767	0.112885	-0.0173796	0.0101881		0.0599493	-0.0224636	0.00243906	0.0754849	0.0203551	-0.0129574
	0.0233173	0.00354694	-0.00995432	0.105905	0.00602395	0.011734		0.037152	-0.0353183	-0.00896376	0.0374023	0.038925	0.0449143
	0.0343266	-0.0156014	0.0589613	0.110397	0.0287998	0.0153591		0.0103415	-0.00336859	0.0402292	0.0367423	0.0445468	0.0079447
	0.0126709	0.0727482	0.0663464	0.095753	0.0160774	0.0304322		0.0248485	0.00494499	0.0386845	0.00147227	0.0362163	-0.0243692
	-0.0134302	0.0726191	0.0491444	0.141829	-0.000490707	0.0301708		0.0354806	0.0279793	0.0526916	0.0332466	0.00744751	-0.0222227
	0.00777204	-0.0058573	-0.0253749	0.108301	0.0549691	0.0312153		0.0324469	-0.0109408	0.0372159	0.06408	-0.00344187	-0.0164444
	0.0438731	0.0136927	0.0462616	0.0983481	0.089754	0.0564058		-0.0445619	-0.0180212	-0.00441479	0.0653138	0.0138922	-0.0326184
	0.0122711	-0.0281385	0.0888605	0.0440161	0.0521345	0.0443705		-0.0595443	0.0329497	0.00328857	0.0649876	0.0266761	-0.0291801
	-0.00674187	0.00379487	0.0910892	0.0415966	0.0533194	0.0344743		0.0385748	-0.00821926	0.022953	0.0273752	0.0132394	0.00188121
	-0.0373827	0.0270396	0.0683526	0.0601667	0.139223	0.0323561		0.0509272	-0.0217701	0.0124583	0.0124261	0.00996665	-0.0245003
	-0.00119519	0.0141607	0.0965938	0.0202648	0.137466	0.040289		0.0165535	-0.054409	-0.00249332	-0.02119	0.00410846	-0.0730818
	0.0103588	0.018452	0.0822982	-0.0037998	0.103242	0.0102248		0.0699458	-0.0595757	-0.0207549	0.0325858	-0.00545663	-0.0482473
	0.0190916	0.0121534	0.0637893	0.0621427	0.0982488	-0.000896541		0.0732346	-0.00118788	-0.00308883	0.0303156	-0.0110588	-0.0456989
	0.00657679	0.0118687	0.00218042	0.0335069	0.134613	0.0134575		0.0171795	0.0179495	0.0048285	0.0442549	0.00275015	-0.0487736
	-0.0154045	0.0332656	0.0374415	0.010933	0.0707964	0.00501453		0.0607026	0.0185281	-0.0112857	-0.0219595	0.0161212	-0.0460414
	-0.00668212	0.0102276	0.0565984	0.00463975	0.139364	0.0064927		0.0302468	0.00143836	-0.00508819	-0.0226934	0.00594724	-0.0531223
	-0.0113048	0.0219619	0.0207904	0.0412277	0.113539	0.0273288		0.094752	-0.00338984	-0.0245199	0.028187	-0.032925	0.00656242
	0.0162438	-0.0119811	-0.000956725	0.0318409	0.134616	0.0324671		0.103806	0.012817	-0.0165042	0.0279486	-0.0174413	0.0104389
	0.0592582	-0.00709858	0.0252942	-0.0237998	0.0578424	0.0236101		0.0585611	5.68544e-05	-0.00271475	0.0157599	-0.00700449	0.0327141
	0.0717314	0.0613217	0.0528411	-0.017248	0.060866	0.0428765		0.0517257	0.00739871	-0.00356898	0.0787772	0.0105418	0.0278462
	0.0429927	0.0119254	0.0411212	0.0234412	0.0564078	0.0384221		0.0100549	-0.0433481	-0.000401967	0.0619656	0.0127627	0.014829
	-0.0280945	0.0356523	0.0351879	-0.00645465	0.0244559	0.0449231		-0.0111566	-0.0247688	0.0143902	0.0967412	0.0179402	0.0140168
	-0.0394731	-0.00700969	0.0483861	0.0370741	0.0586397	0.0312772		0.0447997	-0.00909421	0.0113159	0.0456533	0.0172518	0.0362366
	-0.0280201	0.0126567	0.0338283	0.019364	0.0592347	0.0268068		0.0620492	0.000305266	0.0173545	0.0489919	0.0262257	0.0560459
	-0.019481	0.0558147	-0.00371329	0.0142252	-0.00766915	0.0164932		0.0328649	-0.0135662	0.0182326	0.0604345	0.00949538	0.0459574
	0.0573105	0.0871093	0.00287022	0.0327217	-0.000907299	0.0288391		0.0112885	-0.0132812	0.0435673	0.0968281	0.0319577	0.0420686
	0.0351662	0.0721679	0.0222293	0.0457451	0.0570228	0.031252		0.027273	-0.00319312	0.0290617	0.100178	0.0329401	0.0387228
	0.0378423	0.064362	0.0342571	0.00615164	0.047102	0.0228316		0.0700584	-0.00258299	0.0182665	0.0627946	0.0208852	0.0289227
	0.0207855	0.0805499	0.00238068	0.0113817	0.00800907	0.0149679		0.018041	0.0128269	0.00598636	0.0450862	0.0141054	0.0168182
	0.0784273	0.079549	0.0051065	0.0192845	-0.0185015	0.0201393		0.0215087	-0.0370526	-0.0093951	0.0302126	0.0401441	0.0273603
	0.0373483	0.100469	0.015092	0.032393	0.0451761	0.0437706		0.0327697	-0.0315117	0.0203107	0.0289626	0.0238118	0.027227
	0.00225972	0.158255	-0.00573356	0.0299173	0.0109477	0.0346916		0.0572878	0.0250445	0.0447705	0.0372905	-0.0122963	0.0304151
	-0.00291635	0.11845	-0.0156753	0.0732273	-0.0098773	0.0379089		0.0324999	0.0520143	0.0466096	0.0358114	0.00746996	0.040516
	0.0274572	0.0643948	-0.00283903	0.0591471	0.032147	0.0247994		-0.0170777	-0.00842625	0.0393388	0.0162931	0.0310827	0.0434933
	0.011376	0.0571508	-0.0214038	0.0245131	-0.0544432	0.0263652		-0.024923	-0.0156096	0.0356018	0.028353	0.0423582	0.0421684
	0.024784	0.0212677	-0.011799	0.0607798	-0.0905515	0.0318115		0.00749176	0.0342946	0.0469164	0.0276606	0.0251769	0.0362655
	0.00286429	-0.000921119	0.000144941	0.025936	-0.0603217	0.0119575		0.103659	0.0399753	0.0264992	0.0202415	0.00787921	0.0602722
	0.0407596	0.0264535	0.0164814	-0.0101409	-0.0490172	0.0204428		0.11645	-0.0199651	0.0423718	0.0506467	0.0354412	0.0248021
	0.0544841	0.0110254	-0.035985	0.00582195	0.0625996	0.0196081		0.117966	-0.0270578	-0.000278948	0.0676957	0.0234834	0.00974458
	0.0280746	0.0459121	-0.0398191	-0.0107534	0.0537561	0.0195515		0.103844	-0.0301578	0.000560159	0.0424152	-0.0136354	0.0273344
	0.0144518	0.0960222	0.0119651	0.016831	0.00949884	0.0131946		0.0845372	-0.00988034	-0.0078088	0.014514	0.00363312	0.0469304
	-0.00899825	0.0545381	0.0278659	-0.0293401	-0.0360055	-0.00731315		0.0508296	-0.0282849	-0.030056	0.0266155	0.0374636	0.00645935
	-0.00868943	0.048732	0.0289363	0.0332659	0.00908258	0.0136684		0.0391672	0.00567185	0.0285127	0.0173681	0.0205343	-0.0517496
	0.0201864	0.00466652	0.00653196	0.0890626	0.0175798	0.0192379		0.00435552	-0.00927899	0.028721	-0.00782148	0.00538094	0.0015343
	0.0381741	0.0249964	0.00207798	0.0697105	0.00155935	0.0177839		0.0343352	0.0200366	0.0277183	0.0363026	0.00791241	0.051529
	0.0242812	0.0699487	0.0477899	0.0163453	0.0186261	0.0363494		0.0628976	0.0320654	0.0436121	0.0377868	0.0265003	0.0473717
	0.0355075	0.112306	0.0708313	-0.0166806	0.0558398	0.0430727		0.0576642	0.0323663	-0.00205888	-0.00931973	0.0242361	0.00347547
	-0.0018341	-0.00420016	0.0913442	0.0148464	0.00792351	0.0150153		0.0413011	0.0836128	0.0106324	-0.0302923	-0.0171626	-0.0153553
	0.00909122	-0.00722623	0.105227	0.0694866	0.0942315	-0.0154139		0.0278409	0.0356386	0.00828622	-0.0176843	-0.0275261	-0.00925997
	0.0787224	-0.00888772	0.0962783	0.0581726	0.0905209	-0.0036433		0.06841	0.0586317	0.0104939	0.00438892	-0.0014298	0.0314546
	0.0515949	0.0819745	0.0840697	0.0445176	0.11709	0.0127864		0.0544736	0.0826508	0.0207634	-0.0275862	-0.0117184	0.0756411
	0.0160164	0.111652	0.139278	0.0277404	0.0843842	-0.020954		0.0195599	0.0216829	0.0208586	0.0110525	-0.0114269	0.026073
	0.00296425	0.0964843	0.171915	0.00238371	0.0870558	-0.0189669		0.0237073	-0.00519495	0.0228607	0.0414821	0.00562494	0.00390898
	0.0750152	0.0710531	0.173263	0.00883642	0.0956678	-0.0273105		0.0601215	0.035094	-0.0168874	0.0456262	0.00487884	0.0110419
	0.0733003	0.0995577	0.196556	0.0186559	0.105856	-0.00621965		0.0521063	0.0756974	-0.00227413	0.0239555	0.0283858	0.00928782
	0.0254147	0.0531551	0.185987	0.0640586	0.0916873	0.0164773		0.0288409	0.0771768	0.0238096	0.0671888	0.030201	0.0237671
	0.00069957	0.103961	0.168275	0.0464275	0.0455862	0.00457745		0.0257803	0.0817585	0.0338848	0.0222991	0.0228454	0.0319722
	0.0284472	0.0625164	0.177997	0.0609505	0.00560955	0.0108478		-0.000178191	0.118919	0.0377356	0.0490874	0.0217953	0.0259193
	0.0151103	0.0250709	0.16826	0.0442294	0.0175013	-0.0170797		0.0367063	0.104616	0.0138471	0.0274985	0.0205339	-0.039367
	-0.0299713	0.0649332	0.177705	0.0477311	0.0430947	0.000665441		0.0133959	0.0761911	0.0145212	0.0388318	-0.00421812	-0.0670042
	0.00713312	0.0319036	0.129101	0.0186212	0.0284161	0.0194554		0.066859	0.0366873	0.0106704	0.0481367	0.00913771	-0.0534538
	0.0795781	0.000274594	0.092292	0.00825272	0.0347797	0.00544484		0.0592769	0.0629138	0.0164162	0.0707426	0.0446755	-0.0540296
	0.0156474	0.0530679	0.169328	0.0290797	0.118002	0.00753979		0.0324772	0.0732546	0.0490576	0.0557819	0.047943	-0.0258203
	0.0255572	0.0594802	0.146142	0.0379442	0.22388	0.0218466		0.0235686	0.0247966	0.0792579	0.023058	0.0524663	0.00179192
	0.0446313	0.0204271	0.0678331	0.0481125	0.0764429	0.012223		0.0801728	0.0185621	0.0960993	0.0837271	0.0241299	0.0388335
	0.0176365	0.0143683	0.0879765	0.0316593	-0.0169569	-0.00611284		0.0491919	0.0468773	0.0428741	0.150632	0.0157316	0.0178692
	-0.000794577	0.0581308	0.110838	0.0496703	0.037894	-0.00863676		0.0574768	0.0207444	0.0155201	0.103133	-0.0085565	-0.0157558
	0.0140818	0.0634879	0.114936	0.00394705	0.11684	0.0129773		0.0233145	0.0378277	-0.00773701	0.0430341	0.0377774	-0.0279553
	0.00103027	0.0940609	0.0692308	0.0299421	0.126725	0.00108538		-0.00470135	0.0397389	0.0194334	0.0133131	0.0372312	0.00335675
	0.0166502	0.132108	0.0422249	0.014245	0.145498	-0.0266587		0.0189139	0.0985764	0.0128301	0.00145542	0.0317163	0.0203049
	0.0408585	0.101441	0.0706793	0.0349543	0.153473	-0.0474099		0.022224	0.0771132	0.0203033	0.0345725	0.0377941	0.0228146
	0.0377728	0.0841899	0.0301169	0.018519	0.10231	-0.0395817		0.011969	0.0308067	0.0208612	-0.000891027	0.00623338	0.00549522
	0.0100006	0.117031	-0.00929384	-0.00373946	0.128185	-0.0490408		0.0311388	0.0293443	0.00997794	0.0462456	-0.000577756	0.0078407
	0.0437933	0.0736518	-0.000664702	0.00549709	0.225318	-0.0530536		0.026498	0.0343411	0.00167983	0.0705677	0.00873257	0.0496484
	0.0490656	0.0493076	0.0100036	-0.0272736	0.263959	-0.0662208		0.00342996	0.0428744	0.00847009	0.0744124	0.0090167	0.0384855
	0.0311431	0.0581276	-0.0371637	-0.0313463	0.277991	-0.0649271		0.0884838	0.048126	-0.00202872	0.062407	0.0383781	0.0483136
	0.0388128	0.0406638	0.0148289	-0.00521294	0.358735	-0.0746658		0.0612291	0.0566373	0.00459708	0.00644981	0.035342	0.0210754
	-0.0142648	-0.0209093	0.0132823	-0.0130138	0.260491	-0.054362		0.0309523	0.0691011	0.00677543	-0.0109697	0.0305232	-0.00239615
	0.0206504	-0.017084	0.0521756	-0.019444	0.178279	-0.00725443		0.0804009	0.080307	0.0447148	0.0464587	0.0355328	0.0293377
	0.0263969	0.0343182	0.0486043	-0.0220575	0.158156	0.00523733		0.0777058	0.0965952	0.000921806	0.00649034	2.65368e-05	0.0434845
	0.00181944	0.0038351	0.0553979	-0.000633264	0.170769	0.0294188		0.039582	0.0984468	0.0233577	0.00240856	-0.00549774	0.0100523
	0.0089314	-0.053713	0.0638558	0.036816	0.113165	0.0142283		0.062956	0.0646835	0.0432764	0.0224917	0.00949114	0.00424977
	-0.00526055	-0.0317301	0.0497625	0.0308288	0.0976683	0.0265645		0.0778688	0.0751059	0.00369344	0.024581	0.0173897	-0.00545975
	0.00233015	0.00580431	0.0651606	0.00219996	0.058411	0.038223		0.114606	0.0844406	0.0220782	-0.0301756	-0.0139234	-0.0134801
	0.0580192	-0.0235165	0.0603746	0.00243293	-0.0203522	0.0419235		0.0799579	0.0506131	0.00475369	0.0043371	-0.00597424	-0.034425
	0.0577627	0.00707994	0.0237597	0.0177471	-0.00327263	0.0195498		0.0674536	0.0669871	-0.00154446	0.0622761	0.0150528	0.0356758
	-0.00407243	0.0226255	0.0038681	0.0404319	-0.0417559	0.0142952		0.0559875	0.0534151	0.00192074	0.0569462	0.018983	0.0255253
	-0.0142619	0.0703656	-0.020834	0.0692627	0.00694262	0.0456508		0.0724325	0.0787959	0.0154639	0.060028	0.0327754	0.0154247
	0.0303023	0.0267219	-0.0159698	0.0361092	0.018722	0.0542655		0.0766058	0.0806447	0.0166442	0.0692031	0.00163176	0.0482537
	0.00637393	0.062398	0.0157651	0.0294575	0.0469019	0.0477941		0.0827216	0.0854021	-0.019542	0.00208561	0.000484822	0.0570316
	-0.0405714	-0.00343692	-0.018786	0.0133019	0.0336835	0.0577371		0.0956889	0.0717947	-0.0485501	-0.022072	0.0254231	0.0534873
	0.0245897	-0.0507265	0.0340817	0.00940698	0.0529088	0.0490841		0.0682235	0.0253758	-0.028655	-0.00498552	0.0205754	0.0435025
	0.0204753	0.0377672	0.0270437	-0.0147315	0.00343537	0.0348607		0.0750922	0.0518355	-0.01361	-0.0010429	0.00646652	0.063636
	0.0356141	0.0323282	-0.0403428	0.0102744	0.0351801	0.0360066		0.0768059	0.0376973	0.00789462	0.00628562	0.00336219	0.0602171
	0.0158102	0.0426436	-0.0333259	-0.00812776	0.00306009	0.0370833		-0.00183415	0.0451948	-0.0205152	0.00814459	-0.00355049	0.0492997
	-0.0153885	0.0356564	-0.00656448	-0.0325031	-0.0181668	0.0509526		-0.0025741	0.0556541	0.0226687	0.0315673	0.00390831	0.0741487
	0.00508117	-0.0140426	-0.0123199	-0.000229413	0.00790093	0.0539663		0.0504471	0.0838491	0.0235639	-0.0115987	0.0339915	0.0735833
	0.0322648	-0.0578601	0.00678686	-0.00337879	0.0351163	0.0496199		0.0788186	0.0504231	0.0160523	-0.0118073	0.0179548	0.041897
	-0.00819894	-0.00579648	0.0739182	0.0447445	0.103256	0.0674989		0.0728719	0.0787744	0.0251709	0.0547696	0.0421405	0.00982611
	-0.00986441	0.0135407	0.0596248	0.0410151	0.140169	0.0863313		0.058554	0.10755	0.0467888	0.110365	0.0724511	0.045613
	0.0061419	-0.0399264	0.0130122	0.0436674	0.0470549	0.0679922		0.0355457	0.0171937	0.0517289	0.0651476	0.0370827	0.0688007
	0.0227922	-0.0405534	0.0326066	0.00167703	0.0872599	0.0681897		-0.0121425	-0.0163502	0.0450731	0.0169963	0.0171905	0.0260894
	0.0460873	-0.0198391	0.0861186	-0.00823548	0.136808	0.0675111		0.0040516	0.0631165	0.0013889	0.0317805	-0.00160875	0.0305218
	0.0355089	0.0119057	0.0689558	-0.0634172	0.0617823	0.0580208		0.0913889	0.136802	0.013519	0.0452494	-0.018796	0.0522676
	0.043774	0.000287341	0.0420591	-0.0302656	0.0892407	0.0220611		0.115097	0.107372	0.0224633	0.0653231	0.006704	0.068728
	0.0218384	-0.0322352	0.0242899	0.0352607	0.195523	0.0739938		0.0249048	0.0107827	-0.00675613	0.0169173	0.0199713	0.0267349
	-0.0174632	0.00164428	-0.0250091	0.0638273	0.204716	0.110352		0.0152137	0.0438934	0.00691983	-0.00293009	-0.00565447	0.0519892
	0.0538607	0.0344508	0.000386161	0.0389679	0.135964	0.135077		0.058864	0.0331775	-0.00949425	-0.018799	-0.01246	0.062628
	0.0291042	0.0414171	0.0664476	0.0350344	0.163887	0.117394		0.0386046	0.0210991	-0.00211312	0.0264401	-0.0272598	0.0436815
	0.0176401	0.00996906	-0.0163029	0.00708067	0.0845899	0.0963654		0.0365422	0.0536874	0.0174558	0.0745763	0.0184097	0.0544455
	0.0317809	0.0227114	0.000459454	-0.00601083	0.0824064	0.0894355		0.057204	0.117742	0.029288	0.00259668	0.0287447	0.0729075
	0.039361	0.048469	0.0512208	0.038499	0.0562737	0.0986591		0.0279929	0.0629505	0.032683	-0.0103974	0.0247372	0.0726907
	0.0208961	0.105036	0.0279358	0.05268	0.0913473	0.0796288		-0.0374105	0.0782379	0.0375846	0.0428216	0.00797525	0.0600113
	0.00264958	0.0840201	-0.0059689	0.0338993	0.0710763	0.062047		0.00355421	0.071728	0.0195238	0.0357348	0.0068323	0.0711502
	0.0218283	0.0938738	-0.0377002	0.041583	0.0306899	0.0674438		0.0293052	0.0580734	0.0181055	0.0218815	-0.0134996	0.0244412
	-0.0100939	0.0539358	-0.00818384	0.0473968	0.0292609	0.0726759		-0.00354681	0.0584186	0.00344796	0.0288062	-0.0175045	0.0456763
	-0.0074751	0.0339093	0.032485	0.0581138	0.0530885	0.0993296		-0.0102185	0.0731849	0.00296372	0.0490686	0.00399623	0.0470563
	0.0601596	0.0643775	0.0575556	0.0763301	0.115054	0.0987635		0.0243101	0.0629923	0.000237126	0.0573205	0.012184	0.0523734
	0.0360895	0.070258	0.0385827	0.0321024	0.06481	0.0826034		0.0163379	0.0651649	0.00238513	0.0727205	0.00194025	0.0618563
	0.0333411	0.0291887	0.00326305	0.0269054	-0.0269673	0.0853553		-0.00445247	0.0776473	0.00641575	0.0175205	0.0172685	0.064938
	0.0208383	0.034094	-0.00469232	0.0617464	0.0213252	0.0715523		-0.0177296	0.0578485	0.0154552	0.0428785	0.0366991	0.046345
	0.0255661	0.0465341	0.0258634	0.0109564	0.0204812	0.0371965		0.00105017	0.00429806	0.0272191	0.0354554	-0.000794392	0.057133
	0.0375266	0.0250416	0.0325434	0.00211177	0.0469806	0.0238477		0.0359645	0.00723631	0.0418438	0.0923127	-0.00913103	0.0499618
	-0.00869102	0.0112232	0.050602	0.0133458	-0.0375399	0.0254387		0.0124787	-0.0329525	0.0254733	0.082923	-0.0242306	0.0362054
	-0.0124998	-0.0112766	0.00662913	-0.00644555	-0.0490016	0.00158479		-0.0663363	0.0153942	0.0029203	0.0362482	-0.0188901	0.0222629
	-0.0170347	0.00517878	-0.0367608	-0.0145317	-0.0285408	0.00868625		-0.0181466	-0.020077	0.0087784	0.102937	0.000100095	0.0134028
	0.0196381	0.022499	0.00899554	0.0277647	-0.0556605	0.0233477		-0.0291493	-0.00611892	0.00662156	0.0830876	-0.000429334	0.0280355
	0.0144141	-0.00302556	0.0676719	0.0132357	-0.0278967	0.0241705		-0.0861086	4.78898e-05	0.0426069	0.119344	0.0231453	0.0219089
	0.055564	0.0422276	0.00433646	-0.027419	-0.00721871	-0.00486064		-0.0438215	0.0142136	0.0508015	0.162957	0.0441475	0.012424
	0.0631928	0.104833	0.0380541	0.005452	0.0181707	-0.00112736		-0.0294027	-0.0109348	0.0410817	0.0888943	0.0159433	0.0154907
	0.0522814	0.0311278	0.0154646	0.0271735	-0.0552495	-0.00676447		-0.0247168	-0.0214031	0.0401368	0.0833411	0.0137411	0.0294125
	0.0105609	-0.0147351	-0.0109505	0.00312451	-0.053067	-0.0250816		-0.0446508	-0.00547788	0.0206312	0.1208	0.0447293	0.00574228
	0.0305864	0.0359545	0.0138205	-0.00589302	-0.0351856	-0.0286389		-0.00792072	0.00574767	0.018693	0.150316	0.0359841	0.0167401
	0.00516061	0.0272688	-0.0214267	-0.017174	-0.0371423	-0.0295916		-0.0330964	-0.0266226	0.00479523	0.184499	0.0111674	0.0330137
	0.0123149	-0.0201667	0.00292609	0.021004	-0.0455774	-0.0282158		-0.0558116	0.00936393	0.0325992	0.155722	0.0311177	0.0171987
	-0.0171626	-0.00181577	-0.0029453	0.0422444	-0.0570166	-0.0356611		-0.0539208	0.0252502	0.068229	0.0996049	0.0337954	0.018389

## Sheet: Fig2c
	Saline	Saline	Saline	Saline	Saline	Saline	Saline	Saline	Saline	Saline	Saline	Saline	Saline	Saline	Saline	Saline	Saline	Saline	Saline	Saline	Saline	Saline	Saline	Saline	Saline	Saline	Saline	Saline	Saline	Saline	Saline	Saline	Saline	Saline	Saline	Saline	Saline	Saline	Saline	Saline			CNO	CNO	CNO	CNO	CNO	CNO	CNO
t=-40--20min	0.0104856	-0.139216	-0.024374	0.0566566	-0.169491	-0.170501	-0.181133	-0.148203	-0.0816408	-0.141479	-0.0389421	-0.0412696	-0.0207897	-0.0388475	0.0308793	0.105044	-0.00202648	0.101744	0.032545	0.00491098	-0.0256267	-0.0371635	-0.0290384	-0.0318432	0.086401	-0.0205945	-0.0357095	0.141806	0.154722	0.104528	0.154616	0.154788	0.129338	0.131417	0.13766	0.130904	0.194758	0.122413	0.12031	0.134142			-0.135147	-0.184954	-0.0284385	-0.074259	-0.222679	-0.278901	-0.260854
t=-20-0min	-0.0104856	0.139216	0.024374	-0.0566566	0.169491	0.170501	0.181133	0.148203	0.0816408	0.141479	0.0389421	0.0412696	0.0207897	0.0388475	-0.0308793	-0.105044	0.00202648	-0.101744	-0.032545	-0.00491098	0.0256267	0.0371635	0.0290384	0.0318432	-0.086401	0.0205945	0.0357095	-0.141806	-0.154722	-0.104528	-0.154616	-0.154788	-0.129338	-0.131417	-0.13766	-0.130904	-0.194758	-0.122413	-0.12031	-0.134142			0.135147	0.184954	0.0284385	0.074259	0.222679	0.278901	0.260854
t=0-20min	-0.0605587	0.116683	0.148441	-0.0747455	0.46228	0.771815	0.399321	0.486396	0.100642	-0.00743926	0.245678	-0.202765	-0.088193	0.134616	-0.188759	-0.0723384	-0.295386	-0.140101	-0.0116909	0.0387509	-0.0270032	0.0249095	-0.155756	-0.115756	-0.238453	0.109605	0.41913	0.177949	0.101886	-0.222208	0.0645412	-0.000347813	-0.405589	-0.236041	-0.334234	-0.118797	-0.225903	-0.00076577	-0.113098	-0.162401			0.647011	1.03794	-0.145086	0.690317	0.839024	1.04915	1.72324
t=20-40min	-0.146334	-0.23693	0.667721	-0.20038	0.679951	0.723009	0.105857	0.450187	0.193925	0.0791916	0.533028	0.0125704	0.242006	0.0957104	-0.0553582	0.298053	0.198267	0.579113	0.332985	0.22652	0.260886	0.319578	-0.0448786	-0.0328939	-0.256518	0.142913	0.3486	0.453264	0.323475	0.0127868	0.312661	0.143878	-0.294777	-0.04893	-0.181512	-0.0504916	-0.0144711	0.313069	0.029696	0.0164395			1.14131	1.45435	-0.0840429	0.698089	0.978703	1.50006	2.28673
t=40-60min	-0.314376	-0.136432	0.626343	-0.211394	0.692231	0.662102	-0.0409467	0.188084	0.166985	0.162898	0.432475	0.0900196	0.221871	0.249125	0.0375401	0.634998	0.360522	0.675084	0.376884	-0.0321359	0.0406754	0.224243	-0.286373	-0.223072	-0.454643	0.0546514	0.123781	0.493494	0.489514	0.214913	0.361189	0.297719	-0.370533	0.0025073	-0.0771395	0.142354	0.0104336	0.3737	0.11885	0.25954			1.09862	1.41689	-0.117431	0.91916	1.09024	1.81758	3.08485
t=60-80min	-0.0500271	-0.02665	0.72703	-0.412734	0.761927	0.623131	0.0686794	0.146992	0.18547	0.091358	0.486238	0.0404362	0.222739	0.430901	0.137535	0.455571	0.186809	0.665347	0.149869	-0.0667595	-0.0945104	-0.27914	-0.418692	-0.35167	-0.692075	-0.292257	-0.149742	0.501	0.610007	0.307122	0.35002	0.1002	-0.57576	-0.0533341	-0.195818	0.0149749	0.0130731	0.307893	0.111508	0.266276			0.99415	1.17864	-0.22223	1.02442	0.979305	2.01456	3.31364
[truncated: 40 more columns]

## Sheet: Fi2d
Saline	CNO
-0.142824	0.970272
-0.0708322	1.27195
0.542384	-0.142198
-0.224814	0.832996
0.649097	0.971818
0.695014	1.59534
0.133228	2.60211
0.317915	0.998379
0.161755	0.953704
0.0815021	0.538725
0.424355	0.468818
-0.0149346	0.148367
0.149605	-0.0846606
0.227588	0.178087
-0.0172605	-0.082802
0.329071	0.521306
0.112553	0.922642
0.444861	0.534258
0.212012	1.20081
0.0415938	0.430212
0.0450119	1.38377
0.0723977	1.77437
-0.226425	1.93501
-0.180848	1.18324
-0.410422	2.06581
0.00372804	1.14337
0.185442	0.604196
0.406427	0.421556
0.381221	0.70466
0.0781534	0.42587
0.272103	0.354705
0.135362	0.364302
-0.411665	0.719952
-0.0839495	0.813845
-0.197176	0.556654
-0.00298994	0.538181
-0.0542168	0.323343
0.248474	0.789038
0.0367388	0.550506
0.0949638	0.535484
	0.402771
	0.683406
	0.597601
	0.723296
	1.84618
	1.05269
	1.54171

## Sheet: Fig2e
amplitude(soma)	Sal	CNO		amplitude(processes)	Saline	CNO
	0.0885331	-0.187585			-0.0264663	0.0180791
	0.0770157	0.215537			-0.00517232	-0.00308617
	-0.00751218	0.0336125			0.0707801	-0.028242
	0.211921	-0.103783			-0.0775902	0.00165511
	0.0783841	-0.234488			0.0057498	-0.0199957
	0.0121504	0.0470165			0.00958557	0.0418201
	0.0629401	0.0767121			-0.0223117	0.0598068
	0.100906	0			-0.0109203	0.0194135
	-0.000878421	-0.0596018			0.00338897	0.0186785
	0.0272538	0.181595			-0.0373795	-0.0115723
	-0.0420629	-0.274878			0.00246228	-0.0556144
	-0.0128031	-0.0391587			0.00410727	0.0468026
	0.0386003	-0.0663255			-0.018436	0.01235
	-0.0791284	0.0238573			0.00258114	0.00654166
	0.0477883	0.117729			0.00655188	0.0224377
	0.070114	0.205072			0.0189682	0.0306023
	0.0880629	0.119313			-0.00183592	0.0212289
	0.0373769	0.0992421			0.0179763	-0.00668066
	-0.0451692	0			-0.0316854	0.026114
	0.0312321	0.036555			0.00747566	0.0383388
	0.0425801	0.238162			0.00154443	0.0308067
	0.0342328	0.0282074			0.0227037	0.0166253
	-0.000856381	0.0492541			-0.0107362	0.0404273
	-0.0513383	0.0822424			0.0128786	0.019581
	-0.0998586	0.106799			-0.00697728	0.0220719
	-0.130997	0.106625			-0.0141358	0.0403729
	0.0453531	0.0725258			-0.00650268	0.0403283
	0.0758923	0.0356399			-0.0286436	0.0403634
	-0.0205881	0.0938199			-0.0113095	0.0870929
	-0.136919	0.139576			-0.0090015	0.0632637
	-0.113376	-0.057256			-0.0285345	0.0175739
	0.0806291	0.0473549			0.025272	0.0146684
	0.0786178	0.0445662			0.0274663	0.0419775
	0.0322995	-0.0294541			0.011697	0.00950748
	0.0383801	0.00887138			-0.0369018	0.0161704
	0.0748778	0.0774813			-0.0010372	0.0420584
	-0.0708371	0.0288292			-0.0121544	0.000396532
	-0.0610746	-0.0782605			0.00175699	0.0168752
	0.235419	0.0376818			-0.00793406	0.00171764
	-0.0172225	0.05189			0.0213323	0.0216019
		0.0228488				0.00545108
		-0.0536269				0.0146274
		-0.085058				0.00285464
		0.0682837				0.00468741
		0.0639478				0.0238932
		0.0309628				-0.00619566
		0.0393407				0.0181494

## Sheet: Fig2f
rate(soma)	Sal	CNO		rate(processes)	Sal	CNO
	0.0375	0.0375			-0.4125	0.1875
	0.05	0.1125			-0.175	0.175
	0.025	0.0125			0.3375	-0.475
	0.0375	0			-0.2625	-0.025
	0.05	-0.1375			0.5375	-0.525
	0.1375	0.0125			-0.05	0.3625
	0.1125	0.0625			-0.8	1.3375
	-0.025	0			-0.125	0.6
	-0.0125	-0.0375			0.1375	0.225
	0.0125	0.0125			-0.525	0.0125
	-0.0875	0			0.175	-0.675
	-0.025	-0.0125			-0.0375	0.6375
	0.0125	-0.0375			-0.4125	0.3375
	-0.05	0			-0.05	0.325
	0.025	0.0375			-0.1375	0.3625
	0.0375	0.075			0.375	0.775
	0.0125	0.05			-0.0125	0.675
	0.025	0.0375			0.4625	-0.2125
	0	0			-0.5	1.3625
	0.075	0.0125			0.0125	0.6625
	0.1125	0.175			0.175	0.8375
	0.0125	0.05			0.4	0.8125
	-0.0375	0.0625			-0.2	1.0125
	-0.025	0.05			0.025	0.25
	-0.075	0.0625			-0.2625	0.7375
	-0.0625	0.05			-0.3875	0.5625
	-0.025	0.0625			0.2125	1.025
	0.0375	0.025			-0.975	0.7875
	-0.1	0.0125			-0.425	0.5
	-0.15	0.075			-0.1	0.5375
	-0.125	-0.0375			-0.65	0.2875
	0.05	0.0375			0.5	0.5
	0.0625	0.0625			0.625	0.6125
	0	0.0375			0.325	0.1375
	0.025	0.0125			-0.175	0.3125
	0.0375	0.1			0.1125	0.575
	-0.025	0.0125			-0.125	0
	-0.025	-0.025			-0.3375	0.0625
	0.075	0.05			-0.0875	0.4375
	-0.1	0.0375			0.4375	0.3875
		0.0125				0.2375
		-0.025				0.125
		-0.175				0.0625
		0.05				0.2125
		0.1125				0.5
		0.0625				0.05
		0.0875				0.1875

## Sheet: Fig2h
	ACSF	ACSF	ACSF	ACSF	ACSF	ACSF	ACSF	ACSF	ACSF	ACSF	ACSF	ACSF	ACSF	ACSF	ACSF	ACSF	ACSF	ACSF	ACSF	ACSF	ACSF	ACSF			2MesADP	2MesADP	2MesADP	2MesADP	2MesADP	2MesADP	2MesADP	2MesADP	2MesADP	2MesADP	2MesADP	2MesADP	2MesADP	2MesADP	2MesADP	2MesADP	2MesADP	2MesADP	2MesADP	2MesADP	2MesADP	2MesADP	2MesADP	2MesADP	2MesADP
t=-20--10min	0.0878037	0.0507051	-0.0204063	0.0987635	-0.0740797	-0.0680673	0.157967	0.015432	0.193402	0.132045	0.120998	0.14353	0.18083	0.118741	0.0979553	-0.0713993	-0.0443058	0.128531	0.0423676	0.141908	0.0898599	0.151833			-0.191482	-0.0702387	-0.10339	0.0554056	0.0886164	0.0221635	-0.0871374	0.0594124	0.00285279	-0.0664426	0.177581	0.189835	-0.193339	0.034449	-0.0862986	0.0163161	-0.0518556	-0.0807669	-0.0228633	-0.0161686	0.0659751	0.0563059	0.0995189	-0.0151292	-0.0297421
t=-10-0min	-0.0878037	-0.0507051	0.0204063	-0.0987635	0.0740797	0.0680673	-0.157967	-0.015432	-0.193402	-0.132045	-0.120998	-0.14353	-0.18083	-0.118741	-0.0979553	0.0713993	0.0443058	-0.128531	-0.0423676	-0.141908	-0.0898599	-0.151833			0.191482	0.0702387	0.10339	-0.0554056	-0.0886164	-0.0221635	0.0871374	-0.0594124	-0.00285279	0.0664426	-0.177581	-0.189835	0.193339	-0.034449	0.0862986	-0.0163161	0.0518556	0.0807669	0.0228633	0.0161686	-0.0659751	-0.0563059	-0.0995189	0.0151292	0.0297421
t=40-50min	0.530963	0.714026	1.11847	0.0830718	-0.0770623	0.852323	0.194575	0.160878	-0.166618	-0.0578376	-0.105716	0.0778002	-0.428019	-0.666182	-0.211871	0.0867274	-0.250837	-0.619354	0.00642163	0.283733	-0.742928	0.108392			1.58594	0.720857	0.72543	0.113106	2.57058	0.301457	0.286356	0.519892	0.511193	0.507373	0.65987	0.67032	1.09682	0.225542	0.394687	0.846781	1.12744	1.25597	0.673294	1.19797	0.733263	0.870263	0.436527	1.21168	1.57307
t=50-60min	1.04325	0.651555	1.20969	0.516866	0.320532	1.44901	0.431668	0.41706	-0.202281	-0.200426	0.0529723	0.13247	-0.363831	-0.816855	-0.328491	0.0400616	-0.411731	-0.571515	0.248275	0.698085	-0.649637	-0.244995			1.81175	1.13324	0.899637	1.69179	3.23653	0.43759	0.478983	0.811967	0.605113	0.859549	0.630989	0.73838	1.2955	0.430075	0.782408	1.01889	1.51865	1.62732	0.9026	1.74506	0.930623	1.11409	0.697401	1.48257	1.74425

## Sheet: Fig2i
ACSF	2MesADP
0.787104	1.69885
0.68279	0.927051
1.16408	0.812533
0.299969	0.90245
0.121735	2.90356
1.15067	0.369523
0.313122	0.382669
0.288969	0.665929
-0.18445	0.558153
-0.129132	0.683461
-0.0263719	0.645429
0.105135	0.70435
-0.395925	1.19616
-0.741519	0.327808
-0.270181	0.588548
0.0633945	0.932837
-0.331284	1.32304
-0.595435	1.44164
0.127348	0.787947
0.490909	1.47152
-0.696283	0.831943
-0.0683015	0.992174
	0.566964
	1.34712
	1.65866

## Sheet: Fig2j
amplitude(soma)	ACSF	2MeSADP		amplitude(processes)	ACSF	2MeSADP
	0.128758	0.106784			0.0247145	0.0408621
	0.0923554	0.302909			-0.00189561	0.00818651
	0	0			0.0294944	0.0059238
	-0.0872551	0.325999			-0.0462781	0.0985259
	-0.100327	0			-0.0309569	0.0190366
	-0.109164	0			-0.0110941	0.0396287
	0	0.107815			0.0116672	-0.0184047
	-0.127359	-0.0701596			0.00755673	0.0624347
	0.0489393	-0.0800294			-0.00585094	0.039406
	0.0844622	0			0.00220426	0.00882465
	0.253695	0.0935139			0.0117777	0.0381475
	0	0.0855831			0.0273698	0.00596727
	0	0			0.00588499	0.0521928
	0	0.000853502			-0.00169864	0.0265106
	0	0			0.0120684	0.00540617
	0	0.153979			-0.0173057	0.0126278
	0	-0.136456			-0.0195072	0.00312554
	0	0			-0.0281625	0.035961
	-0.0696786	0			-0.0165098	0.00834526
	0	0.194759			-0.0133752	0.025943
	0.121474	0.0558829			0.0358906	0.0370315
	0.116433	-0.0664165			0.0217897	0.0296463
		0				-0.0138543
		-0.0556292				0.0445679
		-0.0259845				0.090944

## Sheet: Fig2k
rate(soma)	ACSF	2MeSADP		rate(processes)	ACSF	2MeSADP
	0.15	0.05			0.35	1.1
	0.05	0.4			-0.05	-0.2
	0	0			0.5	0.55
	-0.05	0.4			-0.85	2.1
	0.1	0			-0.8	0.35
	0	0			-0.55	0.85
	0	0.1			0.15	-0.35
	-0.05	-0.05			0.3	0.7
	0.05	-0.05			-0.25	1.05
	0.05	0			0.05	0.25
	0.15	0.05			0.25	0.7
	0	0.15			0.3	0.85
	0	0			0.15	1.65
	0	-0.05			0.1	0.1
	0	0			0.55	-0.05
	0	0.1			-0.25	0.6
	0	-0.05			0.2	0.25
	0	0			-0.4	0.5
	-0.1	0			-0.3	0.1
	0	0.1			-0.05	0.75
	0.05	0.05			0.55	0.85
	0.1	-0.1			0.35	1.05
		0				0.05
		-0.05				0.3
		0				1.15
