# Supplementary material for: Microglia regulate sleep through calcium-dependent modulation of norepinephrine transmission
Source: Nat Neurosci. 2024 Jan 18;27(2):249–58. doi: 10.1038/s41593-023-01548-5 (PMC10849959; doi:10.1038/s41593-023-01548-5)
Supplement: Supplementary file 13 — Statistical source data. [file 41593_2023_1548_MOESM13_ESM.xlsx]

## Sheet: Fig3c
	R134L control saline	R134L control saline	R134L control saline	R134L control saline	R134L control saline	R134L control saline	R134L control saline	R134L control saline	R134L control saline	R134L control saline	R134L control saline	R134L control saline	R134L control saline	R134L control saline	R134L control saline	R134L control saline	R134L control saline	R134L control saline	R134L control saline	R134L control saline	R134L control saline	R134L control saline	R134L control saline	R134L control saline	R134L control saline	R134L control saline	R134L control saline	R134L control saline	R134L control saline			R134L control CNO	R134L control CNO	R134L control CNO	R134L control CNO	R134L control CNO	R134L control CNO	R134L control CNO	R134L control CNO	R134L control CNO	R134L control CNO	R134L control CNO	R134L control CNO	R134L control CNO	R134L control CNO	R134L control CNO	R134L control CNO	R134L control CNO	R134L control CNO
t=-40--20min	0.0687238	0.00342794	-0.0422476	-0.023684	-0.00851162	-0.0146305	0.033544	0.0275424	0.0286441	-0.00636579	-0.0261264	-0.145715	-0.149492	-0.0943733	-0.010352	-0.0219419	-0.0679159	0.0233985	-0.0975281	-0.10974	-0.155966	-0.183874	-0.135585	-0.159727	-0.090882	-0.118158	-0.0517054	-0.0320398	-0.0964795			0.0805183	0.102725	0.0915269	0.105787	-0.0229644	-0.0272071	0.0169601	0.0652611	-0.106499	-0.109026	-0.0931574	-0.0256238	-0.0918223	-0.205917	0.0233403	-0.114025	-0.18143	-0.170766
t=-20-0min	-0.0687238	-0.00342794	0.0422476	0.023684	0.00851162	0.0146305	-0.033544	-0.0275424	-0.0286441	0.00636579	0.0261264	0.145715	0.149492	0.0943733	0.010352	0.0219419	0.0679159	-0.0233985	0.0975281	0.10974	0.155966	0.183874	0.135585	0.159727	0.090882	0.118158	0.0517054	0.0320398	0.0964795			-0.0805183	-0.102725	-0.0915269	-0.105787	0.0229644	0.0272071	-0.0169601	-0.0652611	0.106499	0.109026	0.0931574	0.0256238	0.0918223	0.205917	-0.0233403	0.114025	0.18143	0.170766
t=0-20min	-0.463185	-0.265162	-0.0591732	-0.143458	0.0480297	-0.0171291	0.0503899	-0.271217	-0.249643	-0.381496	0.446206	0.24162	0.14954	0.185799	-0.0349162	0.032705	0.128058	-0.0926135	0.331033	0.371891	0.380496	0.278595	0.222827	0.154496	0.401546	0.0020546	0.226645	-0.247432	-0.114131			0.422583	0.110062	0.576581	0.188284	0.54574	0.145924	-0.188665	0.356922	0.525107	0.57847	-0.0865556	0.347428	0.399717	0.569377	0.664381	0.429497	0.856354	1.37876
t=20-40min	-0.511305	-0.365927	0.169801	-0.114442	0.154939	0.143171	0.102137	-0.160698	-0.121089	-0.198366	0.531778	0.480739	0.2325	0.416362	-0.00527459	-0.00203188	0.0664598	-0.00126643	0.46555	0.248894	0.152689	0.303365	0.190265	0.104163	0.317468	-0.0991912	0.483134	-0.0829632	0.0368169			0.9795	0.436025	0.830512	0.533847	0.903884	0.832418	0.109157	0.73573	0.798976	1.15421	-0.246035	0.627566	0.709491	0.695963	0.846841	0.83629	1.17347	2.08777
t=40-60min	-0.350156	-0.262339	0.404707	0.186777	0.434381	0.695239	0.389207	-0.123522	0.0214554	-0.154694	0.561032	0.564535	0.386049	0.621548	0.0548132	-0.0354491	0.0312632	0.0271044	0.54327	0.454431	0.128897	0.313296	0.201341	0.0665354	0.312114	-0.067211	0.387498	-0.0128323	0.324701			1.43832	0.729418	0.750443	0.528849	2.06057	0.618596	0.011308	0.725337	1.43299	1.52786	-0.174029	0.601632	1.3352	1.10438	0.592549	0.652689	1.48471	1.58693
t=60-80min	-0.425045	-0.299457	0.582858	0.13007	0.288034	0.629938	0.138385	0.241346	0.125845	-0.0971291	0.84364	0.295506	0.504421	0.468393	0.0821238	0.0515741	0.196635	0.155509	0.895652	0.469007	0.0921175	0.412619	0.249735	0.201479	0.567432	-0.30108	0.374253	-0.00652131	0.214527			1.51468	1.2365	0.772217	0.0763204	2.1581	0.263738	-0.0289855	0.726511	1.49842	1.81687	-0.280225	0.545556	1.49393	0.848741	0.17781	0.673519	1.78766	1.29764
[truncated: 89 more columns]

## Sheet: Fig3d
R134L control Saline	R134L control CNO	p130PH Saline	p130PH CNO
-0.437423	1.08877	0.825437	-0.231787
-0.298221	0.628002	0.553743	0.0467258
0.274548	0.732438	0.0459522	0.16772
0.0147367	0.331825	0.237879	0.542463
0.231346	1.41707	0.188907	0.102106
0.362805	0.465169	-0.153806	-0.50014
0.17003	-0.0242963	-0.0767975	-0.317579
-0.0785226	0.636125	0.0462434	0.33643
-0.055858	1.06387	0.326399	-0.100387
-0.207921	1.26935	-0.384918	1.56892
0.595664	-0.196711	-0.307965	1.10914
0.3956	0.530546	-0.435	1.54906
0.318127	0.984583	-0.221774	1.49047
0.423026	0.804615	0.239541	0.110186
0.0241866	0.570395	0.357362	-1.12925
0.0116996	0.647999	0.209731	-0.362989
0.105604	1.32555	-0.00936377	-0.367972
0.0221833	1.58778	-0.127312	-0.267573
0.558876	1.37166	0.195158	-0.738522
0.386056	2.44224	0.169475	-0.746224
0.18855	1.01458	0.397643	-0.639355
0.326969	1.91287	0.5661	-0.854954
0.216042	0.453974	0.0682454	-0.199738
0.131668	1.33581	0.0557609	0.0558952
0.39964	1.142	-0.470201	0.631059
-0.116357	1.92162	0.166122	0.381353
0.367883	1.48547	0.325111	0.536814
-0.0874371	0.946505	0.176042	0.77873
0.115479	1.14569	0.717489	0.97902
	1.12974	0.965235	0.228077
	1.14241	0.432585	0.660084
	1.48966		0.406459
			1.08674
			1.63575
			-0.349066
			-0.187238
			0.868653
			0.235422
			-0.129801
			0.0785378
			0.46015
			0.651571
			-0.0589655
			0.646585

## Sheet: Fig3e
amplitude (soma)	R134L control Saline	R134L control CNO	p130PH Saline	p130PH CNO		amplitude (processes)	R134L control Saline	R134L control CNO	p130PH Saline	p130PH CNO
	0.0118713	-0.00251008	0.0896909	0.168535			-0.0210354	0.0548621	0.0260309	-0.0211933
	0.179253	0.187079	0.0163448	0.0198379			-0.0490646	0.054238	0.0247279	0.02357
	0.101752	-0.0461565	0.0398393	0.38974			0.0127648	0.0757639	-0.00553987	0.0665693
	0.0293844	0.124336	-0.0317097	0.135851			0.0182482	0.101412	-0.00477784	0.0473147
	0.0109478	0.0291354	0	-0.000478829			-0.0353924	0.085001	0.0291754	0.017803
	0.0425577	0.0723151	0.0670183	-0.007235			0.022058	0.0274737	-0.00930192	-0.00589184
	0	0.107709	-0.074203	0.0480435			0.00172039	0.0582813	0.00790824	-0.0475206
	0.0536288	0.0622957	0.0890182	-0.0520939			-0.00568657	0.0961998	-0.00860794	-0.00447267
	0.0369285	0	-0.0518084	0.0985911			0.0199705	-0.0215396	-0.013925	-0.0302271
	0.173089	0.0303533	-0.100652	0.0370923			0.00380927	0.0303206	0.0106943	0.0607723
	-0.0424948	0.0796979	-0.0857612	-0.0394085			0.0906	0.0479896	-0.0472936	0.046942
	0.0409629	-0.0921364	-0.395052	-0.0947163			0.0156908	0.0625605	-0.0331651	-0.0156135
	0.0415691	-0.0182168	-0.180282	-0.0333566			-0.0400054	0.00705723	-0.0140767	0.0273533
	0	0	0.130312	0.167136			0.0180738	0.0699439	-0.0110981	-0.0639272
	0.147227	-0.00571328	0.0382261	-0.21802			0.0181594	0.0146866	-0.0120263	-0.0303982
	0.0494828	0.0451728	0.0467437	0.104676			-0.0262452	0.00199329	0.00982589	-0.0359714
	0.192981	-0.142466	0.100286	-0.176705			-0.0119781	0.0296137	0.000372251	0.0117238
	0.00677982	0.180555	0	-0.0803541			0.0100949	0.129097	-0.0536785	0.0173621
	-0.308046	-0.0417661	0.0556956	-0.0104845			-0.022888	0.0345741	-0.0267419	-0.00733
	-0.0238987	0.0661145	0.12266	-0.150038			0.0457725	0.191031	0.0437874	0.0194818
	0.0689453	-0.0567589	-0.171841	-0.0866361			-0.0201823	0.00678404	-0.0107022	0.00694406
	0.0340882	0.053159	0.04856	-0.146834			0.0297951	0.00854026	-0.0501722	-0.0260123
	-0.0367605	-0.090613	0	-0.0933709			-0.0221741	0.0663295	-0.000448952	-0.0226592
	-0.0231878	0.045833	0	0.0341844			0.0321136	0.172723	-0.0380689	0.0301898
	-0.174098	0.0742585	-0.17546	-0.010741			-0.0644927	0.0273368	-0.0137692	0.0806047
	-0.0310365	-0.0431848	-0.0513707	0.150632			-0.0390734	0.180505	0.0186935	0.0531573
	0.0399822	0.0534726	0.0496202	0.181979			0.0251701	0.0282522	0.0065516	0.0681047
	-0.132594	0.13237	0.0575376	0.23866			-0.0543669	0.0243549	-0.00654928	0.0957262
	0.144452	-0.0432218	-0.0447262	-0.0179559			0.0104044	0.0339105	-0.0138026	0.0585191
		-0.0434668	-0.0206454	0.0669814				0.018342	0.0107868	-0.0155683
		-0.0966272	0.286129	0.0569263				0.0018955	0.00363962	-0.0498379
		-0.00607531		0.124269				0.0630255		0.0322574
				0.121663						0.0694641
				-0.0476116						0.0761838
				0						-0.00208685
				0.0999573						-0.0173811
				0.0589784						0.0346017
				0						0.00758337
				-0.000388991						-0.000225021
				0.0376703						0.00672777
				-0.0431613						0.0208921
				0.0400926						0.0577571
				0.0941494						-0.0274236
				-0.040543						0.0362001

## Sheet: Fig3f
rate(soma)	R134L contorl Saline	R134L control CNO	p130PH Saline	p130PH CNO		rate(processes)	R134L control Saline	R134L control CNO	p130PH Saline	p130PH CNO
	0.075	0.0125	0.0625	0.1			-0.4375	1.0875	0.2125	-0.35
	0.05	0.0375	0.1	0.0375			-0.65	0.8375	0.325	0.4375
	0.0375	0.05	0.0125	0.1			0.4375	1.55	0.0375	0.9125
	-0.0125	0.075	0.0125	0.0625			0.2125	1.0375	-0.0125	0.7
	-0.025	0.0125	0	0.0625			-0.1375	1.2	0.1625	0.1
	0.05	0.0875	0.05	-0.0125			0.275	0.4375	-0.075	-0.1
	0	0.05	-0.075	0.05			-0.2	0.725	0.0875	-0.7
	0.05	0.025	0.0875	0			-0.025	0.4625	-0.025	0.0375
	0.05	0	0.025	0.1			0.3375	-0.3875	0.2875	-0.225
	0.025	-0.025	-0.025	0.0125			0.325	0.2125	-0.075	0.8
	0.025	0.0625	-0.05	0.075			1.125	0.65	-0.4375	0.2
	0.1125	-0.075	-0.1	-0.0625			0.45	0.5375	-0.4875	0.2625
	0.025	-0.0375	-0.05	0			-0.4875	-0.0375	0.075	0.2625
	0	0	0.0625	0.05			0.1	0.4	-0.025	-1.3375
	0.0875	0.0375	0.0125	-0.0125			0.45	0.0375	-0.2875	-0.575
	0.025	0.075	0.025	0.0375			-0.5875	-0.625	0.2125	-0.075
	0.0625	-0.025	0.025	-0.0625			0.35	0.4875	0.0375	0.0625
	0.05	0.0875	0	-0.025			-0.0625	0.9625	0.1625	0
	-0.125	-0.0375	0.0125	-0.0375			-0.125	0.1125	-0.275	-0.15
	-0.025	0.05	0.075	-0.125			0.15	0.7625	0.225	0.1
	0.0625	-0.0625	-0.175	-0.0125			0.4125	0.25	0.05	-0.05
	0.025	0.025	0.05	-0.15			0.475	0.4875	-0.325	-0.3625
	0.0125	-0.0625	0	-0.05			0.025	0.825	-0.2125	-0.15
	-0.0375	0.05	0	0.0125			0.3375	1.075	-0.525	0.1
	-0.0125	0.025	-0.225	0.0125			0	0.2625	-0.075	1.3125
	0	-0.0875	-0.025	0.0375			-0.3625	1.15	-0.0125	0.875
	0.025	0.025	0.1	0.0875			0.325	0.475	0.125	0.5
	-0.0625	0.075	0.1	0.075			-0.375	0.2125	-0.225	0.6875
	0.0875	-0.0125	-0.075	0.0125			0.2375	0.1625	-0.1	0.525
		-0.0875	-0.0125	0.05				0.3875	0.1875	-0.2
		-0.025	0.0125	0.0125				0	-0.0375	0.05
		0		0.0375				0.5875		0.075
				0.0875						0.4375
				0						0.4375
				0						0.25
				0.0375						-0.25
				0.025						0.3625
				0						0.1375
				0.0375						-0.0625
				0.075						0.525
				-0.125						0.2625
				0.0875						1.125
				0.0875						-0.0875
				0						0.5625

## Sheet: Fig3g
NREM
time (h)	Saline	Saline	Saline	Saline	Saline	Saline	Saline	Saline	Saline	Saline	Saline	Saline	Saline	Saline	Saline	Saline	Saline	Saline	Saline	Saline	Saline	Saline	Saline	Saline	Saline	Saline	Saline	Saline	Saline	Saline	Saline	Saline	Saline	Saline	Saline		CNO	CNO	CNO	CNO	CNO	CNO	CNO	CNO	CNO	CNO	CNO	CNO	CNO
0.5	0	0	36.6667	18.6111	30.2778	8.88889	44.1667	0	7.22222	23.6111	0	21.1111	27.2222	7.77778	16.3889	9.16667	0	5.27778	40	0	48.8889	35.2778	5.27778	0	0	1.94444	25.8333	12.7778	0	0	0	40.5556	0	15.8333	0		8.88889	38.8889	26.6667	79.7222	39.7222	36.3889	37.5	22.7778	35.8333	37.5	18.0556	31.3889	46.9444
1	11.9444	31.3889	71.6667	75.5556	64.1667	63.6111	58.6111	54.4444	76.1111	62.7778	39.1667	37.7778	48.0556	61.6667	40.2778	44.1667	3.88889	20.5556	66.1111	57.5	76.1111	78.0556	68.8889	0	37.5	58.0556	59.1667	35.5556	0	80.5556	41.9444	60.8333	13.0556	19.7222	3.05556		68.8889	78.3333	25.5556	80.5556	70.5556	76.9444	75	73.3333	45.8333	56.1111	85.8333	63.3333	58.6111
1.5	52.2222	64.1667	51.3889	69.1667	62.7778	55.8333	84.1667	35.5556	58.6111	68.0556	74.4444	70.5556	50.8333	75.8333	38.3333	51.1111	36.1111	25	68.8889	38.3333	48.6111	59.1667	22.5	70.8333	69.1667	62.7778	50	67.5	16.1111	83.0556	65.5556	71.1111	31.6667	73.3333	87.5		68.3333	78.3333	58.0556	45.5556	56.6667	78.6111	76.9444	76.9444	50	78.0556	68.8889	59.7222	68.6111
2	41.6667	0	71.1111	70.2778	68.8889	65.8333	55.2778	68.0556	63.0556	53.0556	26.1111	76.9444	65.8333	76.6667	51.6667	64.1667	48.8889	44.1667	75.8333	70	57.7778	73.3333	67.2222	79.7222	75	63.0556	46.9444	72.2222	41.6667	73.8889	46.1111	56.6667	73.0556	81.6667	80.5556		85.2778	68.0556	78.8889	67.2222	80.8333	12.7778	79.4444	78.8889	72.7778	74.7222	69.1667	45.2778	71.3889
2.5	58.6111	65.2778	8.05556	79.1667	75	39.7222	59.4444	80	13.6111	52.7778	36.6667	48.3333	57.2222	69.7222	55	71.9444	66.9444	77.7778	68.3333	82.5	44.1667	78.6111	66.9444	74.4444	55.5556	75.5556	63.6111	64.7222	51.9444	41.6667	45.5556	30.8333	69.4444	53.0556	56.1111		82.5	36.9444	81.6667	81.1111	70.5556	60.2778	42.5	29.4444	34.1667	71.9444	71.6667	73.6111	43.6111
3	64.7222	75.2778	1.66667	27.5	63.8889	48.8889	0	60.2778	61.6667	63.8889	76.1111	74.1667	63.0556	25.5556	65.5556	53.8889	59.7222	70.2778	17.5	84.1667	83.0556	30.2778	56.9444	65.8333	51.6667	71.1111	63.3333	75.5556	42.7778	85	33.8889	54.4444	78.3333	70.5556	0		53.6111	66.9444	46.3889	68.3333	79.1667	78.0556	0	78.6111	68.6111	33.0556	24.4444	72.7778	83.0556
3.5	57.5	76.9444	85	47.2222	10	56.6667	48.3333	3.05556	59.1667	64.4444	41.1111	41.9444	57.2222	79.1667	63.0556	48.0556	52.2222	43.8889	39.4444	53.8889	80.8333	0	0	32.7778	54.1667	34.1667	56.3889	50.2778	75.5556	69.1667	45.5556	75.2778	72.2222	80.8333	24.4444		0	78.6111	76.6667	79.7222	65	81.3889	0	65.5556	58.8889	74.7222	83.8889	68.6111	68.0556
4	54.4444	79.7222	67.7778	72.7778	0	60.5556	69.4444	65.2778	65.8333	63.6111	62.2222	40.8333	41.9444	56.6667	45.5556	65.5556	48.8889	59.4444	48.6111	12.7778	60.2778	78.0556	36.9444	27.7778	79.7222	86.3889	59.4444	70	77.7778	41.1111	71.1111	59.7222	75.8333	67.2222	85.2778		53.0556	47.5	61.6667	35.8333	0	46.6667	2.5	70	65	65.2778	35.5556	81.6667	20.8333
4.5	52.5	3.61111	39.7222	48.3333	53.3333	70	83.8889	74.1667	61.6667	32.5	43.6111	36.6667	66.6667	77.2222	41.3889	78.0556	63.8889	50.5556	61.3889	38.6111	40.8333	79.1667	73.3333	76.6667	55.2778	69.1667	38.0556	54.4444	70.8333	78.0556	75.5556	23.3333	68.8889	78.0556	78.6111		77.5	41.6667	74.7222	66.6667	75.5556	66.9444	81.1111	71.6667	68.0556	55	83.0556	36.9444	75.8333
5	85.5556	41.1111	75.5556	0	78.0556	68.6111	73.0556	72.5	22.7778	59.1667	75	62.2222	52.2222	28.0556	43.0556	72.5	45.8333	55.2778	49.7222	65	28.3333	85.2778	81.9444	66.1111	51.1111	63.3333	73.6111	69.1667	75	77.5	70.2778	76.9444	31.6667	80	39.1667		77.7778	73.6111	68.3333	68.6111	75.8333	78.8889	71.3889	12.7778	30.8333	12.5	55	78.8889	54.1667
wake
time (h)	Saline	Saline	Saline	Saline	Saline	Saline	Saline	Saline	Saline	Saline	Saline	Saline	Saline	Saline	Saline	Saline	Saline	Saline	Saline	Saline	Saline	Saline	Saline	Saline	Saline	Saline	Saline	Saline	Saline	Saline	Saline	Saline	Saline	Saline	Saline		CNO	CNO	CNO	CNO	CNO	CNO	CNO	CNO	CNO	CNO	CNO	CNO	CNO
0.5	100	100	63.3333	81.3889	69.7222	91.1111	55.8333	100	92.7778	76.3889	100	78.8889	72.7778	92.2222	83.6111	90.8333	100	94.7222	59.7222	100	51.1111	64.4444	94.7222	100	100	98.0556	74.1667	81.6667	100	100	100	57.2222	100	84.1667	100		91.1111	61.1111	73.3333	19.7222	60.2778	63.6111	62.5	77.2222	64.1667	62.5	81.9444	68.6111	50.2778
1	88.0556	67.7778	16.6667	24.4444	34.7222	30.2778	26.9444	43.8889	19.1667	35.8333	60.8333	62.2222	46.6667	38.3333	59.7222	53.0556	96.1111	79.4444	24.7222	40	19.4444	10.8333	26.9444	100	62.5	41.1111	38.0556	61.6667	100	16.1111	58.0556	31.9444	86.9444	80.2778	96.9444		31.1111	10.2778	74.1667	9.16667	28.0556	11.3889	23.3333	22.7778	54.1667	43.8889	10.2778	29.4444	25
1.5	47.7778	32.2222	48.6111	30	27.5	32.5	12.5	64.4444	27.2222	24.7222	25.5556	28.8889	47.2222	14.4444	59.7222	48.3333	53.6111	75	30.5556	57.7778	42.7778	31.1111	77.5	26.3889	30.8333	31.6667	47.2222	22.2222	83.8889	15.8333	28.8889	23.3333	68.3333	21.9444	9.44444		23.6111	15.8333	32.5	40	40	11.3889	8.33333	20.2778	44.4444	18.3333	20.2778	25.5556	26.6667
2	58.3333	96.6667	16.1111	13.8889	20	25.5556	27.5	23.0556	28.0556	32.5	72.5	13.0556	19.7222	15.8333	38.8889	21.1111	40.2778	55.5556	14.4444	24.7222	38.0556	6.38889	11.1111	12.7778	23.6111	26.6667	46.9444	20	58.3333	13.8889	53.3333	34.7222	26.9444	12.5	8.61111		11.6667	13.6111	9.72222	29.4444	12.7778	87.2222	8.61111	9.16667	18.3333	21.3889	9.16667	50.5556	20
2.5	38.6111	30.2778	91.1111	18.0556	8.33333	47.5	31.3889	11.3889	81.6667	42.7778	63.3333	40	41.9444	15	32.7778	24.1667	25	16.1111	30.2778	6.94444	51.1111	18.0556	20.5556	13.6111	40	15.5556	20.2778	21.1111	48.0556	54.1667	53.3333	69.1667	26.6667	43.6111	32.2222		3.61111	58.0556	8.05556	11.1111	12.5	38.3333	48.0556	70.5556	60	11.1111	28.3333	8.88889	43.6111
3	26.3889	13.6111	98.3333	68.8889	28.0556	51.1111	100	25.8333	32.5	22.7778	23.0556	23.3333	20	72.7778	31.6667	40.2778	31.3889	17.5	81.9444	5.27778	6.38889	62.7778	32.2222	13.0556	36.6667	13.8889	19.7222	6.94444	57.2222	7.5	61.3889	44.1667	16.1111	21.3889	100		38.0556	30.8333	42.5	16.3889	6.11111	9.44444	100	11.6667	28.0556	66.9444	72.7778	10.5556	10
3.5	39.1667	21.3889	10.8333	52.7778	90	35	51.6667	96.9444	33.0556	23.6111	58.8889	58.0556	18.8889	12.5	22.2222	50.2778	36.1111	55.8333	58.0556	40	12.2222	100	100	65	38.6111	54.7222	39.7222	35.8333	22.5	22.2222	50	10	21.3889	14.4444	75.5556		100	14.7222	18.6111	7.5	27.7778	12.7778	100	18.3333	26.6667	18.3333	5.83333	19.1667	11.6667
4	45.5556	9.44444	21.3889	13.6111	100	34.7222	14.4444	32.2222	21.6667	25.5556	35.8333	55	52.7778	43.3333	51.1111	27.7778	45.2778	38.3333	45.8333	87.2222	37.5	5.27778	50.2778	66.3889	7.5	5	31.6667	20.8333	19.4444	58.3333	18.6111	25.8333	15.8333	17.7778	5		45.5556	50.2778	27.2222	57.5	100	47.2222	97.5	21.9444	32.5	17.5	56.3889	8.33333	79.1667
4.5	27.7778	96.3889	59.1667	46.3889	38.8889	26.1111	5.27778	14.7222	19.4444	61.6667	54.4444	61.3889	26.1111	13.8889	58.0556	11.9444	25.5556	45.8333	36.3889	60.8333	59.1667	9.44444	9.44444	8.05556	24.7222	12.7778	58.8889	41.6667	18.8889	17.5	14.7222	76.1111	18.0556	16.3889	10.5556		7.77778	58.3333	20.5556	29.7222	22.7778	27.5	10.5556	17.2222	23.0556	27.5	7.5	56.3889	11.3889
5	9.44444	56.1111	15.8333	100	12.7778	15.5556	19.4444	21.9444	65.2778	32.5	13.3333	35	40.5556	66.1111	54.1667	20.8333	48.3333	22.7778	45.2778	29.4444	70.8333	3.61111	6.11111	25.8333	44.4444	35.8333	15.8333	21.3889	11.9444	14.7222	18.0556	20.2778	62.7778	18.0556	51.6667		9.16667	16.9444	19.1667	16.3889	6.94444	10.5556	13.3333	87.2222	69.1667	87.5	36.3889	11.9444	39.4444
rem
time (h)	Saline	Saline	Saline	Saline	Saline	Saline	Saline	Saline	Saline	Saline	Saline	Saline	Saline	Saline	Saline	Saline	Saline	Saline	Saline	Saline	Saline	Saline	Saline	Saline	Saline	Saline	Saline	Saline	Saline	Saline	Saline	Saline	Saline	Saline	Saline		CNO	CNO	CNO	CNO	CNO	CNO	CNO	CNO	CNO	CNO	CNO	CNO	CNO
0.5	0	0	0	0	0	0	0	0	0	0	0	0	0	0	0	0	0	0	0	0	0	0	0	0	0	0	0	5.55556	0	0	0	2.22222	0	0	0		0	0	0	0	0	0	0	0	0	0	0	0	2.77778
1	0	0.833333	11.6667	0	1.11111	6.11111	14.4444	1.66667	3.33333	1.38889	0	0	5.27778	0	0	2.77778	0	0	8.88889	2.5	4.44444	11.1111	4.16667	0	0	0.833333	2.77778	2.77778	0	3.33333	0	7.22222	0	0	0		0	11.3889	0	10.2778	1.38889	11.6667	1.66667	3.88889	0	0	3.33333	7.22222	16.3889
1.5	0	3.61111	0	0.833333	9.72222	11.6667	3.33333	0	14.1667	6.94444	0	0	1.94444	9.72222	1.94444	0.555556	9.16667	0	0	3.61111	8.61111	9.72222	0	2.77778	0	5.55556	2.77778	8.88889	0	1.11111	5.55556	5.55556	0	4.72222	3.05556		8.05556	4.44444	8.33333	14.4444	3.33333	10	14.7222	2.77778	5.55556	3.61111	10.5556	14.7222	4.72222
2	0	3.33333	11.6667	15.8333	11.1111	8.61111	16.9444	8.88889	8.88889	14.4444	1.38889	9.72222	13.6111	7.22222	8.61111	14.4444	10.5556	0	9.72222	5.27778	3.88889	20.2778	21.6667	7.5	0.833333	10.2778	6.11111	7.5	0	12.2222	0	8.05556	0	5.83333	10.5556		3.05556	17.2222	11.3889	3.33333	6.38889	0	11.9444	11.6667	8.33333	2.77778	21.6667	4.16667	7.22222
2.5	2.77778	4.16667	0	2.22222	16.6667	12.7778	9.16667	8.61111	4.72222	4.44444	0	11.6667	0	15.2778	12.2222	3.61111	8.05556	6.11111	1.38889	9.44444	4.72222	3.33333	11.6667	11.9444	4.44444	8.61111	16.1111	14.1667	0	4.16667	1.11111	0	3.88889	3.33333	11.6667		13.8889	5	10.2778	7.77778	16.9444	1.38889	9.44444	0	5.83333	16.6667	0	17.5	12.7778
3	8.88889	11.1111	0	3.05556	8.05556	0	0	13.8889	5.83333	13.3333	0.833333	2.5	15.5556	1.66667	2.22222	5.83333	8.33333	12.2222	0	9.72222	10.5556	6.94444	10.8333	21.1111	11.6667	15	16.3889	16.9444	0	7.5	4.72222	1.38889	5.55556	8.05556	0		8.33333	2.22222	10.8333	15.2778	14.7222	12.5	0	9.72222	3.33333	0	2.77778	16.6667	6.94444
3.5	3.33333	1.11111	4.16667	0	0	8.33333	0	0	7.5	11.9444	0	0	21.1111	8.33333	14.1667	1.66667	10.5556	0	2.22222	6.11111	6.94444	0	0	2.22222	7.22222	11.1111	3.88889	13.8889	1.94444	8.33333	4.16667	14.7222	6.38889	4.72222	0		0	6.38889	4.72222	12.5	6.66667	5.83333	0	16.1111	14.4444	6.94444	10.2778	11.3889	20
4	0	10.8333	10.8333	13.6111	0	4.72222	16.1111	2.5	11.9444	10.8333	1.66667	3.05556	5.27778	0	3.33333	6.11111	5.27778	1.94444	5	0	2.22222	16.6667	12.7778	5.83333	12.7778	8.33333	8.61111	8.61111	2.77778	0	10.2778	14.4444	8.05556	15	9.16667		1.38889	2.22222	11.1111	6.11111	0	5.83333	0	8.05556	2.5	16.9444	8.05556	9.44444	0
4.5	19.7222	0	1.11111	5	7.77778	3.88889	10.8333	11.1111	18.8889	3.88889	1.94444	1.94444	6.66667	8.88889	0	9.44444	10.5556	3.61111	1.66667	0	0	11.3889	16.9444	15.2778	19.7222	18.0556	3.05556	3.05556	8.61111	4.16667	9.44444	0	13.0556	5.55556	10		14.7222	0	4.72222	3.61111	1.66667	5.55556	8.33333	11.1111	8.88889	17.5	7.77778	6.66667	12.5
5	5	2.77778	8.61111	0	9.16667	15.8333	7.5	5.27778	10.8333	7.5	11.6667	2.22222	6.94444	5.83333	2.22222	6.66667	5.83333	21.9444	5	5.55556	0	11.1111	11.9444	8.05556	4.44444	0.833333	10.2778	9.44444	12.5	7.77778	11.3889	2.22222	5.55556	1.94444	8.88889		13.0556	9.44444	10.8333	15	17.2222	10.5556	15	0	0	0	7.22222	8.05556	6.38889
[truncated: 23 more columns]

## Sheet: Fig3h
NREM
time(h)	Saline	Saline	Saline	Saline	Saline	Saline	Saline	Saline	Saline	Saline	Saline	Saline	Saline	Saline	Saline	Saline	Saline	Saline	Saline	Saline	Saline	Saline	Saline	Saline	Saline	Saline	Saline	Saline	Saline		CNO	CNO	CNO	CNO	CNO	CNO	CNO	CNO	CNO	CNO	CNO	CNO	CNO	CNO	CNO	CNO	CNO	CNO	CNO
0.5	26.9444	18.0556	21.1111	66.6667	17.7778	37.5	41.9444	6.38889	30	3.88889	31.9444	36.9444	35.2778	0	25.5556	27.2222	0	12.2222	7.77778	12.5	25.5556	38.6111	54.7222	0	9.72222	29.4444	0	26.6667	0		0	28.6111	0	41.9444	40.5556	34.7222	28.3333	1.94444	28.3333	46.3889	20.8333	37.2222	28.8889	0.833333	30	48.8889	20.2778	0	23.6111
1	39.1667	34.4444	75.8333	79.1667	70.8333	32.2222	57.5	79.4444	63.0556	77.7778	53.3333	65.5556	55.8333	36.3889	42.2222	71.3889	35.2778	66.6667	68.8889	65.8333	46.6667	63.6111	71.1111	17.7778	58.6111	80.5556	16.6667	64.1667	42.7778		28.6111	88.8889	62.5	85	80.2778	80.8333	74.1667	88.6111	76.6667	73.8889	36.6667	57.5	55.8333	11.3889	51.9444	73.6111	66.6667	63.8889	74.7222
1.5	67.2222	63.3333	71.1111	70.8333	71.9444	76.3889	73.6111	73.6111	80	71.3889	68.8889	57.2222	56.9444	36.6667	63.3333	70.5556	52.7778	27.2222	73.0556	84.1667	60.2778	70.2778	80.8333	35.5556	76.1111	75.8333	33.0556	49.1667	36.1111		56.1111	59.7222	56.6667	74.1667	80.2778	81.6667	86.6667	78.6111	75.2778	74.1667	55	76.3889	66.3889	71.3889	64.4444	60.2778	65	71.6667	76.3889
2	76.1111	67.5	78.6111	69.4444	49.1667	60	62.2222	76.9444	82.7778	79.7222	74.1667	65.8333	66.3889	66.1111	56.1111	63.6111	65	44.4444	4.72222	56.1111	69.7222	73.6111	60	33.3333	64.7222	64.4444	69.1667	80.2778	33.0556		58.6111	78.6111	74.1667	77.5	41.3889	84.1667	69.4444	38.8889	41.1111	46.1111	66.3889	66.6667	64.7222	79.4444	70.5556	68.8889	73.6111	45.8333	69.4444
2.5	43.0556	67.7778	85.2778	72.5	65.8333	66.6667	73.8889	57.7778	67.5	76.9444	62.5	70.8333	65.8333	56.6667	69.4444	70.5556	63.8889	58.0556	73.8889	0	54.7222	66.6667	74.1667	78.6111	15.5556	65.8333	38.0556	63.6111	71.3889		75.5556	74.4444	75	46.9444	66.9444	66.1111	69.1667	73.8889	73.6111	70.5556	71.9444	76.9444	74.7222	79.7222	12.5	47.7778	71.9444	72.7778	43.8889
3	69.7222	56.3889	73.6111	79.4444	77.2222	17.7778	53.6111	35	69.1667	31.3889	81.9444	63.3333	58.6111	64.7222	29.4444	54.1667	54.1667	26.3889	76.3889	76.9444	59.1667	70.2778	3.61111	65.5556	41.6667	66.6667	52.7778	84.4444	71.6667		69.4444	71.1111	46.3889	75.5556	53.3333	78.3333	71.9444	61.6667	80.2778	60.8333	65.8333	47.5	62.2222	29.1667	66.6667	72.2222	68.0556	73.6111	36.6667
3.5	78.0556	14.1667	73.8889	67.5	34.7222	68.8889	65.2778	55.8333	29.7222	78.6111	57.7778	71.1111	65	57.5	0	82.2222	60.2778	68.8889	61.3889	49.7222	63.8889	68.0556	74.4444	76.3889	79.1667	23.3333	74.4444	7.77778	74.4444		57.2222	26.9444	64.7222	73.8889	71.9444	63.0556	55.8333	63.3333	67.7778	81.1111	82.2222	65.8333	45.8333	27.7778	72.7778	72.2222	58.3333	69.1667	65.5556
4	63.0556	46.3889	42.2222	53.6111	73.0556	64.7222	63.3333	75	65.8333	70.5556	79.1667	53.0556	63.8889	35.8333	60.8333	49.7222	60	73.6111	80.2778	61.3889	41.9444	39.4444	41.1111	44.1667	72.7778	65.8333	80	15	46.9444		24.7222	47.2222	72.7778	54.1667	53.8889	67.5	64.4444	51.9444	50.5556	73.3333	62.5	69.7222	70	67.5	68.6111	65	69.7222	40.8333	67.2222
4.5	68.3333	63.0556	86.6667	77.7778	74.1667	32.7778	77.5	63.8889	75.8333	72.5	62.5	64.1667	16.9444	66.9444	72.7778	50.5556	68.0556	18.3333	41.6667	43.6111	74.1667	47.2222	73.3333	61.3889	78.0556	63.8889	69.1667	44.4444	58.8889		56.1111	16.9444	60.8333	75.5556	45	49.7222	68.6111	66.1111	56.6667	76.9444	57.7778	11.1111	48.0556	30	33.8889	14.7222	12.7778	47.2222	22.5
5	70.8333	74.7222	71.1111	73.0556	80.5556	34.1667	47.5	50	74.1667	0	36.6667	30.2778	34.1667	37.2222	21.1111	73.3333	79.7222	66.6667	61.9444	82.2222	66.6667	85.5556	78.3333	75.2778	3.05556	45.2778	34.4444	47.7778	75		36.3889	14.7222	57.5	80.8333	58.8889	65	56.1111	32.5	69.1667	10.2778	39.7222	80.8333	0	51.1111	20.8333	77.7778	0	25.8333	57.2222
Wake
time(h)	Saline	Saline	Saline	Saline	Saline	Saline	Saline	Saline	Saline	Saline	Saline	Saline	Saline	Saline	Saline	Saline	Saline	Saline	Saline	Saline	Saline	Saline	Saline	Saline	Saline	Saline	Saline	Saline	Saline		CNO	CNO	CNO	CNO	CNO	CNO	CNO	CNO	CNO	CNO	CNO	CNO	CNO	CNO	CNO	CNO	CNO	CNO	CNO
0.5	73.0556	81.9444	78.8889	33.3333	82.2222	62.5	56.6667	93.6111	70	96.1111	68.0556	63.0556	64.7222	100	74.4444	72.7778	100	87.7778	92.2222	87.5	74.4444	61.3889	45.2778	100	90.2778	70.5556	100	73.3333	100		100	71.3889	100	58.0556	58.3333	65.2778	71.6667	98.0556	71.6667	53.6111	79.1667	62.7778	71.1111	99.1667	70	49.7222	79.7222	100	76.3889
1	60.8333	65.5556	24.1667	9.44444	18.3333	67.7778	26.3889	15.8333	28.8889	20.2778	46.6667	33.8889	41.3889	63.6111	51.1111	26.6667	64.7222	29.4444	25.2778	34.1667	53.3333	36.3889	20.8333	82.2222	37.7778	15.8333	83.3333	30.8333	57.2222		70.5556	7.5	37.5	15	15.2778	13.6111	14.7222	10	18.6111	22.7778	63.3333	41.1111	42.5	88.6111	38.0556	21.1111	32.5	36.1111	22.2222
1.5	26.6667	29.4444	11.1111	18.0556	21.3889	13.0556	14.4444	13.3333	13.8889	16.1111	19.7222	37.2222	27.5	63.3333	28.3333	23.6111	46.9444	72.7778	24.7222	10.8333	39.7222	24.1667	16.6667	64.4444	15.5556	12.7778	66.9444	45	62.2222		43.6111	34.1667	35	11.1111	14.4444	11.6667	8.05556	15	15.5556	21.9444	39.1667	22.2222	27.5	25.5556	24.1667	31.1111	26.1111	17.5	11.6667
2	18.6111	27.5	16.1111	21.9444	50.8333	24.4444	25.2778	13.6111	10.2778	14.7222	16.6667	25.2778	20	32.5	31.3889	26.9444	24.7222	55.5556	95.2778	41.1111	23.3333	20.2778	19.7222	66.6667	27.2222	32.5	23.3333	8.05556	62.7778		38.6111	11.3889	21.9444	16.1111	44.1667	7.22222	24.4444	55.8333	54.7222	49.4444	23.0556	25	11.6667	15	13.6111	14.7222	16.1111	54.1667	19.7222
2.5	48.8889	30.5556	13.0556	14.1667	25.2778	24.1667	13.0556	33.8889	20.5556	18.6111	18.3333	17.2222	21.3889	40.2778	25	21.1111	22.5	32.7778	14.7222	100	40	15.5556	18.3333	10.5556	84.4444	16.1111	61.9444	26.9444	19.1667		15.5556	13.6111	23.3333	53.0556	20.2778	16.9444	18.8889	20	13.8889	22.2222	12.2222	11.6667	23.0556	11.9444	85.5556	46.9444	20.8333	10.8333	46.3889
3	23.8889	36.6667	25	16.1111	10.8333	81.3889	41.1111	65	22.5	60.8333	18.0556	16.9444	28.6111	23.3333	64.1667	43.6111	42.5	73.6111	13.8889	18.8889	40.8333	21.6667	96.3889	32.7778	51.9444	30.8333	41.3889	8.61111	24.7222		28.8889	16.3889	43.6111	15.5556	44.1667	21.6667	21.6667	30.8333	12.5	20.8333	16.3889	38.8889	26.6667	57.7778	27.5	13.3333	21.1111	15	63.3333
3.5	15.8333	85	13.8889	25.5556	56.3889	25.8333	28.0556	37.2222	60.5556	14.7222	32.5	17.7778	16.1111	25.2778	100	10	39.7222	25	28.6111	40.5556	26.9444	19.4444	13.0556	10.5556	5	76.6667	17.2222	92.2222	8.61111		34.7222	73.0556	35.2778	13.8889	13.6111	22.2222	31.1111	25.5556	15.5556	5.83333	11.6667	17.2222	52.7778	72.2222	20.5556	16.3889	26.1111	19.7222	28.8889
4	24.7222	53.6111	56.9444	40.5556	20.5556	15.2778	15.2778	16.1111	28.6111	10.5556	15	33.3333	30.5556	64.1667	39.1667	40.2778	33.6111	10	5.27778	38.6111	49.4444	52.2222	58.8889	40.2778	25	20.5556	6.94444	85	47.2222		74.4444	52.7778	27.2222	37.7778	43.0556	19.7222	23.6111	47.5	45.2778	11.1111	22.5	21.9444	23.0556	25.5556	19.4444	21.9444	15.5556	51.9444	19.4444
4.5	30.2778	31.6667	9.72222	13.0556	18.3333	63.3333	13.3333	21.3889	15.2778	17.5	21.3889	33.0556	83.0556	20	10.8333	49.4444	16.3889	81.6667	55	56.3889	19.4444	52.7778	23.3333	34.1667	12.2222	28.6111	20.8333	53.3333	28.8889		43.8889	83.0556	31.9444	13.6111	39.7222	49.4444	20.8333	22.5	39.7222	13.3333	34.7222	88.8889	51.9444	66.3889	57.2222	76.6667	87.2222	51.6667	77.5
5	18.6111	20.2778	24.7222	15.5556	15.8333	65	41.6667	47.5	24.1667	100	61.9444	69.4444	65.8333	60	78.3333	24.1667	18.8889	18.8889	18.6111	14.1667	28.8889	8.88889	16.6667	15.5556	96.9444	44.1667	65.5556	47.5	21.1111		56.1111	85.2778	38.3333	12.7778	26.6667	31.3889	29.4444	67.5	23.8889	89.7222	54.7222	13.8889	100	48.0556	79.1667	17.7778	100	68.8889	42.7778
REM
time(h)	Saline	Saline	Saline	Saline	Saline	Saline	Saline	Saline	Saline	Saline	Saline	Saline	Saline	Saline	Saline	Saline	Saline	Saline	Saline	Saline	Saline	Saline	Saline	Saline	Saline	Saline	Saline	Saline	Saline		CNO	CNO	CNO	CNO	CNO	CNO	CNO	CNO	CNO	CNO	CNO	CNO	CNO	CNO	CNO	CNO	CNO	CNO	CNO
0.5	0	0	0	0	0	0	0.833333	0	0	0	0	0	0	0	0	0	0	0	0	0	0	0	0	0	0	0	0	0	0		0	0	0	0	1.11111	0	0	0	0	0	0	0	0	0	0	1.38889	0	0	0
1	0	0	0	11.1111	10.8333	0	15	4.72222	8.05556	1.94444	0	0	2.77778	0	6.66667	1.94444	0	3.88889	5.83333	0	0	0	8.05556	0	3.61111	3.33333	0	5	0		0	3.61111	0	0	3.88889	5.55556	11.1111	1.38889	4.72222	3.33333	0	1.38889	1.66667	0	9.44444	5.27778	0.833333	0	3.05556
1.5	6.11111	7.22222	17.7778	11.1111	6.66667	10.5556	11.6667	13.0556	6.11111	12.5	11.3889	5	15.2778	0	8.33333	5.83333	0	0	2.22222	5	0	5.55556	2.5	0	7.22222	11.3889	0	5.83333	1.38889		0	6.11111	7.77778	14.4444	5	6.66667	5.27778	6.38889	8.05556	3.88889	5.83333	1.38889	5	3.05556	11.3889	8.33333	8.88889	10.8333	11.6667
2	4.72222	3.88889	5	8.61111	0	15.2778	12.2222	9.44444	6.94444	5.55556	9.16667	8.88889	13.6111	0	12.5	9.44444	10.2778	0	0	2.77778	6.94444	6.11111	20.2778	0	7.77778	3.05556	7.5	11.6667	4.16667		0	10	3.88889	6.38889	14.1667	8.05556	6.11111	5.27778	4.16667	4.44444	10.5556	8.33333	23.6111	5.55556	15.8333	16.1111	10.2778	0	10.5556
2.5	8.05556	0	1.66667	11.6667	6.66667	9.16667	12.2222	8.33333	11.9444	4.44444	19.1667	11.1111	12.7778	3.05556	5.55556	7.77778	13.6111	9.16667	11.3889	0	5.27778	17.7778	7.5	10.8333	0	16.9444	0	9.44444	9.16667		7.77778	11.9444	1.11111	0	12.7778	16.9444	10.5556	6.11111	12.2222	7.22222	15.8333	10.5556	2.22222	7.22222	1.94444	4.72222	7.22222	15.8333	9.72222
3	5.55556	6.94444	1.38889	3.05556	11.3889	0.833333	5.27778	0	8.33333	7.77778	0	19.1667	12.5	10.2778	5.27778	1.66667	3.33333	0	9.72222	4.16667	0	8.05556	0	1.66667	6.38889	2.5	5.83333	6.94444	3.05556		1.66667	11.9444	10	8.88889	2.22222	0	6.11111	7.5	6.38889	18.3333	17.5	13.6111	11.1111	13.0556	5.83333	14.4444	10.8333	11.1111	0
3.5	5.55556	0	12.2222	6.38889	8.88889	5.27778	5.83333	6.66667	9.44444	6.66667	9.72222	11.1111	18.8889	16.6667	0	7.77778	0	6.11111	10	9.72222	9.16667	12.5	12.5	13.0556	15.8333	0	8.33333	0	16.9444		8.05556	0	0	12.2222	14.1667	14.7222	12.2222	11.1111	16.1111	13.0556	4.44444	16.9444	1.11111	0	5.55556	10.8333	15.5556	10.8333	5
4	10.5556	0	0.833333	5.83333	6.38889	20	21.3889	6.94444	5.55556	18.8889	4.72222	13.0556	5.55556	0	0	9.16667	6.38889	16.3889	14.4444	0	8.61111	8.33333	0	15.2778	2.22222	13.6111	13.0556	0	5.83333		0	0	0	8.05556	1.11111	12.7778	10.8333	0	3.88889	14.7222	14.7222	8.33333	6.94444	6.66667	10.8333	12.2222	14.7222	7.22222	13.3333
4.5	1.38889	5.27778	3.61111	8.61111	7.22222	3.88889	8.88889	14.7222	8.88889	10	15.5556	2.22222	0	12.5	14.7222	0	15.5556	0	3.33333	0	6.38889	0	3.33333	4.44444	9.72222	7.5	10	2.22222	12.2222		0	0	7.22222	10.8333	14.7222	0.833333	10	11.3889	3.61111	9.72222	7.22222	0	0	3.61111	8.33333	8.61111	0	1.11111	0
5	10	3.61111	4.16667	10.5556	3.61111	0	10.8333	2.5	1.11111	0	1.38889	0	0	2.77778	0	2.22222	1.38889	14.4444	19.4444	3.05556	4.44444	5.55556	5	9.16667	0	10.5556	0	4.16667	3.33333		7.5	0	3.88889	6.38889	13.6111	3.61111	14.4444	0	6.66667	0	5	4.16667	0	0.833333	0	3.88889	0	5.27778	0
[truncated: 10 more columns]

## Sheet: Fig3i
	R134L control	R134L control	R134L control	R134L control	R134L control	R134L control	R134L control	R134L control	p130PH	p130PH	p130PH	p130PH	p130PH	p130PH	p130PH	p130PH
NREM	19.2438	7.69676	7.44709	8.0539	10.4282	8.48765	16.3542	19.892	-2.82407	10.1235	1.55864	-0.115741	7.66975	0.162037	4.33642	9.49074
Wake	-22.4846	-8.31019	-8.76323	-7.95718	-12.9051	-8.13272	-18.6458	-21.7438	3.20602	-9.25926	-1.14198	-0.70216	-9.59877	-0.960648	-4.62963	-12.608
REM	3.13272	0.648148	1.26984	-0.0835	2.47685	-0.50926	2.28009	1.80556	-0.347222	-0.725309	-0.540123	0.91821	2.00617	0.763889	0.339506	3.10185
