# Supplementary material for: Microglia regulate sleep through calcium-dependent modulation of norepinephrine transmission
Source: Nat Neurosci. 2024 Jan 18;27(2):249–58. doi: 10.1038/s41593-023-01548-5 (PMC10849959; doi:10.1038/s41593-023-01548-5)
Supplement: Supplementary file 14 — Statistical source data. [file 41593_2023_1548_MOESM14_ESM.xlsx]

## Sheet: Fig_4a
t-bin=5 sec	GCaMP6s (z-score)	ROI#1	ROI#2	ROI#3	ROI#4	ROI#5	soma		brain state (rem=1, wake=2,nrem=3)	EMG (amplitude)		EEG-spectrum
		2.37007	0.83523	1.4488	-0.318183	1.64236	-1.54203		2	19.0792		13.6895	9.0727	4.94734	4.02034	6.31197	9.51805	8.72305	4.69043	3.07473	4.40769	4.28638	2.00736	1.34152	2.27503	3.7913	8.3273	12.4312	9.15452	6.03229	3.39845	2.76021	3.52206	4.0922	6.39165	10.9203	26.1169	40.1613	31.2278	12.0505	5.44823	5.72918	9.50963	11.8816	10.9805	10.5255	9.89411	8.58063	9.35212
		2.38023	0.00230264	1.65653	-0.582261	-0.380884	-1.83493		2	36.0176		8.41247	9.16453	9.31094	10.1659	10.8302	13.8194	15.1185	9.2455	5.07901	5.9094	6.92013	5.33283	3.98254	5.0009	5.75501	7.01231	10.9822	9.40835	6.93442	5.83288	4.95721	4.78686	9.25324	15.9525	17.4965	18.1368	19.964	17.2833	11.1743	11.5429	13.878	17.4307	17.2024	14.7104	13.1015	12.7888	14.2137	16.6255
		2.0755	0.213393	1.60843	-0.635953	-0.145364	-2.45332		2	11.8026		9.00608	10.6048	10.6841	10.0925	8.92936	9.88049	12.6637	8.97958	5.1987	4.66101	5.40498	6.20912	7.43188	8.83833	8.2586	7.39464	9.22279	7.87569	5.74534	6.61143	8.54262	8.79131	10.2254	14.1695	14.9257	13.7643	13.5888	11.4397	7.82747	9.09861	15.653	20.6032	16.3801	9.80007	7.36906	7.89192	9.23137	11.5146
		1.97776	0.636954	1.29196	0.831721	0.693557	-1.11408		2	6.90064		3.76351	4.48885	4.33265	6.02874	5.75777	5.94184	8.30265	6.66457	4.10719	2.77401	2.81539	4.20239	5.2626	5.08073	4.82251	3.81674	4.88838	4.46699	3.88069	6.83304	11.0859	12.1736	10.1444	7.82067	8.3862	11.0325	11.9347	9.12036	3.72342	4.13056	9.60654	14.6645	9.0206	3.88537	4.30802	7.27178	9.36288	10.2507
		0.815323	0.147265	0.991183	0.918628	0.64603	0.977823		2	13.498		3.32592	2.96713	3.34595	5.82287	6.98634	5.99149	5.69746	4.66524	2.84814	2.93914	3.43585	3.67503	3.67821	3.78069	3.99832	3.38999	3.35386	3.62513	4.43677	6.6767	9.07282	9.08054	5.98453	5.12247	7.41347	8.66667	7.48537	5.53705	4.10838	3.44225	7.62623	11.6497	7.50941	3.45684	5.34806	8.0582	10.4715	17.6627
		1.30445	0.0852361	1.62803	0.0490156	-0.559976	1.41071		2	40.709		5.02134	4.20162	3.49728	5.60592	7.08734	7.09793	6.02833	4.73628	3.77423	4.27615	5.05525	4.3896	2.97101	2.92893	4.14106	4.07774	3.85059	4.35407	5.27007	7.65494	9.39433	9.04112	6.78443	5.45395	6.86675	8.57344	7.96254	8.61421	8.00021	5.331	6.28197	9.08984	6.51492	7.65579	12.228	14.1343	13.3807	14.0981
		1.0123	-0.0880927	1.77272	0.285887	0.0278471	1.01116		2	14.1341		5.01217	4.20441	3.10006	4.23069	6.40161	9.50552	10.8539	9.45037	7.27566	6.09218	4.97291	3.71444	2.33557	3.02465	5.3916	5.61314	6.78585	8.37072	10.2972	12.2337	9.40627	6.69537	6.16065	7.68054	10.0618	11.4357	8.56698	6.15939	5.21824	4.91146	7.6603	8.68033	8.33248	9.20968	11.739	14.0909	14.5513	10.5606
		1.49377	-0.189185	0.942098	-0.041029	0.292349	1.09443		2	13.0119		4.88147	4.2717	3.63556	4.67298	4.89054	6.97904	9.11442	7.90889	5.51092	4.01603	3.64762	3.7931	4.23837	6.69099	9.10198	10.2803	11.3078	10.3141	8.76898	8.30735	5.55459	3.12273	4.30258	7.73273	10.7314	10.2303	6.47787	3.24483	2.65194	4.18895	7.10082	8.55	8.51722	10.5802	9.52055	8.88874	10.8969	8.87586
		1.68193	-0.229044	0.904806	-0.624495	0.814916	0.783149		2	14.3797		3.41883	4.59365	6.66959	8.6152	6.85242	3.99093	3.84081	4.20866	3.48003	3.34594	4.88864	6.99729	7.37215	7.65424	7.92019	7.03019	8.2099	7.03173	5.07011	5.77723	3.89995	3.79244	6.1425	10.0594	10.8194	7.52043	5.14767	4.5212	4.74675	5.03118	6.92419	8.32971	10.6678	14.5398	13.9495	11.1084	11.8963	12.6799
		1.61093	-0.588204	1.35465	-0.0350808	1.98409	0.833772		2	7.9258		3.79267	6.1844	7.75315	8.33514	6.49478	3.19395	1.73236	2.09756	2.65807	3.72856	6.47528	8.2775	7.60005	6.86211	5.83571	4.9848	5.30581	5.46698	6.66648	8.5527	6.71526	5.04772	7.24419	9.15238	7.95052	6.91434	8.25381	9.51133	10.1844	8.47582	7.625	8.79875	10.0005	13.2179	14.7696	15.6393	14.782	12.6227
		1.26319	-0.268222	1.922	0.228091	1.72865	0.710749		2	9.85396		5.27457	5.4351	4.04456	3.56868	3.36349	2.22263	2.34155	3.14581	3.33917	3.91218	4.78561	5.51589	4.3561	4.41447	4.23562	4.30199	5.0315	4.5592	4.68323	6.55127	5.11113	5.62117	8.80983	9.49737	7.37242	9.78441	12.1356	10.8484	10.2296	8.84512	8.23794	7.51486	7.35782	9.33242	12.5522	16.7424	17.453	13.4654
		1.295	0.692264	1.7343	0.0247019	0.68712	0.307668		2	7.0437		10.6665	7.5555	3.85329	3.79491	4.35521	3.88733	4.29835	4.56754	4.65034	5.15644	5.9433	5.70605	4.92821	6.75066	7.05669	6.89309	5.95008	4.17946	4.45042	6.89505	5.77654	4.24791	6.06285	6.89097	6.13165	8.30062	8.72576	6.52197	5.92691	7.51804	10.4444	11.9603	10.7786	10.6328	10.4418	12.1675	12.4107	11.6619
		1.00523	0.693532	0.834018	-0.6388	-0.347924	0.377031		2	12.6254		7.50112	5.41699	2.59438	3.25248	4.64829	5.42233	6.59179	6.77923	6.30735	5.58121	5.25308	5.75099	7.03357	9.13192	9.24732	8.61286	6.29591	4.15967	5.20558	6.61569	4.49258	2.96349	3.72194	4.97905	5.04013	6.75174	6.95993	5.2295	4.74665	7.15887	14.0599	17.9642	15.542	10.9658	7.40667	7.64605	10.8104	12.5049
		1.33377	0.365134	-0.477008	0.132127	0.622798	0.643883		2	10.1872		5.5722	4.27055	3.39314	4.21326	5.62519	6.2791	6.17033	6.10318	6.3175	5.03977	4.0123	6.42442	9.26407	10.8656	12.2117	13.7027	11.156	8.84781	9.23533	8.75736	5.25558	3.08637	3.76383	5.91059	6.76499	8.21038	9.19823	6.50387	5.38399	9.04054	15.088	15.1145	10.7645	6.8144	5.65708	8.36343	11.3938	11.5825
		1.34126	0.421555	0.562117	0.209306	0.868154	0.889427		2	13.1935		6.11305	4.44297	3.3676	4.03897	5.25785	6.5788	6.76102	5.36306	4.8719	4.571	5.68374	9.09786	10.0384	6.902	6.00358	7.5783	7.01927	7.73238	8.11226	6.44622	4.59683	3.77987	7.16122	12.0994	11.5028	10.4097	10.3281	7.95287	6.88933	10.2399	14.8836	11.1122	7.27305	6.39562	8.73845	9.51132	11.1988	11.6129
		0.94062	0.0224774	1.84056	-0.721623	0.68391	0.884515		2	55.3609		7.38786	5.23154	3.82675	3.8287	4.07824	5.24676	5.93807	5.56635	4.40026	4.16586	6.00469	9.26204	9.58652	6.28157	6.46272	7.90906	8.36498	8.91492	7.77543	5.46362	4.79403	4.16524	5.9226	9.99727	9.93807	8.4706	8.09008	7.50451	8.02354	9.66743	10.9854	8.80391	7.00473	8.51317	12.9234	11.7279	10.4383	12.0846
		1.90264	0.21627	1.21605	-0.782928	1.42768	1.14022		2	72.7927		13.667	10.3437	6.63794	4.08334	3.85572	4.39249	4.90552	5.49789	5.43632	4.84399	4.58821	7.65299	10.1554	8.41122	8.14227	8.64549	8.55664	8.34766	7.76279	8.91469	8.62608	6.09195	3.80361	4.83303	6.80932	6.51594	4.89036	6.52732	10.1691	9.8149	6.55453	4.23079	4.98565	6.51478	10.2606	9.62022	8.64347	9.88423
		1.74338	1.04258	1.1501	-0.662141	1.20035	1.1515		2	21.2034		10.5878	11.678	12.4981	9.19255	7.37641	6.53384	5.56293	4.87363	5.0191	5.18366	6.0119	9.49376	12.3049	8.12572	6.55214	6.75618	9.8289	9.47663	11.1299	15.1344	14.6315	9.82049	5.62475	6.11728	8.01313	6.95675	5.89083	8.81489	9.89412	8.16807	4.3176	4.40483	9.2857	12.2276	12.1926	10.5938	8.71257	10.0145
		1.88368	0.368538	-0.33317	-0.401232	1.39733	1.08508		2	7.93966		9.18665	10.9863	14.8654	12.4926	9.13672	7.71538	8.43103	8.66142	5.08208	5.5847	9.1458	14.6057	15.4693	11.7042	10.6257	11.693	11.8679	8.8089	8.37031	12.0757	11.6902	9.47869	8.5153	9.77043	9.51432	6.96561	6.58967	9.25295	8.63903	7.32566	6.59909	6.56279	10.8981	13.2698	11.2034	9.41495	7.09812	8.42766
		2.27543	0.271438	-1.12479	-0.583936	1.33343	1.61821		2	6.92839		8.73689	8.97661	11.9725	11.5522	8.11975	5.31431	9.54379	13.1309	8.97681	6.08517	8.96032	11.5103	11.5469	11.6983	15.09	16.1416	14.3414	10.94	11.0164	10.5276	8.57091	7.47203	8.93831	10.2712	7.73007	6.14675	6.75744	7.96076	6.79032	6.2647	6.47314	7.39261	12.9805	13.5077	7.62391	5.58338	6.75431	10.7035
		1.52699	-0.709581	-0.547042	-0.232941	2.06378	1.21022		2	11.1339		4.95293	5.88513	7.1164	7.37544	6.12464	4.23701	5.47221	8.4547	6.4225	5.25756	6.58184	7.35762	4.91346	5.15234	6.26342	8.53572	9.97325	11.5646	10.96	7.98784	5.81191	6.11106	8.10125	7.94996	5.6281	6.58457	7.97994	8.42895	7.26415	6.5968	7.8584	8.98744	13.4072	13.5255	8.37626	10.5908	15.3564	17.2658
		2.277	0.025499	0.74799	-0.294252	1.85806	0.574598		2	25.3387		3.81121	6.16732	6.40192	5.33428	4.37239	4.19688	4.8635	5.10974	4.77646	4.97771	7.32312	7.68194	5.3669	4.47832	4.30505	4.80172	5.14884	5.66328	5.70935	5.97897	7.08965	8.30658	9.84036	8.74033	5.63513	5.84551	7.47693	9.90779	10.9584	8.92565	8.81656	9.62207	11.3708	11.9929	13.009	17.8921	19.7026	19.0502
		2.43601	0.0768673	0.592285	0.279892	0.0735877	0.533288		2	10.7022		2.70556	3.56997	3.76012	2.88376	2.26902	3.74272	6.33062	6.49652	4.92066	5.0407	6.3525	6.1985	3.98824	3.02457	2.88551	4.91146	5.90703	5.91318	5.00877	5.18001	5.17974	4.69578	6.70804	6.41204	4.91285	4.78435	6.75188	12.0795	15.0644	12.5337	12.9222	14.4304	14.7237	11.879	11.0084	12.5695	14.7901	18.4507
		2.18313	-0.271601	0.902394	-0.141069	0.334333	0.145252		2	10.3802		2.55481	2.33755	2.81186	2.31294	2.16493	3.03243	4.09841	4.41952	4.15026	6.78254	8.48921	6.97277	5.68502	3.63218	3.10296	5.18503	7.33261	7.80419	6.59091	6.49561	6.44161	5.19975	6.26129	6.11204	4.78061	4.52366	5.35377	9.14881	12.2899	12.3811	14.6502	17.5901	17.7723	13.786	10.4179	7.83089	10.0799	17.0564
		2.21293	-0.0807709	0.638685	-0.222569	-0.0928085	0.190085		2	11.2763		2.44075	2.58286	3.12393	3.37613	4.76559	4.69575	4.05243	3.987	4.94692	8.78856	12.1751	11.6219	9.51066	6.38053	4.23183	4.13365	4.3114	5.61642	6.3707	7.5145	7.83531	8.02164	9.56915	8.04877	6.50304	5.52824	6.34981	9.60971	10.9042	11.5415	13.2485	14.3481	13.0774	9.25289	8.82024	11.8372	13.5102	13.8018
		2.61676	-0.443453	0.359095	0.488444	2.12838	0.102942		2	6.1907		3.7249	3.97749	4.57599	5.31475	6.46448	5.54269	4.21307	5.65564	6.0314	5.93781	6.8552	7.20235	7.7874	6.26119	4.89123	6.31326	9.07039	10.4855	9.94857	9.49629	9.00393	9.52402	11.7482	10.6175	8.10728	7.0442	4.94587	5.26659	7.36957	9.30771	9.92439	9.56861	8.92142	8.77852	13.6752	21.9033	26.0199	21.7212
		2.2177	-0.0566547	0.0675192	0.650979	1.34652	0.377235		2	5.15958		4.79215	5.03385	5.51104	5.0919	4.90314	3.63702	3.54816	4.55885	5.18808	4.30302	4.26289	5.24221	8.38018	8.74451	7.77719	11.0588	16.4004	17.5292	13.7446	8.41609	6.15893	6.67978	10.1799	11.3473	9.92446	8.44718	6.52795	6.61847	9.34161	11.9065	9.93064	6.41685	7.83737	15.0512	19.0426	20.3992	18.5122	18.0193
		3.41195	-0.122807	0.309469	-0.408735	1.13869	0.373313		2	3.15626		7.193	6.13802	5.70919	5.12855	4.69079	3.51912	2.67003	3.42748	5.6805	7.60797	7.94217	6.32251	6.65197	6.82537	6.57594	6.85258	8.88754	12.1742	12.6544	8.82816	5.98348	4.39853	4.83784	5.54804	4.212	4.57701	5.70132	7.68617	8.89179	9.82038	10.9387	8.92834	11.1785	23.0195	30.8749	28.4084	18.46	14.2587
		3.88207	-0.516321	-0.459918	-0.4689	0.466207	-0.179182		2	2.96154		7.13445	6.3885	5.34499	5.37462	6.30157	4.88723	3.47834	5.17613	8.50986	10.9829	10.5005	6.83904	4.29563	3.75159	4.68976	4.56273	3.84443	3.87615	5.10227	4.04274	4.43516	3.47314	4.15306	5.02931	5.31441	4.54926	7.43886	9.1996	9.46186	11.1933	16.0259	15.5444	11.2597	13.3706	16.7999	15.4576	7.98211	5.8511
		3.00276	-0.330677	0.472338	-0.508966	0.0560156	0.0505567		2	5.78857		7.18813	7.82972	7.37335	6.57763	6.42892	5.38337	6.61292	11.5745	10.8303	8.04243	8.38874	6.20467	4.34006	5.28807	5.89728	6.3648	5.1483	3.1879	3.05228	4.56844	4.87346	4.49663	6.9525	9.59493	10.828	10.9847	13.8955	13.4503	9.48062	8.89312	12.8298	14.4669	13.8246	16.3032	15.2396	16.3648	8.28008	5.78342
		2.65107	-0.0440108	1.24709	-0.432503	-0.527656	0.438024		2	16.7229		5.06686	6.60796	7.82616	7.85658	6.75564	5.21068	10.0636	18.7811	16.4923	9.72035	9.82414	10.2616	8.45257	8.32328	8.26914	7.62369	6.56609	4.68135	5.79892	9.12151	7.48055	5.00071	6.07107	7.65876	10.2867	12.4181	16.8143	15.341	10.758	7.36612	6.4055	9.32941	19.7578	29.9984	32.9323	32.6041	22.9426	15.3666
		3.28145	-0.389807	0.34408	-0.53437	0.776412	0.438864		2	30.5338		4.09871	4.87186	5.6952	6.73781	5.92426	4.40142	5.77849	11.6598	10.3836	5.85334	6.55483	8.5121	8.61707	7.99219	8.57602	9.9025	8.74262	8.18364	10.3956	14.681	12.8823	8.70847	6.23981	4.90724	6.3577	10.3636	14.4473	13.5887	9.76721	6.87965	5.0799	4.89492	13.4709	22.8204	23.5532	25.9908	20.8198	18.272
		3.82594	-0.358065	-0.261339	-1.46121	0.0803151	-0.0408335		2	13.8275		6.67924	7.43404	8.27948	8.5164	7.36468	6.02175	7.1158	8.74422	7.69565	4.41822	3.50558	5.75483	8.41721	8.954	12.0239	13.3238	11.71	10.12	7.49899	8.62848	8.38342	8.38025	7.9684	7.26431	8.22854	10.9873	14.3474	14.3695	11.4414	10.2022	10.0861	7.58016	8.94144	9.91241	8.63702	7.71865	9.21777	12.5505
		2.3796	0.317929	-0.15992	-1.22361	0.771595	-0.350308		2	8.77666		3.64231	5.51109	6.82786	7.98462	6.38024	6.04989	7.69659	9.12667	8.78107	6.60185	4.822	6.8383	10.6268	10.8989	13.8221	15.3769	15.2546	13.3437	7.41326	5.03798	6.19298	9.21729	11.1719	11.7862	12.9	12.4858	11.5087	11.5097	10.9494	13.6789	16.1512	10.0207	7.47352	7.31728	7.83694	8.51352	7.81865	9.93199
		1.65124	0.0622193	0.916449	-0.8844	1.0815	-0.374657		2	11.6408		6.03301	6.74509	8.02432	8.81465	7.46048	7.06638	9.21076	9.20998	9.45275	8.17407	7.05907	8.41097	11.4109	12.0041	13.2549	12.5953	11.563	12.8048	6.7101	3.34784	5.52601	12.3915	15.1505	13.8189	14.7172	14.509	11.1015	9.56544	10.4993	17.4628	19.6536	12.3224	7.89712	10.0857	15.8825	20.8313	20.473	16.4612
		2.2488	-0.460257	1.22915	0.0204846	0.999976	-0.0187802		2	11.064		13.4514	10.7718	10.1186	11.1853	10.5994	9.55596	10.3941	9.85772	8.81107	9.31817	8.27938	7.20254	7.72818	7.99224	10.1384	9.31978	10.8123	14.995	10.8656	4.64079	6.078	12.8144	13.3527	10.4267	12.853	13.8245	10.6027	8.84996	12.1353	18.1358	17.4839	12.1059	12.1914	15.0443	18.7469	23.4238	23.0804	18.2003
		3.01188	-0.127345	0.487179	-0.202706	1.72447	-0.233118		2	19.1028		9.43442	7.24382	7.93797	9.86057	10.1016	7.51195	6.50343	6.40169	7.69011	8.10461	6.78582	4.33906	4.26139	4.40549	6.54094	8.25557	6.7043	8.2064	6.0896	5.20455	7.01104	10.8837	12.6153	9.6151	7.76344	6.99471	5.63796	7.38309	9.25442	12.2932	10.6416	9.33664	10.039	11.2511	12.9085	14.8621	12.7659	8.79961
		2.94724	-0.295261	0.336789	-0.311057	2.08204	0.162855		2	17.1446		5.82671	5.77847	5.17391	4.40406	5.71917	5.36031	4.52827	4.99179	6.58752	8.42175	6.99686	6.39101	6.95865	5.74482	8.92749	12.0783	10.4201	6.53848	4.93704	5.96874	7.09456	10.4273	16.2518	15.6213	9.89134	6.67092	11.1993	13.7474	12.9488	11.8176	9.86133	8.92454	9.19695	8.93783	10.4728	15.0737	12.2503	5.50791
		3.45018	-0.764968	-0.171189	-0.532541	1.37115	0.83773		2	28.5291		7.31166	8.47801	6.46361	4.35899	5.63075	6.28478	4.87627	3.50546	4.6691	6.86499	8.64536	10.3525	10.542	6.53277	5.60874	7.94487	8.39693	8.02453	7.35263	7.98604	8.49854	6.41766	9.87161	14.1576	13.9309	15.8301	22.5812	22.1169	14.863	10.4207	7.77188	8.07256	9.54133	12.665	14.5543	18.3336	15.5612	6.87684
		3.45417	-0.964856	-0.580075	-1.03203	0.924742	0.914628		2	21.2009		7.67554	7.45492	5.47186	5.19005	5.31467	4.57454	3.49198	3.04933	3.59536	4.81396	4.79723	5.52945	6.28086	4.77132	5.02958	6.47113	6.57006	7.11477	7.28587	9.11599	10.0317	6.57881	6.4076	10.8709	12.1123	12.6791	18.1641	17.1959	12.0895	10.1862	9.13801	10.106	13.471	17.6228	14.3064	11.1009	9.08707	7.04338
		2.80839	-0.760147	-0.243083	-0.211224	0.0980328	0.459149		2	20.1429		6.92026	6.6725	7.13646	7.44364	5.93898	3.82322	3.26785	3.50126	4.53447	5.70653	4.46853	3.20243	3.38977	5.6673	12.0103	17.3168	13.7886	9.48709	6.78738	6.86013	7.54107	7.02464	7.91059	9.3872	9.74956	6.98305	7.6756	10.3564	12.6401	15.9115	15.3272	14.855	17.5332	20.3785	13.8394	7.41482	8.87412	10.6948
		2.0745	-0.987296	-0.898906	-0.0928571	1.18594	-0.45109		2	27.285		7.56418	7.33384	7.90224	8.35224	6.83866	6.25241	5.18624	3.56261	4.16226	5.55627	5.29867	4.58993	4.41529	7.04464	15.5057	21.503	16.0204	9.84616	6.68563	5.94182	6.43175	9.45586	10.5433	11.4959	13.0154	8.87367	5.47009	8.18831	10.3926	11.4521	11.163	9.85656	11.2517	12.3258	8.38398	6.99574	9.25265	8.86101
		2.49009	-0.365433	0.327446	-0.240248	1.16315	-1.41515		2	27.5373		6.77468	6.11003	8.27129	7.66029	5.33501	4.79838	4.95433	3.44675	3.23684	4.07346	5.15414	7.30325	6.6819	6.07528	9.42804	12.1068	9.17755	6.76206	6.07571	6.58465	6.62781	11.1624	14.3371	14.1345	14.1297	9.78028	6.67286	9.84077	10.8415	10.363	12.029	13.7539	13.88	12.2272	8.95504	9.21398	11.9399	9.32945
		3.00947	-0.125782	1.33949	0.0807746	0.50354	-0.664143		2	17.9376		5.79078	5.07199	7.35332	6.70531	3.79294	3.30544	4.00708	3.5263	3.92854	4.75674	6.6217	7.9691	6.8379	5.33194	6.47034	7.85423	8.15176	8.53533	7.67691	7.51389	7.01138	9.28727	12.3239	12.5375	11.1046	8.97327	7.49018	7.31228	6.33877	4.89353	6.02637	7.3069	9.89785	10.0596	7.42661	6.09987	7.65761	8.22588
		3.00354	-0.347585	1.32481	0.0324621	0.687611	-0.36424		2	17.8937		3.1604	4.17183	8.01074	7.98244	5.77554	5.44881	3.99878	3.60656	5.22549	7.64178	7.83241	6.01225	4.27139	4.80872	5.28424	5.57705	7.62434	11.1281	9.52825	6.81507	6.0286	7.55706	8.0879	7.84582	7.36891	6.88079	5.98031	5.24101	3.22802	3.11613	4.09979	6.89528	10.8688	10.3544	6.51594	5.40337	6.68953	8.86162
		2.77293	-0.473264	0.834995	-0.449195	0.839601	-0.383005		2	16.8934		4.09461	6.54996	12.1392	11.7289	8.6522	7.11704	5.37557	4.47273	5.41604	7.31574	7.10616	4.83624	4.3898	6.86977	8.67062	6.50616	5.97038	10.0562	9.60802	5.80645	6.39739	8.96434	7.89293	6.48249	5.42636	4.18891	4.79313	6.2346	7.24997	5.57026	6.81385	12.3882	18.3665	17.298	12.5087	9.50889	8.2687	9.4284
		3.19673	-0.785205	0.554079	-0.508292	2.05433	-0.570381		2	23.0191		7.42332	7.48019	10.1768	9.13705	6.29752	6.83397	5.55104	4.91049	4.45348	4.20208	4.64977	4.13217	4.11981	6.61201	8.99677	7.73193	6.39209	7.35187	6.43276	3.44797	4.59985	7.10952	6.73115	7.17247	7.13978	6.15432	6.14632	9.69043	12.9884	8.86261	6.27848	9.49825	13.0981	12.9884	11.9258	12.1906	10.2581	8.42229
		2.80388	-0.721359	1.02461	0.0496327	0.539595	-0.57501		2	10.1841		6.66503	6.24879	7.91655	6.29223	5.44315	7.04956	8.42915	7.86137	5.19552	4.78641	6.34698	6.92328	5.10412	4.22481	5.29724	5.7111	7.12504	6.03671	3.74271	3.86626	4.97553	6.0799	5.377	6.97731	7.41498	5.88929	5.65503	9.09655	13.8705	9.66929	6.88482	6.50521	8.73673	10.077	12.3961	15.8461	11.9378	6.93887
		2.29399	-1.02568	0.917049	-0.209282	0.906474	-0.814076		2	9.2894		5.5366	5.81956	7.56029	6.58266	6.81924	11.4409	15.8392	14.6168	8.52178	5.8623	7.4467	6.89051	4.76583	3.52142	3.86078	6.00182	9.90726	10.307	8.38188	7.42819	7.88725	8.27864	6.77709	6.57703	5.65197	3.39222	3.81823	7.42616	11.0753	12.3144	14.0652	14.7352	12.8999	12.013	13.141	16.0494	11.1792	6.28404
		1.70528	-0.784059	0.567093	-1.02304	0.812923	-1.28653		2	10.9343		3.12722	3.79192	5.40342	5.55079	7.93252	12.2052	14.6829	12.7822	8.03329	7.86652	7.11759	5.00203	3.78864	3.85579	4.46244	6.39889	10.2739	12.9925	12.6381	11.1912	11.1005	11.8036	8.97941	7.23611	4.59036	2.81778	2.98843	4.81584	6.47414	10.1992	21.5551	26.1836	19.5329	15.9815	14.4919	12.5252	9.79355	8.51462
		1.71787	-0.65423	0.872831	-0.615695	-0.82608	-1.28494		2	11.7661		5.95316	6.58673	5.32139	4.46766	5.62274	8.02381	8.49175	6.25392	6.75709	10.0291	8.58014	4.87753	3.4796	4	5.02907	5.8776	6.22744	8.36951	10.8313	9.69492	9.17643	10.94	13.4662	12.6345	9.07205	6.07409	4.85984	4.2266	3.65795	7.70444	19.8942	27.7941	19.9901	20.2942	20.1392	15.5727	14.5659	15.1397
		2.02322	-0.590167	-0.395732	-0.101167	1.21722	-0.765803		2	8.18589		11.9566	9.99194	6.73214	6.71859	6.33048	8.04377	9.50141	6.5388	5.45914	7.67396	6.06175	3.61816	2.9982	4.17534	5.94481	7.37016	7.50706	8.17004	9.41301	8.38721	7.99319	11.6922	17.2	17.6887	12.3216	8.58339	5.69146	4.22767	4.90564	8.49301	15.6625	23.3418	19.8874	20.9093	23.0727	17.2335	15.4361	17.7421
		1.56896	-0.296407	0.399726	-0.552352	1.25079	-0.319117		2	18.017		8.61232	8.35278	9.274	12.159	9.77299	8.30822	9.08215	6.49231	5.2047	5.93736	4.21741	3.16987	3.63315	4.1634	4.43449	5.58517	6.83568	7.77236	10.3963	13.0085	11.4793	8.98396	12.2493	15.817	16.771	12.0814	8.35231	8.02148	12.0448	14.2623	13.672	15.8043	16.2908	25.0686	30.57	21.1637	11.9595	12.7202
		1.80965	-0.089685	-0.0961486	-0.683676	0.308704	-0.503275		2	10.2698		5.98261	8.87293	11.3903	11.156	7.86758	7.67466	9.23249	7.53934	5.84651	6.09372	5.22603	5.3878	6.30728	5.80931	4.11882	5.22299	6.97034	6.5933	9.62324	14.9454	15.1566	11.1438	8.28886	12.4131	15.3417	12.3077	9.064	11.134	16.0757	19.3935	14.9854	12.613	17.2597	28.644	32.7203	17.416	5.59617	6.4262
		2.18338	0.388598	0.253477	-0.630047	0.866454	-0.725922		2	12.0399		4.13613	5.28175	5.80703	4.43166	4.72483	7.57616	10.2308	9.18663	6.34471	5.83111	6.93934	7.7365	7.73197	5.78364	4.60938	7.56968	9.87554	7.60603	5.93877	8.47506	13.2974	14.6587	10.4776	8.72235	9.68543	8.4751	8.39515	10.3136	16.6584	21.7209	19.3435	14.0394	15.9356	22.6435	23.4418	13.1832	6.28337	5.14056
		1.75929	0.22541	-0.849061	-0.635718	0.218453	-0.794747		2	14.56		3.6208	3.7833	5.18771	5.31841	5.39499	6.88456	8.03151	6.98751	4.52559	3.99521	3.96469	4.24615	3.56366	2.9478	2.82232	4.53475	6.30826	5.91011	5.16842	4.93958	8.73271	10.9045	6.90295	5.05574	5.25962	7.83052	10.4429	9.18617	8.49245	12.1019	13.704	13.1264	13.6832	11.5665	9.99385	7.04207	5.62914	6.75184
		1.15993	0.0710826	-0.363148	-0.169189	-0.272934	-0.743902		2	74.5577		1.69614	3.24915	6.68081	7.01469	4.55896	2.76103	2.87334	2.4087	3.0082	3.90243	3.30482	2.40338	2.17632	1.28356	1.09358	1.38106	1.8501	3.46569	4.27114	3.14524	3.82525	3.9542	2.08169	1.46641	1.95587	4.61722	7.82886	6.1529	3.4603	3.81121	6.22966	6.3771	5.775	3.81301	3.32582	3.3231	3.86937	4.48103
		2.38496	-0.18328	-0.117172	0.0998066	-0.527502	0.254769		2	266.102		0.706245	2.00777	4.28672	4.40322	3.064	2.26435	3.26894	3.11813	2.86582	3.41696	2.58951	3.15456	4.11175	2.73796	1.35634	1.78235	2.00153	1.60778	2.00294	1.88453	2.66069	3.59541	3.37592	3.50713	2.67194	3.00369	4.04687	3.61178	2.23689	2.36443	2.88289	2.14166	1.06465	1.48095	3.51172	3.92424	2.2409	3.69287
		2.31098	-0.361827	0.147254	0.0987316	0.448642	0.573321		2	75.1758		1.88151	4.55234	5.57511	5.11243	5.2727	5.90301	8.76195	9.02778	6.41259	4.99184	4.66842	6.54269	9.37965	7.55426	5.91113	6.49824	5.74916	3.51431	3.58649	4.7124	6.57323	8.94697	9.5229	10.2053	8.93361	6.88033	6.43646	7.80039	8.12367	5.6783	5.23279	4.33453	2.49009	4.29572	9.79979	12.1512	9.29899	7.11453
		1.74621	-0.334095	-0.0400376	-0.099651	0.779984	0.663206		2	13.8364		4.78153	5.55368	5.33945	5.23365	6.66355	7.52687	9.38351	9.19882	7.26053	6.30478	5.6001	7.0776	8.5972	8.2513	10.7648	12.1464	8.18234	5.69245	5.69133	6.62269	8.38156	8.85523	8.10189	8.81816	9.32012	9.02876	9.34176	12.8133	12.7888	9.23137	8.7577	10.3215	9.03921	8.38824	12.2165	18.9594	16.9178	11.7811
		1.49033	-0.905338	0.799034	-0.0334132	0.29438	-0.4209		2	9.30085		11.3528	8.18154	5.01271	4.40983	5.56522	6.50734	6.28337	6.97513	6.42735	5.40869	6.56134	7.41165	6.76253	6.47554	11.4604	12.6079	7.92774	5.80341	6.69809	8.48592	9.42884	9.76165	7.56725	5.84475	6.74599	8.81255	9.85104	10.233	8.63544	6.30212	8.76656	12.4848	12.8132	11.5533	11.0489	16.7727	17.0085	9.12391
		0.415399	-0.468657	0.802176	-0.707142	0.216635	-1.68621		2	15.52		11.4608	8.13877	5.71522	5.34924	6.25229	7.53674	8.41335	10.9554	11.8338	8.8177	7.32538	6.10261	4.83445	6.23438	7.9972	7.73682	5.97347	5.53827	6.83579	8.645	9.28835	10.0108	9.34943	4.92818	4.20693	8.29815	10.8505	10.5941	7.38037	7.60207	10.4545	12.1241	10.8204	10.4264	10.042	15.3387	17.5329	11.0316
		1.09911	-0.0446225	0.155974	-1.14802	-0.758982	-1.45037		2	19.496		6.7862	7.03104	6.91634	7.68228	8.5885	10.1036	9.8315	11.237	12.3754	10.1115	8.26622	5.5199	7.28185	11.0542	9.79089	7.69892	8.71613	7.40999	6.51708	7.41696	6.66404	8.88801	10.338	6.987	6.24477	7.81714	8.39076	8.10404	5.76393	6.42204	11.4373	12.4966	9.93507	11.2963	12.1262	17.163	21.7658	18.8372
		0.241984	0.403971	0.0507904	-0.630649	0.0482896	-0.000788717		2	19.374		8.00874	8.43563	6.66175	5.03166	4.95657	4.91343	4.16176	5.16493	9.09086	11.1404	9.94445	5.62051	5.31094	9.37227	9.4953	9.89813	12.9824	12.3666	9.67375	7.82612	5.71821	6.80278	9.36409	8.59725	7.72495	7.00803	5.80705	6.30683	6.07024	8.63045	14.1213	14.6075	10.8267	10.5003	11.9989	16.6874	21.9298	23.0574
		0.689401	-0.368459	-0.105019	-0.346603	0.197921	0.0901105		2	19.4922		7.01439	7.95796	6.27857	4.36291	3.90219	2.91543	1.41833	1.98042	4.73256	7.85886	8.4981	4.86718	2.9855	4.22772	5.89364	8.74505	12.2394	12.3751	9.71996	7.34099	3.62275	3.50622	6.23354	6.00548	5.71994	4.85023	5.25947	7.42139	7.96841	9.28789	11.497	10.3184	6.81691	5.35481	4.68625	7.86157	14.0272	15.5312
		0.34805	0.115416	-0.718881	0.254543	0.623369	0.293026		2	24.3719		3.90304	4.29926	4.20887	3.94922	4.60333	3.74067	2.79492	3.13064	4.04451	5.80985	5.7258	3.24786	2.40768	3.65838	5.18687	8.02837	7.12895	6.69332	7.56695	8.05937	4.27284	2.15449	3.07283	4.03109	4.11927	3.84512	5.71481	6.74059	5.66678	5.61029	6.77721	7.91535	6.11202	4.86736	5.40705	8.51497	10.1883	9.39151
		0.119872	-0.455237	-0.702172	-0.081784	0.976373	0.433895		2	32.9959		4.84045	2.96762	2.10573	3.02912	4.74827	4.54939	3.54551	3.55043	4.11247	6.23479	5.17544	3.18415	4.1566	5.97341	8.11482	9.51793	6.3251	4.42648	5.38747	6.13516	3.40302	1.95112	2.10936	2.66357	4.60594	5.31983	7.72131	8.14269	5.29891	3.96733	5.49536	8.12887	7.14627	7.19826	11.2093	11.8732	9.60507	7.86363
		0.921153	-0.956206	0.17181	-0.0846775	0.962289	0.724463		2	115.537		6.54663	3.88782	3.70622	6.55085	7.98039	6.85871	3.84129	3.1154	5.90773	7.48064	5.25889	3.33282	4.67593	7.86605	7.93908	7.57994	5.82251	4.93593	5.44654	5.13448	3.18143	2.9723	3.15496	5.2555	7.88739	7.45965	6.46597	5.38848	4.32559	4.44022	5.94881	7.15756	6.09463	7.36526	10.4459	9.15288	5.86661	6.07301
		1.13035	-0.353467	-0.170088	-0.818165	1.04576	0.878273		2	419.448		5.6191	4.12117	4.9103	6.75446	6.69125	5.39269	4.4803	7.3741	13.4046	10.8089	7.04925	7.37306	11.9663	15.3062	16.6744	15.3831	11.2118	8.64443	8.89548	8.83764	5.09102	3.44459	4.04765	5.61167	7.52508	8.04336	8.96141	7.40169	7.33358	7.82418	8.49346	8.10904	6.02187	5.79643	6.87818	4.44231	4.18448	5.60754
		0.859212	0.0732348	0.108338	-0.516088	0.345643	1.35031		2	120.174		3.27278	3.64768	3.9349	3.54205	2.71929	4.26494	7.52392	12.4686	17.8514	13.114	10.9312	14.4825	16.3234	14.472	16.5492	19.211	13.9793	8.03469	8.6104	9.71217	6.6837	3.98586	5.1231	6.12537	6.04186	10.5848	16.071	16.2013	14.3524	12.4273	11.3692	10.2298	8.85253	9.2518	8.7323	7.33781	10.3829	13.1802
		0.436898	0.0793027	-0.341903	-0.713243	0.557542	0.360432		2	17.5259		2.20609	3.80576	3.88703	2.73772	3.60062	6.7872	10.3728	11.4475	11.8371	6.69601	6.59139	8.89353	10.9328	8.80137	10.1181	12.5168	8.82061	6.56908	7.20884	9.65222	9.11447	6.92181	6.65335	6.94232	4.82448	4.98857	8.33263	9.55522	10.5288	8.91882	7.86079	6.2408	6.39513	10.0402	11.9849	10.793	14.1352	18.5723
		0.880934	0.0429086	-0.366845	-0.449355	-0.290561	-0.202448		2	24.1055		3.29395	4.8071	4.0056	3.12364	4.73055	7.01086	9.01114	8.3074	6.8574	5.44947	4.87462	5.04188	7.76369	7.60003	7.28902	7.05361	6.95548	7.22722	7.24225	9.57834	12.3862	8.87998	5.60933	6.3599	6.06283	5.10199	5.80489	7.42621	7.4839	8.84251	11.0981	9.04542	6.46912	7.68398	9.76342	8.58265	8.03461	11.3727
		0.391937	-0.832568	0.991146	-0.650415	-0.321278	0.342763		2	12.9763		6.42742	7.93347	6.35012	4.3893	5.53287	8.89072	11.0809	10.1739	8.16616	7.80805	6.2856	6.3341	10.1635	9.03297	6.971	6.52299	8.42513	10.2325	9.23138	12.3234	16.7479	14.2928	7.87804	10.8897	12.1072	10.103	9.5598	9.88379	8.80299	9.15487	13.8993	12.233	11.1559	10.5866	11.5673	10.5095	9.71514	13.6316
		0.45205	-1.20025	0.679721	-1.51014	0.391359	0.344513		2	10.5348		6.64216	5.98659	5.60278	5.74314	6.05369	5.93996	6.55149	6.54302	7.37971	8.59274	7.35568	7.48458	9.53635	6.65884	4.30186	5.93375	11.6067	14.4771	11.8917	12.5303	20.7702	21.1261	15.6433	16.9287	16.547	12.026	10.5934	14.3543	15.6354	14.5982	16.8544	14.9213	13.3504	13.0433	16.5521	18.094	16.0913	16.9316
		1.12749	-0.613738	-0.178762	-0.825043	-0.841237	0.274324		2	12.1361		14.3505	9.9345	7.82047	9.44354	10.9981	7.55593	4.96622	5.89533	5.97724	7.11794	8.66714	9.79497	8.57589	4.34675	3.57338	7.23382	11.965	13.8383	12.5088	16.1265	22.3542	22.2504	18.2549	19.8643	16.7677	10.8038	11.6928	20.2064	23.5908	15.6812	11.3013	10.6405	11.9884	11.6414	15.3104	16.6545	15.3423	20.7544
		1.32395	0.917593	-0.257129	-0.861341	-1.09945	0.497139		2	15.4744		20.5765	14.5259	8.37309	8.0484	10.9199	8.98333	7.35319	7.94164	6.34277	4.48732	5.72168	8.17579	8.35467	5.5066	3.85543	6.79474	8.72035	8.51483	11.2421	16.389	18.3357	13.7474	11.7265	13.2734	13.3259	10.8386	12.3318	16.2563	18.2055	13.0353	8.51608	10.1515	15.0896	14.1896	15.2798	14.7317	11.183	15.3715
		0.48651	1.53372	-0.552552	-0.542357	-1.43499	0.637794		2	11.5098		12.6691	10.4078	6.59506	4.85965	7.24058	5.42101	5.23381	8.43931	8.20887	4.38945	4.6015	8.77315	11.4939	9.60606	8.31191	9.00744	7.8548	5.73458	5.98248	8.82255	9.61571	6.75673	6.55998	7.99088	11.9834	16.3579	18.2432	16.7008	15.4673	11.6905	7.45871	7.24151	11.0701	10.1072	8.49672	9.236	11.5273	18.2982
		0.456842	0.750705	-0.0847694	-0.504863	-0.222886	0.14289		2	11.1258		9.0949	8.28732	7.12953	7.41385	8.60618	6.37723	5.82756	11.973	13.9102	7.98181	5.43109	6.62706	6.37438	7.61521	11.5463	12.7904	8.70016	5.43578	6.20206	9.1585	10.4057	7.69109	5.62577	5.55516	9.59735	11.9181	14.1853	17.9451	22.1262	18.1303	11.4502	6.75991	7.87763	9.02043	8.17539	6.15756	6.48602	9.19916
		0.748074	1.79405	-0.165117	-0.273141	-0.501556	-0.559734		2	15.0283		7.65669	6.62536	6.59838	5.61502	7.89632	6.90334	6.5476	9.88627	11.3381	7.5665	7.41599	7.86739	4.71807	4.0492	7.03581	8.49191	6.0226	4.4271	4.40872	4.99339	6.13372	5.9818	5.94481	6.55246	9.34164	10.5262	10.0327	11.4625	14.0679	12.6663	11.7427	9.6783	7.14419	7.87047	8.63757	7.36495	5.53906	4.76111
		0.355075	2.0051	0.547255	-0.67371	-0.611132	-0.469095		2	15.9341		7.44732	7.14379	8.40548	10.2041	10.8475	8.35111	6.09687	5.17062	4.78119	3.72097	4.53911	6.24902	5.28969	4.24297	6.38644	10.3395	10.6621	7.86991	5.97436	4.87831	4.70665	6.79754	7.42158	7.99589	8.82356	7.73142	7.9623	9.28385	9.40852	9.04019	9.91497	9.40344	7.33536	7.2723	9.27166	10.1659	7.78157	5.3317
		0.564685	1.84221	0.658816	-1.15667	0.255909	0.32629		2	9.53233		7.89625	8.17079	10.2597	15.2148	16.0693	11.6053	8.86111	6.47667	4.3636	3.58041	2.99192	3.42759	3.45463	5.16364	7.53995	12.4929	15.5351	13.3789	10.3948	9.31017	5.89011	5.87991	7.53413	9.69034	10.8039	11.6893	14.5929	15.6142	14.5511	10.4621	7.38759	8.24477	8.34943	11.7277	17.77	23.3262	19.957	12.3249
		1.02242	1.9527	0.383334	-1.19512	0.0380465	0.351221		2	17.4247		9.65035	10.5463	9.40507	9.59284	8.61136	7.22247	8.33118	8.14383	6.24456	6.00782	6.13505	4.68782	4.86984	8.66161	11.9187	15.1645	16.8061	13.509	9.80076	9.15517	7.407	6.85845	7.90108	9.83442	8.84077	9.9413	13.4904	15.4369	14.0996	11.2267	9.37204	11.0076	11.6155	10.8787	11.6152	16.3927	17.8268	15.089
		0.580585	1.35192	-0.910838	-0.58894	-0.0506023	0.562251		2	40.707		7.74759	8.58853	6.77774	4.99977	3.84623	5.05975	6.60948	7.69473	6.83497	6.90906	7.65003	6.69601	5.22217	7.30863	9.5506	11.0174	10.4941	9.56499	7.84094	8.30111	9.23675	9.29663	11.3901	14.2194	13.3401	11.8198	13.9962	13.0571	10.9619	8.28224	8.9885	12.8376	14.4219	14.2895	11.4265	9.18159	10.9701	13.5836
		0.86435	1.87382	-0.620105	0.097172	0.335069	0.121054		2	37.6683		5.35586	4.34803	4.58942	4.16838	4.78386	6.30283	6.46211	7.80504	8.58639	7.17335	6.63278	7.4171	7.15439	6.21252	6.33002	7.8892	9.17472	13.6927	14.3291	11.9182	12.9719	12.9494	14.8687	16.1078	11.8655	9.25259	10.2157	10.1848	8.04628	5.84679	5.13896	7.49933	11.7658	14.8919	14.3335	11.0179	14.5892	17.6253
		1.49482	2.03445	0.723716	0.292601	-0.189062	0.25493		2	15.5261		3.35614	3.57752	5.87968	7.8458	8.6911	8.9343	8.5439	9.46347	9.73583	8.10678	6.33718	8.52156	8.67067	6.10034	5.42562	6.42137	6.89052	11.172	11.0846	7.95878	9.1081	9.78635	12.0988	12.2282	7.99786	5.65822	6.76614	6.33594	6.71	5.15382	3.46204	6.61415	11.321	13.5846	12.761	11.5541	17.3584	19.3023
		0.996937	1.84768	0.528325	-0.22176	0.184625	0.289962		2	34.4095		3.94217	3.4947	5.18593	6.67378	9.43674	14.5835	17.2306	14.3146	10.0187	6.82888	5.54447	7.18333	9.32104	8.98484	9.58137	9.26768	8.93031	11.3269	10.2274	5.98931	6.28052	5.20859	5.73703	7.88879	8.02845	9.19202	8.46424	6.59256	6.60749	5.71492	3.48109	4.02562	6.74233	7.3765	7.52512	8.66473	14.3372	15.0516
		1.62289	1.90901	0.144511	-0.834551	-0.00748795	0.319704		2	55.4126		3.23974	4.31489	6.51051	7.00549	7.85326	12.2054	14.6801	10.965	6.40148	6.3177	6.32287	6.94336	8.05582	7.57518	7.09399	6.92302	7.9266	9.12342	7.12914	5.50359	7.02047	6.34806	5.17084	6.5799	9.21983	11.3892	9.90105	6.59654	6.92932	6.4052	4.95034	4.94384	6.68463	7.96426	7.71024	8.36738	11.9802	13.0964
		1.28205	1.23514	0.0656685	-1.10445	-0.292379	-0.423713		2	22.502		3.77157	3.97071	6.43357	9.92551	8.92292	7.85822	7.54849	5.6577	6.07551	7.6621	7.35239	6.24269	5.56917	4.40227	4.75764	7.0496	12.2198	14.2467	9.34572	6.77548	7.66569	7.45864	7.37435	7.43178	7.42093	8.86185	7.7	6.17933	6.29919	5.94801	4.44512	4.56267	7.05523	8.13868	6.06365	6.96716	10.94	12.0601
		0.991088	1.52534	-0.0540314	-1.02259	-0.27677	-0.0592175		2	13.8462		4.82195	4.49193	7.74344	12.7242	11.2074	6.41111	4.83048	5.45885	7.03953	6.65677	5.5846	6.25746	5.54286	3.80031	4.24826	7.70106	14.5841	17.9715	12.7869	7.65179	7.10689	7.77762	7.80024	6.72465	5.54103	5.83457	6.89955	6.59729	7.46427	7.89652	6.41941	4.87987	6.9461	9.45576	7.78838	7.32195	9.5418	8.22494
		-0.126582	1.18312	0.3572	-0.521161	-0.242192	0.32265		2	16.1225		4.59889	4.55988	6.30347	10.2429	9.63996	6.9678	7.40781	7.78904	8.76626	6.86287	6.60393	8.57255	7.2227	4.75008	4.62955	4.73143	7.12598	11.2417	10.818	9.39309	8.08631	8.95639	8.22586	5.96651	3.83258	3.93372	5.32086	5.9367	8.60279	12.2319	12.3808	9.06022	9.93737	14.2291	12.4652	13.0414	13.2969	10.471
		0.421794	1.63142	0.242523	-0.423885	1.26279	0.504757		2	9.33246		3.75259	3.26768	4.87745	9.46352	13.5154	13.2581	12.3376	10.9329	9.1649	7.00978	6.36531	7.39417	6.74904	6.60737	6.10723	4.69933	4.62417	8.12122	14.3183	13.8531	8.43397	6.87629	6.4666	5.65102	4.73801	5.26354	8.0492	8.65215	8.73952	9.11286	8.89017	8.52502	11.9728	15.4583	15.5351	11.0177	10.7411	13.1936
		0.264639	2.35463	-0.21421	-1.43904	0.835943	0.563059		2	13.3955		5.1825	3.56496	3.18639	7.1529	11.6809	10.7179	9.06587	8.31586	7.38695	6.90251	8.35635	10.7323	12.1423	12.1643	10.2379	7.97555	10.1837	17.2042	21.1299	19.0545	9.89821	4.32227	3.65584	4.96705	5.16176	5.28448	8.74298	10.9954	10.9466	7.77877	6.74583	10.4026	15.1432	17.6796	21.4604	18.685	15.0427	22.6829
		0.157406	1.9055	0.880933	-1.62621	0.0874773	0.38955		3	18.8426		11.0542	7.71835	6.36163	7.89322	10.6294	10.4685	10.4859	10.3668	8.65746	6.55325	7.91861	13.0599	19.7819	21.5239	18.3546	17.6489	22.8727	27.397	24.1925	18.4317	12.2223	6.80082	4.70152	6.06614	6.69191	9.23755	16.2657	20.1588	18.9101	12.3398	6.97099	11.291	18.8078	16.3811	20.296	19.0758	15.3367	21.4235
		0.313857	0.876445	0.664719	-0.429777	-0.117033	0.388775		3	11.7056		8.99533	6.65583	7.30096	8.40557	8.2069	9.43174	10.4582	11.4671	11.1547	8.08019	5.94992	11.5998	22.3374	25.902	19.3175	11.6537	11.7573	13.4333	10.3326	9.0283	7.04248	5.57194	6.47681	8.29696	8.14925	13.3592	21.625	21.546	18.3078	13.292	11.745	14.5497	22.2105	23.6796	24.1956	24.3504	21.143	21.8334
		0.957412	0.925864	0.583656	-0.0844414	0.124781	0.303094		3	8.14831		5.17071	4.63946	6.3986	6.20044	6.14429	7.46491	7.93027	7.25153	6.96221	6.23101	6.02567	7.87636	15.2541	20.7007	17.7026	10.9472	8.60489	8.09144	6.81529	6.43241	5.48474	5.32674	7.20887	9.2348	7.71996	8.6091	11.715	10.8924	10.9902	13.1647	16.2833	15.1299	15.5469	16.5734	19.3925	20.643	17.9703	16.3752
		1.39023	1.03578	-0.239824	-0.529393	0.208364	0.00972922		3	7.8933		6.43026	5.68921	6.10606	4.61634	4.61803	7.29988	9.49257	10.6313	6.882	5.75575	6.93607	7.35049	8.03608	11.0308	10.5836	7.48198	7.78398	10.0018	10.4988	6.79022	7.06408	9.80078	8.74236	11.5758	10.8832	7.76139	5.22865	4.98633	7.40832	7.80153	9.19045	8.21068	7.62752	9.52731	10.795	11.8371	11.6237	11.1212
		0.999609	0.272033	0.0928902	-0.64005	0.863336	0.147645		3	19.0554		10.3994	8.20579	7.2644	4.86037	4.81879	7.20855	12.1226	16.209	12.867	10.7089	10.3685	9.32801	8.98715	9.66557	8.15977	6.90672	8.38632	15.3625	18.1135	15.1789	18.8609	24.0887	20.7343	17.2311	17.3731	14.1179	8.86869	8.20877	10.9446	11.0292	10.9838	10.5289	11.3227	11.5185	11.4801	11.4723	9.60846	7.39328
		0.940065	0.152914	0.409378	-0.573503	0.0358681	-0.212873		3	15.2203		8.40387	6.54482	7.7181	6.78002	4.98702	4.99201	6.4148	10.6447	12.2175	12.5639	10.8487	8.61012	8.18429	11.321	9.53738	7.41184	9.67516	14.8217	14.6107	14.4906	20.68	27.8166	24.2041	17.8718	14.7967	12.3732	10.9917	13.3373	19.6658	21.3157	22.356	22.4177	18.4473	14.3517	12.9536	17.7372	17.3751	9.77043
		1.37848	0.408637	0.148196	-0.275347	-1.05803	-0.419564		3	8.38355		10.6066	6.82789	6.907	6.83124	6.16449	5.84251	6.24397	8.55315	9.67097	9.41973	10.0955	9.17264	9.33547	12.7341	11.9272	9.92537	12.0507	14.8369	12.3345	14.758	16.4038	16.0386	14.538	13.1061	14.7441	13.2182	13.0075	17.6157	24.6034	25.8143	24.8463	21.8698	15.8044	11.5692	11.7506	17.478	19.6633	11.6292
		0.972953	0.469252	-1.03337	0.222195	-1.68174	-0.311885		3	14.91		8.14353	5.52099	6.35503	5.92126	3.96507	3.36825	3.91694	6.22285	6.81172	5.27145	5.96032	6.823	6.09368	7.84782	8.2039	7.73162	8.14721	8.86035	9.47894	15.3666	17.2072	14.3976	11.9111	13.3438	16.6443	12.6377	8.94426	9.64364	16.7435	19.2583	19.9277	21.1981	18.7183	14.8762	13.1704	16.1869	20.6264	16.8696
		0.660662	-0.141205	-0.925242	-0.712672	-0.942265	-0.274067		3	12.0172		9.75786	8.74926	7.79007	6.05788	4.20843	3.00055	3.52537	4.84694	5.28841	4.68692	4.98173	4.58322	4.42015	5.15083	5.70542	5.68624	4.67446	4.46533	7.15083	12.747	16.7236	13.9637	11.4263	12.4171	14.1875	9.07995	5.26192	8.19793	14.1766	14.2314	10.4771	12.9742	18.2185	16.0497	14.6922	19.0113	21.838	18.9811
		0.365112	0.0282045	0.662788	-0.866286	-0.446808	-0.0839062		3	6.54259		14.1333	14.9758	11.0933	6.58146	3.90008	3.15176	4.46244	7.55843	7.46725	6.12213	5.81704	5.35907	4.66808	6.48624	8.13893	7.94584	8.74354	7.60851	7.87564	12.6987	18.3901	15.9623	11.5889	12.1154	13.2254	10.4825	10.8163	14.8829	20.8026	17.5355	13.3328	16.3744	18.8823	16.3139	15.798	19.4378	21.0983	21.5083
		0.870059	0.319581	0.415061	-0.713247	-0.278994	-0.011097		3	7.15105		8.16644	10.9533	9.26716	6.53689	4.95315	4.50011	7.70477	11.0375	9.42979	5.61953	4.63287	5.14647	5.22646	5.32894	7.24861	10.345	13.3348	11.2844	7.53891	8.41675	15.2924	18.4061	16.3097	14.3651	13.4927	13.2239	15.9145	23.4422	29.3503	27.6865	26.653	25.3858	18.2127	13.6471	16.013	16.8879	16.3456	16.1043
		1.19132	0.476334	0.13185	-0.964395	-1.2657	0.345441		3	15.3107		4.07997	5.26914	6.01922	6.90142	5.26115	6.62067	10.0213	11.4483	9.84549	6.56773	5.52606	7.97868	10.144	7.14272	6.40362	6.85843	9.36117	10.0658	7.54765	8.56324	11.6241	13.6577	12.8902	12.0589	12.7482	13.7571	11.5788	10.4715	11.8342	11.4333	13.7386	16.8702	12.3245	12.869	17.4537	15.1373	13.8872	15.8283
		1.43691	0.761939	0.749478	-1.11214	-0.796458	0.558038		3	9.2756		5.29392	5.34287	7.64077	8.36258	6.54815	6.53972	9.90487	12.1504	14.6546	13.2758	10.0633	11.1383	13.011	8.47347	5.71129	6.81575	10.6947	14.6738	12.4771	11.4628	10.078	8.8281	11.8455	15.8852	17.1315	15.7191	11.0315	9.00147	8.76774	8.04035	8.51536	12.0559	14.1704	16.3113	20.6272	18.5585	15.9586	16.3104
		1.58937	0.0254424	0.43021	-0.655044	-0.875525	-0.27026		3	8.78413		10.5542	9.63132	9.44435	7.80634	6.18561	7.76184	8.6153	8.36096	10.8573	9.61384	6.81559	6.29446	9.00009	8.14521	9.51699	8.20212	7.82506	9.44508	7.67412	9.80336	10.8484	9.04356	11.6997	17.8163	16.1302	11.8919	10.9529	12.9873	13.6564	9.77648	8.16288	11.9301	14.25	15.0771	22.1643	20.1542	18.2274	19.6285
		1.63154	-0.21681	-0.0103267	-0.122813	-0.456625	-0.747698		3	11.8688		11.4648	7.87174	6.41015	5.5635	6.86826	9.45146	9.48243	8.31616	8.58248	7.17404	4.52641	4.03703	6.09123	9.43268	14.1859	13.9344	10.4642	7.68455	6.41458	10.0665	16.2201	15.9531	17.4581	24.1704	23.3067	15.382	12.6212	13.6057	12.0076	10.2739	14.5135	17.8999	17.7985	16.4677	23.7856	20.671	20.1437	28.2459
		1.62901	0.169463	0.416305	-0.244362	-0.0652917	-1.11196		3	8.32314		7.20247	5.60949	5.1901	5.54032	6.49285	6.75536	6.66558	7.8807	9.7264	7.29154	4.63749	3.20271	3.82504	4.91593	8.66395	10.504	11.0614	10.5679	7.93368	9.53496	14.8471	12.9811	8.86267	13.1744	15.2968	13.1949	12.0913	13.2272	13.7633	17.2015	24.293	23.0104	16.8162	15.6038	22.6509	19.0361	15.4525	17.0298
		1.78034	0.229617	-0.35322	-0.482237	-1.58276	-1.20372		3	11.0867		8.11866	6.77251	5.43575	5.72265	6.90199	6.24669	6.37343	9.44254	10.9266	8.08688	4.58724	3.52138	3.7564	4.53819	5.10297	6.59514	10.9378	13.9483	11.3528	8.48907	8.98456	6.25413	3.79487	5.89391	10.842	15.0024	15.5934	14.1658	11.8866	14.2316	22.495	21.71	16.0276	10.9665	12.0904	13.3052	15.0823	15.2345
		2.29738	-1.01708	-0.630302	-0.666797	-1.9828	-0.721994		3	23.5787		4.87599	4.79757	5.86086	6.74261	5.38852	3.97202	5.10108	8.46643	11.7594	9.35759	6.44609	5.45145	5.16579	6.31615	7.55329	7.47187	10.0657	13.942	12.7494	10.0276	8.17401	6.63299	7.12716	8.82037	11.6325	16.1144	17.5347	13.8254	11.1288	13.3201	19.5149	20.7797	13.2935	9.28324	9.89083	13.5739	16.2248	15.0493
		1.37649	-0.345551	-0.774614	-0.621017	-1.18636	-0.656412		3	16.5957		3.97533	4.59478	7.65442	7.99748	4.94289	4.29007	8.2631	15.2364	17.6175	13.757	10.036	9.6803	10.6137	14.8762	18.2253	14.6471	11.3188	13.4607	14.6244	12.661	11.6101	12.9097	16.3734	21.6231	19.4673	14.7965	14.2702	12.6126	11.0225	11.4756	14.8963	15.1485	9.95008	6.56444	9.59959	13.4483	14.741	13.463
		1.79411	0.257078	-0.459793	-0.290836	-0.555929	-0.466388		3	11.3896		5.38085	4.04364	4.33735	4.25418	2.72679	3.28903	8.03643	13.3401	12.0952	7.77057	8.01885	9.33759	9.0815	10.8174	12.8198	9.00433	7.46931	11.9697	13.922	10.9308	9.63389	9.91273	14.6703	22.1269	18.3967	9.44405	8.0877	9.53438	9.78424	12.3436	15.5798	19.1485	15.3319	9.41023	8.0678	9.64026	10.9904	10.0625
		0.567257	0.248909	-0.485857	0.203279	-1.08363	-0.162656		3	8.58959		9.93884	6.04469	3.03567	2.52317	3.523	4.02825	5.82563	8.4071	5.8614	6.03572	8.96272	10.5026	8.94208	7.4662	6.06113	3.83451	3.70056	6.25611	8.2663	8.66623	11.3063	8.74536	8.86207	13.2897	10.2326	5.63697	6.44514	7.2273	10.2947	15.2582	18.5842	22.1074	21.4621	15.2925	12.391	10.1851	10.5202	11.1902
		-0.10726	-0.193121	0.948819	-0.34472	-0.422619	-0.181523		3	10.7969		7.71573	5.55358	5.29508	6.9048	9.07071	11.2597	10.2216	8.79057	6.26328	7.26185	10.4049	13.8092	12.2843	9.11557	6.7064	4.96997	3.72428	4.40628	6.6052	9.42971	12.698	12.3134	15.0291	14.6711	9.57879	5.59492	4.8809	5.53847	7.91914	13.4551	17.6444	20.9078	22.2286	20.5874	20.2507	18.6605	21.391	26.9318
		1.04485	-0.76577	1.53796	-1.0483	0.286476	-0.858942		3	6.69705		5.94368	6.00754	9.05624	11.7987	13.0063	15.1239	14.5824	13.0368	9.56226	7.61137	10.5651	15.7761	14.8613	14.8536	15.2525	12.4297	8.66346	7.83155	7.3755	5.13433	6.13251	11.132	20.5803	21.3612	13.8437	8.01935	6.85362	7.37656	9.62216	16.3487	23.0885	22.3177	18.0272	17.2212	20.4047	23.2114	28.9773	34.2809
		0.991316	-0.203999	0.0908508	-1.10705	-0.762084	-0.931873		3	5.9076		6.66055	5.44222	8.11383	10.2344	8.96855	8.63975	10.9141	14.7537	13.008	7.86244	7.10955	9.10729	10.5276	18.8044	23.4203	17.6487	13.102	10.0723	7.86319	6.53908	6.43348	8.64796	16.6428	20.9847	20.1518	17.7788	15.1174	12.1723	11.8445	12.1495	16.1227	15.891	14.041	14.4167	13.4706	13.2639	15.6322	17.2578
		0.656272	-0.557758	0.0392801	0.41329	-1.05371	-0.635254		3	6.65608		12.5959	7.90695	5.40482	6.7652	8.13772	7.20741	8.54003	12.183	11.54	8.40277	7.82976	5.92735	5.24001	12.3867	15.481	12.6699	11.8413	9.73488	8.4018	11.1532	12.5601	10.2662	8.90793	9.16207	11.0375	16.9263	17.8643	14.7656	13.4865	12.3596	12.5242	15.2933	14.9175	13.7536	9.42209	6.71874	7.15075	6.2132
		0.907091	-0.35562	0.865175	0.282287	-0.903188	-0.334662		3	10.8185		7.83853	6.62057	4.57214	5.67696	6.11947	4.91777	7.15245	8.92913	9.45969	8.50445	6.06832	4.07277	3.63149	5.00909	5.07804	3.64681	6.70506	8.72565	9.34561	11.6967	12.5138	8.70946	6.01395	3.85979	4.7691	9.77932	11.7089	9.04736	10.9791	13.1345	13.0382	15.4637	16.3179	12.7092	6.86113	8.58873	9.24267	7.36212
		1.06108	-0.178683	0.0614005	-0.738397	-1.26213	-0.0173197		3	8.17234		8.90148	10.273	9.16756	9.08667	7.62336	7.42298	11.2	10.5943	11.4857	13.0608	12.9533	10.5806	7.67572	4.09458	3.04548	3.03017	6.83208	11.52	11.3806	12.6451	15.125	11.8164	8.26641	7.48542	8.79277	9.23884	8.66471	8.31719	11.4565	19.5328	32.8967	34.3436	36.2956	28.4739	19.2917	28.5262	26.1152	16.8018
		0.247237	0.0269898	1.00958	-1.03507	-1.5015	-0.583404		3	4.75481		7.22208	7.58562	5.12519	6.12734	7.39414	12.0788	18.015	15.0167	11.4541	14.4507	21.2036	24.2061	17.9015	9.18903	7.77151	6.85963	8.1749	11.1005	10.5392	11.7015	14.2434	11.6609	10.7498	14.3077	18.2399	15.8225	12.3048	13.077	17.5277	31.6573	49.4779	48.2826	48.2405	43.5139	36.4898	42.122	34.871	22.1452
		-0.0647679	-0.206619	0.610066	-0.397592	-1.33525	-1.11174		3	3.70072		5.69424	4.12413	2.77187	5.25838	8.99313	11.5922	16.4234	14.9118	10.2451	9.27485	16.4489	21.418	17.9826	11.9933	11.1058	9.64407	8.77504	7.85619	7.22652	8.82396	9.52902	9.35973	10.819	13.3468	13.5068	11.3562	9.49097	12.2489	19.2486	22.4174	26.7809	27.0476	40.1627	43.3226	36.1173	30.9662	20.7585	20.7311
		0.675001	-0.607873	-0.691716	-0.118676	-0.483485	-0.29401		3	5.034		5.78095	3.72546	4.92827	11.4784	16.1203	14.8205	14.2128	12.3666	10.099	11.1351	13.6668	13.073	11.1227	10.8532	10.4027	10.6849	11.2318	7.49052	6.47323	7.62824	6.16002	5.47003	8.72273	11.4047	11.6593	12.5951	12.9108	17.1927	28.0184	30.2716	23.5769	23.7254	28.216	21.8012	16.1794	13.6351	16.714	26.2033
		0.882852	-0.978243	-0.0996395	-0.265363	0.339834	-0.420698		3	8.79897		5.16196	4.05562	3.98973	8.16968	10.165	8.96402	8.46592	7.4098	8.74658	12.0407	11.7771	8.7171	10.0025	11.9644	9.70493	10.5358	13.1831	9.87451	7.33569	7.66521	6.74331	6.3913	7.67682	9.97396	10.3556	8.92814	8.76216	10.8075	16.899	19.4663	13.8036	11.945	12.1973	10.1432	10.9633	12.2728	15.8098	22.2895
		1.60249	-0.410608	0.408353	-1.00792	-0.02541	-0.347786		3	9.13036		8.0884	9.50294	8.67474	9.53492	8.97021	7.73943	8.40584	6.73679	8.03603	10.8062	9.30396	8.49211	11.9046	12.3891	10.8044	12.8098	13.9904	12.0603	11.1259	10.2537	8.95055	8.97876	10.5612	14.8011	23.7398	26.5355	16.6803	13.5064	15.8853	16.8927	15.1092	9.54963	9.23728	13.0056	15.2684	15.776	20.3703	23.0627
		1.29108	-0.272209	0.00232432	-1.38857	-0.516059	-0.251888		3	12.7909		8.44968	11.7432	10.0097	8.57225	7.28324	8.80875	11.1657	9.43825	8.44449	10.3233	8.70557	7.65363	11.0994	12.4257	13.9141	13.3727	11.2301	13.2696	17.1609	17.1047	14.1716	13.8449	14.601	21.6237	43.1276	53.1982	39.2702	28.036	26.7497	23.0459	17.4535	10.7125	7.61898	8.25028	8.55422	15.9329	30.767	35.8322
		0.292039	-0.477784	0.27616	-1.1123	-0.161675	-0.603046		2	29.5287		3.81721	5.34402	4.41351	3.43098	4.28977	7.71383	11.8267	10.0499	6.70394	6.49627	5.06983	4.73337	7.33034	9.12105	10.3941	9.55999	8.2913	8.4214	9.96467	11.1646	8.52321	8.47313	9.28513	8.85912	16.6522	23.8273	14.8451	11.1087	12.0875	9.78568	9.58726	6.81969	4.4871	4.01478	6.06332	10.4791	17.1836	20.4531
		0.495148	-0.786689	0.591479	-1.52262	0.425882	-0.556073		2	16.3255		3.38859	2.96754	3.36045	3.7734	3.28951	5.88517	8.40582	7.33494	4.65063	3.78216	4.16653	5.73895	7.51196	9.89831	11.4913	12.2813	13.4823	11.8799	11.7853	14.5579	11.2857	9.31579	8.88604	5.56504	6.06905	9.6442	8.51061	6.46234	6.90551	10.9778	13.3954	6.74423	3.11837	3.31043	5.81644	6.97202	8.09407	11.5313
		0.624011	-0.429852	0.423951	-1.66674	0.308	-0.197285		2	8.51743		5.11112	4.5936	5.77171	6.75078	5.58103	4.26776	3.75429	3.1915	2.99481	2.78219	4.03055	7.06023	11.2611	16.6922	19.0428	18.7302	20.9492	19.5065	16.3538	15.7899	15.4267	16.8323	14.6572	7.41277	5.57489	9.78377	9.98105	10.1763	13.5663	24.0856	25.9398	13.6654	7.7337	6.74536	7.75946	9.65233	12.8108	18.3511
		0.387995	-1.35988	0.014592	-1.12644	1.03899	-0.746903		2	8.2055		3.63676	3.66453	4.52719	7.1281	8.96431	7.5438	4.42837	5.06612	8.09981	7.05723	7.49519	8.32746	9.85031	13.2433	13.4425	11.0467	12.8077	12.7838	10.9966	12.079	15.5203	16.8454	13.6826	6.37359	5.17932	8.82397	10.5269	9.32698	9.6272	17.4413	19.7789	14.5925	17.5866	18.2364	15.6717	15.5405	19.7391	25.6248
		0.605119	-1.23398	0.774913	-0.638687	-0.264028	-0.104528		2	17.2421		5.05249	5.15236	4.62281	4.52094	6.86485	7.36152	5.70123	9.62959	15.7351	16.4515	14.7368	10.6796	6.32142	6.31425	7.16672	5.38136	6.44667	6.93789	9.27481	14.3193	17.9692	17.607	13.3266	8.62515	8.7876	14.3786	16.5567	10.5512	6.45456	10.4304	12.757	14.4214	20.2583	22.2518	17.1529	14.0463	13.7364	13.8142
		1.01473	-1.05778	-0.0471132	-0.971643	0.569753	0.189259		2	14.1015		4.93814	4.89916	4.85771	3.79539	4.65938	6.3283	6.40254	6.91585	10.3098	12.3932	12.5271	7.77532	4.3017	6.58655	8.2695	5.37894	5.44291	8.29512	9.05314	10.0818	11.0363	10.7626	10.9872	11.0188	11.9835	12.8296	12.6337	9.80765	7.31407	8.05899	10.2435	12.2099	13.553	15.5366	12.6699	8.64606	7.33853	5.85593
		1.55104	-0.736888	-0.454313	-0.389071	0.238402	-0.200195		2	13.0961		6.74064	7.76092	7.95051	5.25742	4.40712	8.065	9.71782	8.58767	6.80475	6.55101	5.73653	3.86268	4.27995	7.38293	8.04317	5.146	7.69528	12.2681	10.5875	8.42209	12.1494	11.6605	9.66771	15.8663	20.4925	18.2703	16.2192	20.1343	22.7242	12.6522	6.37752	6.39957	8.94331	17.4791	21.459	11.8124	5.39602	5.28206
		1.21668	-0.649418	0.173426	-0.366485	0.0447523	-0.499542		2	9.98445		10.0408	13.1421	13.022	8.44797	5.55414	6.93299	7.90322	7.31859	6.065	4.82222	3.35816	3.80324	5.43505	5.92948	5.40828	3.85894	5.41466	9.47575	8.71926	15.2654	26.3319	24.0251	14.5471	17.3566	27.4998	28.7896	24.6963	29.452	32.7705	20.2967	8.87126	7.74543	13.6328	23.0619	27.2532	15.998	7.49881	7.68877
		0.784907	-0.552889	0.0998811	0.0888071	-0.524811	-0.54639		2	25.1535		8.26966	9.06648	7.58327	6.20788	4.52805	3.94928	4.01875	5.17663	3.87994	2.98572	3.14642	5.25906	6.85783	4.91361	4.10941	4.31359	5.19883	7.78285	7.31729	10.2899	17.7858	15.6101	8.54296	8.4127	16.5401	21.6897	15.703	13.1583	15.3556	9.97551	7.40762	11.1473	18.0685	20.417	18.9363	13.8939	10.9644	9.90961
		0.3294	-0.25088	0.526924	1.53746	-0.321107	-0.610967		2	10.1886		6.44868	5.40811	4.59464	5.98394	4.73059	3.45699	5.33476	7.30746	5.00355	2.48882	3.44986	7.60268	11.0154	9.59562	6.43655	7.56119	12.2371	11.4147	7.5007	8.57062	12.1859	14.6623	11.3471	8.70976	15.8817	20.1681	15.1185	8.38388	6.93077	7.26471	7.33937	9.60726	16.6291	15.6578	14.7558	18.993	18.8332	13.7288
		0.876417	-0.184961	0.465859	0.526927	0.185285	-0.156767		2	5.6896		8.41794	6.30798	6.63286	8.82234	6.26545	3.87757	5.19676	7.7162	7.40145	4.52054	3.1411	5.32683	9.13484	9.91506	7.33085	12.7226	20.7883	17.5899	10.3908	8.10651	11.2991	16.9145	16.9948	16.3177	18.2383	16.9333	13.72	14.7006	16.7277	18.3013	14.8876	13.6198	17.2054	13.6832	12.9875	17.5501	17.991	13.1904
		1.24987	-0.282749	0.275404	-0.0414286	-0.189947	-0.774471		2	5.09683		10.2518	8.0575	10.7335	13.2025	10.1893	7.60313	7.17873	8.21369	9.17284	6.91415	5.83305	6.24109	8.29261	10.3673	8.3219	12.7818	14.9737	10.3651	7.39923	6.06363	7.3022	12.2045	12.3925	13.1204	14.7811	12.2742	16.9615	19.7707	21.4577	24.6461	23.2839	20.6007	20.8142	12.7246	8.88841	11.8435	17.4392	17.6804
		0.835166	-0.301535	0.155139	-0.731015	0.30786	-1.23502		2	4.53228		13.2939	8.02655	6.81801	9.06494	10.8123	12.3313	11.0233	7.26724	6.41592	7.92104	10.4507	11.9468	14.2218	16.8343	17.9072	18.711	13.2488	7.56874	8.39523	9.28944	11.0642	16.9667	19.3547	13.5053	10.7602	14.244	20.6612	18.5794	12.8685	16.9456	18.7865	17.9311	18.7625	11.7019	7.88015	10.9433	17.6409	22.5732
		0.969562	-0.691703	0.381761	-0.664126	0.240817	-1.70563		2	8.44681		20.9624	13.2521	8.72643	8.14218	10.3569	11.8859	10.3152	5.3337	3.88952	6.10174	9.06523	9.61418	10.0823	11.3267	10.6275	11.3248	8.70522	9.61758	14.7082	18.2092	20.4012	26.8197	29.5237	18.4869	9.80287	12.2229	18.2599	16.3896	13.2479	15.3849	15.9729	13.3415	14.7187	10.9608	11.1148	20.1414	24.3942	29.4809
		0.675539	-1.26347	-0.597095	-1.36574	-0.0499721	-2.01474		2	14.6182		10.3587	9.18773	8.92498	8.21068	9.89382	12.0016	8.67022	5.25809	4.33955	5.10883	5.31876	5.16484	6.33485	10.2797	11.4335	6.63365	5.17889	6.8701	8.17995	9.88385	10.585	13.5957	17.2566	13.2781	13.7515	15.3116	14.0277	12.6965	10.9618	13.7145	15.2456	14.5669	13.0693	14.6413	22.5935	30.7101	24.3377	19.0834
		1.01081	-1.39868	-1.16372	-1.2615	1.38732	-1.65788		2	8.04951		10.1721	12.0224	14.5335	14.3847	17.9196	17.9956	11.428	6.69172	7.60775	7.50063	7.8236	9.11689	12.1346	18.2015	18.9616	11.6145	9.83426	11.2425	9.21547	6.88597	5.38566	7.12443	10.8703	15.1046	22.9337	25.567	18.5434	12.7424	8.35219	7.69318	13.0184	17.5367	17.4422	22.7028	30.8185	32.3961	22.4735	14.1251
		0.766775	-1.52755	-0.879884	-0.785436	0.391421	-1.66989		2	5.8729		8.69844	9.99457	13.2454	15.9875	18.2397	17.64	12.7862	14.0593	15.4206	13.6741	10.1434	9.82344	9.20073	9.49754	10.0707	10.2601	13.8019	16.6603	14.3939	12.1912	7.68272	7.7022	10.6911	12.0622	15.8542	16.553	12.1444	10.8089	9.53925	7.92362	11.4832	21.2438	17.111	14.4429	19.1947	23.358	20.3799	15.2108
		0.271827	-1.40231	-0.948993	-0.397116	-0.338946	-1.36785		2	3.81428		8.29644	7.51993	6.76224	8.31349	10.3064	12.2299	13.9718	14.8988	15.0413	12.409	8.36292	7.01892	6.16451	5.38492	7.20097	9.8169	10.7539	10.9858	10.3003	9.79708	9.32155	11.8134	11.6279	11.4192	12.1025	11.1676	7.79538	7.17438	8.78573	13.4428	20.226	27.3488	22.7233	10.8202	8.96506	14.6937	16.2554	13.9556
		0.935965	-1.16788	-0.613559	-0.787993	-0.161155	-1.64747		2	5.38221		8.69736	7.96523	6.20416	6.44	6.82081	8.6963	9.46287	9.11577	8.07029	8.64183	7.33184	6.51307	4.84513	6.03609	10.3778	12.1184	9.51563	9.06356	9.96756	11.3359	14.91	19.1531	16.7575	14.6375	12.5295	10.7552	8.27924	7.00459	12.3559	21.6593	22.5686	21.4054	17.8493	13.1993	10.6868	13.104	14.2097	16.7271
		0.453722	-1.21512	0.0781877	-0.631769	-0.705927	-2.26232		2	14.1499		6.93506	5.8386	3.9244	4.58983	5.2742	5.71057	4.99624	3.66492	3.31605	4.67207	6.38203	6.11134	3.84471	4.60453	7.84757	8.38316	7.10881	8.47949	9.97154	10.0128	9.69445	12.2113	14.773	16.2928	12.829	9.39136	7.54645	7.64031	12.0633	15.881	13.2083	10.2492	14.4637	16.4851	16.3547	14.8786	15.131	17.5314
		0.387912	-1.13629	0.216337	-0.389518	-1.00182	-1.97734		2	27.0986		3.74824	3.50105	2.51728	2.55937	3.71064	4.06129	3.28069	2.62995	1.95628	2.18219	3.20403	3.89254	3.22352	3.65443	5.3046	4.95739	5.38487	6.67317	7.90032	8.81086	7.22141	5.20306	5.83425	7.67592	7.05708	7.25142	6.41456	5.71322	7.41764	7.80806	8.46056	9.09055	9.45853	10.1687	10.3313	9.27641	8.58143	10.554
		0.364719	-1.30281	0.124252	-0.144575	-0.0390866	-1.173		2	26.3106		3.88196	3.76037	3.0359	2.57118	3.10175	3.43904	3.86158	4.09089	2.75586	1.87136	2.95916	5.28058	5.53709	5.61203	6.48788	6.45063	5.58671	4.27266	3.99863	5.19589	5.60555	4.24768	4.33945	6.40655	7.52136	7.9092	7.12912	6.53462	5.87997	8.05408	13.2862	13.1252	10.1896	6.41857	4.99835	6.01324	8.25052	10.5364
		0.859764	-0.799184	-0.763202	-0.228368	-0.417206	-0.375413		2	17.9525		4.80926	3.97505	2.73628	3.01394	3.99487	4.55717	5.42716	5.9977	4.48062	2.78667	4.33463	6.32643	5.99999	5.25342	5.81997	6.06495	4.55332	3.01414	4.10255	6.32698	5.85059	6.52456	7.22143	8.15422	7.75868	7.38904	6.99055	6.42178	5.12025	5.0352	6.95467	6.73297	6.65858	5.31721	5.09916	8.20057	9.37436	9.36495
		1.59595	0.12548	0.17317	-0.137785	0.8062	0.0504099		2	15.8215		4.64008	4.14562	3.67215	3.91112	4.84597	4.30701	4.42028	5.7067	5.0614	3.92488	3.55697	4.47957	5.08307	6.07799	6.53759	6.19579	4.31051	3.83449	7.9599	13.167	11.3025	9.65657	8.30092	6.8321	6.96703	9.13097	9.14116	8.69701	7.36289	5.93484	5.75273	6.39906	8.19752	8.4007	7.66601	8.68433	8.68824	7.882
		0.540097	-0.657622	0.48755	0.8343	0.544087	0.535287		2	10.5096		4.19572	3.54051	3.72543	6.24736	6.59814	4.42169	4.3284	5.93505	7.34943	6.769	4.35813	3.09515	5.23254	8.57271	9.21046	7.35237	5.98041	5.5032	8.73629	16.0062	14.6518	9.91651	6.96358	5.99534	8.0605	10.7652	10.3117	9.70355	8.41578	7.03758	7.35331	8.34451	10.3144	10.9641	8.16344	7.17646	7.84434	8.31013
		0.49206	-0.343908	-0.706653	0.0508001	1.15888	1.01667		2	11.473		3.24032	3.0065	5.35951	10.1689	9.33313	4.94372	4.35917	7.52876	11.9751	13.2525	8.06102	5.6164	9.47689	13.0924	11.4632	7.55768	8.51973	9.97038	11.6276	17.2552	14.7111	10.8499	10.6001	8.37042	8.67443	10.4525	8.18138	7.47226	11.0962	12.127	9.79395	9.09005	9.7998	9.75631	7.7621	8.86037	11.5148	12.6565
		0.920318	0.430236	-0.893354	0.450332	-0.0607554	0.980548		2	5.94666		3.78253	5.14681	7.64325	11.3102	7.72325	3.54763	3.50238	5.19999	9.92919	12.0705	9.192	9.25068	13.2505	14.6507	10.3775	5.67684	7.11327	11.8368	16.5218	19.3195	15.2171	13.939	18.3872	16.0382	12.2292	10.4818	7.56711	10.6759	19.0957	18.8161	11.005	7.27343	8.07564	6.58753	4.86158	7.42632	11.9488	17.6515
		0.879076	-0.56327	-0.856215	-0.402216	-0.0462535	0.587498		2	4.80306		5.20562	6.65179	11.0643	11.7438	6.72401	4.39083	5.50228	5.0509	4.5272	6.27979	6.62806	7.64884	8.75835	7.50698	5.68383	4.41538	6.57487	10.3471	12.4243	11.7062	7.83434	7.03802	11.2254	12.6906	10.517	7.32862	6.02037	9.27048	14.5675	10.6925	5.33666	6.63514	8.96937	7.46881	6.92928	6.57897	9.14934	13.3244
		0.357795	-0.976677	-1.23783	-0.723824	-0.0327857	-0.0930907		2	6.75125		6.82042	10.6046	15.7973	13.8892	7.82052	7.56028	10.264	9.16897	6.08499	5.73359	7.69741	8.39442	9.38218	10.1487	7.36258	5.85293	7.56295	9.6656	8.27166	5.62331	5.40305	5.18075	5.3738	7.18593	7.19832	6.06393	6.04187	8.31071	11.0496	9.35505	9.35699	11.7786	14.4767	13.5573	14.278	12.5681	11.1079	14.7273
		0.0179143	-1.15382	-0.454009	-0.053914	-0.143964	-0.174014		3	4.10718		5.62117	5.55247	7.81187	5.5059	4.84732	6.82514	8.60624	7.53904	5.3562	8.06458	11.9817	12.6174	12.7034	12.6381	10.2895	8.5868	11.0117	12.6178	8.83982	5.50375	7.59623	9.19752	7.10509	6.63499	10.6302	16.8759	12.6075	7.50066	7.78623	7.70606	9.58591	12.4768	15.7147	16.4088	18.0943	18.2967	16.7797	15.9613
		0.75619	-1.08427	-0.70642	-0.454964	-0.017202	0.0115509		3	5.72915		5.23833	3.63572	4.20632	4.02039	4.74472	5.13957	5.10737	4.31453	3.81164	5.40675	8.13429	8.59819	9.12511	13.5444	13.9269	12.1731	15.3209	16.2352	11.5389	7.24372	7.68264	10.0167	9.48102	10.4282	20.7037	29.4064	24.0008	15.1967	10.2524	8.86739	9.64047	9.155	11.1538	14.8253	24.9071	34.6147	33.219	24.6382
		0.178859	-0.257769	-1.41001	-1.11264	-0.317878	-0.546635		3	6.29595		4.02425	5.75114	8.42584	7.20082	5.83547	4.96109	4.25336	3.18923	3.75569	6.35081	7.31889	8.22843	10.0402	13.9232	14.1236	12.5217	14.474	13.5789	8.08872	6.88998	10.0756	12.3953	11.0603	11.0207	16.327	20.9567	17.5388	13.4077	10.4673	11.5737	12.5531	8.70695	6.78594	13.1731	28.1817	38.8999	34.9785	26.0442
		0.260156	-0.154503	-0.703318	0.0398307	-1.0408	-0.476063		3	8.82483		6.80768	13.4424	14.6635	10.5937	7.43698	4.74539	3.82722	4.02084	5.32063	6.51559	7.40071	9.96708	7.72994	7.3354	8.04911	8.4088	8.12049	5.94768	4.23436	9.31988	18.3878	24.9942	23.2882	13.0915	11.0629	12.9929	16.1847	15.8609	11.3173	11.139	11.7307	10.9273	9.15518	6.66724	12.9824	21.7724	25.8265	23.1076
		0.443516	-0.838956	-0.30249	-0.233863	-1.68874	-0.555253		3	4.60711		9.24756	17.0238	18.1847	13.3782	9.9956	6.05463	4.60568	5.0419	5.5497	6.67463	11.219	17.5146	13.8704	9.26274	11.4299	12.6771	8.37902	5.0806	5.18201	9.64027	18.3634	30.0469	34.2027	22.8102	11.972	13.187	23.933	29.1555	22.4216	15.0386	13.616	18.2171	18.356	11.1331	7.36016	15.1518	28.4768	27.3909
		0.292572	-1.38031	-0.34261	-0.368668	-0.710864	-0.66323		3	2.23657		6.44303	12.7342	13.4682	10.2717	7.41743	6.36773	7.26986	8.48346	8.45635	7.97929	9.52589	13.7943	10.6219	7.68595	9.74427	11.592	8.16028	6.64677	5.65949	7.57797	10.8509	18.577	28.0082	24.9058	16.1954	9.77331	15.4664	19.7578	14.8315	11.5115	9.55071	10.6691	12.3509	12.2787	11.1333	16.2476	26.7412	23.8668
		0.260175	-1.41852	-0.596863	-0.697122	0.703979	-1.08376		3	2.68575		10.6741	12.3494	11.9894	7.80073	5.67249	6.47801	8.53954	9.98259	9.86634	8.46947	10.4508	14.942	15.4328	11.5579	13.3616	20.372	17.5078	9.26128	5.38918	4.19803	6.67186	10.8533	12.6869	14.3856	12.6015	9.82196	12.8815	14.4745	12.5883	13.4931	12.5594	9.84779	9.21628	11.6924	11.3591	16.6373	25.0859	22.2466
		-0.682183	-1.33797	-0.281054	-0.678123	0.385267	-1.27587		3	2.99382		7.84535	10.1668	10.3954	9.36265	9.79334	10.835	8.70237	8.95779	7.9186	7.51566	11.2139	18.8711	20.0886	14.1677	19.3683	33.7978	28.68	13.842	5.48768	5.1551	9.94411	14.9182	12.2237	10.8772	12.868	12.6612	13.3433	13.4063	10.9354	11.7644	12.634	10.2104	11.0476	14.8857	12.6393	13.4817	15.3425	15.5613
		-0.121444	-0.431168	0.330693	0.191833	-0.447706	-0.79468		3	5.70305		4.88814	5.70448	6.90282	8.65279	13.3391	15.3425	13.2563	10.4832	7.39031	5.57697	9.23285	16.708	19.8947	13.2436	14.0764	22.8927	20.7955	11.8126	6.76474	6.07045	11.8012	17.2611	14.9224	11.0885	11.6443	12.086	11.0491	11.1165	10.1608	11.4423	13.179	11.0146	11.7353	17.4299	17.7331	20.0592	19.362	20.6353
		0.924746	-0.606117	-0.207024	-0.205493	-0.376547	-0.611094		3	14.4432		2.91292	3.49692	4.55192	5.51811	6.55368	10.1632	12.5329	11.0246	7.94349	7.06605	9.53307	13.515	15.1452	11.4646	9.47692	11.6076	13.758	14.0865	8.75648	6.24989	8.01883	10.4973	9.07648	9.43833	12.8594	12.0692	7.39102	5.77828	5.63704	8.57602	12.2762	14.0806	15.69	16.9302	15.6198	22.1652	26.8775	28.5634
		1.32415	-0.87632	-0.31151	-0.641683	-1.24766	-0.744281		3	13.2551		4.40772	3.57383	4.03514	4.05646	3.47025	6.54712	10.945	10.6522	9.43802	9.95833	10.423	7.83927	5.67192	4.93218	4.84876	5.51709	8.60789	12.5685	10.8443	8.91967	9.16692	8.96859	9.25554	11.0613	13.4895	11.6092	8.0331	5.51416	6.83351	8.74429	11.6655	17.3437	21.0709	19.6708	13.4172	14.0655	16.0016	16.6993
		0.323996	-0.317414	-0.724066	-0.478451	-0.927766	-0.72215		3	5.83212		8.33645	6.32627	4.79494	3.48522	2.94535	5.97322	9.61896	10.4776	9.5817	8.50281	8.19699	5.4449	4.77479	6.59269	5.69412	6.52714	9.58861	14.0608	13.8211	9.64202	6.55061	6.59417	8.63951	11.7862	13.3899	15.2272	15.1928	10.7073	7.94734	7.61332	8.52704	12.2056	11.6695	11.9019	9.58493	6.9991	7.15633	8.50122
		0.417868	0.0918856	0.168639	0.00908644	0.301925	-0.659264		3	7.03128		6.2917	6.08453	5.82731	4.91627	4.17172	5.84894	8.19357	9.20763	8.83843	9.25942	7.66388	5.60322	8.15181	10.7661	7.62199	6.42465	9.17694	12.9324	11.7833	9.02115	6.56132	7.90293	13.4108	13.1583	11.2507	12.9037	15.2084	11.4169	7.79505	8.43141	15.3491	21.5488	17.2104	14.4851	14.2469	7.52726	5.3931	7.17759
		-0.149678	-0.324428	-0.0952327	-0.0827084	0.422955	-0.668501		3	4.36369		8.62596	6.84786	5.73501	5.14972	5.69378	5.56313	7.33226	6.6588	7.49751	9.15659	8.18186	8.33838	9.17124	9.32278	6.6484	6.4522	9.2996	12.1663	13.5322	13.2705	11.3412	12.3366	16.6487	12.7474	9.32796	10.3927	12.5724	11.1722	7.96983	10.2437	16.7805	22.4189	18.3087	14.7088	18.3504	15.5656	11.7742	14.5889
		0.16721	-0.491578	0.602887	-1.05587	-0.193419	-0.598582		3	2.70257		14.9007	11.11	9.2548	9.51714	9.21867	9.9993	13.0873	15.3966	14.4531	12.5295	13.7609	16.3224	13.5877	7.70603	5.86202	8.22396	11.0165	18.0855	23.5832	22.5278	18.9268	19.4511	21.9605	17.2573	12.8234	12.6162	17.9872	17.9457	19.0982	20.4852	20.7611	24.4995	22.1133	19.0858	26.6504	31.4071	32.2913	39.4464
		1.04597	-0.500194	0.063968	-0.947887	0.544927	-0.739054		3	2.6982		13.2104	8.98609	9.47689	11.3859	11.1475	10.0819	13.57	19.102	19.9235	15.8222	14.9589	16.1058	12.6873	7.89468	9.55626	13.4126	17.5519	27.3952	34.6691	28.0096	17.9944	16.3726	19.443	22.5112	23.3017	22.7408	25.4073	26.8657	27.6497	30.3411	30.6472	31.3333	27.9116	21.9243	24.9026	33.0703	44.5099	59.9218
		0.623989	-0.428362	1.33812	-0.528961	-0.184025	-0.904848		3	5.39335		7.56607	7.16779	8.43649	9.28204	7.53774	7.52762	7.57845	10.5742	10.0753	6.78267	7.49775	9.46676	9.87502	8.20787	9.49723	10.6933	9.81827	16.7624	22.9928	20.9121	16.7455	14.0446	11.2417	10.1126	10.4589	12.7557	19.6456	23.8675	23.1601	18.8479	16.8046	16.3347	13.7238	14.5229	16.788	21.6873	26.3864	33.3029
		-0.21124	-0.739146	0.857403	-0.112403	-1.19147	-0.912878		3	9.27366		11.6556	12.2274	11.3709	9.57139	6.22993	5.0917	4.74237	6.48902	7.00879	5.39992	5.95752	7.51342	9.30899	10.0435	13.6981	14.0883	10.656	7.49779	8.11295	10.015	12.1651	12.1241	8.63414	6.26262	7.34977	10.0384	13.1594	16.5467	13.1139	10.4451	9.09447	7.88693	8.31324	12.341	18.4816	21.6801	19.9058	15.0205
		-0.157719	0.0105022	0.330832	-0.965307	-0.705035	-0.570253		3	17.4487		10.3109	9.04369	8.68051	8.31107	5.4022	3.79725	4.67869	9.25689	12.1287	9.48207	6.57912	5.19789	5.51242	6.35659	8.12032	10.4335	10.5303	8.03195	5.30674	6.22922	8.12083	7.91481	7.7589	8.31614	9.81191	10.5209	10.3516	10.1244	8.44443	7.849	6.26865	5.89269	6.06083	7.46139	11.3956	16.9091	16.3828	14.0449
		0.150373	-0.699006	-0.282965	-1.21196	0.520359	-0.605932		3	11.3618		12.7901	9.94179	7.3003	6.05634	4.39701	4.50826	5.89481	8.04089	9.76295	8.3885	6.67137	5.26532	5.93598	8.42473	8.03226	6.73779	7.92881	5.78038	3.7208	2.96357	4.44336	4.99974	6.00913	8.19542	12.0576	10.1868	8.52422	10.8957	9.50473	7.08079	5.70509	4.9242	5.3857	6.04159	7.82742	10.4	11.6622	11.2015
		0.395519	-1.10994	0.18435	-1.1053	1.11409	-0.932967		3	9.84633		22.7426	17.4494	10.6993	6.52117	5.98128	8.37836	11.1322	11.4142	8.96635	7.19522	6.49565	7.02604	9.25538	11.4342	8.68129	5.56381	5.89598	4.86893	2.69295	4.28419	6.87306	8.43213	8.51886	10.0107	14.0482	12.7156	13.1869	18.7294	17.4937	10.1349	7.56854	7.57794	7.53021	8.45521	9.52241	10.0441	7.36927	7.75691
		1.49669	-0.748749	0.000632788	-1.2312	1.18955	-0.530047		3	10.7553		11.6818	12.4607	8.44293	5.5132	8.22309	12.2157	11.3898	9.84048	6.11365	4.84186	5.85028	7.1678	8.89898	11.523	8.57789	5.75349	6.16652	6.15595	6.36689	6.98277	9.36428	12.784	14.2324	9.92712	7.73135	6.11956	6.54011	10.7085	10.7155	8.21206	8.59513	8.82418	9.07069	8.90753	10.4434	13.2939	11.5507	12.2595
		1.90782	-0.141871	0.73987	-0.315538	1.13687	-0.521745		3	12.6369		10.3825	15.5746	12.865	9.34698	14.2007	18.7621	15.3368	11.156	6.84237	5.07545	7.39532	8.57025	7.63577	7.99613	8.21394	6.54067	5.28587	7.82818	11.2489	11.5663	12.2506	16.6284	21.0714	15.1391	9.97945	6.45671	4.22262	4.15555	6.17426	8.91358	10.0531	11.8423	13.8702	12.8785	13.6776	12.89	13.8902	18.2317
		1.34988	0.0128208	1.35014	-0.962338	1.26161	-0.730238		3	17.8189		9.67621	11.2237	9.26175	10.9015	14.3995	12.4726	7.07976	7.325	7.37071	6.14331	6.7859	7.72608	5.78176	5.56092	6.95368	7.82203	8.57995	12.4131	15.5301	13.9866	12.2307	15.1974	18.6655	17.7522	17.9634	14.353	7.28943	5.51007	7.12214	9.94298	10.147	9.57686	12.1237	17.4683	19.8283	17.9385	17.1494	18.8297
		0.932294	-0.351765	0.431406	-0.795342	2.28103	-0.538654		3	8.07754		5.2741	5.15238	6.50908	12.6928	13.1331	6.84579	4.00722	6.24763	6.94615	4.90994	5.5056	7.82692	7.26626	6.37889	7.54833	11.1648	17.4503	20.0981	15.9748	11.6788	12.6032	16.1806	18.0665	14.5015	11.7083	7.12252	4.32303	6.88161	9.71142	8.90856	8.08742	10.039	12.3356	15.9322	17.268	13.9455	18.2348	20.2937
		0.676784	-1.12548	0.718172	-0.232428	1.36159	-0.533303		3	11.1941		6.24927	6.13162	6.52373	9.07362	7.932	4.78518	6.33752	8.9269	6.08562	3.96291	7.11254	11.0684	8.61347	5.39522	5.67487	10.4879	16.3549	17.1475	13.4583	11.4594	9.56147	8.65456	9.74664	12.7258	10.3936	5.55437	4.50223	10.9407	15.9784	13.617	11.7862	14.967	15.7478	14.682	12.428	12.4229	20.3977	27.4584
		0.07984	-0.665683	0.415133	-0.635587	1.51234	-0.556697		3	4.34737		7.52885	7.39462	6.11721	5.30591	5.32636	7.28233	10.4149	10.8976	6.33217	4.25166	9.10248	14.3639	12.5713	10.3276	9.0107	10.0024	12.3124	11.881	12.102	12.2106	8.31813	4.00659	6.88666	14.7333	15.7152	11.0894	9.51679	16.0722	23.4254	20.5223	15.224	14.4913	13.8624	9.7435	9.8058	11.7472	16.7736	29.1869
		0.294052	-0.489696	0.372569	-0.379635	1.57575	-0.528267		3	2.41147		8.0311	8.16853	7.92311	5.78156	7.25059	9.14519	9.03171	6.90131	3.99169	4.79589	9.02421	11.9525	12.1077	13.8569	12.1796	10.7938	10.8291	9.33782	8.59356	6.88061	4.37509	2.79631	6.8154	14.2527	17.177	16.3461	17.5102	27.4971	35.6023	30.1122	17.991	11.3612	10.9116	11.6901	15.4879	20.8714	22.1735	23.0207
		0.693803	-0.755412	0.428753	-0.236689	2.9037	-0.660413		3	5.14545		10.8896	8.30732	8.87807	9.64577	13.4975	15.1473	10.3219	6.15538	4.52276	5.10226	8.54105	11.8778	13.0924	12.4874	9.21096	8.74387	11.5846	13.468	14.7435	17.9398	13.6293	10.5119	13.5038	17.7563	19.1237	16.1769	15.5053	17.8559	20.501	16.0564	13.4681	13.9246	14.0785	14.6136	15.4626	17.703	21.2908	21.9449
		0.687614	-0.971572	1.38384	0.769518	2.48857	-0.362364		3	8.19663		9.35472	7.83338	9.80677	10.9895	15.0391	15.3043	10.2236	8.98882	8.70189	8.01317	10.2332	17.8928	24.1932	20.8736	12.7848	12.9786	14.0546	15.6821	20.5218	30.528	32.2845	28.7485	31.0718	33.5685	33.3932	35.1165	24.7648	18.2369	21.2624	22.6993	35.3347	38.403	25.3724	19.0249	14.6463	13.2127	19.6907	28.4775
		0.945694	-1.15583	-0.539673	-0.292628	2.2661	-0.90397		3	3.53108		8.83009	10.5309	10.9983	10.4529	11.6274	11.673	12.0332	18.2477	25.4907	18.3867	14.5831	20.4746	24.5948	24.267	19.3082	18.5623	19.7227	18.3123	15.9818	23.7231	25.3936	29.9869	40.4165	46.2039	56.2164	71.9823	57.8904	42.8117	37.9518	44.3807	72.3736	83.1838	48.1064	32.0625	27.6083	24.0028	38.1276	57.5685
		0.368121	-1.07576	-1.21175	-0.53703	1.09238	-1.88813		3	2.36885		15.4655	17.7542	13.1735	9.48429	10.1163	12.4524	17.2176	30.9316	38.5796	27.7614	22.3388	26.5649	26.2606	23.7144	17.9879	16.0183	18.0647	20.7217	23.7034	27.8586	29.7552	29.5919	32.862	32.2444	34.1152	53.146	59.3884	57.2643	40.743	36.2461	74.8842	94.7615	68.2525	44.7546	37.2464	39.4916	57.7067	70.2216
		0.109385	-0.842106	1.16501	0.146031	0.277029	-1.77615		3	3.07522		13.9912	16.462	11.7831	10.4751	15.4425	20.9298	22.6864	24.8196	27.0477	18.01	15.3873	18.3133	15.072	12.6745	9.77852	11.1575	18.9941	24.8587	26.8853	29.2675	33.1609	31.0534	23.904	18.4089	17.7549	31.3185	46.8255	52.267	32.5963	27.5778	48.3909	63.364	50.9916	36.0116	22.6497	16.1414	23.8876	34.1567
		-0.345307	-0.941367	0.335148	-0.529767	1.03223	-2.51734		3	9.78854		7.54453	8.47813	5.54232	5.29314	9.99692	15.8015	14.8241	11.4532	11.0974	12.6862	13.0008	8.69099	5.77654	3.81488	3.67101	6.28957	11.4417	13.2206	12.5754	11.5641	16.1211	16.7771	14.7257	15.3343	15.2275	15.2108	21.9048	25.8224	16.8712	16.6154	24.5435	25.052	23.4579	14.9253	9.78503	6.97055	4.49916	8.0377
		0.380065	-0.720729	-0.698662	-0.703854	1.53124	-1.76657		3	14.5658		3.03382	4.15002	4.23045	3.92808	4.89674	10.0065	11.6658	8.7169	8.20187	11.4152	11.1732	6.7272	4.08618	4.29785	4.2735	6.99504	12.2777	11.243	7.09426	7.22511	8.48638	8.1874	8.59079	10.1428	11.5772	8.68648	9.89317	13.4195	11.4766	7.51369	10.7256	14.3265	12.7711	10.2052	11.0133	10.1194	8.08026	6.73476
		0.541751	-0.561041	-0.531535	-0.19264	1.03248	-1.90593		3	13.3642		4.01933	6.96841	9.53544	7.62139	6.18443	9.38475	10.3842	6.24368	5.56971	7.33944	7.3155	5.01309	8.20149	13.0367	10.7934	7.3573	8.45799	8.4324	6.43171	8.62657	10.6398	9.66108	7.56064	7.31077	8.61589	6.2869	5.42662	7.06751	7.42268	7.29842	6.53655	7.83275	6.88484	8.52216	11.4924	12.2453	14.0075	12.5827
		0.300789	-0.691875	0.136746	-0.826172	0.201626	-2.10266		3	11.1496		5.93751	8.67695	11.3595	9.20379	6.97995	10.6719	11.6578	8.12906	8.07089	9.97137	9.52057	10.0422	16.8357	22.9613	20.731	13.2081	10.7648	8.74938	5.81692	7.38187	9.30028	8.60337	7.0514	9.26457	10.2064	7.00593	5.53993	6.57052	10.4205	13.7155	11.3958	7.43109	8.22258	11.8226	12.6711	11.0831	13.0046	11.8899
		0.768348	-0.730285	0.381074	-0.33469	-0.116416	-1.74958		3	15.0805		8.10109	8.21247	9.83961	8.9569	6.11478	6.81378	8.12571	7.26197	7.17658	8.12884	9.90245	14.2673	19.3121	18.3045	15.6489	13.0474	11.3661	8.79263	4.44607	4.78481	7.4283	7.31943	6.63949	8.87376	7.30801	4.53706	6.55882	10.4858	12.8616	13.4351	10.2063	7.38388	8.46198	10.5741	11.2399	14.4957	15.0487	11.5167
		0.230212	-0.406205	-0.168046	-0.302899	1.22492	-1.22249		3	11.3729		4.68041	5.04623	5.43173	5.12775	2.82908	2.54444	5.12318	5.80933	5.67282	7.1813	6.54267	8.37808	10.8654	9.65391	12.0656	12.0251	9.5916	9.41529	7.2994	8.45544	10.6366	10.8361	9.34024	11.1183	8.95369	6.01406	8.5757	12.6289	12.7937	11.0396	12.0861	9.57223	8.00614	8.26773	13.3677	19.5297	18.8094	13.6217
		-0.319359	-0.506625	-0.398441	0.232974	2.04148	-1.29914		3	11.9293		3.71584	4.7864	5.50544	4.37587	2.6892	3.34327	6.86839	9.31275	9.15023	11.3666	8.51654	4.45984	4.82111	6.97007	11.8959	13.359	15.2969	18.3067	17.995	17.4424	19.1081	19.775	18.516	20.3161	18.0906	12.712	12.1172	15.0171	13.4915	12.1482	15.975	15.3129	11.5094	13.8191	18.2257	18.2769	14.1351	9.88869
		-0.221738	-0.353975	-0.842184	0.0792979	1.33501	-1.42702		3	11.6182		3.88295	4.70359	4.6247	4.08439	4.95934	7.8208	12.4497	14.9836	14.1784	13.6875	11.2958	6.51061	3.98851	6.42721	10.4476	13.8973	16.3353	15.3525	10.687	8.92308	10.9274	15.8271	19.1594	19.7335	16.2866	9.33479	6.36729	7.36831	7.0661	5.94058	9.57966	11.632	12.3132	15.4398	18.0899	15.7148	12.5593	9.42434
		0.585758	-0.758323	-0.809923	-0.0722098	0.926289	-1.2482		3	10.1475		4.97697	9.13563	10.118	7.82059	10.8376	14.3615	14.8237	13.7736	10.6408	9.83308	11.4072	11.5893	8.6518	7.33569	7.47631	8.01891	11.682	10.6997	6.63682	6.86587	12.8856	16.2906	17.5448	16.2094	13.0509	9.30153	6.34608	7.48409	7.66044	6.06711	9.42868	14.094	17.6733	23.3241	27.5298	24.7785	18.2022	15.26
		-0.524693	-0.543437	-1.14528	-0.407427	1.29704	-1.10851		3	6.18292		7.38172	12.5122	13.9939	10.7864	11.8129	13.4857	12.8791	11.1695	9.40954	7.42106	9.75481	13.2949	14.7791	12.9949	10.269	11.686	17.421	16.908	10.7221	12.3001	21.9436	18.8779	13.5717	14.1622	14.8362	13.7975	15.9234	19.797	18.3796	15.8664	14.105	15.9819	20.304	31.7114	44.3074	33.7873	17.9543	14.3766
		-0.462507	-0.259104	-1.50089	-0.506271	2.14691	-0.800392		3	6.76128		5.71035	8.49122	12.3559	10.95	10.5573	10.7283	11.0148	12.2533	11.1842	9.60949	9.46204	11.2411	12.1181	9.37263	8.12778	14.2711	20.4848	17.7144	11.7074	17.897	29.8496	25.5493	17.832	17.9548	17.0041	14.7704	16.6323	19.788	20.8692	19.735	16.7771	16.9021	22.1228	34.4082	44.7134	36.2334	19.4587	17.0471
		0.329424	-0.442976	0.225266	-0.516157	1.6925	-0.984793		3	17.8152		6.42623	9.44965	11.4131	9.56769	8.23843	8.3891	8.57588	9.11873	7.83814	6.44775	7.80911	8.02412	7.05968	5.78341	4.47397	7.59044	9.76992	7.07766	5.79985	9.24159	13.91	11.9073	9.32154	9.62001	10.7682	9.87774	9.13009	8.4978	7.72847	9.18106	7.76687	9.29542	12.3066	16.4319	24.753	26.427	22.9207	16.9794
		0.264607	-0.549345	0.961749	0.288662	1.06973	-0.767608		3	18.5594		9.82976	14.7135	13.7316	9.16519	8.42906	9.4925	8.00508	8.84487	9.61356	10.2399	13.1813	12.5888	10.0519	11.045	10.7537	8.32533	6.86374	5.11767	4.36407	5.25046	4.86685	5.0089	8.05821	11.5762	12.1114	10.4723	7.94824	6.09256	5.64959	5.23742	6.20656	8.12589	10.7642	16.6166	24.1053	28.3087	23.6534	20.1128
		1.13898	-0.58896	-0.321038	0.431269	1.87945	-0.701151		3	7.96002		8.27922	14.3725	14.0286	9.72763	9.56518	11.3555	9.22262	9.76693	12.3095	14.9562	18.5848	14.7901	10.6907	12.9252	13.512	10.4051	8.80223	10.6155	9.83668	8.52323	8.55654	7.01118	11.2531	21.116	23.1089	15.2761	15.7908	15.9066	12.3833	8.90673	9.01529	9.52452	9.50701	15.6563	24.5452	25.8016	19.1849	18.1505
		1.26735	-0.308493	-0.515241	0.754354	3.3035	-0.660965		3	7.05145		14.6071	19.755	18.8321	15.9137	15.3662	12.4843	9.70471	9.82962	12.2223	14.1979	17.4372	14.0299	9.66257	11.1255	11.7161	9.8412	15.1143	22.8854	21.4356	14.3011	14.8608	12.5829	11.6639	23.8821	28.5119	22.6928	27.4124	29.959	23.3461	14.8978	11.6914	13.7268	9.66572	7.88958	13.6706	19.6203	19.5717	20.8768
		0.873595	-1.08806	-0.272313	0.875923	2.3257	-1.11932		3	4.87579		12.8459	14.8167	13.4417	15.3082	17.5042	11.7053	7.01559	9.35025	11.4056	13.2888	16.0284	10.9436	7.46798	8.45164	9.94162	12.7809	20.3142	28.5812	24.7234	13.5233	12.4178	11.9736	8.22514	11.9695	16.059	12.965	17.6672	19.8639	17.9564	14.2773	14.8297	18.8556	15.786	10.0636	14.1008	24.463	28.4593	24.4551
		0.553871	-1.07109	-0.0665516	0.468567	0.331815	-1.2024		3	6.25265		7.36297	7.91477	5.40674	7.57208	10.4962	6.39763	5.63079	7.65118	8.9043	11.4805	14.0899	10.3845	5.98188	6.56567	7.36596	8.05889	10.9593	12.8154	12.3352	6.77831	5.1945	6.11896	4.70789	5.96323	8.32039	6.72658	6.71111	6.49358	8.001	11.3248	12.0755	12.466	10.7106	9.20613	12.5536	16.2436	15.0838	13.1254
		0.770952	-0.735279	-0.13956	0.330092	0.160884	-0.790583		3	4.74474		6.84552	7.72006	7.6352	7.01661	7.30108	6.86512	7.78147	10.5932	9.29363	8.18082	11.2345	11.9334	9.91932	8.18775	8.52406	6.48755	5.56296	4.63263	4.81375	5.59341	5.90618	8.84062	12.5686	13.8101	15.5323	11.4793	7.66868	5.66271	9.09755	15.9571	17.9839	12.4272	10.491	14.4943	14.65	11.2439	7.95453	13.1421
		0.747477	-0.815225	-1.45646	0.424577	1.49956	-1.4805		3	3.83854		9.01845	12.4636	14.3454	14.0278	11.1525	8.34564	6.87098	8.21322	8.84961	8.33224	10.406	11.3361	9.08589	11.4031	17.1653	14.3105	7.90324	4.16178	3.81092	7.7003	10.4385	16.6021	23.4126	23.6879	18.9044	14.9323	11.9716	8.17557	8.11213	10.1674	13.2375	14.0918	19.5357	23.9358	20.6395	16.6993	14.9619	15.3765
		0.796718	-0.400052	-1.59648	-0.329046	1.50384	-1.81169		3	3.99646		5.95189	9.72072	15.7858	20.4422	18.5553	13.2722	8.76534	8.16198	8.90734	8.76787	9.0041	7.35192	5.30443	10.0893	18.3799	16.6697	10.6312	5.33521	5.20685	11.258	16.951	21.4749	26.6821	22.6662	15.2453	15.1156	16.1386	12.8836	11.2073	11.201	11.2603	14.8565	17.2701	17.2017	15.7792	21.467	22.5532	15.7805
		0.746221	-0.398983	-0.805035	-0.0715675	0.748084	-2.01242		3	8.48976		5.5966	7.71337	8.25973	11.0944	11.1499	9.92442	8.40242	7.57257	7.3367	6.91182	7.3043	5.60726	4.65884	7.16604	9.38245	9.47707	8.24084	6.96673	7.34261	11.2177	14.7935	16.1415	17.5451	14.8117	10.6756	13.6803	15.815	15.0723	18.3223	19.3387	20.0622	19.5482	16.1967	10.6164	8.96921	11.9167	13.7351	13.1811
		0.611093	-0.560336	-1.14248	-0.568185	0.827489	-1.99518		3	14.088		7.87514	8.90447	6.62545	4.95157	6.32835	7.41767	6.41847	6.04438	5.52811	4.22562	4.14942	4.27612	4.75556	7.06785	6.57018	5.41162	6.96743	4.90785	5.06386	6.8817	7.44494	7.76621	8.4731	9.02328	11.0907	13.2326	10.6611	10.7019	12.1681	14.7057	20.5554	25.7521	22.7415	19.4765	14.7029	13.6295	15.8386	15.3977
		0.341847	-0.768249	0.710821	-0.428607	2.74452	-1.37407		3	10.0574		4.68177	6.76101	7.18427	8.65632	7.80603	6.45976	5.45319	6.42799	7.27488	5.37375	5.80742	8.13536	10.1618	11.8018	11.1166	9.7241	9.16578	6.70813	6.40828	6.33874	5.27933	4.16024	7.55611	12.4021	16.3159	14.8979	9.80617	8.48349	10.6844	10.8296	16.5392	20.8355	21.8124	23.1342	18.2597	14.0433	14.3043	12.3491
		0.258619	-0.359846	0.619589	-0.339019	3.86652	-1.28161		3	18.5186		2.62074	3.89669	8.07198	12.7376	9.74896	4.56792	4.18822	6.6852	9.00127	9.44444	11.9616	14.4542	12.6495	9.19693	7.94592	7.94271	9.32142	8.94569	9.35202	9.71466	8.40877	6.66625	9.42694	12.04	10.9764	11.4152	15.8956	19.9631	20.1864	20.98	20.574	17.2347	13.3407	13.5231	9.79167	9.68331	10.4087	10.846
		0.622403	-0.580595	0.218416	0.52168	2.20964	-1.22913		3	14.3864		4.25417	4.21881	5.56966	9.59848	8.2158	5.10398	5.21416	5.57034	5.47875	5.49251	6.82932	7.7958	6.54585	3.96596	4.64536	7.91696	11.4273	13.6579	14.2794	14.1278	13.5329	8.87525	7.24352	8.13074	9.95313	18.1235	26.5712	25.3632	19.5653	21.4493	23.7595	19.783	12.6065	10.1753	8.63888	9.90743	11.8269	12.6499
		0.786851	-0.170739	-0.817947	0.0467792	1.18098	-0.966522		3	18.8343		4.82805	4.99618	4.94153	5.98793	5.67005	5.08837	5.46498	5.31557	4.61042	5.96842	8.02738	7.77683	6.60993	3.91452	3.42142	5.8669	7.36318	10.2938	10.1832	9.98542	8.84047	5.46466	4.07732	6.17517	11.6812	16.0933	19.0049	16.1055	11.6025	12.0711	13.8605	12.3938	11.1814	11.4247	8.37494	6.86095	7.66502	13.555
		0.597548	-0.0788752	0.0577903	0.192965	0.590706	-0.47367		3	14.8294		5.56986	6.31955	7.27714	7.43906	6.91461	5.7159	6.2019	7.27323	9.02859	12.184	12.7738	11.4442	8.74105	7.36098	6.88737	8.53403	9.51576	10.2631	11.0341	11.1673	9.61349	6.58509	6.26848	10.1387	13.9869	13.3341	11.961	13.9625	16.3028	12.3551	10.3571	13.9618	19.035	17.1386	10.6764	6.10711	6.72414	15.8172
		0.429141	-0.129317	0.0428364	0.184416	0.356536	-0.262788		3	8.16875		6.02691	6.51203	7.10746	9.1095	9.19996	7.04179	5.66355	6.66518	9.8143	11.6777	10.3296	9.34865	8.8706	9.76759	7.92398	7.42295	8.21188	9.95631	10.4546	9.2804	7.94354	5.91708	5.35821	7.67759	9.33401	6.77882	9.44834	14.8504	17.6489	12.2365	9.58013	16.4292	19.5538	13.187	7.99169	7.81329	6.33901	10.3004
		0.918929	-0.16564	-0.898378	-0.198054	0.309453	-0.596576		3	4.5481		8.16101	8.51574	7.98536	8.89621	8.89782	7.27857	7.37385	6.54732	6.72675	7.08215	6.62919	8.46014	7.71756	8.91135	8.25689	8.67848	11.4503	11.3443	12.0311	10.213	10.045	9.20408	8.60476	8.30907	9.00582	10.2182	15.7043	18.4707	16.3296	10.7122	12.0749	16.8763	15.2681	8.42174	10.4902	15.1728	14.3761	15.0094
		0.444719	-0.999924	-1.19232	-0.249217	-0.0534084	-0.654329		3	9.58852		5.84776	6.75782	7.84288	7.64285	6.09715	5.57171	6.82989	5.15764	4.81494	6.50325	8.07224	8.98353	7.96369	8.69994	11.9402	18.099	22.1641	16.3025	10.6912	9.78541	13.6581	15.1548	16.4862	14.2232	10.0654	6.7871	9.64483	13.1014	11.718	9.36881	8.16219	9.46967	5.99839	4.14717	9.67669	17.7122	20.0842	19.516
		1.32401	-0.867628	-0.807406	-0.816978	0.720004	-0.257608		3	24.8518		3.10731	5.28744	7.49187	6.25875	4.35512	5.95549	7.85334	5.51877	4.73571	8.06909	11.0268	11.393	11.3007	11.3144	12.5818	13.7982	14.9161	10.5534	7.02829	8.43983	11.3345	12.9855	20.9819	20.9879	14.8325	8.27179	6.1442	10.2328	11.8748	9.55774	7.47349	7.28191	5.64597	5.17217	7.9869	12.6422	13.3968	12.1906
		1.3386	-0.805096	0.0225103	0.0193366	0.395248	-0.314129		3	18.1936		4.53457	4.96491	5.82529	4.06596	2.62904	3.34771	5.49959	5.18756	5.71006	7.96217	10.3655	11.5765	12.4154	9.79794	10.6637	9.06889	7.02063	6.96523	6.24469	7.69318	10.3189	13.8808	21.5192	21.2022	15.4876	9.56095	8.56977	10.5297	10.3807	9.67565	11.253	14.4563	12.9026	8.97952	7.5014	8.99102	9.61087	8.19791
		1.11849	-0.1988	-0.466056	1.08347	-0.0880337	-0.201009		3	7.84873		4.34568	4.63255	4.92525	4.05395	3.24235	4.65871	5.1987	4.62475	4.69685	7.55851	10.9939	15.3089	16.869	12.3161	11.4476	11.0586	8.44514	8.03186	7.40381	8.00731	11.3423	14.2118	17.2241	19.953	21.7879	15.4799	11.2092	10.4506	10.3707	14.3806	17.2658	19.5566	16.9041	10.6684	8.98819	13.4015	17.7179	22.0564
		1.34988	-0.215948	-0.369654	0.671637	-1.0404	-0.44857		3	5.87286		4.58215	4.02776	5.41489	5.12456	5.87057	8.49736	8.18877	5.03393	5.73622	9.58609	9.9884	9.71938	9.23917	6.1166	6.44912	7.13002	5.55579	7.66905	8.36935	9.61272	11.0582	11.7357	13.0255	22.1865	29.8627	21.0806	13.4052	11.4403	12.7125	19.3842	17.2065	14.1383	14.5071	12.7556	10.3859	12.2121	22.0748	35.5578
		0.803071	-0.272744	0.343094	0.79052	0.274855	-0.769112		3	5.37872		10.1579	8.74425	10.3654	9.37133	7.08954	8.1309	7.67342	8.02536	10.77	13.1267	13.0531	10.5815	6.02284	4.0827	4.43629	5.82856	6.25221	10.1677	16.1543	16.8166	16.3716	9.98119	8.07375	16.3832	24.0839	20.2532	17.0596	15.2261	15.204	21.3716	18.0199	13.0129	15.572	18.3848	17.3097	17.5294	23.8052	29.2766
		1.69933	-0.0881706	0.404451	0.575499	0.570156	-0.571064		3	5.76147		13.1	12.0848	13.4791	11.7477	9.27882	8.17693	8.02786	10.9993	13.7594	14.8322	16.1762	15.5153	8.70789	5.22172	6.23365	7.78085	6.44403	11.1832	16.1696	19.229	19.521	12.3226	8.6209	13.1218	22.6566	29.9757	27.9394	21.283	17.8307	23.1483	22.1517	15.915	16.1291	21.0557	23.7779	27.2055	29.975	25.89
		1.43378	-0.439064	1.44507	0.00726357	0.663255	-0.59962		3	8.73801		6.12306	5.6846	7.30876	7.59448	7.37612	8.34347	6.76595	6.69838	7.04937	6.95988	9.05674	9.13569	5.16736	4.95884	9.06986	12.249	11.2017	9.68687	10.16	10.4394	14.462	13.0629	10.7739	10.7113	16.9339	27.0843	24.9532	15.8682	11.3426	13.429	13.6255	9.96552	7.79897	11.5911	14.0244	15.2215	15.6164	12.0106
		0.946651	0.295884	1.95303	-0.358751	1.05761	-0.299645		3	10.5748		5.80449	4.77121	5.81314	5.63474	6.06785	9.5426	11.3213	7.77311	3.99612	3.12828	3.69195	5.27832	4.07699	4.24356	7.06226	9.13262	9.54686	9.48494	6.02461	6.97505	9.9925	10.6748	9.41758	8.82191	12.1204	16.3147	14.3585	10.6071	8.23487	7.33647	9.64909	12.3718	10.8244	9.97804	9.36451	7.8177	6.5422	6.50687
		0.764569	-0.235727	1.8841	0.205064	-0.295201	-0.130336		3	19.0521		8.47047	7.29329	7.25746	5.83947	4.54626	7.87393	10.2137	6.73507	4.24189	5.78502	8.41544	10.3154	10.4533	9.89194	10.5465	8.13429	7.77744	9.68222	9.4998	8.67932	7.246	8.13668	8.34129	11.7195	15.2208	13.5864	8.66875	6.4478	4.88926	4.67854	9.69768	18.1221	19.8265	16.7232	10.6063	7.44884	7.22614	11.521
		1.12794	-0.50647	0.0839679	0.743631	-0.464858	-0.41224		3	16.8793		5.18357	4.76217	4.85051	3.93651	3.22048	4.67629	6.30894	5.005	7.03886	12.8088	15.7974	15.9032	14.053	12.9373	11.8036	8.01871	4.3484	6.06324	9.58511	10.8085	10.5716	14.02	11.5016	9.77944	12.7493	12.1879	7.7348	6.14673	6.39969	5.10256	4.96252	9.86245	11.3955	11.3194	11.2508	11.2097	13.6924	18.6644
		1.11967	-0.173367	0.0914843	1.04371	-0.153027	-0.321794		3	9.67831		3.81266	3.94891	4.88511	4.77394	3.39518	3.41555	4.86893	5.95891	7.35183	6.97536	8.00547	8.91507	10.9699	11.0273	7.83781	5.59599	5.25921	5.15314	6.57688	8.92212	10.2358	16.295	14.2445	7.22321	6.41339	7.10737	7.1293	11.8101	15.9602	13.2486	8.77117	7.75788	8.52931	11.2199	17.1897	18.7064	14.8795	13.9947
		1.45137	-0.194747	-0.199784	0.159531	-0.502881	-0.389864		3	5.21315		6.17156	6.88872	7.98673	6.70318	5.7727	6.28316	8.56827	12.7351	13.6865	9.91023	6.74339	5.57801	6.21166	7.97215	6.99478	8.61488	11.7184	12.5138	14.2407	16.1311	15.6933	16.1323	17.7762	12.7601	10.8775	10.666	8.54831	13.9137	16.6228	17.6069	16.4959	13.2104	12.1304	17.2605	27.0653	24.1237	14.2195	12.8551
		0.937021	-0.296465	0.117443	-0.809687	-0.764418	-0.339134		3	3.63172		11.9333	12.4714	11.645	9.40709	8.20699	8.45242	9.13573	11.0139	14.7365	16.1217	12.7186	8.45943	6.89234	8.93788	9.19953	9.68905	12.222	15.7303	19.429	22.6208	21.7162	20.8442	23.345	19.7708	20.2089	20.1466	15.8138	16.5224	15.3302	20.1914	21.929	16.4307	16.8411	27.9766	41.4045	38.7751	24.5832	24.0783
		1.31235	-0.259338	-1.31436	-0.757747	-0.526685	-0.253102		3	5.66774		11.6966	9.43695	7.41735	6.62746	7.16202	7.78418	9.55865	10.5892	13.0766	14.5307	11.4512	8.3559	8.00972	7.80488	6.49679	5.32902	5.33296	6.57376	8.13286	8.36954	10.8133	12.0246	14.846	12.4254	14.6334	15.2336	14.6492	20.8863	19.0373	21.1801	20.5282	13.6653	13.6628	18.3304	25.508	29.1993	24.9118	24.659
		0.801566	0.201522	-0.984867	-0.830838	0.168131	-0.46587		3	7.9582		8.54307	6.81009	6.38088	8.14636	7.914	7.11348	8.75851	11.3513	11.3382	10.743	9.75142	9.66516	7.51497	7.02347	6.39247	5.77013	4.98675	4.13482	3.36338	2.79089	5.53729	6.76499	6.56069	8.28211	12.0007	10.7661	14.5631	23.0468	19.4093	15.5048	13.9155	12.1834	10.1048	9.27568	10.7774	16.0394	18.0058	18.2158
		-0.00906718	-0.40403	0.987669	-0.109832	-0.224293	-0.0595095		3	10.2778		10.9361	10.3126	12.4781	15.0171	13.4263	9.1407	8.3662	10.638	8.73156	6.70343	9.92324	9.45556	8.50546	8.67096	9.02849	9.643	8.99747	7.5862	5.90413	5.72774	8.80966	9.03889	8.39547	12.3874	16.9448	14.0479	11.1885	13.8735	11.6772	7.31681	9.42284	11.0143	8.1873	6.89794	9.7051	13.1537	14.2524	11.9051
		0.0839103	0.134516	0.879395	0.214222	-0.459064	-0.289519		3	6.49396		9.91009	7.52376	9.44662	12.7369	12.6092	10.0397	9.42074	10.7104	8.01468	6.88185	10.5296	12.0088	10.6623	9.88847	7.86878	9.91101	9.89095	6.45437	5.44371	7.09409	9.42867	9.73837	8.54734	12.1935	19.3021	20.5338	13.0529	7.22068	5.99455	5.27898	5.79041	7.17306	4.91854	6.35809	13.0306	17.5686	17.8736	13.3886
		0.799967	0.248938	0.90775	-0.361324	0.225451	-0.0888961		3	4.09263		9.54283	5.59767	4.54091	6.13791	6.88141	6.42588	6.91507	6.10885	4.11695	3.85484	9.16028	11.8925	12.0918	10.0929	7.56506	9.48578	10.3108	9.39779	9.18601	8.38534	8.72463	8.39588	8.14529	11.4698	17.7777	19.3877	10.6769	5.60013	6.58916	8.05428	8.7971	7.89639	5.72989	7.16859	14.9226	16.4904	13.8326	9.01933
		0.633467	0.35867	0.524578	-0.397149	-1.00858	-0.260592		3	6.60401		8.78276	8.43055	8.87637	7.50397	7.81641	7.5413	6.9529	5.02227	3.56149	3.17718	5.18372	6.28411	5.91107	7.81874	8.66243	10.8465	9.76817	9.78956	11.0321	8.50488	6.75587	7.64894	8.26177	12.6885	16.4721	15.5016	10.6183	8.49029	8.4796	10.4911	13.3361	14.6877	11.4229	8.1732	10.4411	12.1959	13.8797	10.4576
		0.882261	-0.25319	1.48744	-0.675444	-1.03865	-0.199797		3	9.07641		8.59049	14.7011	17.4959	15.9816	16.2962	14.1755	9.86833	6.6234	7.03312	6.62574	4.10902	3.20579	5.70504	10.0591	15.5879	19.4655	15.6854	11.8181	12.2203	11.8458	9.56902	9.28266	9.23079	11.3505	13.7856	14.8163	17.2677	19.1392	16.5472	13.8563	16.3298	19.3385	15.0682	8.60928	11.0185	19.7717	28.8763	22.1627
		-0.0731137	0.146536	1.27693	0.4126	-1.20482	-0.10837		3	4.57367		13.87	17.8142	13.8961	14.1995	19.1357	17.0651	10.1812	7.62638	10.9681	11.3024	7.29371	5.28575	7.11784	9.37468	11.2632	16.8019	18.6779	18.1757	18.5663	16.9189	12.228	9.08971	8.64255	10.8508	16.3073	17.3112	20.2306	21.0168	20.8454	23.2307	28.7989	32.9538	25.8233	16.621	12.9695	21.9782	32.3426	24.5876
		0.110663	0.0357033	-0.204184	0.844471	-1.31461	0.0418719		3	4.14497		22.6433	24.4312	15.437	10.6984	12.641	11.636	7.11801	4.88524	7.77843	9.10957	8.46042	9.70449	11.6705	12.5972	14.2578	17.2177	19.1908	18.2354	15.3999	13.0074	9.79908	7.04785	7.25601	10.7033	16.0958	16.9865	17.1321	13.7935	13.2399	16.4481	21.0419	25.2787	27.2828	24.626	16.9576	15.9068	18.0691	12.8936
		0.98716	0.0779027	-0.0849952	0.135584	0.14308	0.0979101		3	5.43303		11.4311	13.6489	8.55023	7.038	7.89032	8.2517	6.13961	5.94255	8.59742	8.1888	7.3577	6.7599	7.14675	10.4487	10.4098	8.93189	7.61969	8.13685	8.61251	7.49643	7.372	4.89062	4.85733	5.82974	6.99569	7.43921	11.1549	11.4583	12.1151	13.7289	11.7935	11.1164	10.8028	12.0965	12.5827	16.9691	14.5424	8.43927
		1.11316	0.109457	-0.30487	0.290214	-0.00689345	0.22585		3	8.43209		8.86332	8.14422	6.69907	7.28417	8.9487	9.10208	8.0444	8.23712	9.3185	6.47278	5.80817	7.41688	10.8117	15.257	13.4836	5.313	1.87575	3.17631	5.52369	6.47419	7.88927	8.04016	7.82915	9.65022	9.54291	11.3376	14.7041	17.0069	19.0042	18.2692	11.8384	7.17082	5.43544	6.22091	15.0312	22.1058	15.9951	11.7203
		1.09213	0.0338528	0.277139	0.592407	-0.240647	0.528079		3	11.1943		8.45065	8.22285	6.83109	8.54718	9.10396	9.62067	9.55764	10.2551	9.60752	5.89798	4.42674	6.34784	8.99553	12.262	10.4275	4.20454	2.05334	2.91003	4.23114	6.33003	8.89024	12.9041	13.6042	17.6778	22.8993	22.6381	21.3352	15.5594	14.27	16.0648	12.4208	9.66711	8.70106	10.0394	19.4124	23.2353	17.3251	14.6765
		0.555856	0.68392	0.133353	0.569065	0.324672	0.299644		3	8.25084		7.76486	7.0045	8.18257	10.5414	8.66651	7.6	7.38424	6.20028	8.01059	8.39509	6.74568	5.68022	6.17805	6.51436	6.13095	3.87029	4.1159	5.16439	6.85701	9.95582	12.6177	16.0231	14.5407	15.758	20.2724	21.1483	19.7126	14.996	10.5122	10.4497	9.62044	9.93631	10.4753	11.5476	19.1773	24.0824	17.0928	12.0968
		0.202178	0.677966	-0.661322	0.48169	1.46739	0.00129796		3	15.8163		6.63243	7.1025	8.68221	9.59566	7.41965	9.45662	10.3672	7.66543	9.70977	14.0546	11.7589	8.64238	6.0881	4.63991	5.1227	5.68952	6.34834	7.261	8.89895	11.1681	10.5385	13.2848	14.1393	10.9992	11.1237	11.0367	15.1813	17.7352	13.9303	9.63994	10.25	13.0658	16.1703	18.6437	31.5822	37.1719	26.6457	14.1836
		0.440534	-0.0794976	-0.154946	-0.0265941	0.435334	-0.120675		3	7.39224		4.21648	6.22381	7.24171	5.63146	5.00824	8.40345	10.9969	10.7667	13.957	16.7806	13.612	10.4881	7.13738	4.4053	6.21599	8.43117	8.60074	7.6591	8.8124	8.71669	6.82162	10.2754	18.5375	18.0571	13.731	12.0459	13.2962	16.6403	14.3489	12.041	16.1957	20.6213	22.4096	25.1644	35.5924	35.9849	25.4037	19.5762
		0.478057	0.0566903	-0.0525255	-0.32588	-0.999166	-0.508418		3	6.37133		3.09886	4.78238	5.01682	3.70464	5.68421	7.31259	8.13996	8.26746	9.81873	12.0477	9.20809	9.13976	9.03833	6.84841	6.49965	8.50717	8.36761	8.20863	7.32214	5.966	4.06859	8.85235	22.3135	25.6948	17.5155	12.0754	11.4015	12.7823	10.6369	9.90793	13.0398	19.197	22.7924	21.4863	31.0465	27.7243	26.3363	30.5
		0.632368	-0.340062	0.0677504	0.0750923	-1.74494	-0.550054		3	6.43161		8.55356	8.59835	7.52616	8.03567	10.6037	10.4654	10.0244	7.63833	10.2044	15.8264	14.357	11.2505	10.9257	10.8685	12.081	12.4717	11.6908	9.84944	6.79295	4.32711	3.76655	9.28145	24.6321	27.5971	17.6005	11.26	12.0558	11.1992	9.17779	11.2043	20.0985	30.6823	34.3453	33.0077	34.4836	27.8034	28.8214	31.8597
		0.486677	-0.476334	0.205207	-1.06577	-1.79282	-0.36023		3	3.62518		17.3837	13.1362	9.99865	11.1275	13.4726	14.0983	14.5597	10.8634	9.58576	15.2167	16.614	14.121	12.2714	14.1366	18.2189	18.5039	12.1044	8.44614	5.97227	7.32385	6.75225	12.1516	24.5586	28.4876	20.5515	14.5108	12.5632	11.2965	12.0818	17.9192	23.2441	23.3166	27.3466	37.4355	41.0987	31.9808	33.3048	36.6616
		0.372302	-0.297084	0.427564	-0.939206	-1.13433	-0.388384		3	2.95934		10.9421	7.47743	4.56149	5.97986	8.72972	9.60632	10.8966	7.81822	6.24745	7.16856	7.58913	6.84654	6.4241	9.33727	14.1021	12.9883	7.59267	5.75528	9.5504	14.3204	12.8524	11.0659	15.384	19.2921	15.3151	11.3443	12.3263	9.23858	7.59961	9.44431	10.5843	7.26191	9.34222	21.0247	21.5073	15.1725	17.6066	18.9016
		1.13523	-0.422662	0.410567	-0.211309	-0.430625	-0.117595		3	5.20348		9.74395	6.85921	5.77625	6.02302	10.4403	12.2678	10.8632	9.05095	7.46206	4.8717	5.38274	5.17882	3.9583	5.72486	7.65424	7.1522	4.58354	5.04217	8.05581	13.3578	10.8963	9.0666	14.4911	21.7113	17.4263	12.8222	14.5064	13.0847	14.0804	12.4119	10.9028	10.7849	11.3886	16.6704	17.6934	14.0494	13.9826	14.8168
		1.20284	0.731166	0.0318944	0.189835	0.146364	0.0179836		3	8.8338		15.8012	11.3668	8.79398	8.57814	11.8599	12.7913	11.631	12.5627	15.0452	11.6014	11.7515	12.4871	9.11743	7.41221	7.85551	7.39188	5.16146	3.80136	7.98622	14.9166	13.79	8.90231	8.91995	13.0144	10.985	6.89362	9.57971	16.9138	26.264	26.1084	22.9357	21.2135	14.3247	11.4692	13.2803	15.2179	16.953	21.8139
		0.665656	0.197214	-0.498751	-0.03713	-0.661399	-0.385296		3	16.176		7.97527	5.6257	6.03368	7.11068	7.96159	6.98783	7.06385	11.7593	17.2887	12.5736	8.80336	8.40983	5.72819	4.45611	5.40829	7.34947	6.38302	4.30207	5.24877	8.12344	8.00329	7.61565	8.40666	9.59259	8.90474	6.01309	6.89432	10.1351	14.4345	11.4462	10.173	11.7277	8.65988	6.89559	10.1196	12.4863	11.0904	9.86191
		1.41628	0.281691	-0.85574	-0.248776	-0.882131	0.185973		3	21.0658		4.00909	4.73746	6.61044	8.80716	7.23878	3.96091	3.61539	5.93962	9.08119	6.97853	5.55954	6.58776	4.85033	4.63665	7.16033	9.47144	8.3878	8.50874	9.08376	7.75056	9.02313	11.0735	10.8016	8.2615	6.2791	7.04966	9.25617	8.75046	6.71966	4.28438	4.29894	6.00503	7.58253	7.48072	7.12275	8.41695	7.35633	7.90514
		1.16354	0.612579	-0.736001	0.535979	0.917966	-0.0535186		3	15.5587		7.66236	8.14343	9.13732	9.47454	7.13049	4.59573	4.85786	6.56534	7.01877	5.77115	6.11707	7.69117	6.56422	7.71153	10.9886	11.2922	8.32024	7.56778	8.84376	9.36975	10.9378	12.8244	14.0983	12.2483	9.92412	8.39839	8.24738	8.63824	9.0777	4.91956	4.02869	5.74729	5.69793	5.50732	4.77448	5.27735	7.6505	11.8112
		0.473545	0.0562389	0.339224	-0.123009	0.324597	0.0882871		3	11.2433		7.50044	7.44606	8.54478	8.21202	7.63623	5.92817	5.53654	6.34592	5.50433	6.20322	6.86766	8.87089	6.86891	5.13949	5.04262	6.04767	4.60789	5.1516	9.52978	12.0299	14.261	17.3231	22.8864	24.2497	18.2307	9.79209	7.30216	14.561	17.3343	9.23164	6.82664	7.82653	6.00864	4.49024	4.16051	5.06143	8.75126	13.6361
		0.267507	0.640509	0.0597036	-0.244678	0.1843	0.00994619		3	6.74647		9.03825	9.36483	9.24018	8.30146	9.20367	8.8606	7.94573	9.13232	10.1965	11.2204	10.0478	10.8778	10.0286	8.50716	6.59846	5.8567	6.83846	9.53355	14.3761	15.1184	15.1156	15.842	20.0274	22.5332	17.0568	8.69865	9.00708	18.3087	21.1411	13.9346	13.0313	14.1296	13.5464	10.2409	9.89168	11.2617	12.8207	16.4112
		0.726841	0.213799	-0.151881	0.468885	-0.777914	-0.0737363		3	4.67777		8.76415	9.66528	8.28239	6.28239	7.76628	7.31956	7.08652	11.3647	14.7518	14.7182	9.27105	7.78782	9.54095	13.019	11.6843	9.24513	9.21643	10.5564	12.9403	12.8511	14.3375	11.0846	10.1659	14.0441	12.1925	8.20291	7.88367	13.7715	16.2294	13.6966	15.5562	19.1755	21.6202	18.987	17.506	19.7658	17.1729	16.7316
		0.808508	0.0620243	0.273334	0.135123	-0.908963	-0.511926		3	3.95982		4.48466	5.62234	6.12306	5.51316	5.67709	5.16989	3.95056	6.21701	10.5576	11.6358	5.33408	3.40496	5.28626	10.6305	11.8186	9.34545	7.89437	6.443	6.99122	8.44993	10.4368	7.4968	5.76898	6.89589	5.95962	5.02634	7.12548	12.6566	15.6167	13.7382	13.4011	15.3195	18.713	18.5647	15.279	13.8971	10.5147	10.2875
		-0.0925341	-0.142652	-0.517908	0.120384	-0.197116	-0.754609		3	10.1917		5.80086	6.93729	6.68155	5.60809	5.27147	5.80413	5.21632	6.49681	11.9597	14.2551	7.73194	2.32216	2.38703	5.54687	7.42519	8.09079	7.62266	7.5812	8.96506	8.16746	7.15495	7.1259	8.9493	7.21322	5.01011	4.62911	5.31808	7.66708	9.23042	10.138	11.1325	11.7365	13.0889	15.616	12.6934	8.91128	6.30911	8.50674
		-0.106389	-0.403234	-0.542417	0.238864	-0.598957	-0.120294		3	12.6803		7.88526	8.45857	6.90425	4.85704	3.73802	5.27706	6.07059	5.45005	6.54169	7.86998	5.22356	3.28444	2.96473	3.34879	3.2341	4.91101	6.59097	7.60068	8.31562	6.10912	5.68753	10.4785	14.9576	12.4692	8.03758	6.8782	6.59709	8.38111	7.66714	7.5402	6.98161	6.98677	7.70662	9.46856	7.7668	4.12235	4.05294	8.48291
		0.274434	-0.235297	-0.106611	-0.611478	-1.21151	-0.400771		3	17.3667		10.1955	10.9178	9.3478	7.08833	3.64543	2.49272	3.21229	3.72269	3.11879	4.31493	6.71355	8.94515	8.45895	5.99804	4.71979	6.68563	7.84144	7.72109	8.5325	8.63628	9.05158	11.5425	15.2666	14.9067	12.4769	9.00012	7.89693	10.5245	9.82122	9.24529	8.69388	8.8534	15.8263	23.5794	21.8675	15.6029	10.5777	11.6657
		0.943116	-0.0511404	0.433726	0.189233	-0.518962	-0.446352		3	10.6844		9.15013	10.553	10.4877	7.68372	3.01469	2.84977	6.16058	6.57902	4.48406	4.24533	8.73021	14.1051	15.7814	12.2087	7.93001	7.99012	8.1236	8.46411	10.5026	11.5477	13.0234	12.972	12.4829	13.1057	13.1931	12.3084	10.1551	12.831	15.2627	17.521	14.1892	12.2249	25.8834	44.2954	48.8883	41.7673	28.1027	18.3139
		0.340535	-0.103243	0.349144	0.0514091	-0.557235	-0.21585		3	7.94075		7.34868	10.7754	10.3518	7.95003	5.54793	6.62193	10.591	10.199	6.52035	5.35797	7.35317	12.7147	15.9386	15.1604	11.3211	8.73172	7.79095	7.48098	7.01664	7.96107	11.3196	12.32	9.69951	7.92684	10.5499	12.695	12.7887	14.3814	19.5014	20.1039	14.8448	10.5538	18.6034	32.1513	36.872	38.2751	29.0878	17.6875
		-0.308945	0.0732869	-0.431565	0.3826	-0.79468	-0.3091		3	7.00318		15.0483	18.1077	15.3405	11.2768	9.51799	8.62211	10.0783	9.90146	9.21204	7.18862	7.66787	9.54798	11.5059	11.0126	8.16986	7.5765	6.32803	5.67782	4.98596	4.54376	10.0487	16.5089	15.9874	11.6472	11.2561	10.6858	7.84528	9.48024	13.9854	14.7573	13.2958	13.9093	21.5759	29.4275	22.5795	21.0143	17.0817	10.4317
		-0.104164	0.132852	0.250729	-0.435755	-0.414561	-0.050286		3	8.2325		15.2077	15.0985	10.2815	7.5942	8.19456	9.13129	13.0281	14.9439	13.5719	9.57658	6.20625	6.45663	9.57012	12.291	11.3501	8.88119	5.79466	4.60487	4.99652	6.7527	16.3252	29.7579	30.5717	22.3973	18.7371	15.2422	10.1218	9.84043	15.8721	15.4914	15.6474	19.9178	33.0064	38.3626	24.6793	16.9387	16.4967	10.9973
		0.532522	0.331216	-0.482993	-0.27644	-0.445571	0.167683		3	20.1145		6.85408	6.68909	7.31799	7.07346	7.12477	9.11523	14.862	15.4709	11.7403	6.89981	4.30462	3.72456	6.41559	8.90224	7.72846	5.70628	3.65917	3.09792	4.23116	4.97876	9.69291	17.045	17.5036	13.3747	13.1964	14.2872	15.0052	22.5886	30.9916	25.5899	19.6527	21.618	27.4708	24.2035	12.1008	12.2333	14.9473	11.5904
		0.594097	0.647323	-0.832017	-0.101893	0.63965	0.111244		3	10.315		5.17959	6.82611	10.1997	10.0245	6.80157	6.72361	10.2173	10.2478	7.22331	6.42309	6.63897	6.79029	7.15705	8.65221	7.91498	6.54989	6.27471	6.00595	4.89438	5.50237	6.94746	9.28321	12.0776	14.6255	14.6576	14.2907	17.4575	28.8334	35.8308	24.7466	14.0196	14.6612	16.9284	11.6272	9.29319	13.3382	14.5615	11.4845
		0.641056	0.614868	-0.7854	-0.38927	0.116137	-0.0637892		3	12.2872		5.47988	4.54964	6.19695	6.76347	7.88091	10.9974	12.1482	9.77551	8.94607	10.5471	12.1877	10.0649	7.67846	9.81444	9.86184	8.23531	9.32681	10.22	7.95223	8.93343	9.55929	10.7271	15.2425	19.148	18.3095	14.0636	13.4426	19.3579	21.8645	14.9442	10.6872	12.3982	11.9698	8.54559	8.36996	14.4352	18.2356	16.3827
		0.767061	-0.197244	-1.10524	-0.384641	0.282356	-0.345702		3	11.3401		6.62115	4.6309	4.15149	5.61772	10.7795	17.2083	15.548	11.2512	9.28422	9.79487	12.0797	9.63305	8.28958	11.2585	12.1618	11.4285	10.6343	10.1981	8.57439	10.9052	12.0989	12.5407	14.7798	14.52	9.73887	8.42975	11.8613	16.948	15.7252	11.3762	7.92132	10.1268	10.8661	9.56394	7.88107	13.0306	19.101	17.9717
		0.924267	0.190862	-2.12183	-0.609376	-0.071685	-0.551161		3	7.43602		7.56812	6.99599	10.6073	14.1675	15.1789	16.886	11.5526	7.23058	8.73517	10.8969	12.0877	9.3058	7.79503	9.5306	11.6663	14.2142	14.0397	14.657	13.3614	13.4671	9.65067	8.79744	13.1232	15.2719	10.8904	6.52391	8.38317	12.3299	16.6866	15.3225	14.1845	18.3559	14.4921	10.4823	6.69534	10.0232	22.4811	22.9417
		1.49152	1.23631	-0.619431	-1.33335	-0.380464	-0.328421		3	8.06056		7.85561	12.5862	21.6573	23.6708	16.3525	10.7656	5.90612	6.3613	12.6462	15.2973	13.2105	8.45758	8.08639	8.71409	10.687	13.9513	14.5865	19.8872	25.3218	23.8699	16.5266	11.1416	11.8078	15.3237	13.2153	8.66255	7.43303	10.6241	17.7522	22.3731	28.1203	32.2862	21.4238	10.0942	7.91862	19.418	35.3071	31.2057
		1.55936	0.57078	-0.376501	-1.33208	-0.690035	-0.728826		3	6.69058		7.86412	10.0847	13.806	12.9556	8.08014	5.85667	3.98633	3.976	6.63101	8.07799	7.42838	7.45809	7.92525	9.07467	13.9642	18.2557	14.4055	14.4683	18.0678	17.8765	11.7744	8.8158	7.05126	5.93334	6.03218	7.57035	9.01685	8.91208	10.5515	10.5726	13.1953	16.4245	10.0632	5.86466	7.02822	11.156	20.3032	21.067
		1.20952	-0.0862213	-0.964822	-0.527937	-1.61846	-0.0136823		3	6.67153		10.1873	8.27525	7.47884	8.30181	7.83241	4.84578	3.07147	4.0932	7.08668	7.58228	5.95081	5.88415	5.9849	5.95732	9.83195	13.7024	11.7886	11.4258	13.1314	12.0732	7.27741	6.29318	7.79663	5.63527	4.73433	6.44406	8.57337	9.56864	11.344	11.5619	11.2828	9.83429	8.09913	5.67191	6.8345	8.78879	12.1574	21.5734
		1.73256	-0.00355136	0.638681	-0.0366935	-2.21489	0.287936		2	11.4152		9.75084	7.3883	6.99399	9.6411	10.0428	5.05663	4.25786	9.26818	15.2741	13.8405	7.85718	5.83617	6.52194	7.11044	7.24722	8.7432	13.8962	16.5666	14.0883	10.5911	7.10734	10.0529	14.0253	12.4635	8.60016	7.38875	6.87697	8.0038	11.1391	13.9576	11.7647	9.94634	8.84922	6.75063	5.85965	6.45204	8.14125	12.5271
		1.58174	0.297382	0.269345	0.0845411	-1.46561	-0.158338		2	20.8489		7.62075	6.84619	5.41346	7.35362	7.53218	4.41914	5.0711	9.68355	13.3601	12.2724	7.68185	4.88271	5.73078	7.7611	9.13463	8.94069	11.7935	13.3673	9.11235	6.27545	7.29369	11.8465	14.3711	11.1187	7.25255	5.36205	6.06207	8.11116	14.9574	16.3941	13.895	12.2763	11.3123	9.72133	7.15366	6.77191	9.80437	17.8072
		1.25417	0.403388	-0.408219	0.432334	0.384571	-0.234144		2	18.3197		4.98748	5.32788	5.46169	6.2629	6.46995	6.13388	9.57946	9.04695	8.80825	9.81666	9.64482	7.04512	4.45856	6.70209	11.5671	12.058	11.3382	12.0851	11.4268	10.1524	8.55129	8.19989	8.50151	9.74767	8.86952	8.95984	9.97553	12.998	17.8273	16.0073	12.7808	16.4137	15.4854	12.23	9.84504	9.76406	18.9458	34.3839
		0.732592	-0.0181342	-0.144793	0.400239	0.619342	-0.269059		2	17.9821		6.8267	7.65982	7.70284	7.71742	8.06181	12.8135	19.9044	17.849	10.8178	9.80371	11.2294	10.2806	7.44711	8.10472	15.4053	19.0792	15.0353	14.6572	17.5226	19.3873	15.1935	8.49769	8.73726	13.1453	14.5595	13.1321	12.1681	11.8394	14.5396	13.2741	13.0072	17.1028	18.3529	15.5649	14.7565	11.7196	12.8212	23.1242
		1.05779	0.309861	-0.272759	0.304529	0.0372186	-0.232864		2	7.12804		13.2997	12.1794	11.265	9.0823	7.88004	8.20078	14.0069	14.9619	13.1795	11.7157	12.2344	12.4702	8.25714	7.2341	14.142	21.183	17.6671	13.9773	15.7419	16.2367	13.2589	9.3721	8.33913	11.0122	10.5261	8.66349	9.35046	11.1328	11.3794	9.36999	8.13837	13.1343	17.9709	19.9224	24.1571	22.4349	15.8557	15.967
		1.20354	0.303737	-1.1044	0.00477355	0.00549897	-0.146617		2	8.60381		14.2992	14.209	13.1396	10.1349	6.78562	6.32866	10.3178	13.1771	12.4287	10.8725	11.4297	13.0896	10.0842	6.39293	7.68175	13.4743	13.5774	13.9172	15.9383	12.8747	12.2705	15.0216	14.5656	11.7048	9.79452	8.76668	10.9142	14.6276	12.8322	8.64453	9.86749	15.1837	18.0263	19.3378	32.8871	41.8055	35.6672	22.2786
		1.2889	0.137062	-1.17464	-0.275984	-0.0291046	0.0887494		2	5.54544		7.85143	7.16628	7.18165	5.98276	4.84616	5.25856	7.49578	7.56904	7.34797	6.62582	8.22036	11.0298	11.2892	9.18521	7.66615	9.39848	8.52686	9.41561	12.1186	10.3747	12.6516	18.037	15.0339	9.13946	5.84022	6.3738	10.2373	14.6495	14.5116	11.7749	14.4258	17.0182	14.9053	14.2291	19.4562	26.894	25.383	16.9656
		1.38033	-0.017753	-1.19884	-0.139898	-0.110311	-0.457184		2	7.50228		5.48437	4.21082	3.33258	4.05003	4.46853	4.68681	5.92138	6.52407	6.26037	4.89007	5.25978	10.1679	15.1112	14.7035	11.0499	8.81937	6.34808	4.91197	6.2368	7.70877	13.4511	17.6504	13.2986	5.19763	3.14846	6.96741	11.2149	12.2546	10.1731	11.913	19.0871	19.3774	12.4555	8.08605	7.46193	9.22228	11.4328	9.91714
		1.47802	-0.331595	0.527617	-0.444689	-0.295186	-0.376546		2	18.6741		5.20381	4.2266	2.94837	3.33203	4.67718	5.26721	5.32463	5.64878	5.88178	4.16677	3.01138	3.89979	6.45822	7.40809	7.46799	8.02707	7.08633	6.81902	6.38749	6.3397	8.06047	10.1233	9.10102	4.69583	2.72948	4.75515	7.15546	7.07168	6.04305	6.33663	9.56399	9.15392	5.516	4.70346	6.64988	9.72006	9.90556	7.0636
		0.980652	-0.666061	-0.0215994	-0.119833	-1.09984	0.588483		2	23.0485		6.04633	5.0977	3.52946	3.22379	4.98084	5.44573	4.36931	4.40057	4.59384	3.61237	2.61576	3.09726	3.12994	3.64973	6.17931	7.10006	6.21719	3.97827	3.69724	4.48325	5.86757	8.05152	11.9814	10.7373	8.9479	7.38998	7.77833	7.44786	7.66474	8.47709	10.3379	8.61857	6.18289	7.54072	12.8982	17.2142	15.8802	10.0634
		0.938271	-0.10979	-0.25112	-0.271262	-0.169654	0.848132		2	18.3152		6.54361	5.45031	3.98637	3.53025	5.30635	5.85344	3.9241	3.98329	5.03113	4.61035	3.96895	5.46648	5.62842	4.47793	4.56141	5.73139	5.59394	4.24876	3.03904	4.09938	6.44506	7.85297	10.1805	12.3671	14.8967	13.996	13.5529	10.8541	9.07759	9.36017	11.4177	9.68399	9.84309	11.1479	13.1574	14.8784	16.7088	14.6404
		0.367039	0.21468	-0.136285	-0.148831	0.0756431	1.54515		2	9.07938		4.93104	5.14677	5.07524	4.41713	5.24922	6.9616	5.25967	4.2852	4.18042	4.81863	5.88378	8.69567	10.0287	7.7341	5.0007	4.46263	5.95445	6.59228	6.2149	7.43055	11.0064	13.0524	11.6094	12.2785	13.9292	13.0981	13.7026	11.0419	7.92012	5.847	7.79115	12.76	16.589	16.9411	10.4299	7.68068	10.7582	12.5319
		0.924308	-0.223323	-0.835728	-0.508115	0.352251	1.3587		2	10.929		8.29125	8.97827	9.57789	7.70234	4.77416	5.32672	6.98869	9.30312	9.41995	8.67849	7.92496	10.4286	13.4777	12.9706	9.55512	6.99565	6.79724	7.27878	8.75231	9.49362	11.4235	13.9012	13.454	12.3068	10.1838	8.68814	10.2343	8.02216	5.43885	4.49628	10.3136	17.3711	19.6491	17.6259	12.6329	8.59377	9.32897	10.8006
		0.923445	-0.20703	-0.283393	-0.303759	0.4251	1.73694		2	10.8853		7.03611	7.5014	8.73594	8.70175	6.00583	4.24754	6.76505	11.1143	12.726	10.727	7.85298	8.22437	10.687	11.99	9.86655	8.32811	7.43754	6.61225	7.74382	8.26563	6.86706	6.73928	6.46125	7.02576	7.06551	8.01258	8.96297	7.88411	6.63737	7.8477	12.2371	15.9863	14.5309	15.7615	15.7744	10.2833	6.51663	7.01479
		0.966192	0.0974295	-0.958967	-0.554234	-0.37661	1.54075		2	10.4875		3.57123	3.83631	5.06309	7.92444	9.05087	6.57101	6.08385	6.46829	6.11533	5.94283	6.26243	8.16151	9.2993	7.93813	5.98554	5.64671	5.0951	3.74651	5.28231	8.22841	7.9856	6.3724	4.57732	5.08157	9.39504	12.9552	12.9526	11.8056	10.855	12.5091	14.3029	12.5588	12.0321	15.1946	17.5727	11.9939	7.08777	8.61913
		1.01441	-0.23767	-0.045092	-0.272941	-0.451246	1.26176		2	8.51019		5.94009	4.96926	6.3533	10.3077	12.5313	8.53035	5.98965	5.15079	3.76531	2.91575	4.20453	7.637	10.3332	9.6271	6.6713	6.08795	4.9066	5.52925	5.85173	7.55275	9.26428	10.6406	9.99996	8.44424	11.4004	12.3661	12.1483	13.5907	14.5948	14.3655	15.7451	13.7062	11.5965	9.30466	9.70337	8.73955	10.2461	14.9631
		0.39888	-0.20732	0.00386168	-0.384817	-0.481857	1.22027		2	5.2388		12.7487	9.37247	9.22542	11.875	12.5213	10.1957	8.84205	9.37652	7.71791	4.43936	3.16067	4.55541	8.3754	10.9276	9.86951	9.56979	10.282	14.1568	12.5733	10.8269	10.3776	12.6788	11.1604	9.53564	9.9085	7.89623	5.42383	9.61005	13.5149	12.5927	12.3653	13.4304	14.1356	10.4426	9.13478	13.1099	19.5259	25.2352
		-0.111663	0.468456	-0.397366	-0.225718	-1.10153	1.93024		2	3.59611		11.4051	9.63368	12.2578	14.4419	13.4365	11.7187	10.717	9.46042	7.37082	4.93663	5.16448	5.20846	6.54674	9.65193	10.3816	11.6002	13.3456	17.0032	15.9959	15.1075	12.7274	10.7134	9.38568	9.63879	10.8337	8.53806	6.61788	9.89729	12.1786	10.8132	10.3431	12.6021	15.6042	10.3021	8.79477	9.97886	12.6435	19.0098
		0.42886	-0.31326	-0.987482	-0.417114	0.802404	1.88242		2	9.40597		7.26815	8.20447	11.4997	12.723	9.61288	8.75671	8.74119	7.84608	5.45439	4.45376	5.54291	5.06539	5.37634	6.68874	6.87186	8.83676	11.613	14.1897	13.7017	13.3171	10.5152	9.69149	9.72454	11.2094	11.9456	12.8781	15.0103	16.4426	13.893	9.075	8.43387	16.0159	21.4848	16.3845	11.2169	10.1717	12.6531	18.7071
		0.173578	-0.621694	-1.20701	-0.0466454	1.16959	1.64375		2	28.1481		3.63341	4.06548	4.9586	5.52042	5.19438	5.69486	7.96354	8.38114	7.28966	5.08783	4.21128	4.9165	7.21169	6.74656	5.40325	6.22946	8.43695	11.186	10.8179	9.48406	7.5482	7.9727	8.08569	6.49571	6.85049	10.2479	12.288	12.0118	9.24082	6.94906	7.4349	11.4616	16.304	13.4783	11.6345	7.90362	8.22245	12.7481
		0.429141	-0.679377	-0.767365	-0.501743	-0.695253	1.84506		2	12.5112		2.62628	3.58651	3.7599	4.20899	4.36846	4.39529	5.71709	10.7636	15.4562	12.9892	7.30333	6.35795	8.12331	6.06008	5.81393	7.33747	6.91718	8.90885	11.028	9.5771	6.81227	5.85807	4.55446	4.76916	5.01712	5.85151	6.57941	5.91498	7.52938	8.96036	10.9382	13.8495	11.3796	11.6536	13.0627	8.69378	8.15613	12.0028
		0.729166	-0.464707	-0.446624	-0.334456	-0.337493	1.99902		2	9.54578		2.22945	4.26362	5.31762	5.99127	5.50555	5.98795	7.07061	13.4732	22.5283	18.7204	10.7257	9.2312	10.3373	9.05903	10.2787	12.9457	10.9582	9.89853	10.6	9.32028	7.46191	6.50029	5.6146	8.75221	9.55567	5.12292	4.22804	5.91125	9.4696	16.619	24.706	24.0866	17.73	14.8192	15.4371	10.5433	9.69298	13.5152
		0.602077	0.603505	-0.772587	-0.973845	-0.327753	2.37447		2	22.9546		3.08119	4.48938	5.86044	6.30325	6.3179	8.06829	8.62301	10.9648	16.3615	13.4342	8.16054	9.02532	10.0641	8.98678	10.3773	15.0176	15.876	13.0641	8.83912	6.13663	6.76677	7.88965	7.53104	12.042	14.5949	9.89308	6.85179	7.96868	13.2944	23.7143	27.9818	21.0331	12.173	10.9863	11.2817	8.23718	7.69636	11.2987
		-0.155354	0.442392	-0.329652	-0.178692	0.336971	2.05536		2	55.2312		6.24498	5.8989	5.76482	6.08984	5.33029	9.77729	10.8801	10.3877	11.9617	9.80986	6.6947	7.4032	7.88126	6.231	6.50175	7.87594	8.8518	7.50692	5.1845	3.614	3.98959	4.94044	4.06779	6.49743	12.3296	11.9739	11.0425	11.0469	10.3363	12.3413	13.9155	11.1266	9.3789	8.04266	6.7891	8.26344	8.26935	9.68723
		-0.184057	-0.348393	-0.696232	0.779412	-0.113176	1.47281		2	37.2732		7.60721	6.83236	7.78121	7.31852	7.69016	11.8152	11.3284	7.77503	7.63756	8.50703	8.51786	9.2671	8.86473	9.32953	10.518	9.38147	6.81961	4.66099	4.70671	5.99539	5.52012	5.38868	3.87928	4.60152	8.30589	8.66398	9.15193	10.9435	9.91765	8.0539	8.5372	10.3974	9.61139	7.964	7.54094	9.85686	8.81227	7.79796
		-0.421102	0.0145258	-0.087457	-0.0382905	0.13854	2.25547		2	22.3435		4.09037	6.51059	11.4517	12.6996	10.5202	11.2859	8.32357	5.30347	4.97192	7.77261	11.4098	13.0282	11.2432	10.2355	9.86367	8.2008	6.80908	5.81194	9.05022	11.6843	12.5177	11.4357	8.59066	8.03084	8.0415	6.65462	7.09459	9.38316	11.7476	12.4979	12.3725	12.1085	14.3346	15.1604	9.35899	8.34455	7.05318	6.54821
		-0.591772	0.439956	-0.514376	-0.331509	-0.47944	2.86806		2	17.7595		3.28769	5.30442	10.9903	12.5064	9.34271	6.06954	4.04102	4.31262	5.37854	5.81145	7.61961	7.73234	6.32568	7.16302	7.59336	9.02795	9.87891	9.4859	10.7642	9.59671	7.95077	8.3643	9.20125	11.2325	12.2338	12.6121	10.1604	8.36409	9.33908	10.3556	9.58567	11.5354	19.6771	22.1551	13.5863	9.44647	8.95258	10.4266
		-0.818008	-0.205774	-1.38963	-0.983991	-0.206145	2.37105		2	16.8871		2.70441	3.19308	6.34949	8.58882	6.89207	4.03924	3.42396	4.32625	5.35915	5.33508	5.30282	4.55099	4.71884	6.40102	8.64975	12.4709	12.4413	10.3097	8.61721	7.08265	7.98164	8.4444	10.3274	10.7151	12.7636	16.6895	15.3309	10.968	9.19295	9.47248	7.41253	6.99008	10.7542	11.9267	7.2451	8.93642	10.8851	17.224
		-0.670239	-0.243679	-0.846728	-0.558871	0.870608	2.30908		2	16.2233		5.20998	3.9394	6.47591	10.0843	11.2349	8.96543	7.22617	10.4754	16.3459	13.1655	7.75314	6.33715	6.9519	8.63497	10.9786	14.6558	15.9206	13.7542	11.1399	15.5475	17.9379	18.0541	15.9584	12.7768	13.0649	17.7379	19.9141	17.719	22.0468	26.6578	22.3653	10.7492	6.53835	5.65187	7.83528	14.2152	18.229	26.8876
		-0.726904	-0.302895	-1.48377	0.176658	-0.131788	2.39408		2	6.63861		11.5072	7.47184	5.57717	6.75992	9.26212	10.3637	14.5152	27.0114	34.8419	25.7473	11.949	7.09797	8.48348	9.84504	9.61065	9.53453	9.08822	10.5978	15.4432	24.3736	26.8992	21.7527	14.6525	8.49028	9.17816	12.5901	17.5114	23.0476	36.3287	48.7939	42.1111	22.7614	10.4137	8.18652	12.1495	17.8564	19.5041	24.4936
		-1.00852	0.0181488	-1.25573	-0.262116	-0.694854	2.04626		2	4.32793		7.03397	5.4668	4.72623	4.98093	6.06043	8.36535	14.1704	22.2068	22.9942	15.2836	8.4716	6.60487	6.61356	7.08686	6.3184	4.5037	5.47437	8.38245	10.5863	13.2884	12.7438	14.5406	11.1145	6.86372	5.3888	5.05104	7.89779	10.5335	16.0654	18.3179	17.1964	10.8619	10.226	11.1402	12.8707	15.1492	19.5576	28.8453
		-0.47862	0.0662544	-0.467533	0.350789	-1.0993	2.2973		2	3.37917		5.82025	6.72842	6.75629	6.1718	6.85669	9.90166	11.5961	12.9331	9.70082	6.95883	5.62838	4.90071	5.50888	8.57169	8.23449	6.73176	10.0586	11.9971	9.3741	6.61616	7.00971	9.85003	8.89712	6.48277	5.73863	3.68665	4.30096	8.78034	15.0351	13.5404	7.54946	7.10284	7.99945	7.40225	8.83962	12.318	22.2227	29.9047
		-0.27865	-0.3609	-0.559229	-0.545999	-0.425218	2.38882		2	5.05713		6.0388	5.94745	4.92367	5.35444	10.1414	17.2705	15.5093	10.9395	7.92759	6.37944	5.9362	7.29832	11.7922	17.3553	18.0471	14.7603	17.2729	17.6456	12.2737	8.33381	7.13592	7.31897	6.25772	6.05386	6.47349	4.68389	4.27422	12.4498	25.6957	25.1555	13.525	8.24842	7.7966	7.78442	9.02466	13.8843	21.9925	24.2707
		-0.258848	0.168796	-0.830225	-0.534087	0.794884	1.78528		2	20.5154		7.22627	5.29661	3.63864	4.78334	8.88357	12.941	10.3116	6.00979	4.27371	3.67474	3.53344	5.68622	9.37385	11.6331	11.9901	10.2018	10.0736	10.53	10.2672	10.8234	7.56452	5.45259	4.23641	3.5475	3.33641	2.58949	2.61004	4.71698	11.6476	13.8638	10.3006	8.75266	9.29409	12.4538	11.8406	8.70401	10.3482	9.94589
		-0.646376	0.360874	-0.48756	-1.08469	0.714087	1.25951		2	39.4423		6.02264	5.24558	2.59119	2.71854	4.93936	7.40767	7.86965	8.39801	7.90924	5.91367	5.65608	8.92743	14.1485	11.5723	8.31463	7.05543	6.49708	6.85713	9.99986	13.3915	11.5828	7.90452	5.58698	5.03356	5.27021	4.8582	3.40465	4.00951	7.45172	11.3437	12.654	12.2128	11.6402	14.5584	13.706	7.90759	8.04463	6.92849
		-0.384261	-0.322934	0.1215	-0.781224	-0.126263	1.71496		2	12.7672		6.77155	7.96278	4.86762	3.49825	5.23964	5.90707	6.86161	9.96404	12.427	11.0355	12.2345	16.8212	21.4342	17.5948	10.6022	6.87775	7.44631	9.9579	10.4181	11.3643	11.9338	11.5148	9.60843	10.171	11.4436	11.8856	9.21631	9.49022	14.0083	15.9246	15.7067	15.4996	16.4993	22.5486	24.1471	19.4129	17.2635	12.1246
		0.0644116	-0.269712	0.359127	-0.723504	0.519785	1.73242		2	5.19366		5.19276	8.09152	8.64231	8.3805	7.83115	6.04383	5.92319	8.86967	12.571	13.2139	17.2985	18.8621	16.1518	9.58276	5.24443	4.60175	7.40348	11.8654	11.4512	7.49288	7.72483	9.80501	10.3722	10.7735	11.0817	14.0644	14.7648	12.8653	10.4001	9.58486	10.8773	13.3197	15.2942	21.7633	25.5453	22.316	17.6372	10.8232
		0.27277	-0.19251	0.191836	-0.732706	0.315009	1.15073		2	8.56957		5.85189	8.17377	12.463	15.3219	14.2754	11.0251	8.60303	7.39184	7.32917	7.53967	11.0967	12.7629	9.98643	5.74625	4.67006	4.5006	5.01902	7.60905	8.225	5.74658	6.68403	9.35018	10.3914	10.3369	8.58426	9.64873	11.4272	9.7876	5.58258	4.2163	7.11734	11.3244	13.8936	20.1704	24.8826	24.7781	16.0439	7.80088
		-0.698536	0.379702	-1.02645	-0.905199	-0.768681	1.32042		2	11.1368		6.40181	5.09339	5.98477	7.76702	8.79057	8.94426	8.5857	6.22574	4.4645	4.57623	6.05566	6.52883	6.49931	6.19855	6.39181	5.3765	4.0381	4.93287	6.33601	4.77883	4.64191	5.32989	5.68036	5.86798	4.25998	3.56879	4.31287	5.10824	4.43795	5.27852	9.09731	11.0798	9.46627	9.90552	11.0763	12.1041	7.80123	4.5535
		-0.50347	-0.140635	-0.688402	-1.44567	0.655591	1.26189		2	21.86		4.41228	4.06147	4.27885	4.7062	3.90836	4.1547	4.98202	5.24155	5.5699	7.09076	6.78705	6.41663	5.43265	4.96648	5.31981	5.03195	4.91094	5.00243	5.85873	4.64053	3.62071	4.23738	6.08277	6.87387	4.93221	2.71362	2.45082	2.94783	3.16172	5.59525	10.4799	12.0332	8.08458	6.61057	5.47207	5.78193	7.14001	9.47299
		-0.703761	-0.237387	-1.47058	-1.07391	1.49978	1.2248		2	20.3342		4.76521	6.25668	6.11391	5.32921	3.536	3.24748	4.83464	5.33471	4.95217	6.20161	6.35794	6.08996	5.5959	4.74583	5.30451	4.78236	3.47628	2.98384	4.29446	5.01195	5.23314	5.48108	5.68797	6.20179	5.25309	4.93995	4.83047	4.81203	4.76551	6.91666	11.7526	12.8295	10.6294	8.6455	7.73867	8.98128	15.1261	19.3711
		-0.807919	-0.427191	-2.23219	-0.0565896	0.409489	1.18943		2	15.382		7.67905	7.44263	4.66027	3.09135	2.84003	4.12685	7.26027	7.18774	5.12255	5.36634	5.18239	4.73837	4.05531	5.28796	6.993	4.77733	2.21252	1.59583	2.52513	3.94202	5.87063	7.75702	7.48605	7.76341	10.5963	10.8327	9.89373	9.34654	6.94377	6.06991	9.15004	13.262	13.8323	13.7604	15.5067	17.6512	19.3622	19.695
		-0.502163	-0.471691	-1.90059	-0.344965	0.745713	0.747382		2	18.9148		7.93706	7.09353	4.66887	2.97732	2.9082	4.62495	8.17344	8.53843	6.55265	6.8675	6.59912	4.40231	3.81771	5.7403	7.61465	4.86736	2.37496	2.31432	4.15232	6.10548	8.28193	12.4046	12.0814	12.3696	15.2642	15.1671	12.8741	10.6097	6.88884	4.11088	7.60666	11.8592	10.3536	8.21861	12.3398	15.1362	13.9079	11.9842
		-0.00800395	-0.875652	-0.685448	-0.336329	1.34502	1.23946		2	9.57805		7.56349	6.99205	6.19788	4.61437	2.95739	2.87164	5.58752	5.69116	4.90524	6.15816	6.90646	5.15346	3.58829	4.95581	6.83126	5.41735	4.02655	3.96377	5.98569	7.06686	8.51018	12.6441	13.9426	12.5904	11.7379	10.9001	9.87674	10.1105	7.79431	6.18143	8.45716	11.4517	10.0884	7.6202	10.9786	12.8269	10.3695	8.96353
		0.16744	-0.953272	-0.827986	-0.746264	0.947892	1.99161		2	10.0214		6.22808	6.88756	6.61478	4.62283	3.14397	4.27413	7.67845	8.20172	5.57952	4.8849	6.22626	6.81238	5.61467	5.46751	7.35873	6.84467	4.74877	3.86349	5.00199	6.69478	6.15834	8.77828	11.1632	11.9629	9.87953	9.31564	11.579	11.5249	12.6589	13.7037	13.9128	17.9861	17.8795	13.3317	12.4924	12.0266	10.0589	10.397
		-0.51038	-0.175185	0.433221	-1.0574	1.56839	1.63752		2	9.69068		4.45177	7.79725	8.94164	6.45854	5.22592	5.46728	6.88891	7.04136	6.02131	5.1902	6.00431	7.42747	5.83007	6.51884	10.5995	11.1805	7.93464	6.1794	8.31356	11.5272	11.2499	9.71897	10.5463	11.9439	10.8674	12.747	14.9266	15.7141	17.1233	19.4051	22.2094	26.822	24.1293	15.3743	12.0685	9.9922	9.85913	10.3312
		-0.114401	-0.278257	-0.372456	-0.199042	2.6397	1.28112		2	8.6904		3.97571	8.2783	11.5986	7.92837	5.5699	5.38756	4.64798	4.189	4.59719	4.42418	5.60867	7.41646	5.60363	4.79838	6.77418	6.56756	5.32932	5.18865	6.35637	11.1646	11.4965	9.61298	8.58464	8.16655	8.2158	8.52188	10.8041	11.6881	12.2918	11.5031	11.6487	15.5904	13.8102	13.3874	16.5926	14.7019	13.4446	13.1749
		0.318671	-0.973866	-0.714967	0.275938	0.699182	1.37905		3	13.6881		6.35405	10.5663	15.0047	10.466	6.47385	5.11995	3.76175	3.79566	4.98177	5.59715	7.46527	9.16543	6.94439	5.15627	4.2786	4.26048	6.1385	6.87068	7.62554	10.2217	10.6856	9.35335	8.74374	7.35157	6.33914	7.86849	8.60428	10.0642	8.5123	8.79183	11.1375	11.632	12.0259	15.5333	21.6025	22.05	24.1936	22.1882
		0.270029	-0.365024	-0.278167	0.612496	0.861057	0.907982		3	8.53505		6.71354	8.22012	10.1137	6.68509	4.64084	3.51577	2.89235	4.79215	7.33979	10.0352	14.9763	17.7769	17.5917	12.2321	7.65163	5.66905	7.4945	10.4831	12.0702	11.7799	8.4808	8.26615	9.31114	9.93214	13.3986	18.6792	19.8055	15.3056	13.8955	19.5459	23.4006	15.9405	13.1968	17.6608	18.0932	17.0275	20.0717	16.3054
		-0.697664	-0.117124	-0.573623	0.877768	0.614444	0.969044		3	4.06063		7.72738	6.92259	5.55583	3.96183	4.44633	3.87619	3.81478	5.72193	6.51173	8.40881	15.1967	22.6393	26.4566	21.555	12.4564	9.47943	11.9396	14.6179	14.5417	12.1929	10.9617	12.6419	13.147	13.3301	19.9008	30.304	33.4348	25.0021	20.9554	31.829	38.6242	27.4319	20.4863	23.5533	19.7	13.4003	12.8009	10.6797
		-1.4862	-1.39384	-0.623188	0.219957	-0.562759	1.39024		3	4.22082		6.541	7.08612	5.7297	4.83325	5.95261	6.82434	5.2307	4.77077	5.28541	6.58466	9.28078	11.0537	15.6947	14.7528	9.66845	9.31056	13.4563	13.9294	10.3372	9.66466	9.18006	8.67078	7.28155	7.07391	10.7264	16.954	22.972	20.9859	18.8352	23.2901	31.362	29.4995	25.5432	23.8359	17.2895	12.9769	12.0738	11.553
		-0.493293	-1.07582	0.601989	0.24653	0.0871908	0.905646		3	7.34552		8.69716	8.2436	6.56125	4.63494	5.58118	7.20154	6.29714	5.95937	8.17488	9.85833	8.86936	6.20893	7.03168	8.73977	6.65863	8.49338	11.7699	11.2716	8.60084	9.9671	9.95205	6.04619	3.41627	5.15632	10.2325	9.23555	11.3467	13.6487	13.3996	9.62523	10.6354	14.481	14.8054	13.5549	11.678	10.9978	10.1143	8.94609
		0.323181	-0.872652	-0.633403	0.0283314	0.162421	0.576414		3	6.08719		13.6349	11.3638	9.48149	5.6084	4.84704	6.53634	5.29101	4.9946	4.70195	4.57511	4.46366	3.24918	3.62336	4.44693	4.83782	6.80633	8.98295	9.26085	6.927	7.01375	6.8323	5.02809	5.60555	11.0886	16.9358	13.7041	11.034	14.3663	15.7749	10.3106	8.94541	11.1921	10.8234	10.9867	12.5179	11.7542	11.2221	9.15285
		-0.529838	-0.3267	0.150725	-0.311196	0.0969775	0.548119		3	6.21902		8.71172	10.218	11.6201	7.59913	6.07878	7.04854	6.44492	6.22545	6.39405	5.71404	5.24078	4.4113	3.98316	3.58477	4.06928	5.58766	7.6021	10.2481	8.4492	6.37049	6.59926	8.46387	11.8585	12.2511	11.8711	8.76283	9.34936	14.2684	14.6185	12.1592	14.4055	14.3044	8.3627	4.44796	5.96242	7.82226	9.73233	10.8592
		-0.416742	-0.2634	1.21676	-0.714686	-0.818074	0.764076		3	4.11238		7.21887	9.59832	12.0117	7.01929	4.17536	5.4336	5.22274	6.37118	9.09222	9.8206	9.88781	7.65383	5.91497	5.16602	5.14714	6.76383	9.58787	13.6244	11.4376	8.54911	10.5482	17.9535	24.3523	17.5253	8.14056	8.57318	15.8473	20.132	19.1056	13.3085	13.5189	14.318	9.74053	5.43194	6.90693	10.0878	10.886	12.3369
		-0.0843648	-0.249237	0.990389	0.115644	-1.13643	0.673817		3	7.12821		5.62985	7.49232	9.66745	6.78529	4.43453	6.4776	7.04209	6.75381	7.82017	8.98845	10.785	9.93107	8.51831	7.17443	6.25065	7.92013	10.4081	13.2706	9.47897	5.62021	7.54631	17.8332	27.8706	21.7252	12.7634	17.4334	24.99	25.8491	21.3684	15.4701	14.9761	19.6562	18.362	15.9277	17.4016	20.9149	19.3807	23.8326
		-0.224331	-0.805532	0.0236469	-0.596435	-0.563133	0.25352		3	3.48571		4.3527	4.29306	5.69366	4.28999	4.37487	8.17024	7.53227	5.89087	5.36273	4.81558	7.01841	7.40625	8.5481	8.487	7.80193	9.02235	11.4015	13.2565	10.6307	10.0871	12.1359	16.015	16.6742	12.1315	10.093	15.6266	19.9457	12.566	10.1279	10.8342	15.4134	19.1232	18.7769	16.8412	17.7972	18.2221	15.7434	12.3782
		-0.345224	-0.778151	-0.352603	-0.0440224	-0.376823	-0.166096		3	3.72973		3.16961	2.96556	3.72759	3.44571	6.07867	11.2094	12.6093	9.35637	6.11576	7.02879	8.00489	8.59105	9.23777	9.3989	10.2626	11.4371	13.1584	14.583	15.1478	24.5306	33.9128	33.3934	24.3123	12.7828	11.0979	18.4081	21.4895	14.3656	13.9872	23.6785	25.9046	26.9509	28.4355	20.5614	17.1251	16.2151	16.8301	16.5205
		-0.739104	-0.523001	0.919902	1.3856	-1.262	0.165855		3	3.88911		6.30107	6.78	7.24777	7.23888	6.90461	10.4802	14.3555	13.8084	11.0017	10.5591	8.3326	7.3791	7.67883	7.01646	7.24843	8.74578	13.6778	14.8883	14.5262	23.6709	30.0405	29.0406	23.8375	14.733	13.0663	19.1686	20.5232	16.6553	26.8827	42.7231	43.4585	43.4229	41.8426	26.3228	16.6068	16.5544	22.0025	31.7927
		-0.407478	-0.825096	0.0721128	2.36706	-0.853423	0.226472		3	7.69655		11.604	11.5987	11.0366	9.07762	6.5746	5.54946	7.53628	7.8937	9.68545	12.952	9.00427	6.55837	6.39742	5.76994	6.27445	8.47403	10.6393	11.1272	11.4279	19.0231	22.1299	19.9312	18.0225	11.442	12.4085	19.4666	16.3276	10.299	13.6493	23.4784	29.569	38.1121	42.347	28.2682	20.6731	16.3581	17.9767	25.8493
		0.00993682	-0.436812	0.100014	1.75471	-1.52087	0.30585		3	8.63046		8.53776	8.77491	8.30036	7.8589	6.53316	7.80903	10.11	9.93917	13.2915	17.6713	14.6682	8.84448	4.90234	4.39314	8.41652	12.9788	15.1084	14.5891	15.1718	17.3878	14.6493	11.4184	10.5805	10.1435	15.6596	23.1691	19.6134	10.6413	10.2211	15.5294	22.1527	29.7157	31.2059	23.2578	18.9469	14.7223	14.8639	18.917
		-0.242359	-0.567133	0.417818	1.34201	-0.905237	0.291197		3	8.8665		10.5988	9.36379	7.84785	7.01622	4.99964	6.82673	12.7746	13.0587	12.4312	14.7298	14.5433	12.0364	7.14877	5.89557	8.21595	12.4068	14.7423	13.1181	10.6919	9.90247	8.39276	7.92758	8.07459	10.1078	14.8757	21.8003	19.929	12.0675	13.1333	20.2316	23.738	24.4797	27.0371	23.5806	20.7154	17.4652	16.7027	15.3821
		-0.535525	-0.489618	0.172137	1.4943	-0.345033	0.42851		3	8.43035		8.35837	8.96131	9.18374	9.31926	7.02485	8.29705	14.5306	15.4223	13.5484	12.0848	11.9376	11.5703	9.32526	8.53843	8.5578	8.30834	9.73661	9.21366	8.45614	7.26176	5.9182	5.99683	6.27672	8.44556	10.8215	13.5178	13.1166	9.0071	9.51575	13.0995	11.9905	10.6806	15.8648	19.545	19.4581	17.1911	19.9746	15.1129
		0.311347	-0.691557	-0.0408122	1.25398	0.461071	0.64208		3	7.1774		4.72836	6.9237	11.4437	12.7697	11.4044	10.7139	10.2952	9.28564	9.99723	10.1466	6.94602	6.24989	6.61506	9.32344	10.7069	11.5543	9.15562	6.50441	6.7799	4.65798	3.68584	5.06085	8.28593	13.0809	13.6501	9.40652	7.22679	9.60766	13.4601	16.5066	12.0184	10.0728	16.0133	23.6704	21.6222	21.3868	23.6632	16.6344
		0.274859	-0.794722	0.789205	1.77746	0.00804573	0.556393		3	7.53547		6.64901	8.67528	12.9552	11.5812	8.66966	8.46371	6.13878	4.55813	6.53645	7.48545	5.37932	6.46026	9.14337	11.7549	13.2842	12.3057	8.76167	6.89275	8.4791	5.6021	3.5538	3.75629	6.31903	12.7302	15.7971	11.6354	7.93886	9.44102	13.4162	15.6159	11.2478	11.9758	22.152	29.4716	22.1889	15.7061	16.8311	13.034
		0.548003	-1.1381	0.838578	2.48529	-1.02258	1.32157		3	17.4271		5.39958	5.51909	8.08818	6.36019	4.12742	3.97818	3.34575	3.79502	4.36186	5.41977	7.473	12.4296	14.644	14.4967	12.2075	8.90573	5.33105	6.12768	9.80814	6.96674	4.48225	4.72396	4.66923	6.55871	9.35467	10.9266	12.135	12.1961	11.4546	9.86021	6.16135	6.02635	10.8009	16.2239	14.7452	14.8799	15.8059	12.67
		-0.227215	-0.470607	0.156495	3.34031	-1.42037	1.64559		3	7.53969		5.92341	3.98905	3.25447	3.27396	3.19271	3.20672	4.4594	6.83263	6.19069	6.07362	7.5201	12.0273	14.5704	14.2772	11.5691	6.76225	5.29227	7.54759	12.9417	13.14	8.91478	6.44571	5.4009	5.94924	8.71878	13.816	18.9617	18.8695	14.5747	9.53424	9.71125	9.07057	10.3739	16.6707	23.1598	26.5298	23.5222	16.5876
		0.283149	-0.501417	0.436301	2.96785	-0.491986	1.25951		3	5.63809		14.9522	10.4055	5.16049	4.15637	4.24348	5.62827	9.58574	12.8467	10.7281	11.1712	11.3399	10.7623	10.0811	8.28873	8.32811	9.36127	8.29655	9.22357	14.0595	17.0294	10.1744	5.21556	5.11065	6.59753	7.46109	12.0874	20.1947	24.1508	21.9416	15.2674	19.6334	20.6846	13.1575	14.4669	17.6125	15.337	10.4785	9.4642
		1.11157	-0.215245	0.602019	2.29507	-0.289218	1.34499		3	7.44221		16.2959	13.354	9.67457	8.19132	7.81494	9.6936	13.2148	15.4704	13.8667	15.5947	14.9106	10.915	7.79244	5.98461	9.08172	11.5783	8.19199	6.20468	10.6758	15.724	9.68273	4.70212	6.17956	7.04871	8.04968	13.3823	23.3464	32.2076	31.3753	23.3123	27.3828	29.0656	18.9146	18.7794	21.898	15.8662	9.38403	11.6253
		0.831276	-0.659645	1.59337	2.63716	-0.88897	2.33779		3	11.6017		10.955	10.3203	9.38126	10.0696	11.319	13.5203	13.797	11.2745	8.08298	9.85786	10.5915	11.2642	11.1356	8.89877	8.39727	8.83867	5.06623	3.7351	6.24978	9.56508	6.11155	3.64707	5.50949	6.77447	7.63305	10.3838	16.0011	19.9378	20.8202	13.7029	14.6008	20.2878	16.1673	15.6352	15.8174	12.5426	10.5937	14.0084
		0.227914	-0.496607	1.06288	3.19026	-1.52918	2.18652		3	10.4936		11.6203	9.15065	8.28941	8.50921	9.17556	11.208	12.652	11.2671	6.65692	5.5127	7.80167	11.6373	13.7259	12.4536	10.6762	8.80879	5.80302	4.39525	6.28924	7.38067	5.36841	3.91533	5.09588	6.53174	7.8791	11.2001	15.9741	15.2725	12.8178	10.8711	14.3668	24.1377	26.6111	23.3877	23.3034	19.3411	11.5286	8.53524
		0.617193	-0.410853	0.308945	2.3169	-0.823655	1.52011		3	13.7222		15.915	13.1589	9.75743	7.94204	7.79337	9.67865	14.4793	14.6762	10.4948	7.57437	5.72045	6.98344	7.61461	9.12828	11.4557	10.8006	7.77965	8.12051	9.63029	8.62887	5.8578	4.46577	5.38278	6.49066	9.31171	15.6746	22.9428	19.3932	13.1021	12.3062	14.7164	17.887	17.4963	21.4849	33.5969	31.4533	18.6618	12.2307
		0.386459	0.487339	0.907465	1.78381	-1.79786	1.42795		3	9.16789		13.0883	15.6422	19.322	15.385	9.25122	9.31425	13.1479	13.6401	13.254	13.6546	9.36461	7.01192	7.59647	8.71449	11.3529	9.92025	8.19469	10.7895	11.8088	10.374	6.9875	5.92271	9.87101	13.861	16.164	20.0495	25.2876	22.156	15.2109	12.8924	16.0178	22.9393	23.1384	19.1368	25.021	23.5055	21.56	30.7762
		-0.313861	0.0750926	0.869874	1.72298	-1.82505	1.58422		3	5.07426		8.59181	16.294	26.3817	24.4159	14.5832	12.9113	16.7436	15.4689	17.4851	20.0299	16.2351	12.4725	11.2845	9.86047	8.63589	6.62994	9.27774	15.4821	17.2078	16.4507	13.2449	13.3467	19.5251	25.7876	28.0388	22.3514	19.9046	18.9694	16.529	16.3128	20.4341	34.1971	41.4122	32.9653	30.9774	31.4985	39.3896	51.0139
		-0.138838	-0.59018	0.592927	1.20663	-1.34181	1.33437		3	4.34794		8.33637	11.4269	16.2935	12.6824	6.67395	7.54616	10.6529	9.22645	9.61534	13.3437	13.2372	13.2174	11.4868	7.30128	4.42581	4.83637	10.644	15.8064	14.636	12.1402	14.6338	19.1829	21.4972	22.4621	22.5613	16.6025	14.2401	15.3905	17.1057	17.9274	15.0349	16.8069	23.5911	27.148	35.966	43.1824	42.1174	38.6432
		1.21677	-0.899875	0.569389	1.01484	-0.726903	1.2554		3	5.14117		6.60771	7.32586	7.36262	6.04981	3.77956	4.38236	6.10375	6.17579	9.23961	13.1291	10.3549	8.77954	7.93429	5.93055	3.6179	3.41916	5.64519	8.99955	10.8355	11.4453	14.1793	17.1921	14.1608	9.75569	8.61115	6.17632	8.39615	10.3592	11.1014	12.0094	10.559	9.24511	12.0754	14.821	18.0922	19.84	18.3361	12.4502
		0.795346	-1.04414	0.25439	0.640082	-1.01359	0.874977		3	6.8136		3.14146	3.136	5.54114	7.59974	7.9633	5.83862	5.68312	7.26943	10.961	14.3096	8.94344	7.00887	8.89745	8.92211	7.29671	5.44287	4.256	6.50673	12.9246	11.2407	9.55896	10.1135	10.9137	8.72029	6.87407	5.61033	9.92547	16.9785	17.72	13.674	10.0064	15.6586	25.2359	18.5144	17.4081	13.9915	11.4695	11.2086
		0.168973	-1.23301	-0.804062	0.744327	-0.14372	0.143933		3	11.0909		2.64937	3.21101	3.79278	6.35535	8.82057	9.73666	10.7475	12.3289	11.1777	9.54496	7.31221	11.2911	13.9741	12.8557	8.85867	4.98299	5.75923	15.5056	24.0934	18.722	10.8361	11.3656	13.8543	13.7653	12.4325	10.2565	12.5116	19.4517	19.3482	16.0665	16.9903	32.6733	50.1439	45.0314	38.8365	24.7814	13.4361	13.4536
		-0.145084	-0.90559	0.818261	1.46771	0.491502	0.375744		3	18.0197		6.14566	6.70457	5.3072	4.32625	6.89199	10.2886	13.3884	13.4724	9.62862	7.64741	6.67124	8.71619	9.81881	10.8623	10.5291	6.83277	6.63643	11.8959	15.9333	10.3875	7.21077	8.94105	10.1392	10.0212	12.7093	10.5644	9.70588	13.9027	12.3024	14.2095	16.3912	22.2526	32.1664	30.3641	30.2737	19.0956	11.3153	10.697
		-0.138717	-0.227888	0.901752	1.62571	-0.637809	1.47239		3	9.46738		7.48039	7.28907	6.66462	5.06876	4.23261	7.71391	12.7256	13.7446	13.8121	13.5944	11.4239	8.89001	7.56385	9.35154	10.2402	8.09589	7.42615	7.6694	8.57887	8.65238	9.76521	9.46663	8.21079	8.87968	13.9161	15.1699	11.4751	11.5607	12.881	17.3688	20.3289	15.4815	15.3888	16.1899	14.7297	11.2405	11.4518	11.1132
		-0.300516	-0.00584879	0.612311	1.28883	-1.102	1.03684		3	6.02852		6.87059	9.45047	13.0453	11.8447	6.74198	6.9004	9.36645	11.8131	14.4857	14.4434	10.9153	9.76988	11.4363	13.3256	13.9914	15.679	19.6764	14.7396	9.33993	8.34804	9.40507	9.93894	10.1363	10.1401	15.536	18.2245	14.1983	10.8942	16.0572	27.1083	31.9719	22.1974	14.6204	12.7125	10.811	17.1622	31.4919	28.6837
		-0.12554	-0.572032	0.245002	2.20227	-0.46129	0.359031		3	4.5029		8.55829	10.733	14.3334	13.4055	10.6631	10.6769	8.55257	6.79546	8.65675	7.38957	7.09312	10.0523	13.491	15.3073	15.4184	22.1153	31.8159	26.0164	15.8895	10.7665	12.129	11.6768	12.7668	11.3756	11.2319	11.1006	8.54646	7.42007	14.2387	25.2003	30.5852	22.1675	14.525	12.2267	10.953	30.5054	62.9747	57.5447
		-0.00255692	-0.6587	0.328798	2.1883	-1.3326	0.239924		3	6.13176		5.16457	5.50669	6.17365	8.6264	12.0243	14.2231	11.2864	9.41762	10.9437	10.2388	8.61394	9.53146	12.0221	13.1885	12.7734	14.661	18.4348	13.5699	9.16733	9.75484	13.2601	14.0526	16.0685	15.3092	10.5655	6.79699	5.02303	5.81577	11.1951	14.8812	14.2971	10.3415	10.0049	13.6217	16.1958	29.291	54.2155	47.7543
		0.302939	-0.511927	0.163296	1.40646	-0.627873	0.528604		3	7.35064		7.02291	5.20239	4.12104	5.5069	8.04113	7.70535	7.53681	10.3673	14.3725	16.6583	13.6315	8.50376	6.11275	6.25702	7.17733	9.32672	9.73641	7.46725	7.3082	14.0213	20.5609	21.1414	24.3966	21.8188	13.4225	5.54576	4.73011	8.85887	11.582	12.2874	11.4245	7.79555	8.50683	13.9164	16.7731	22.2266	33.2483	30.0292
		0.112397	-0.727281	0.116093	1.8252	-0.473316	1.03489		3	6.06987		15.7237	10.6485	8.66515	12.7511	13.2546	8.00427	7.15893	7.48581	7.75241	8.9519	8.16449	5.73851	4.082	2.94731	2.86877	5.8732	9.68745	11.7312	13.5988	20.1351	22.3736	16.4803	15.5748	17.3097	16.3738	12.3798	10.41	14.562	17.6925	17.0411	14.9302	8.28479	6.90397	9.34324	10.539	15.6032	23.2882	22.8771
		0.219531	-0.883111	-0.12499	1.44646	0.0950511	0.368135		3	4.23042		12.7333	8.7014	9.14682	13.6665	13.1253	7.41561	5.64148	5.3834	3.76282	3.46052	3.14935	3.00983	3.46696	2.98037	2.61795	4.39749	6.01663	8.73301	8.97967	11.3013	11.7452	8.64695	8.40302	11.3345	17.2974	17.0464	11.5815	10.7958	13.3475	14.118	12.8469	8.63216	8.95695	9.9428	10.2497	11.7544	14.2117	13.9211
		0.541256	-0.978386	0.130714	1.5281	-0.284128	0.228147		3	6.02212		3.57987	2.75534	3.35899	5.35095	5.25852	5.01024	5.24696	3.93108	4.44935	5.00551	3.45092	2.87156	4.64378	7.07699	6.90959	7.10096	5.9804	6.56031	6.8302	5.55315	5.56558	5.70314	5.81689	5.12824	6.90051	9.4685	8.53108	7.29652	10.1572	8.77144	8.4026	8.99248	8.36997	7.58938	8.70307	11.48	12.5601	11.5451
		-0.246754	-0.348313	0.599471	2.74479	0.221712	0.43187		3	12.1248		1.90789	1.54665	2.15969	3.11813	4.42332	9.09241	9.75534	7.17421	7.99946	8.1377	6.47916	5.32181	7.16077	10.4491	9.26366	6.76681	5.18204	5.47276	5.94419	6.05662	6.60762	9.28934	10.6986	8.06442	6.43437	8.71366	11.2329	13.4824	13.9857	10.0466	8.82668	10.8847	10.4969	8.0881	8.27409	9.85079	13.3984	14.9459
		-0.123963	0.198132	1.60358	2.5575	1.54067	1.19151		3	6.5108		4.78615	3.68842	3.55471	5.07264	7.53754	11.5345	12.1883	9.42302	8.16375	8.03261	8.78403	7.54005	5.23084	6.08473	5.85263	4.78172	4.25408	5.33832	7.15528	7.06273	9.42835	14.1204	16.0062	12.783	9.00284	8.26754	12.298	16.4696	16.9251	13.0643	14.0057	16.3558	14.7471	10.5503	7.71575	7.84564	11.8715	20.7336
		0.339232	-0.549351	-0.00447475	2.40243	1.20514	1.1127		3	6.2803		6.99931	5.81618	4.84952	5.73309	7.93561	11.6086	12.6177	10.2756	8.95274	8.13911	9.33354	7.40752	5.62216	6.85283	7.64857	6.8919	6.98612	11.8954	17.3178	15.7526	11.0585	9.22505	9.56558	9.31139	8.78635	9.16436	9.30559	10.8222	11.0246	13.4555	15.2363	14.9943	11.2242	6.41512	5.14924	5.98349	8.25991	16.2562
		0.0582469	-0.813601	0.166476	1.7588	1.06168	0.855601		3	7.51132		6.10189	6.39794	5.79046	5.92956	9.10214	13.7406	15.3793	11.2192	7.58282	8.04511	9.78706	8.58083	8.05597	8.55193	8.56291	9.05015	12.0143	19.3688	28.3051	27.138	18.5624	11.7855	10.7647	12.0412	12.5323	12.6296	10.3057	7.14684	10.8479	17.147	16.3111	13.7393	10.0699	5.17759	3.73357	4.65001	6.32934	10.9755
		0.168586	-0.261297	1.49734	3.18254	0.814826	1.38835		3	10.0559		6.98463	6.13803	4.41735	3.91167	5.14513	8.19548	11.3354	9.64629	6.53481	5.19731	6.27209	5.27124	3.99954	3.38036	4.24877	7.25255	10.0268	11.9052	12.4018	11.717	11.8159	11.8755	12.6835	13.2368	13.1688	14.7853	12.8861	9.1324	11.4648	14.7596	10.8238	8.85449	10.0133	9.12922	6.70782	7.15437	6.75783	9.49789
		0.420351	-0.338296	0.931618	3.23708	1.0275	1.48537		3	6.62333		11.0121	9.85767	5.02025	3.80125	4.35733	4.55637	7.97586	8.81402	5.16321	3.78557	4.69436	4.35202	3.34115	3.6611	5.12657	7.51959	8.96734	9.07791	8.14146	8.33304	12.4408	13.7806	11.0324	10.2348	12.7557	16.0115	14.681	9.60494	7.43252	11.2301	10.2284	9.15292	14.4184	14.5959	12.2295	12.4912	12.2996	14.1614
		0.956588	-0.499743	-0.0432219	2.17035	0.412244	0.672575		3	5.69709		9.88645	10.1184	6.12963	3.37779	3.3781	4.62267	9.41366	9.90289	5.94327	5.51546	7.6249	7.36442	7.84485	8.77625	9.1915	7.89911	6.53632	8.33723	11.4829	13.1431	14.7521	13.392	11.6468	11.0755	15.5483	16.9265	13.0234	9.43435	9.49963	12.5834	13.6788	12.9861	15.5319	14.7245	11.0718	12.4702	13.4836	14.1331
		0.775984	-1.17807	0.888798	1.80023	-0.31065	0.58179		3	3.50069		6.16856	6.48309	5.03195	6.61436	8.91302	11.033	12.3611	8.9846	8.2328	15.0441	13.5375	10.3344	9.0719	8.26794	7.42157	7.14153	6.63112	7.80959	10.4597	10.8259	11.1857	11.1868	10.5586	12.303	19.0169	17.1223	9.31735	7.66641	8.67113	11.9756	13.2888	15.6228	20.5336	16.154	10.4735	14.8979	20.0058	19.2953
		0.630889	-0.639315	0.676254	2.70308	0.945936	0.646442		3	4.6301		4.58321	3.52352	4.55165	10.5618	19.1605	24.7045	23.2119	15.8415	17.6299	24.8866	20.9858	15.3607	12.8839	8.45813	5.30751	4.92048	5.12114	5.78805	7.90944	8.89729	9.12202	9.11283	8.69111	11.5738	19.2363	17.8793	11.5944	9.04526	10.1594	12.1491	11.9793	14.8993	21.221	19.0734	14.6593	24.3082	33.2756	30.5657
		0.43675	-0.137989	-0.512279	2.85131	1.26769	0.519712		3	13.3395		4.96255	4.08718	4.4311	6.30021	9.1688	11.8299	12.3829	9.57762	9.09636	11.4033	8.99563	10.4715	9.63708	5.72689	3.6305	4.08308	4.63781	3.75562	4.93879	6.64434	6.09568	6.15896	7.4568	9.14713	11.4658	10.9942	13.9841	14.6393	12.9739	12.3104	9.66056	9.49832	13.8562	13.7628	10.827	14.748	16.3027	11.2757
		-0.0604235	-0.549905	-0.616999	3.46363	0.501879	0.724268		3	25.2249		10.1146	9.05651	7.26971	4.9358	4.83755	7.33945	8.26798	8.12532	5.64832	3.34751	4.65116	8.72515	8.5068	6.07137	6.09925	6.64103	7.32507	5.15278	5.53884	8.38969	7.23936	6.61541	7.76362	6.92206	7.42997	13.0284	23.2373	25.9049	19.8084	13.8941	8.58986	6.96981	9.41084	12.3495	14.6395	16.5417	13.1595	7.84973
		-0.0369869	-0.429027	0.147362	3.34907	-0.481045	1.27068		3	10.8723		8.57935	8.61482	6.78849	5.08892	7.20176	10.9707	11.755	11.0209	8.33905	6.27306	6.35896	8.22173	9.1429	11.2173	12.8509	11.436	8.87911	7.02979	8.58822	9.1132	7.71026	6.64478	6.52362	6.41694	10.6934	14.3801	20.2034	20.2185	19.1609	18.1145	10.1281	4.90252	5.44527	9.23096	9.85794	12.5093	12.5674	10.2804
		0.699696	-0.416545	0.892614	3.28591	-0.481257	1.38513		3	8.68182		7.33531	7.5448	5.48779	3.90832	4.94448	8.76387	13.8253	15.6614	11.6759	10.4032	9.31414	9.42047	10.7395	12.0928	14.3512	13.3079	12.3492	13.4653	15.4735	15.0112	16.2675	13.776	12.8047	12.5523	13.8395	18.0779	19.1375	16.3511	18.6061	17.0781	8.93244	4.20945	6.12792	9.50934	9.72635	13.7918	13.6902	11.9522
		0.416882	-0.688046	0.291068	3.09012	-0.554588	1.13789		3	7.78713		11.8207	10.895	7.77457	5.25965	4.42429	8.53918	17.4476	19.3065	12.6052	9.55173	9.82644	12.5958	13.6038	11.4169	10.4969	12.559	14.0277	15.3097	16.546	17.5756	21.6523	20.9922	20.0562	18.4893	17.4991	21.6979	24.3492	21.8415	23.3436	19.5744	11.4016	6.23641	5.05118	7.63521	10.5271	15.1721	14.5166	12.8693
		-0.0704997	-0.471365	0.613707	3.13701	-0.289046	1.16504		3	5.88124		9.9933	8.42687	6.78334	4.2005	4.35642	5.91301	10.0752	12.6365	8.66965	6.48605	4.82866	5.92903	7.04419	6.75159	8.99605	10.1164	9.88226	11.6841	12.7413	14.0497	18.7791	20.4968	20.9504	16.713	11.2186	12.9857	11.7712	13.6086	19.5795	15.6033	13.1606	9.79396	7.76653	9.03364	12.0733	15.5459	13.6525	12.3547
		0.224274	-0.542743	-0.522537	2.13476	0.117947	0.569095		3	10.2271		6.28182	6.96277	7.69873	6.69028	6.63909	8.11111	11.3041	14.6699	13.1883	7.8027	3.52748	3.32611	4.16193	7.04985	12.7675	15.8984	15.7489	16.5301	17.8361	17.3891	15.5863	14.4947	15.8766	17.1408	16.9	14.4127	14.515	21.5599	26.7102	19.9355	16.4636	17.9273	15.2249	11.3554	12.198	17.8138	19.0553	18.841
		0.34436	-1.33799	0.443492	2.14413	0.304012	0.628079		3	8.07208		5.07634	6.20708	9.05916	10.3395	10.608	8.50568	7.77032	9.74312	10.4902	8.63299	5.2101	4.85812	5.99088	8.50638	11.7869	12.1658	13.8679	14.4656	13.6542	13.0656	10.9185	8.78628	13.9618	22.106	24.9884	25.8827	25.2549	29.0763	34.6368	30.732	27.3339	25.0303	19.1591	16.7146	21.7576	26.1229	26.1026	22.0589
		-0.406503	-0.980378	0.0967292	2.48081	-0.319029	0.644163		3	5.25057		5.18978	5.58371	7.42699	12.4956	15.3372	11.9985	9.53796	6.89147	6.16548	7.46003	8.24015	9.02981	11.3626	17.3476	18.9871	16.5027	16.0641	13.6293	9.57629	6.82672	5.86896	5.80749	10.513	19.06	28.2892	34.7424	35.0733	27.5987	28.083	28.1122	23.7757	18.9976	13.7867	20.4597	29.6955	29.4716	22.8009	14.5603
		-0.102906	-0.923489	-0.0135284	3.97364	-0.300783	0.436065		3	12.3144		5.19646	4.09275	6.88301	14.6804	20.5047	17.6539	13.2393	8.87456	5.65051	6.01862	6.10799	6.72829	8.97602	12.5961	13.0458	10.2228	11.8609	9.5367	6.00763	4.56828	5.89836	8.72469	11.4492	12.8166	14.8777	19.7396	19.8073	14.9287	16.3259	15.0015	9.68822	7.65077	8.68695	14.2865	21.1055	21.1863	20.644	14.9537
		-0.0517405	-1.13751	1.45849	3.72853	0.855866	0.955399		3	15.355		6.75576	5.05747	4.60119	6.67791	9.46864	10.1654	9.56651	7.58593	7.10003	6.83993	5.43492	5.58715	7.7744	10.9755	11.9335	9.82628	7.89957	7.09013	5.93117	6.54624	7.67326	10.7487	11.178	9.91819	9.31518	10.4237	9.99045	9.38271	14.52	11.2967	5.94269	6.22916	8.8084	10.742	13.0907	16.1926	21.1853	21.1939
		-0.406328	-0.939105	0.96785	3.22618	-0.0578477	0.9311		3	5.61247		6.60291	5.18446	4.26916	2.91753	3.54021	6.13343	7.63339	8.07729	10.6171	11.9996	9.49951	7.70397	7.4907	11.2253	15.9858	13.5308	8.92378	8.50099	11.1618	13.2951	10.7276	8.70781	8.65146	10.1964	12.1711	12.3978	10.4598	12.3658	17.0494	11.4808	4.93664	5.17059	6.9342	7.25288	7.73507	8.76055	12.6184	17.9397
		0.271817	-1.03947	0.345051	3.91705	-0.847793	0.561951		3	4.5034		8.3676	8.56312	7.28662	4.57875	3.19931	4.46411	6.12743	7.05918	9.38424	10.1431	8.63315	6.35568	5.84608	6.94428	8.97334	8.62948	8.27229	11.8252	15.6653	14.5608	8.72264	6.38385	5.86839	7.25867	10.8746	12.7481	10.6439	12.2029	14.9401	8.97681	5.17749	5.21612	7.1225	8.79564	8.09081	7.6958	7.77141	9.64253
		-0.419356	-1.37162	-0.210362	3.8673	-0.29493	0.371734		3	5.72372		8.15652	10.2022	9.82229	5.11696	2.90805	2.5534	3.91265	5.18346	5.89639	5.88944	5.89661	5.44154	5.79804	6.86664	8.10835	9.66937	11.6957	14.4558	14.2116	10.1468	7.34055	10.5528	11.1153	9.26226	11.7871	13.1769	13.8231	17.3257	16.4381	14.3913	10.8775	10.3	11.8125	10.2977	9.7337	12.3884	15.4055	16.7347
		-0.134681	-1.31593	0.177558	3.34045	-1.31119	0.738739		3	5.78709		7.86922	9.32217	10.3174	5.97416	3.36408	2.53333	3.11588	5.69275	6.96316	6.34444	6.70769	5.86503	5.54691	7.21151	9.22122	9.39687	11.78	13.8344	13.7843	9.36661	8.00851	10.9482	11.4431	9.16396	9.42053	11.2482	17.7323	22.549	20.2273	18.168	14.8687	13.5224	15.135	13.6261	11.8322	14.2757	17.602	21.3683
		0.31266	-1.05084	0.66735	2.81507	-0.725237	0.968624		3	6.39283		15.5419	12.7526	10.0625	5.83329	3.62185	3.47163	5.03986	8.30673	9.63787	8.5687	9.52806	8.87897	7.05815	8.30737	8.82844	7.68542	8.92043	9.15798	7.572	5.99194	5.44087	6.07684	7.2597	7.30607	7.30987	9.89946	17.2507	24.9538	28.5382	27.0398	18.595	13.1294	13.1606	10.4371	9.45418	8.82141	8.97519	13.1276
		0.743102	-1.15552	1.05959	2.70119	0.0675134	0.837716		3	9.06517		21.3194	17.6427	13.5409	8.15973	5.87073	6.4184	8.20899	9.90443	10.8462	9.70796	13.6583	16.4321	11.9814	8.41167	6.61592	6.20497	9.52854	7.84632	4.6861	6.20724	8.9917	9.15974	11.1994	11.9067	9.70905	7.64663	9.07203	19.48	35.2453	38.5799	26.0362	16.5739	15.1126	16.652	14.5396	13.6645	14.6332	20.7658
		0.69468	-1.16232	0.600002	2.36457	-0.208496	0.601756		3	7.61035		12.1517	13.8935	14.307	12.3521	9.66547	8.90443	11.7367	16.2535	19.5026	15.4896	13.3479	13.4594	8.40261	4.88619	4.86497	8.24121	13.4415	10.9322	6.48431	8.90982	12.6686	12.2949	13.6141	16.7444	16.3273	13.4047	9.31655	10.1006	23.538	29.7051	22.2854	13.7656	15.6129	20.7261	19.0456	18.6813	20.227	26.1382
		0.573735	-1.21788	-0.519539	2.30169	0.166583	0.248186		3	11.4348		4.08639	4.81454	6.40473	8.39145	8.47116	7.47546	8.14293	10.4495	13.9907	10.8513	6.85886	6.14247	4.3623	4.05118	5.74572	10.3898	16.1711	14.5707	9.21442	7.59499	7.96537	6.73125	7.59785	10.249	12.9326	14.8607	13.9216	11.1077	12.0674	14.2794	11.0201	8.84174	11.5389	18.4424	21.2682	23.9134	23.6491	22.9746
		0.336635	-0.974405	-0.841399	2.27357	0.862636	0.262743		3	25.1052		4.73707	4.30184	4.86648	7.2888	8.47769	6.77941	5.00018	4.46086	4.64102	3.89612	2.55699	2.86145	5.26109	7.03245	6.11881	6.93227	9.15969	9.94646	10.699	9.79431	8.15403	7.39604	10.0571	10.6799	8.31053	9.35253	10.0822	8.07399	7.3428	6.06533	6.87733	8.84676	8.56339	10.2686	10.9516	12.0783	11.4962	13.8451
		-0.169768	-1.11695	0.0755066	2.4252	0.36906	0.399525		3	11.3269		5.32342	4.63259	4.52888	7.54855	9.81122	10.5187	8.62423	5.73087	4.59575	4.53489	3.82031	4.24227	7.94233	9.81471	7.80081	5.9664	6.69105	9.36157	12.2454	11.7449	9.42061	11.4613	17.9761	16.9618	12.2011	14.2523	15.6539	7.77135	5.42722	11.4198	17.2303	18.3071	16.1985	11.5757	11.8313	13.9076	14.2276	17.0132
		-0.300826	-1.43658	-0.0572237	2.60651	0.677794	-0.183197		3	3.90491		8.57972	9.88498	10.2507	11.8173	14.2313	16.1809	13.4557	8.32298	8.51716	11.4548	10.0647	6.55196	7.15376	9.24381	8.0898	6.28702	7.18332	9.71229	10.9275	11.4171	9.0455	8.06287	12.8071	17.3247	20.4521	27.3274	30.7225	20.2805	13.1125	20.4935	23.1809	19.5608	15.9126	16.0405	24.3402	32.8636	30.1191	31.6744
		-0.117251	-1.3287	-0.0862414	2.32892	0.449633	-0.472427		3	3.23816		7.62064	10.5225	10.5139	10.0741	13.1889	16.7405	14.2707	7.53999	7.7548	11.9674	10.6343	7.67423	6.94932	7.10556	6.75759	7.17252	11.9041	13.5533	10.1822	8.52434	6.4361	6.27961	12.7165	22.9216	25.992	21.8003	25.8604	25.8214	20.4068	20.6934	21.5167	17.8473	16.5662	16.4588	32.1301	46.7465	44.0362	41.3926
		0.195069	-0.999183	-0.447248	2.20955	0.34879	-0.547215		2	8.83358		6.13719	6.67246	6.69296	8.92734	14.3252	15.9921	11.6711	5.50917	5.02738	6.85812	6.31394	5.55603	5.5423	4.32547	3.33782	4.38195	7.58587	8.13909	5.32496	5.03058	4.78401	4.60588	7.64308	13.5714	16.5946	11.8801	12.6109	16.5694	14.8572	15.7152	20.0888	24.3175	22.877	21.8426	28.4786	31.9099	22.1662	16.7176
		0.0016142	-0.978684	-0.127831	1.66053	0.408981	-0.259763		2	28.0043		8.01644	6.90008	5.91806	5.85818	8.87396	9.28545	5.80139	3.77031	2.82458	4.28176	4.53578	4.42982	3.37047	1.93739	1.88835	5.14088	8.15573	5.81244	4.35472	5.36251	4.94635	4.10758	5.41583	7.51831	7.98691	6.79397	6.50292	7.47031	8.50977	9.36421	11.4811	11.7288	11.5061	12.316	17.0978	13.0222	6.079	4.96302
		-0.0823383	-0.853913	-0.0876358	0.812028	1.15439	0.201074		2	23.6781		5.63998	4.92508	4.55133	5.66858	9.62572	11.4907	9.48758	7.44344	4.79177	4.36049	5.23916	5.42192	4.56701	3.63257	3.95876	9.77682	14.0025	10.3902	7.90663	7.90269	5.87438	3.44878	5.26609	7.84789	7.64371	6.35384	5.98787	6.42385	8.20426	9.7761	9.68695	6.668	4.84501	9.51305	15.0629	12.5238	7.26329	7.69175
		0.126505	-0.280993	0.0267291	0.913748	1.66834	-0.205347		2	26.2136		6.43902	5.10063	3.7015	3.38613	6.00983	11.3548	14.7299	12.03	6.55089	3.92798	3.74452	4.91709	5.02834	4.54674	3.66247	5.29326	7.3621	5.81215	5.46389	5.2929	3.73275	4.28643	7.58406	11.1251	9.7777	5.46991	4.07525	7.49981	13.36	12.9217	8.19686	5.12206	7.5236	11.2728	13.0613	13.4392	12.4156	12.72
		0.0448626	-0.120965	0.715411	2.76598	1.52597	0.107734		2	22.3257		7.73427	6.29724	4.93915	4.62962	6.03887	11.7201	15.8446	10.9523	4.77149	3.26916	3.08008	3.38848	3.25951	3.26737	3.60696	4.0065	4.12281	4.04902	4.13101	4.7207	4.67208	7.19535	12.9349	17.9531	16.1309	8.74545	5.45033	9.624	17.2258	15.5507	6.8559	4.83415	12.5379	19.108	15.7822	13.4519	15.7096	16.3239
		0.792939	-0.701193	0.592078	2.27847	0.995909	0.44421		2	26.7853		4.46331	4.16742	5.00529	7.00626	6.74418	6.90969	8.60334	6.34197	4.81476	4.28018	3.27822	2.98712	2.88323	3.4128	4.7	6.19822	7.21757	7.43052	7.21949	7.59517	6.70402	5.17358	7.33823	10.6317	10.9056	10.2164	10.3809	10.1715	13.7061	12.224	6.03093	4.39044	8.9088	17.2582	14.871	11.3165	13.921	16.3754
		0.486148	-1.22921	0.676277	1.54074	1.01067	0.459074		2	17.0282		2.8868	2.99081	2.95067	4.00996	3.73534	2.98244	4.2392	5.54713	6.4929	5.91931	4.00658	3.22017	3.71423	4.85914	6.92461	8.15565	8.27004	6.45572	5.0835	6.21884	6.52759	5.02414	5.53827	7.56953	7.30093	11.9714	15.8885	13.9746	12.1119	10.2162	8.95132	10.4499	12.2694	15.8086	14.3022	10.6784	10.5144	12.3329
		0.565523	-0.266784	0.820431	2.13954	2.25716	0.546019		2	14.8667		3.96786	4.28774	3.93094	4.0666	3.58265	2.86317	3.14717	4.05076	5.27109	6.40416	7.01232	6.36698	5.43184	5.05004	4.39788	6.10719	8.17842	6.07274	3.42789	3.11015	3.96795	4.50222	8.19625	11.3625	8.67709	9.98739	12.5286	12.4904	13.109	14.3858	16.0714	17.3802	17.6296	17.1749	16.1055	16.0163	10.7825	7.88867
		0.655167	-0.825623	0.386832	2.33015	1.71936	1.39983		2	33.3565		2.97683	2.70655	2.74405	3.73252	4.21704	2.82412	3.38523	3.56797	4.13687	6.73626	9.24055	8.54277	7.18072	7.3665	6.5999	7.05295	8.91383	7.14908	4.78438	5.96492	9.43709	6.85505	5.66002	8.62546	9.23835	10.1561	9.6014	8.3003	9.97107	13.7386	13.9096	13.1254	16.9136	16.3349	11.4277	10.7131	8.75301	6.16601
		0.684621	-1.34617	0.244826	1.51225	1.96686	1.71418		2	24.0465		3.19338	3.74254	4.26498	6.51978	6.8169	5.30316	4.95538	4.54734	3.37346	5.29805	9.91667	9.78384	6.69795	7.16691	7.21986	6.59104	7.60632	8.94289	10.2421	13.5971	19.1931	15.1444	6.06604	4.45193	7.65155	11.5672	10.9082	9.61437	11.8325	11.2832	9.91667	12.897	23.3027	22.7643	14.7744	12.9132	14.1292	11.4859
		0.777303	-0.767751	0.503525	1.47917	2.09887	1.78697		2	14.0079		6.57842	9.82897	9.6684	9.78942	8.25811	4.41984	3.37926	3.04299	3.46078	7.92545	14.7723	15.0336	10.169	9.10981	8.29944	7.56834	9.67146	16.6392	19.6039	14.3861	12.8318	11.3197	7.62322	6.34488	11.2323	15.561	15.5766	16.237	18.3947	16.5902	17.4604	23.2832	29.6199	24.0527	17.859	20.3207	21.4731	15.2535
		0.543897	-0.535028	0.458577	1.96857	2.51214	1.6561		2	10.25		8.19626	12.1408	12.3577	12.5373	9.70413	5.59672	3.58327	2.70621	1.95301	3.26117	6.62777	8.93315	10.9539	11.2365	8.10649	6.74321	10.5982	19.399	23.8641	14.8478	7.21022	7.80366	8.80554	10.0397	13.2313	13.3089	11.8014	12.4263	16.6741	22.7379	26.4202	25.4056	23.9246	17.947	19.6611	23.0849	20.5539	14.3774
		0.320011	-0.619948	0.96733	1.07887	2.35888	1.4687		2	11.7749		4.69979	6.39827	6.89787	7.55916	5.82228	4.96213	5.73935	5.06409	4.31454	3.66957	4.10924	7.58226	11.8621	10.5246	6.93978	8.33496	12.671	17.687	18.6022	11.9085	5.96748	5.72456	7.45359	11.3185	14.2856	9.0643	5.21689	6.30437	11.9483	21.0118	23.0245	16.3272	14.4479	14.1353	17.2004	16.5908	11.796	8.60456
		0.29401	-1.1769	0.661768	1.08643	1.2295	1.35041		2	15.6443		4.8017	4.91798	4.97812	4.69421	3.5047	4.87618	6.56316	7.3545	8.58922	8.47449	6.75662	6.73387	9.10639	7.05367	5.87277	7.02734	8.10921	9.38319	11.1787	10.7183	7.8443	6.01536	7.18763	12.4114	14.8376	9.32458	4.20983	4.4459	7.54137	13.7218	15.8907	13.7238	11.6352	9.64598	9.63511	8.9356	8.00078	7.99761
		0.307464	-1.14044	0.529156	1.13291	1.9784	1.35573		2	9.2393		5.25896	5.68841	5.48133	5.42025	5.2343	5.65781	6.5202	7.33051	8.54665	7.90427	6.96315	6.30176	6.39536	5.36024	5.67765	6.50352	5.45127	5.06008	6.78694	7.77702	6.25709	6.0053	9.15856	12.967	13.8804	10.9307	7.35239	7.91022	11.237	10.208	9.49104	9.92225	10.4472	9.19861	7.37542	7.03841	8.75605	8.26566
		0.128005	-1.21649	0.341298	1.08589	2.52414	1.42032		2	8.46687		3.20362	4.62245	6.04663	7.20831	6.47773	6.22102	7.64012	8.8295	8.20898	7.05066	7.99881	9.24759	10.1084	8.4095	7.63875	7.34942	5.29517	6.60694	9.33718	7.01185	5.3474	6.02529	8.40945	11.3872	10.1436	12.1461	12.6602	14.7716	15.9433	11.277	7.80174	7.63968	10.9326	13.5576	11.1756	11.2251	12.4929	11.3369
		0.522916	-1.02033	-0.64399	1.54178	1.1974	1.6524		3	13.1952		3.78581	6.1618	6.57961	6.56284	6.51635	7.95584	10.0509	9.41881	7.42593	6.50176	7.67336	11.6448	16.3764	15.5973	11.5646	8.68404	7.54613	12.4716	16.6044	13.4967	9.58514	9.77559	12.1438	16.5653	18.8056	23.2041	24.5525	22.5263	17.7257	12.6667	10.45	8.62657	15.52	23.6157	22.9072	16.6102	13.0783	13.2851
		0.344577	-0.281627	-0.657701	1.50109	1.37864	2.1069		3	9.28173		10.1213	15.2081	14.4278	10.0932	9.38417	9.79039	10.3484	8.12112	9.65528	11.1738	7.22314	7.0491	11.2041	11.5922	9.67657	7.52856	5.89181	7.07573	10.7864	11.7385	13.4204	12.0117	10.1082	13.9444	17.9615	18.7305	14.902	12.947	12.9305	17.0147	18.9538	10.0733	8.82817	17.8487	24.1535	24.2566	16.9635	12.5017
		0.0427175	-0.374995	-1.61421	1.40306	0.216392	1.17338		3	9.71326		12.4555	20.8412	21.2026	14.1518	9.23588	9.98121	11.3722	11.081	14.9724	17.3856	11.3958	6.7225	8.55276	10.0455	10.9944	10.8396	8.11933	5.97333	6.0407	11.1235	14.9457	14.6634	10.4422	11.8183	16.4121	14.2228	9.33397	9.25291	10.0625	19.8841	26.8016	21.0117	14.0669	12.9286	20.9154	23.8528	18.3972	11.3012
		-0.066207	-0.82211	-1.19709	1.16216	0.894779	1.31887		3	6.75656		8.89489	10.7132	10.9695	8.9559	8.6783	8.11799	8.58775	8.29116	9.52046	12.0207	9.81464	9.41062	9.27231	10.2529	11.1818	14.3219	14.6828	17.1448	19.043	15.6666	11.872	11.5858	15.8025	17.786	16.7999	16.168	16.2272	18.1704	15.0356	15.991	18.7454	21.6793	23.0981	20.6613	19.7621	18.0643	13.5917	14.501
		-0.0109086	-1.23611	0.345947	1.47331	2.18211	0.915649		3	3.53981		9.7919	7.00648	6.88908	10.9606	14.915	13.2569	10.4036	12.6991	12.2241	11.1258	11.7804	14.3685	14.8183	14.8468	17.1582	20.0055	20.4709	28.4486	35.2426	24.9812	12.2635	16.2803	29.0077	30.963	22.5217	19.1695	19.9528	24.6208	27.4618	29.3941	24.1316	23.3478	26.673	23.4372	19.745	15.8943	18.1453	22.8856
		-0.274562	-0.844267	0.57355	1.03404	0.211179	0.456684		3	3.86312		10.5672	7.13065	6.2177	9.59009	13.2071	11.3862	10.2872	13.5809	11.0958	8.46018	10.7855	17.0702	16.2162	13.8668	14.3323	13.8363	9.4558	15.9157	23.9246	17.6272	9.03876	12.0266	19.4185	18.4514	11.3433	12.188	14.9335	23.6059	28.6887	28.4608	19.5869	13.2558	13.5086	16.5898	17.2514	16.7834	21.3316	25.7679
		-0.315602	-0.550716	0.431025	0.215952	-0.318144	0.45641		3	9.2183		7.67863	4.88323	5.07891	8.93216	12.1181	10.8118	7.34547	7.88639	7.28852	7.04246	6.29994	7.65113	8.28961	10.3506	12.5514	9.84671	6.37488	7.44227	12.2501	11.0137	9.05812	9.25568	11.0375	11.1877	7.86681	8.54679	13.6455	27.1944	32.3251	23.5638	11.949	7.72488	10.5193	16.5499	19.5943	22.6769	27.8889	34.6652
		0.775687	-0.114782	0.304747	0.953186	1.50125	0.603833		3	13.8505		7.37578	7.03543	8.47751	11.4797	13.3815	11.4611	6.30233	4.37812	8.74722	10.41	7.12796	5.08496	7.89469	11.5951	10.9126	8.38368	11.1557	11.7252	10.8559	12.5171	12.297	9.60159	14.3121	18.2997	13.4223	9.47087	9.41682	16.1773	18.7765	16.278	18.1873	16.9275	13.8383	15.2564	19.0038	20.0562	20.9182	19.3226
		0.254278	-0.636009	-0.457503	0.864408	1.16163	0.124904		3	9.70596		14.6496	18.3782	20.3548	19.0202	17.4734	15.663	9.87353	8.73839	16.5996	17.8458	14.9842	16.111	14.4076	12.8705	9.41018	8.77418	15.3804	13.652	9.08127	10.7836	12.6953	13.6481	23.9241	31.2979	22.0214	13.6548	11.7964	13.9326	14.9366	21.8324	33.2017	32.306	20.9099	15.3424	16.6179	18.6497	16.5299	16.1498
		-0.00431056	-0.631465	-0.533649	0.454453	2.06301	-0.167831		3	5.22066		14.1953	16.8479	16.6266	13.8674	15.1269	18.2336	15.4	14.2976	20.9042	21.1498	21.3165	23.6397	18.4187	11.9234	7.98916	10.6531	16.7921	17.9406	12.8911	10.3183	12.5881	16.0082	26.4783	33.4638	26.8806	23.7945	19.3851	18.1474	19.6575	22.5258	31.4012	35.9963	31.3714	23.682	18.5997	14.3272	11.6788	11.6896
		0.329113	-0.216349	-0.0448625	1.40661	2.74345	0.142149		3	7.24476		10.0447	8.45866	6.99801	6.07214	7.97506	12.3502	12.0362	9.43241	10.4259	8.3117	8.34023	12.1825	12.5674	11.9281	11.1712	14.3543	19.411	25.5726	24.5673	15.5198	10.9964	13.3247	20.7855	27.5187	31.3802	37.0328	28.2585	16.1868	13.6369	16.56	19.1525	22.6382	21.9687	19.4788	20.1365	17.7936	13.0286	16.0196
		0.604865	-0.0375145	-0.423428	0.682047	1.95034	0.534241		3	15.8227		9.86162	5.56122	3.98193	3.62968	3.97704	6.25704	7.13626	5.90235	4.30659	3.48891	4.34237	6.398	8.48135	10.2175	9.98095	13.4417	12.3872	15.9341	17.3172	10.9367	7.52456	7.91435	10.1431	12.114	13.0934	19.4033	16.0884	10.537	10.7328	11.4598	11.5112	13.9398	13.6634	13.2566	19.539	20.4922	14.3271	15.1603
		0.414398	-0.521049	-0.278364	0.174611	1.88642	0.958806		3	6.9634		10.6877	7.41981	5.16	3.49584	3.47318	4.14335	6.86154	9.74156	6.69977	3.92921	6.87845	11.0859	12.6012	14.0829	14.0491	14.789	11.2867	10.9504	11.6023	9.54002	7.03509	8.64669	10.2968	7.79884	7.6478	8.43661	9.36591	15.2252	17.5117	14.3209	12.7273	18.6747	23.9002	22.1554	22.9956	23.2681	16.7793	13.6033
		0.54279	-0.408878	-0.396195	0.701513	1.48837	0.69332		3	5.77875		8.97649	9.34244	8.45945	6.60573	5.60731	5.69039	9.86542	14.915	10.8538	5.36258	7.64675	12.4022	13.809	15.8101	19.6844	20.7387	18.4144	17.144	15.5558	14.0462	11.7663	14.649	17.9046	12.4265	10.7026	9.96589	11.4638	17.668	17.4222	12.3709	11.7618	23.7654	39.4637	45.3414	42.2142	31.3452	21.3889	20.3455
		-0.407112	0.491119	-0.597624	1.01292	0.603143	-0.23535		3	15.6875		4.96185	5.67261	5.49253	5.0375	5.27435	5.05499	6.30689	8.83841	6.00458	3.1145	5.41617	11.3086	15.1002	17.6813	20.1825	22.2066	18.6411	16.2708	12.7083	13.7264	14.6489	16.8988	16.9714	10.8538	10.7595	10.9429	10.7762	14.9134	12.9719	10.6505	9.88734	11.9073	17.463	22.6167	22.4483	17.7004	17.4848	28.1298
		-0.515531	0.966583	0.136322	0.644297	0.0469833	0.491512		3	14.5045		6.85943	6.58871	6.36465	5.69759	4.7877	4.5293	4.86984	4.97661	3.45679	2.35077	4.57759	10.0181	14.1386	14.3012	18.2912	22.7689	23.4986	19.8748	12.467	13.0839	18.9672	19.8307	15.8309	9.42077	10.6157	11.0254	8.25143	9.03532	8.72813	10.3316	9.64229	7.36577	8.70471	12.6494	14.7903	12.0914	19.2321	32.5892
		-0.348293	1.83968	0.6195	0.593725	0.444386	0.558333		3	10.628		21.1727	17.9786	12.2874	8.88396	8.24468	7.09327	5.22276	4.2864	3.2486	3.42123	7.41388	12.161	12.1965	9.11669	8.77583	11.861	14.9391	16.6621	10.8368	9.09479	13.1071	13.7094	11.636	9.26616	10.663	11.998	9.74671	9.55826	10.2607	11.65	10.5727	8.96383	12.0102	17.3019	22.0315	17.4984	20.7496	30.4142
		0.461918	2.73963	0.0747621	0.194235	-0.188015	-0.0624836		3	7.8518		29.3773	20.8152	9.80924	6.54114	10.2354	10.082	5.22243	3.89358	5.54884	4.93901	4.17544	5.88728	6.72344	8.29203	9.74704	7.49449	9.55011	12.5615	8.43856	5.41488	5.84975	5.82398	8.2698	8.98812	9.51874	12.6648	16.0243	14.5553	9.71399	7.37238	8.082	12.2578	15.4169	20.3099	26.6654	19.6324	13.7272	16.51
		-0.361818	2.33451	-0.765199	0.53034	-0.521974	-0.0849436		3	11.3018		12.5473	9.02499	3.74157	3.33317	6.87241	7.12503	3.66465	3.56641	7.80611	7.75379	6.07558	5.87526	8.51758	14.0501	15.763	12.2209	10.416	10.6052	7.20944	4.74582	4.94278	4.99267	9.71419	11.5559	10.3941	13.3196	19.3581	19.4274	12.3971	8.10426	9.22331	13.046	14.2399	15.0071	16.6888	9.21458	6.1039	7.69569
		-0.9199	2.19635	1.13615	0.665771	-0.134479	-0.116674		3	21.1635		3.78784	4.01802	4.54619	4.01569	3.83055	4.29623	3.86803	4.64425	6.53285	6.39037	7.10508	8.36114	7.92616	9.02119	9.85915	8.87859	9.72081	10.6363	8.53447	7.76921	8.45712	9.39499	12.4632	12.7824	8.92977	7.1652	9.83018	11.8437	12.1848	13.0107	14.9476	16.0813	15.3676	16.4242	14.289	10.0282	8.18485	7.686
		-0.4885	1.60976	1.50144	0.693831	0.399828	0.515342		3	12.5466		3.75903	5.68516	5.82322	4.20614	3.79365	4.84548	6.86267	9.21388	10.1525	6.10025	6.42516	8.47915	6.68729	5.63649	6.22286	7.50178	9.94207	10.7595	10.2633	10.148	11.5182	11.2885	10.9516	9.71153	7.50237	6.20497	5.59696	6.50266	7.29225	9.0391	10.3458	8.86892	8.34836	12.1588	15.6943	21.0102	22.0617	13.9772
		-0.605188	1.84929	0.507762	0.2997	-0.122714	0.484639		3	12.6966		6.7557	11.4425	10.0806	6.08535	6.04879	7.31878	10.7165	14.11	16.0915	11.7424	9.78765	11.1302	11.1593	7.67316	9.04095	10.8287	11.5217	10.6438	11.9237	14.5727	14.6564	13.0348	10.7994	9.85475	8.95694	8.93751	9.66948	9.17214	10.7659	12.7411	14.0709	10.4481	10.4464	14.5741	20.7456	32.6325	32.3378	21.4893
		-0.337328	2.69172	0.327492	0.972067	-0.0982371	0.498437		3	8.02332		6.10699	11.3022	10.9859	8.52687	8.85928	13.5351	18.5519	19.4939	19.1914	16.1132	14.0461	16.0051	18.6962	14.1187	9.15085	7.07829	7.01764	9.04394	16.082	19.1162	17.2335	14.4561	12.6787	13.0216	9.40409	9.91052	13.7518	16.9886	19.0851	21.3914	20.2475	15.4742	15.9472	19.4633	25.1267	31.6442	25.7694	18.264
		0.0649776	3.64506	-0.012409	0.931898	0.578329	0.487555		3	5.12252		2.90253	5.89787	8.96762	9.93315	11.0538	15.0601	18.0041	13.5968	10.4927	9.50833	9.62086	12.374	21.2613	20.145	12.9075	6.67135	6.20231	10.72	15.5208	15.4797	13.8606	11.6208	14.0478	17.1338	12.9742	11.3063	14.8599	15.5861	16.2013	16.1376	14.8682	13.0829	18.1665	22.0407	22.7986	23.7538	18.6879	20.9338
		-0.258623	4.04161	0.812671	0.0941929	0.491625	0.687473		3	3.39108		5.06744	9.25733	12.8774	10.2856	6.53539	8.5597	11.3725	9.58904	9.26806	10.6857	10.0318	9.87366	16.51	18.6721	13.6938	9.77057	10.4006	11.3763	14.3886	17.7794	17.6161	15.8101	16.9831	16.5603	10.2573	9.2129	10.2722	10.9208	10.3222	14.5824	12.8436	10.5952	16.7989	21.4983	21.6023	16.7237	13.0057	15.3311
		-0.395407	3.58406	-0.146389	1.24985	0.632169	0.863447		3	3.71249		8.55463	12.5117	13.9489	8.88279	6.23835	8.28512	10.4639	7.77451	6.57745	8.69018	10.0727	12.067	18.5307	19.5747	14.0422	11.5031	13.4025	13.6793	16.6304	18.8898	17.0828	17.5339	22.1339	20.5532	13.0623	12.3176	14.3858	15.7731	17.2067	20.9947	17.2341	9.77009	12.2027	19.0821	21.3905	16.2354	10.5919	15.498
		0.0690825	3.45044	-0.302588	1.65248	1.26809	0.0904222		3	4.15209		10.089	9.02665	8.84436	7.88529	8.59881	8.48266	7.24117	4.57671	4.57676	6.40466	8.56558	9.69837	10.1007	8.69793	6.07861	6.48983	11.2041	14.9051	17.6699	19.6799	17.526	15.8386	18.3931	16.2059	10.4804	10.2288	11.9488	14.312	13.0022	14.4195	11.5009	8.89692	17.0238	24.7517	19.3251	16.1243	15.0364	18.038
		0.657116	3.57299	1.10548	1.55883	-0.149738	0.0854136		3	7.97031		7.28626	7.73566	7.66326	7.48327	7.58135	6.24299	4.46425	4.18991	4.94629	6.18305	11.4641	13.4807	8.54791	6.58458	5.39973	7.39419	14.4798	21.5703	23.4334	22.0391	18.2815	15.0202	12.4498	11.5419	13.6885	15.6605	12.6999	11.8461	8.43934	7.45367	8.63779	12.9963	33.2247	40.2664	27.6393	22.4306	24.6098	26.8726
		0.0823321	3.44083	0.695098	0.347495	-1.0581	0.173152		3	5.79187		9.16018	11.1536	9.6393	5.82166	5.56583	6.90647	7.89017	6.55896	4.4582	6.53861	14.0369	16.0943	12.4955	13.1715	13.2485	12.2649	13.0434	13.937	11.8925	10.6715	12.4862	15.8394	17.6889	17.6242	20.6906	21.1347	14.6539	14.2028	13.5214	14.3662	17.2998	19.0428	27.8901	28.3358	16.3589	19.0451	26.8902	30.8705
		0.652858	2.38934	1.6639	0.061079	-0.095223	-0.0037867		3	7.32158		5.22408	9.20387	9.67215	7.22626	5.79902	8.90514	12.327	9.79649	4.75482	4.95005	9.12077	9.77612	9.05203	10.9369	9.60277	6.4937	4.96295	5.7265	7.15986	9.09259	13.7113	20.9472	25.8042	23.1518	16.645	13.3496	13.6162	19.3434	26.3641	32.8121	31.0867	18.9417	13.6061	10.315	11.2841	14.5246	14.9511	13.9492
		0.51099	3.62354	1.51951	0.460028	0.731073	-0.0634387		3	12.8151		6.38421	9.26174	12.1823	10.9426	7.29344	7.54636	8.57543	6.12143	4.25207	5.55213	6.25977	6.15816	7.22421	8.11699	6.59672	3.61749	2.45942	4.69209	7.21711	8.04833	9.30814	9.69723	13.2565	14.4722	11.689	13.4935	15.4354	14.5239	17.2302	22.4975	21.8986	12.5958	6.88338	6.6273	8.82463	11.0045	10.8597	7.12389
		0.340212	3.84522	2.1209	1.38712	-0.316122	0.00823324		3	7.58207		4.55266	6.73177	9.81155	10.3173	7.37787	6.21412	6.57864	5.68255	6.67624	7.628	6.59116	4.84424	3.70504	3.53792	3.48522	2.65299	2.74104	4.40409	7.15687	8.52761	9.95838	8.22303	7.09667	8.20582	8.9842	11.9768	16.3492	15.2495	12.3713	10.1885	8.34017	6.30485	4.47459	4.90406	6.61047	11.3913	16.1002	12.8749
		0.493811	4.45197	2.61744	1.28164	0.06898	-0.377866		3	11.9344		6.59079	6.74382	7.91954	7.9977	6.98268	7.47274	8.13724	7.77106	7.92162	6.56051	6.05005	4.59508	2.37537	1.71135	1.6979	2.93038	3.67459	3.92104	4.43872	5.07812	7.66682	9.13759	9.15144	8.52871	8.57583	10.1639	14.6366	15.3561	11.6489	9.75355	10.654	8.76491	6.87757	9.15093	10.1282	14.0413	20.3599	17.2049
		1.1486	3.62475	1.71462	1.50216	0.504476	-0.634418		3	17.7043		6.51067	4.98236	4.49791	5.72066	7.21988	7.51862	7.02711	6.85304	8.93103	9.25222	5.9983	4.30621	3.37848	2.53635	2.40453	4.89378	9.9355	9.01176	4.89033	2.88566	3.74118	6.20474	8.58977	10.518	10.7962	12.2217	13.6762	10.9757	7.97052	7.96749	10.4281	9.92177	12.2244	18.0331	18.6364	17.9898	14.7833	10.4827
		0.334529	2.9461	2.65958	0.962255	0.144029	0.0946324		3	7.0031		6.65243	4.31922	4.49068	7.13993	9.1938	9.25963	7.54953	7.80029	13.3516	14.2432	9.13388	6.35323	5.6971	4.35559	4.18299	10.1688	18.0779	16.7361	8.08804	4.93003	3.73279	3.42648	6.4528	11.8783	19.4323	21.6217	16.9666	13.1428	11.4836	10.8699	10.6627	8.95683	10.2253	12.0369	11.2238	12.7828	10.6538	7.9987
		-0.200894	2.72759	3.30942	1.35282	1.47838	0.190699		3	6.00285		4.09475	2.64363	2.89601	5.53543	7.77134	10.2714	8.55799	7.07589	10.1953	10.649	7.78632	8.29894	7.86746	5.94513	6.04718	7.45145	9.94484	8.82219	7.24266	9.61046	8.24684	6.07201	6.37187	13.5629	24.6977	26.5843	16.4804	10.9417	10.2446	11.5704	11.1242	8.07648	11.6831	11.934	5.91537	7.14045	9.43973	14.4101
		-0.579194	2.47324	2.90932	0.740096	1.30693	0.168454		3	3.5377		4.37756	3.29118	2.85262	3.9423	6.89429	12.4607	12.6771	9.8221	8.7121	5.17356	4.021	6.38544	6.88368	7.59311	7.12718	6.47379	5.07759	5.27554	8.26441	10.639	10.623	10.6442	12.0055	9.76521	13.4166	16.3062	13.4592	10.9226	9.63909	12.8027	15.0705	13.3301	19.0377	20.4338	10.9608	8.92874	12.1657	18.8889
		-0.310634	1.73639	3.22252	0.772387	0.795684	-0.321444		3	2.82419		7.65888	7.725	8.86227	8.8844	6.94221	7.83499	8.95215	9.26881	11.0637	8.50862	8.51994	9.77616	8.63202	6.89913	5.8891	6.98184	10.0647	10.7389	10.2484	11.2092	12.299	14.3554	16.7751	13.4612	10.4853	13.7408	14.2359	11.3456	9.38023	16.0815	20.2668	18.9851	22.1419	20.2629	11.5324	10.2963	10.3882	11.749
		-0.352945	0.3001	3.27139	0.33343	0.787409	-0.241328		3	7.74422		11.4339	11.2855	12.0939	10.6401	7.15799	6.08498	8.07292	12.7922	16.5327	16.4283	17.2005	14.0057	8.55211	6.04741	5.86307	10.1386	15.8465	16.0968	13.1147	11.8096	11.9157	10.7379	15.5148	18.283	17.2678	15.6735	15.2298	12.691	15.2123	25.4286	29.4232	27.5564	28.1115	21.2556	12.5997	11.478	11.5646	11.3105
		-0.0563058	-0.621851	2.89258	0.8387	0.890988	-0.531902		3	20.4349		13.3278	10.3109	8.26098	5.31584	3.04962	3.12643	6.87944	12.3982	13.6818	12.5325	15.1408	11.9947	6.95118	5.06726	5.78468	8.94998	9.77852	8.65772	7.96602	10.0039	10.8119	9.22031	10.8415	12.3297	12.85	14.1493	20.9923	22.3668	14.8796	17.309	16.1514	15.1475	18.5648	14.3228	8.52918	8.8557	13.8962	18.2077
		0.0758233	-0.536741	2.51781	0.633936	0.883588	-0.98358		3	6.64714		10.3367	7.31542	5.51593	3.86689	3.21217	2.62635	5.42552	11.9858	12.934	9.54869	10.5409	8.81772	6.86032	7.33491	9.49375	11.3685	9.09937	6.48865	6.72721	7.08041	6.9975	8.8798	11	10.3317	9.25011	12.4997	23.2456	28.4826	17.3829	10.154	7.02467	6.60863	13.5256	13.7815	12.3123	12.6637	18.1672	22.7168
		-0.238239	0.693185	1.36792	0.727843	1.79865	-0.797427		3	6.72248		11.5389	9.38281	8.30604	8.68209	7.42435	4.74553	5.67938	10.7418	11.8622	8.59067	6.21533	5.39816	6.53371	8.97365	11.0338	10.5351	7.99368	7.37619	6.80033	5.24033	4.28969	7.3648	11.0117	10.7829	10.9987	8.89475	10.9185	15.975	12.7216	10.3672	8.09531	12.0743	21.6816	25.7772	20.6822	16.5881	13.723	14.571
		-0.562061	0.268452	1.4707	0.394278	0.904329	-0.699806		3	19.91		12.5615	11.369	11.8055	13.6681	12.1921	7.24387	6.81777	7.64239	6.99411	5.9341	4.63868	4.75496	6.72818	7.86824	8.22506	8.2656	9.84672	11.7308	10.5154	6.21209	5.83284	8.75426	9.5493	10.5038	12.216	10.4539	6.68812	8.86655	13.9633	16.3311	15.3287	14.9867	21.0617	23.6341	20.9809	21.9683	19.0103	13.3888
		0.00526727	0.543503	1.16262	0.55346	2.27196	-0.915812		3	11.1525		8.2736	9.26079	11.1832	15.9118	15.5114	10.3325	8.91058	8.44912	7.19356	9.07585	7.66173	6.6014	6.61897	6.35103	9.02353	15.3523	23.6137	27.7819	25.5762	15.7331	10.8442	13.3627	13.4505	11.7587	11.8016	9.93824	9.63331	11.8946	15.6224	14.0584	9.24286	8.8766	12.0673	16.5465	19.0461	27.8267	31.9401	26.9382
		-0.0607233	-0.488736	0.594123	0.22884	3.12451	-0.590128		3	5.26504		3.80405	6.34432	13.0266	23.1404	25.7411	18.3632	13.3541	12.136	11.2624	10.6696	9.25336	9.30063	9.16587	6.29976	6.45769	12.8654	21.941	29.3776	31.987	24.6107	17.687	17.3007	16.1959	14.2767	11.2126	7.78	8.04637	12.195	16.5526	13.6246	9.4557	11.0927	12.888	13.5692	16.28	21.7967	27.1794	26.7409
		-0.252423	-0.413245	1.26126	0.230282	0.828274	-1.12669		3	7.28054		4.7338	6.1361	7.68978	11.6523	11.6095	8.38326	6.76992	9.5216	11.2359	9.56216	6.98402	7.56091	8.89906	6.77967	5.21108	5.64185	9.06614	12.6546	15.5952	13.8279	10.9253	11.4746	11.4403	13.0244	12.9915	9.6228	8.93895	10.3754	9.86232	9.00497	13.0989	19.6121	21.0097	18.0109	18.9127	19.3932	17.6617	15.2515
		-0.0167111	0.0483514	1.07264	0.304875	1.81314	-1.91727		3	9.75523		7.16109	7.2411	5.81055	4.47857	4.6613	5.29613	4.62134	5.37387	6.80656	6.95859	7.68421	8.85886	12.5505	11.6531	8.97756	7.21879	7.21844	8.64414	9.74413	11.696	10.5105	10.5495	10.6086	13.1427	15.4725	15.3016	18.5901	15.864	8.65607	5.57697	8.08622	13.456	18.3714	22.8115	23.4489	16.2203	9.66668	5.7156
		0.0751409	-0.865151	-0.312027	0.429698	3.00337	-2.12197		3	15.8598		9.69737	8.11242	6.37813	6.36732	6.46604	6.54843	4.85146	3.62664	4.53162	7.3241	10.4306	10.9889	12.7156	10.6558	8.8744	9.99347	10.4577	8.20248	6.7839	8.89199	9.56895	12.6954	15.6219	14.0216	14.1797	17.5846	22.1226	17.7252	7.91092	7.05223	8.31448	7.91019	10.2644	15.2422	16.34	9.78963	7.0477	8.08783
		0.321452	-1.11923	0.626416	0.589053	2.28209	-1.58181		3	11.6837		9.94303	7.71305	5.77943	5.40734	5.4805	4.85545	5.15914	4.86455	4.61265	6.57301	8.76989	8.28572	8.00789	7.22816	8.83614	10.8272	9.6548	7.14399	4.92068	5.51635	8.91428	17.0546	21.802	16.484	10.1746	12.2582	23.233	23.2463	16.7482	14.5058	12.9295	11.103	7.41075	9.29951	16.651	14.7532	11.6008	16.1101
		0.313613	-1.38464	1.68063	0.822548	1.73406	-0.879423		3	23.3722		11.7414	10.1711	7.0732	5.18073	4.4499	4.88987	8.63036	11.0228	9.38027	9.2995	11.6749	11.6937	9.41736	9.09985	13.085	13.9251	11.2134	11.1645	10.3695	8.50546	10.7827	14.6107	16.6404	12.5756	10.8633	19.9533	32.4234	34.6179	26.7361	20.4656	15.8018	15.6441	15.1014	21.5891	35.349	35.274	27.2154	28.8367
		0.499264	-0.558104	1.27464	0.768987	0.904972	-0.885044		3	13.557		4.892	4.33972	4.23011	5.26322	5.66118	6.42841	13.4889	18.4453	14.6197	10.3633	9.73968	11.4358	10.0874	7.83269	10.7201	11.8788	10.1799	9.57505	8.47462	9.0169	12.464	16.9828	18.3855	18.5503	21.942	25.9149	23.5711	15.9548	13.8432	18.4919	21.2539	23.7522	24.9983	26.7179	28.6165	25.9942	17.9134	20.7884
		0.222347	-0.409497	1.20378	1.24003	0.531394	-0.793151		3	6.66219		3.38721	5.13611	6.01657	4.57133	4.9664	7.06386	12.0396	14.0623	11.5455	11.1093	11.5299	12.3537	11.472	7.75374	7.80404	10.1043	9.9413	8.52121	8.37801	9.41197	10.4225	14.5836	19.4356	23.8381	26.9518	22.0619	11.2058	4.43745	7.65465	18.9483	27.7949	30.2198	30.4045	29.5842	27.3922	26.1287	18.8469	15.4387
		0.52703	-0.480089	1.4467	0.335856	0.875578	-0.952479		3	6.3		7.63205	12.7697	14.469	8.8118	5.62111	6.71586	7.70936	6.40476	6.66879	11.759	14.2497	11.1807	7.28067	4.21672	6.12238	11.5475	16.3095	14.6469	12.0975	11.2302	9.57394	10.0883	11.0023	13.3393	15.8179	11.2829	6.52245	6.96874	8.31377	10.938	14.6591	21.8881	28.7375	29.9853	19.3887	16.807	17.4626	13.3442
		1.26077	-0.513571	2.25127	-0.0296703	0.211513	-1.03792		3	9.46763		7.27806	9.53708	12.1736	10.0912	7.52277	5.76449	4.50604	2.93	4.48738	10.5112	16.1337	12.6405	7.53163	4.68929	8.33974	17.8226	24.5856	23.0412	20.7689	17.9142	15.0994	11.2954	9.30733	9.86858	12.4575	9.12896	8.28467	14.4273	18.1766	15.6365	15.2364	25.6923	41.2357	42.0136	27.2363	22.0833	27.5512	19.5119
		0.0939002	-0.0659711	2.51539	-0.105579	0.839522	-0.945841		3	7.08621		10.4272	8.09494	7.91108	9.82378	10.4678	9.78744	8.86752	5.66298	5.14414	8.83885	12.14	11.94	11.9835	12.7449	19.064	23.6789	21.3782	16.9641	18.5429	22.507	21.7065	15.5304	13.7005	12.5034	13.9344	18.3096	19.8732	22.0504	24.2409	22.2197	18.6042	18.1257	23.7971	28.6835	26.6758	22.9568	23.4287	14.7728
		0.196399	0.061789	1.42813	0.538032	-0.17076	-0.812562		3	7.55602		19.8253	15.1439	12.3687	16.9604	20.8663	18.0506	13.9429	7.7022	7.34499	11.2181	11.742	14.0821	16.857	14.1315	13.4651	13.3914	13.378	14.8025	18.6178	18.8915	17.9923	15.749	23.8913	22.8272	24.7603	37.9142	47.2972	47.524	36.46	31.9855	23.8245	18.8186	29.8324	39.8895	36.6918	26.0409	20.8537	14.9914
		0.475212	-0.339293	0.361503	1.16812	-1.20181	-1.5573		3	3.05638		24.7531	20.5364	19.676	28.0775	28.5085	19.9857	12.7354	8.16743	8.91066	14.8874	18.9124	21.1231	21.6877	15.2729	9.6122	9.3624	13.9381	20.184	21.5226	16.5196	12.2434	16.9069	30.2436	30.741	24.6464	30.0605	46.85	62.6395	57.3293	48.2579	37.2983	24.3582	36.5952	44.2217	35.1921	26.8532	30.0416	24.9914
		0.469723	0.453601	0.979514	0.532833	-0.521438	-2.25815		3	1.63234		17.0164	14.3858	17.527	22.6039	19.1606	17.3393	15.8149	14.9109	13.557	19.8652	27.9567	29.5591	20.9612	16.1635	15.1278	16.8611	17.1531	19.6892	22.1533	15.8033	11.041	11.817	16.2941	16.5154	17.6275	20.3429	34.6553	50.8541	42.2648	37.2232	35.0794	28.7707	33.4335	39.7505	30.6616	30.4187	53.9422	45.7948
		0.675921	0.365096	0.935791	0.288218	-0.696624	-2.66006		3	1.24279		15.3961	12.3462	14.6061	18.1505	18.2273	22.982	21.5783	18.0883	16.9162	21.6887	31.9122	33.1984	24.6366	18.6951	19.3757	20.1752	15.5494	12.7305	12.7631	10.4591	9.76653	13.9296	16.7064	20.445	26.2263	29.0807	33.1596	35.7708	27.1469	25.4457	29.1936	33.791	47.2056	56.9504	48.1426	48.2774	76.4147	64.8429
		0.93451	0.658763	0.603921	1.20419	-0.901212	-2.13871		2	9.13285		7.29432	5.28458	6.90679	9.40949	11.7819	18.1089	16.1068	12.2756	10.0821	11.4109	15.4103	19.4142	16.4968	14.0417	11.2144	9.60617	6.93355	5.28407	5.1314	5.28466	6.31681	11.1021	15.5262	18.7638	22.2456	24.4481	24.3804	18.8079	18.2727	26.7786	28.3325	24.9629	27.2346	39.3688	40.8934	32.0337	39.443	29.3802
		1.50356	1.26747	1.11816	1.75376	-0.818234	-0.65073		2	34.8232		3.91174	4.83337	6.65688	7.54616	7.18209	7.52785	7.77371	5.28544	3.63866	5.07459	8.13426	8.93853	7.85006	5.84694	4.7379	4.83755	6.16935	4.84642	3.59726	4.231	3.59672	5.05242	6.91937	7.08179	7.39684	7.9043	7.65429	6.73947	5.33117	11.5589	12.5192	11.4951	10.4938	11.0521	14.2469	11.7848	10.3587	8.55966
		2.50145	0.728415	1.32982	1.65083	0.360272	0.0919858		2	27.8541		6.60701	7.9951	10.6772	10.6266	7.09108	4.82693	4.6044	3.53382	3.1957	5.09505	7.17935	6.15179	4.01986	3.37726	4.23701	6.12914	7.97306	6.34417	5.53923	6.29991	6.04317	4.78125	3.12572	3.23883	3.70271	3.75587	5.26915	8.48975	8.76705	4.78035	3.9638	6.88609	8.77977	5.44339	3.81483	5.84403	6.17479	5.51699
		1.49154	0.255899	1.7509	0.624124	1.17355	-0.142627		2	26.7477		9.57665	7.42327	6.96165	6.31495	4.47063	3.43611	4.63731	4.75286	6.00824	9.2625	9.63556	6.82587	5.30231	4.91195	5.12904	5.60454	5.84412	4.34949	3.55879	5.49532	6.85831	5.17183	2.43659	2.21052	2.70092	3.03377	5.63806	11.6152	13.8538	8.91068	5.97998	10.152	11.8685	7.40536	6.04152	7.92944	6.22749	4.95342
		1.15932	1.42195	1.59664	1.65132	1.35393	0.18976		2	14.2218		6.91991	5.27216	4.81021	4.91937	4.84312	5.34305	7.47106	8.37614	10.0469	13.0377	12.2789	8.36736	6.76745	5.85278	3.9922	3.66762	4.79548	5.3325	5.64185	6.40839	9.44328	7.73436	3.76805	3.63512	4.38892	4.21899	5.43411	8.38708	12.6442	12.4046	11.5776	14.6649	12.6313	7.51565	8.74164	11.4854	8.59984	5.93159
		1.48388	2.58242	1.69248	2.68146	1.61994	0.672263		2	8.70616		3.0315	3.3235	4.54218	7.03377	8.68386	7.89307	8.45107	8.00365	7.56783	8.43635	7.9439	5.60878	5.71868	5.69533	4.26239	4.19301	6.86822	9.77952	9.56213	8.24723	9.75921	9.09923	5.36445	5.11349	6.5874	7.29354	8.78582	9.97633	13.0291	15.6205	14.4866	14.025	11.1008	10.0004	12.2221	12.3436	11.3458	8.85564
		1.10489	1.83316	0.880334	1.01895	1.76904	0.761917		2	9.73212		3.88571	3.12954	3.40228	5.93869	7.38588	6.03289	5.84927	5.85042	5.13903	5.77518	6.3057	4.57279	4.58076	5.5629	5.96659	6.66175	7.90824	7.69833	7.63926	7.57789	10.3668	10.3761	6.33089	6.55461	7.77478	7.60604	7.4843	7.92366	10.2077	14.2319	12.0454	9.57036	9.60246	12.5991	14.0764	13.5503	17.5787	18.0576
		0.209287	1.34537	-0.0947771	1.06315	2.00322	1.09779		2	18.0812		4.47754	4.31428	3.74748	4.2613	5.06244	3.69906	2.72782	3.22	3.73863	4.18578	4.7584	3.2475	2.61623	2.8371	3.75129	4.48007	5.66697	6.68872	5.4328	6.844	10.4973	11.4627	8.36409	8.34359	9.23184	7.38992	5.07094	5.24152	10.1541	17.5185	16.6086	10.874	9.21839	12.1537	13.913	15.2156	21.3192	22.5468
		0.101083	1.49066	0.815774	0.187702	1.94991	0.54474		2	26.1637		4.12705	5.47311	4.9928	4.65066	5.52214	4.87869	4.31684	6.5839	7.17067	5.84412	5.20024	4.1235	3.43384	5.041	6.19688	5.1015	6.23331	9.7326	8.20691	5.23284	5.72724	6.62616	7.29044	8.72298	7.33889	5.11104	3.39872	3.9601	5.66903	12.7591	17.6886	15.3894	10.1456	8.54237	7.95257	9.55843	14.0939	12.7677
		1.2908	2.23496	1.04048	0.638746	1.63841	0.472023		3	13.6217		4.65808	5.43041	5.51887	6.43029	7.22601	8.43808	9.05246	11.0944	10.6278	9.48338	10.176	9.37606	8.15095	12.6727	16.1692	11.8481	7.7876	10.0887	9.56259	6.20442	5.48276	7.79865	11.1676	12.8041	10.695	7.44321	7.80031	8.98654	6.19831	10.3625	22.229	25.502	19.1341	12.2021	8.12942	9.28692	17.0343	15.6605
		0.839298	2.2789	1.60839	1.77471	1.14773	0.801481		3	6.1922		5.83402	6.23382	6.32225	6.80435	7.35199	10.0428	11.3618	10.8773	9.78214	11.1755	14.7552	14.8716	12.372	13.8455	15.4412	12.4917	7.78231	8.74735	9.83675	8.25042	7.58134	10.0831	11.3914	10.85	9.88179	9.74367	14.542	19.3118	16.0415	14.9068	20.7251	22.0514	21.3117	19.1488	12.9585	10.56	18.7975	18.3251
		1.27335	2.65098	1.01693	1.50949	2.00907	1.04372		3	4.23291		6.19901	7.97016	8.18005	7.46507	7.89608	13.4293	13.8764	11.6177	9.61753	8.77378	11.3072	15.6967	17.1003	14.292	10.9746	8.40839	6.9768	7.43998	10.1429	12.2824	10.4566	10.6078	12.114	10.52	10.3464	12.3656	18.0341	26.1161	28.7643	26.793	23.1348	17.6025	17.4745	16.0608	11.7571	13.0618	25.2808	26.3916
		1.00797	3.12991	-0.0522566	0.381509	1.10431	0.656841		3	2.91745		7.64825	8.34732	6.39385	5.80211	10.2051	19.0794	23.1194	18.4006	19.942	17.3055	17.5569	17.1847	15.4324	11.916	8.27968	5.15396	3.96317	7.38462	16.655	22.3515	20.5268	24.8066	26.7355	20.1274	17.5792	21.476	23.1318	21.1807	21.5818	20.4582	19.5201	16.3556	20.1998	25.7142	20.7695	17.0711	21.7591	22.2615
		1.51613	2.67335	0.145061	-0.0984714	-0.174963	0.353374		3	1.64757		13.4033	11.5091	9.39206	7.0173	11.7273	22.4854	29.9752	28.1697	31.145	31.0313	24.169	18.5557	15.2409	13.5448	10.1085	5.74076	6.81743	16.6481	27.5721	25.2651	19.2235	26.131	28.9856	21.7349	22.4074	29.183	28.2858	17.8266	14.4627	20.7805	25.9938	24.4426	29.3479	39.3455	34.7054	23.2847	21.6521	23.7526
		1.4316	2.59298	0.938913	1.21742	-0.248485	-0.0317314		3	1.26685		14.9991	14.3694	15.369	17.3444	22.6434	29.583	31.8994	24.7149	26.5538	25.0768	18.6113	13.7952	17.6386	18.0525	11.7454	7.84928	9.3432	14.7557	19.5817	14.2228	8.99017	15.6486	24.0122	28.9131	25.6278	22.1005	16.5903	12.2062	13.1686	17.7863	22.1405	21.8272	19.6442	23.1174	25.2915	26.1721	28.4832	34.8228
		1.13373	2.31799	1.06823	1.02348	0.0469439	-0.0202592		3	5.30495		10.7995	8.45139	11.5565	14.196	20.4139	24.338	23.1698	16.2779	13.0254	15.0142	14.5689	15.4568	18.2569	15.6947	8.20336	6.26049	8.08543	11.3343	13.441	10.5318	8.15234	14.1248	31.0251	40.9749	33.0636	20.4091	13.3678	11.5303	12.6119	16.1838	22.8485	29.8694	27.8233	23.4798	29.6967	34.3758	33.0111	38.0083
		0.81937	2.18444	0.538081	0.05485	1.29307	0.0181866		3	19.1866		11.6264	6.66239	5.54508	6.8782	9.61777	12.1334	11.6712	9.18636	8.1373	10.6962	13.0352	10.4706	8.30547	6.8957	5.49364	6.47335	8.20324	12.7852	16.3038	16.9173	14.9662	13.6345	19.3291	20.7439	12.8691	11.1457	10.6938	11.038	11.8269	14.6468	18.0338	20.079	19.6334	18.3348	18.9955	22.5123	21.0167	23.3158
		1.3922	2.71862	-0.160435	0.0452585	0.616996	-0.138371		3	8.0024		7.32163	5.25494	5.96778	8.25905	11.6877	11.8447	10.2588	8.47021	9.29835	12.4423	11.8592	9.66179	7.46453	7.14706	11.2625	12.8392	12.193	11.691	16.2183	27.9813	32.4565	26.9566	20.4523	13.2884	8.87008	11.5246	14.1827	12.5577	10.0967	13.9662	19.6179	23.9566	27.5643	29.7142	23.8213	19.3655	19.6477	21.777
		1.11769	2.17528	0.118421	0.149025	0.424551	-0.463675		3	2.36814		5.72402	6.69431	9.12623	14.1504	18.9261	17.0351	13.4712	11.8933	10.5242	10.588	10.9022	14.865	15.7695	13.4524	15.1616	17.256	15.9977	13.1099	17.3434	32.194	39.1799	31.7239	18.1788	9.76691	12.3682	24.8532	29.4125	22.3672	15.5364	12.5878	15.2613	20.6188	22.8691	27.0044	25.275	25.1467	27.7424	25.8033
		1.36912	2.24215	-0.273363	-0.0698971	0.0379695	-0.306411		3	1.64869		6.01441	5.46109	5.72608	8.06643	10.6057	12.0846	13.6382	16.106	13.2426	12.2236	11.6653	16.0516	16.3171	10.5708	8.89655	8.29337	8.00295	6.33291	9.00855	18.4921	20.6968	18.031	12.813	9.36207	13.0098	21.8402	26.0057	25.2843	28.3066	24.0311	18.7968	18.7555	16.5086	17.7305	23.2984	31.8003	32.0983	24.6703
		1.21371	2.26705	0.00123359	0.28425	-0.311555	-0.210138		3	2.69851		6.76357	5.94101	6.48174	7.45184	9.37569	12.0834	15.5457	17.1304	15.7331	19.112	18.1238	14.3718	11.4458	7.38352	7.37411	10.8354	10.0034	7.75546	11.6378	16.8261	16.4245	16.2924	16.8498	17.5065	17.3568	18.9645	24.4831	29.8599	34.8638	30.2323	20.1544	15.1851	15.4754	19.801	17.5125	22.4952	23.2589	16.4237
		1.33072	1.52626	0.257549	0.60127	-0.623707	-0.627457		3	5.7473		12.0334	12.0762	16.453	17.5272	13.0434	13.0361	16.5112	17.1332	14.091	16.3733	17.5847	14.3828	10.5501	10.3864	13.0375	16.5584	14.7499	11.9487	14.6323	14.7688	13.5798	17.2914	18.3563	20.8345	21.6225	17.8275	18.6711	19.3123	18.2751	18.0856	18.2257	20.9812	32.2827	41.9397	36.7224	26.7252	29.6933	28.0066
		1.76993	0.669281	-0.342457	0.394103	0.856032	-1.13099		3	3.72312		11.3147	13.4279	21.2774	24.3436	20.5057	16.2763	17.4453	17.1661	13.9796	16.7412	20.8715	16.3987	9.83847	8.47814	8.93249	10.3341	9.71185	12.5093	19.9718	19.6633	19.8838	23.4118	19.3842	16.9978	15.0324	11.2269	13.8773	15.9903	13.4221	11.2636	12.0094	15.9706	26.1557	43.5235	45.8555	43.7877	49.482	48.3239
		2.19746	-0.298579	-1.2354	0.503371	1.03638	-1.28688		3	4.62085		5.41752	5.66393	9.12723	12.6516	14.3147	14.3402	12.0569	9.02812	7.30671	8.9595	11.4389	8.7957	6.57893	8.38895	6.56524	4.99634	6.13375	8.67271	14.4376	16.7525	17.0341	18.4054	16.0743	15.8657	11.4145	7.3175	7.50235	10.5028	10.2852	9.77945	9.44223	13.4399	21.9723	30.4713	31.2461	26.088	30.9633	29.5525
		2.28535	0.205111	-0.600196	0.0848597	2.07205	-0.911358		2	5.90743		3.7963	5.21939	6.58205	6.37833	8.36868	9.14899	8.40252	6.33055	4.16081	4.18272	4.23731	3.6216	5.15475	6.80122	6.2451	6.40053	8.21868	7.56962	7.96601	9.3016	9.58371	8.28171	6.62975	7.93018	5.59442	3.49256	4.28866	6.25967	7.15205	5.87562	6.6018	8.82243	12.7245	14.4807	10.5961	13.6232	17.8212	16.611
		1.71411	0.501897	-0.131875	0.124541	2.9737	-0.4878		2	11.6305		7.23662	9.01577	8.03574	4.45799	3.0623	4.52322	4.51845	3.63669	2.80978	2.746	2.36135	2.6016	3.8498	6.20107	9.0354	10.0054	9.82149	8.18031	7.76655	9.37308	11.7023	11.5259	7.55301	5.20186	4.50893	3.761	4.25327	5.77079	6.18254	5.1633	6.01903	7.49186	9.26097	7.96206	7.26692	10.1028	13.0719	12.1969
		1.64822	0.904421	-0.340508	0.409668	1.36309	-0.276108		2	10.1802		5.81778	6.8093	5.61359	2.74461	2.06042	2.90495	2.75128	1.7775	2.5061	3.86791	3.12292	1.94407	2.49496	3.99103	5.98371	5.70131	5.1795	5.32268	6.05904	5.79302	9.54696	13.1051	9.84191	6.31381	5.79181	5.7915	4.90995	3.79461	3.71069	4.17089	5.45095	6.93106	9.23129	9.94995	10.6611	8.61949	6.64027	5.84092
		0.603459	0.775217	0.430488	0.0373425	0.667761	-0.337437		2	67.4684		1.81101	2.75097	2.8419	2.00225	1.57313	1.77727	2.03484	1.99272	3.2528	5.63949	4.67742	2.76828	3.27005	3.81566	3.55221	3.2031	3.47458	5.03761	5.76619	3.87769	4.43869	6.56784	5.77806	4.45399	4.78362	4.28344	3.10372	3.56346	4.23214	3.28449	3.57229	4.61473	6.94434	7.96396	8.08315	6.31655	4.25872	4.44403
		0.252866	-0.112363	0.110692	0.675871	0.549529	-0.206086		2	223.362		1.13556	2.75412	3.63411	3.15901	2.70293	3.39678	3.4321	4.15486	6.66973	6.04601	4.21555	3.39267	5.13909	5.29436	3.25484	2.55166	2.5301	3.45524	4.84053	3.27269	2.17003	2.1786	2.53143	4.22355	6.9676	7.56028	7.68333	6.20471	5.49798	5.973	5.14337	4.27635	4.74972	5.63171	5.78069	5.23459	4.76217	4.70324
		0.336505	-0.769482	0.886049	1.70026	1.03417	-0.219442		2	77.4679		2.99311	4.45803	5.2812	4.7406	5.33653	6.23701	6.12837	9.79958	14.9298	12.2083	7.38744	4.75126	4.58252	4.73473	4.01602	3.84589	4.04601	4.54793	5.61833	4.97528	2.99567	2.86686	4.50105	8.61685	12.2478	15.7681	16.7418	12.4507	9.58648	11.742	10.2486	6.21718	4.83812	6.00972	5.28434	4.41772	4.0823	4.54456
		0.591222	-1.03252	1.33459	2.36087	1.19789	-0.271468		2	103.9		5.54007	5.85222	5.61289	4.99984	4.58238	4.98215	5.63922	8.6703	11.5455	8.60498	6.11889	4.40361	3.31623	3.29075	3.57636	4.20508	5.54682	6.2035	5.9808	5.50525	4.77792	5.4545	7.9338	10.2226	8.91255	7.68498	8.59871	7.16375	7.87846	10.8346	8.04817	4.6787	4.32086	4.75595	4.24336	5.40477	7.56392	6.89819
		-0.106223	0.699239	0.824657	0.960071	1.04073	0.00594698		2	117.464		4.34775	3.38784	3.62315	4.61137	4.35507	3.81991	6.002	9.73585	10.5614	7.69109	5.80816	4.2985	3.09518	2.81594	2.9756	3.21662	4.239	4.7101	3.43548	3.85669	6.4267	11.2093	13.4547	13.0611	9.08555	5.81607	3.37999	3.59469	6.90369	9.06291	7.58598	5.81122	6.66324	7.27618	5.76478	8.82086	12.4649	9.04516
		-0.275675	1.10476	1.04326	1.25061	1.59894	0.804342		2	33.7332		7.08323	3.92051	3.12545	5.27761	5.9811	4.11833	5.68146	8.03718	8.31062	6.32656	4.26021	4.07222	4.16097	4.63045	3.98075	4.18599	6.03888	7.82235	7.40122	4.91321	7.48176	12.0992	10.3414	7.37533	6.6218	6.28686	3.96721	3.72303	7.71591	8.51928	7.48802	7.5791	10.9901	11.4663	8.36921	8.89171	12.7598	12.1646
		-0.303343	0.85381	1.27807	0.747966	1.08151	1.60336		2	25.107		6.5105	3.76067	2.77582	4.88262	6.21257	6.11224	7.48758	6.56093	5.4697	3.68266	2.14973	2.14022	3.8273	5.85214	5.08543	6.45746	10.8933	16.5279	16.6105	10.8288	9.18588	9.23092	6.06122	3.25172	4.15161	6.89346	6.24818	7.75399	13.024	11.4242	9.90214	11.3568	15.2705	17.5138	12.8238	9.91152	12.974	14.8005
		-0.152353	1.04964	1.67308	0.398265	0.510734	1.77256		2	19.9397		5.16981	3.66939	2.41229	2.5512	3.88483	5.51224	7.48816	5.89153	5.26303	4.51856	3.04919	3.23013	5.68733	6.52516	4.57146	5.44718	8.98298	11.5139	11.4264	9.44647	9.57471	8.98005	5.90945	3.97043	6.14834	12.0279	13.5332	13.2363	16.2077	12.9732	10.4957	10.171	13.039	16.9469	15.0645	12.6983	15.9025	16.1093
		0.10911	0.905765	0.957972	-0.250195	1.55256	1.03301		2	17.8833		2.99144	2.89461	2.43112	2.51017	5.01252	8.60485	9.37389	6.88729	4.92774	3.7687	3.67064	6.96555	11.3976	11.3947	7.03253	5.51519	4.69453	4.22491	3.85008	4.50001	6.91119	7.67761	6.9895	5.07571	7.30477	13.4796	12.2546	8.72278	8.55056	7.12346	9.91438	12.7773	13.2277	13.8111	9.55352	8.44943	11.9859	12.4558
		-0.041094	0.351935	0.467832	-0.380062	1.43529	1.02458		2	15.8324		3.33855	3.63209	3.18295	3.74432	7.65736	9.83571	8.15565	6.91178	6.54771	7.52926	6.42662	6.26463	9.55992	9.69525	7.49731	6.15698	4.63707	3.62257	3.502	4.568	4.95721	6.82212	5.36765	4.24311	8.22364	13.389	10.664	7.25448	6.92466	9.90891	16.6199	19.7388	17.3598	12.9189	6.45583	5.25472	8.71023	9.33678
		0.0857757	0.468701	1.21196	0.532902	1.03392	0.693836		2	8.62578		4.32513	4.15347	4.01623	6.66345	10.7417	9.05815	7.16386	8.85136	13.9035	18.0487	14.1643	10.5695	10.2274	9.76265	7.10487	7.45786	7.361	7.24593	8.31845	9.8172	12.2312	10.6476	6.06277	5.29601	11.9519	16.362	12.5883	10.5329	12.2628	17.1128	18.3627	12.4494	8.35207	7.3325	5.05394	6.87518	11.899	10.7199
		0.2733	0.88213	0.629671	1.15682	1.76114	0.701631		2	8.03789		4.06656	3.94193	4.61435	9.47789	12.802	9.04894	7.50328	7.96619	9.20559	11.9885	10.104	7.66962	7.55187	6.0295	6.89684	11.791	14.2807	13.3237	12.4384	14.7213	16.3961	13.6527	7.68495	9.8444	20.2097	24.3645	16.6152	10.1448	10.0489	15.7726	16.7116	9.78833	7.67279	10.5063	11.5123	13.2757	14.3407	10.6623
		0.163383	0.819101	-0.0162022	1.28727	1.77984	0.961937		2	9.97713		4.86261	5.0667	5.27784	8.11433	9.713	7.87484	9.42235	9.20121	6.61936	5.95817	7.05605	8.34179	6.42103	4.78106	4.37081	7.05085	8.71255	10.4602	10.5917	10.0246	11.795	11.061	9.35829	9.91461	13.6514	14.0891	10.1579	7.08454	8.23319	12.1772	14.4886	11.3531	10.7839	14.2865	17.5354	17.6236	14.1861	10.2588
		-0.222775	0.800613	-0.275999	0.519435	1.08926	1.09087		2	13.1183		3.90602	3.91809	3.66573	4.10299	4.13644	3.49127	5.39387	6.74811	5.62479	4.75737	8.87818	10.2391	7.17278	5.74541	4.96942	4.88755	7.99518	12.1037	12.327	11.0862	10.6457	11.5218	13.992	15.893	16.4573	13.1401	8.90091	7.90897	7.50649	8.59982	10.2624	10.7877	9.35658	9.75946	10.0708	9.27814	8.9584	8.10394
		-0.633186	0.365525	0.776922	0.354915	1.09657	1.40533		2	9.05241		4.85358	3.85391	2.5002	2.16923	2.24616	2.7615	3.58283	6.60516	9.08515	7.22608	9.01762	10.2517	8.01013	9.28713	8.65327	7.09248	8.03976	9.0388	9.72178	8.87491	8.29775	10.8878	14.0876	17.221	20.0963	16.8734	12.0257	10.4685	10.34	10.3684	10.6653	10.3947	9.12159	8.94861	7.99817	6.97508	8.21625	8.92767
		-0.46254	0.51287	0.856353	0.49605	0.876066	1.38713		2	8.50739		6.16557	7.09819	5.5468	4.16576	4.88062	4.17702	4.00539	8.09308	13.6066	11.1891	10.7502	11.3606	7.26247	7.42604	5.86203	5.42196	6.84292	7.4561	9.94639	9.71391	6.39353	8.59588	12.9906	16.7428	19.8182	17.5266	10.9196	9.64138	13.4748	17.7042	17.9433	18.4729	14.8506	11.8967	9.77883	7.1309	7.76319	10.4348
		-0.592204	0.324394	1.7948	0.908748	1.17979	1.07545		2	9.86214		4.65738	7.96756	7.91103	6.45536	6.68881	6.37115	5.87124	7.0338	13.1156	14.5977	15.0178	14.2148	8.12875	5.453	5.14868	4.90266	6.042	5.51657	7.3562	10.3916	7.41564	5.04733	7.85524	11.9188	13.0848	11.5288	9.46829	8.22868	11.5722	14.5232	16.7081	18.4926	15.5607	11.4833	8.97785	7.03857	6.7973	8.27111
		-0.151082	-0.513829	1.74265	1.36332	0.850642	0.895449		2	12.0875		2.63977	4.45776	4.45991	3.9348	5.63725	8.23438	9.53404	8.14737	9.43246	9.52976	8.20024	7.6137	5.42447	6.56244	6.70442	6.95462	7.49886	6.49646	7.81129	13.1528	12.3203	6.85302	5.73048	7.29776	6.96116	8.89891	9.68464	6.91786	5.80144	7.56759	9.02388	9.4405	8.17816	8.81828	11.555	11.9764	10.8768	10.4534
		-0.369443	-0.930601	0.898222	0.805954	1.36351	0.932152		2	13.191		3.50036	3.9668	3.18131	2.22069	2.68691	4.75033	7.32723	7.26561	6.30663	4.32573	3.81128	6.13611	7.27864	6.99876	5.32991	3.59472	3.89174	4.30311	4.87673	8.27183	8.45611	8.02562	9.39165	8.10102	7.22438	8.03681	9.43797	7.52699	4.02408	4.01194	5.49568	5.43616	6.74748	8.94667	13.8819	14.5569	14.5022	17.0747
		-0.334035	0.118078	0.497329	0.556809	2.24418	1.28584		2	10.3796		5.46053	4.24762	2.84267	2.25053	3.82087	5.9962	7.49946	7.9885	5.50132	3.75249	6.89836	9.92967	8.64426	7.69216	5.36918	3.73703	4.27266	2.90149	4.50692	7.73305	9.60413	10.6683	13.2834	11.3962	6.55863	5.76282	7.35134	7.9142	6.86662	6.36503	8.3574	10.6993	10.8517	10.3171	14.7858	16.8487	20.2007	25.4558
		-0.263293	-0.61299	1.13254	0.335046	2.02286	1.48331		2	13.9966		9.20738	5.87137	4.31698	4.99945	7.35865	9.91224	10.8395	7.84483	4.80616	5.79339	10.9757	12.0551	9.97354	9.78637	10.1985	9.46528	9.53841	7.34889	5.90254	7.63476	10.5186	16.7018	23.3226	20.4832	10.7339	6.35439	8.11165	9.32862	7.65508	7.95369	8.14981	8.58274	8.66088	9.49451	12.9064	16.0333	21.5319	28.7332
		-0.215035	-0.280093	1.36683	-0.0377378	1.59281	1.32216		2	7.90749		11.0084	8.17643	6.35267	5.42326	7.13588	10.9652	13.5163	10.0894	5.78149	6.98253	11.0793	11.7168	10.192	12.0161	14.3304	12.8921	11.103	13.4424	9.87046	5.99867	7.10611	13.6949	20.3604	18.4687	11.9973	10.1061	11.138	11.6923	11.1213	9.88244	11.0532	13.5554	13.4434	12.7453	12.4809	13.2984	19.4815	27.8533
		-0.841534	-0.664579	-0.00155753	0.485947	0.316815	1.04432		2	5.74287		5.94778	4.67542	3.79798	4.06582	4.80844	6.38607	9.55832	10.0601	8.07443	7.14216	9.10145	9.75395	7.83227	7.48677	11.5794	12.9269	15.0184	21.282	16.1765	6.14724	4.24302	9.0108	12.207	14.7414	16.3021	16.7674	15.748	15.3373	13.2205	12.4489	17.6051	23.5176	20.2317	14.6305	11.0723	10.1762	9.10279	10.9364
		-0.709077	-0.934641	0.891176	-0.0656402	1.20336	1.15557		2	6.28282		4.32061	4.06295	4.68784	5.03043	4.3292	3.77464	7.91157	13.4067	12.2012	7.27204	5.79033	7.20663	6.23788	4.90164	7.46398	9.90334	11.9997	19.0266	17.1558	12.9499	9.36332	10.2208	10.6897	10.9386	12.2427	13.3464	14.0385	15.3302	15.3977	15.8699	19.7874	21.1489	13.0388	6.1747	5.43521	8.16989	12.3515	14.6841
		-0.576953	-0.325813	1.71419	-0.0483286	1.21386	1.34882		2	8.68935		9.99304	10.2556	7.66281	6.01061	4.69526	3.09684	5.00508	8.63019	7.86562	5.12963	5.38268	8.60887	10.2293	7.59723	7.29134	8.88509	9.65501	11.9666	15.7405	18.2887	15.5121	11.8157	8.29547	9.0201	9.28821	8.56796	7.55887	7.27764	9.39373	13.5038	12.5176	8.8976	6.18765	5.21033	3.7043	9.16959	24.0988	31.0402
		0.183908	-0.315471	1.00119	-0.780649	1.20234	1.28461		2	6.93686		12.8505	12.6893	8.74684	7.2284	7.46529	4.8279	3.86024	4.82136	5.00188	5.11301	6.34375	9.12114	12.1975	10.2071	9.33068	8.58047	7.54783	7.32655	9.32404	15.3497	15.6363	11.7479	8.76332	11.0438	11.6689	8.32752	4.518	3.34895	7.73251	14.0775	11.501	6.26853	9.06959	13.0839	10.2848	13.0144	20.9511	24.7465
		-0.298408	-0.528752	0.803241	-1.29324	1.96319	1.15319		2	11.6355		7.23978	7.2938	5.65037	6.78272	8.47469	5.17095	3.9681	4.91957	6.03027	5.70173	5.67726	6.63907	9.43973	9.92295	9.27043	6.43754	5.08796	5.73625	5.17267	7.01865	8.45822	7.082	6.07341	8.66485	9.30827	7.55338	5.0644	4.74693	4.65532	7.28841	6.24189	4.12162	8.38894	13.6439	13.0183	14.3982	20.0238	23.9082
		-0.0715047	-0.699701	1.48202	-0.540304	1.64347	0.536323		2	22.9878		10.2242	8.87956	5.85774	5.74432	7.76375	5.9012	3.95317	4.27624	5.60809	4.88912	4.56425	6.13023	9.09865	11.2504	10.6208	7.40633	6.5559	8.14911	5.17665	3.99977	4.79835	7.18729	6.97286	6.08108	7.32214	8.52171	7.90374	9.09653	7.16042	3.52553	3.04126	2.48173	4.20291	8.25693	10.9503	15.7532	25.0308	33.4024
		-0.410787	-0.39661	2.37172	0.336616	0.912637	0.897345		2	13.9361		10.297	9.81562	7.018	5.08648	6.71123	5.72318	4.06011	3.55703	3.26322	2.81343	3.80317	6.19694	7.69221	8.83994	9.85275	12.2259	12.9035	13.5247	8.70025	4.2152	6.80432	12.6493	12.8709	9.95679	10.0029	10.5824	7.80606	9.80274	10.9193	8.36069	6.83363	7.53039	5.47161	8.67518	15.8876	19.6859	28.6171	34.242
		0.00752963	-0.353101	2.15951	0.591793	0.737111	0.931474		2	5.17859		6.62334	7.11167	5.93387	5.79021	5.85498	4.76942	4.80274	6.32738	5.26757	4.41291	5.56242	8.35811	9.91619	9.58064	10.4046	14.3928	13.6494	14.2706	10.8575	6.58196	8.11518	12.1275	11.7391	9.48947	9.30713	8.66464	6.97592	11.652	17.9732	16.9183	16.1466	17.4758	14.4232	13.0107	16.3032	16.2713	17.3866	21.1816
		-0.802069	-1.20423	2.41107	0.948723	2.17114	0.676497		2	3.43095		9.91029	8.02161	6.08613	7.10564	7.55459	5.42586	6.9145	11.9662	12.463	11.1105	12.0735	13.31	13.6353	11.236	7.92413	8.51698	7.63153	8.90383	8.73947	6.63675	7.61365	8.47908	7.00003	5.39161	4.5077	6.37779	9.10765	15.9729	20.8052	16.7025	12.2137	14.7008	16.8913	21.4254	22.1221	18.0665	13.6586	9.76537
		-0.164537	-1.14143	2.36824	0.14519	-0.0386209	0.699397		2	9.564		4.90301	4.6987	5.0609	9.00819	10.3893	7.5635	7.68598	12.1877	11.9869	8.80641	9.09748	9.2151	8.27295	7.23168	4.881	4.77228	5.59562	5.71837	4.56316	3.95508	4.48819	4.60932	5.95468	5.62094	5.55089	6.95524	8.15191	10.479	12.5223	8.83917	6.61538	11.0187	16.9239	19.3821	17.0307	12.8168	9.95399	8.08631
		-0.169326	-0.891566	1.46993	-0.421068	0.199518	0.825857		2	25.1375		3.18244	3.33099	2.45394	3.7771	5.50624	4.60351	6.49257	10.7441	10.8821	8.6753	9.36196	9.76964	9.7279	9.00369	7.55141	9.1929	10.2383	8.24386	4.88032	2.92644	3.8604	5.82898	9.0521	9.90971	8.77811	10.3828	9.3773	10.7757	13.1323	11.929	11.012	15.0255	18.0021	14.5516	10.8428	11.035	10.9385	12.4864
		-0.172347	-0.842411	2.18041	-0.157585	-0.195648	1.33111		2	18.3941		5.67341	4.51216	2.70523	3.55516	5.10049	5.85347	9.41937	11.757	11.337	10.7558	9.50519	7.11844	6.28923	6.97809	9.91967	16.1082	15.9434	10.4192	6.57918	4.58071	5.8654	9.35156	10.5264	11.0427	12.5634	12.6422	11.4421	12.6873	16.7062	19.5861	17.7872	17.6751	17.1673	12.3548	12.0842	16.4778	18.6605	15.2359
		-0.892972	-0.754926	1.25912	0.313861	0.222403	0.85813		3	8.69344		4.81361	3.94872	3.86635	6.07815	7.4427	7.26161	9.23408	9.10409	8.99404	12.1976	12.2215	8.1514	6.31404	5.90837	7.03021	12.4819	12.1893	8.23128	6.5413	5.74066	8.58615	14.167	15.8995	17.8069	17.5683	14.1228	10.6582	10.5491	12.6913	15.0319	12.65	10.9807	11.1789	8.8747	10.0244	15.1503	16.1859	12.5358
		-1.0268	-0.616127	1.28895	-0.169724	0.306686	0.423751		3	6.33649		4.88886	4.9205	4.40662	7.54372	11.8659	10.7403	9.48889	5.87619	5.4321	9.00613	10.4617	8.45293	7.57144	6.48705	4.65512	7.23124	9.4342	10.5718	9.69853	7.81154	7.47283	10.1828	12.4082	16.3652	16.6209	12.6586	16.3698	18.3976	14.3856	10.7466	7.10642	7.50984	7.94128	9.47886	10.197	11.3738	12.0356	13.0787
		-1.15129	-1.07515	0.82062	0.0538536	0.720594	0.607462		3	8.61577		5.69917	6.10251	7.72721	15.3471	25.0626	21.9988	14.1242	7.7265	7.10167	7.86729	8.11514	8.16829	8.0347	7.04738	5.13058	6.72171	9.7498	14.8566	15.1415	10.5718	8.67889	7.88182	9.54126	17.135	19.5538	19.7774	27.018	28.5035	19.6688	10.7511	7.39344	8.7616	10.212	11.8123	9.80991	8.7336	14.5805	26.4505
		-0.747662	-1.04987	1.02066	0.429039	0.922476	0.729756		3	4.76494		4.70178	5.33435	9.49419	15.9326	22.7656	18.6293	11.4454	6.20073	4.7992	4.51193	5.5997	8.59903	8.64343	8.15414	8.15488	10.7054	12.5967	17.7988	19.7029	18.3314	16.4934	12.586	11.6975	18.3437	20.657	18.2872	18.1488	17.3373	15.3371	13.2972	9.89885	7.62741	8.34201	12.0146	8.78641	6.9132	11.4349	18.0883
		-0.359565	-0.552929	1.69928	-0.368267	0.301872	0.700805		3	6.13167		3.8633	6.00217	11.865	14.321	14.2363	10.5814	7.94816	5.77203	4.96041	5.10242	6.53241	8.53597	9.73745	10.7763	10.3269	9.52415	8.02718	8.49673	12.2112	15.3034	14.4418	9.98752	12.2666	21.4636	23.8644	20.8678	16.4546	14.8753	18.9545	19.4458	14.1005	10.2042	11.3346	15.024	13.1257	11.3529	14.3791	17.9292
		-0.886491	-0.357567	1.10436	0.999363	-0.402138	0.617752		3	7.22637		2.66921	4.17401	8.37534	10.1224	10.444	9.88959	10.301	9.51371	7.98776	9.53003	9.9413	8.67885	8.80907	10.4523	10.1269	9.71704	7.28447	5.16374	5.38187	6.53619	6.45621	6.72019	8.98689	13.6581	16.9649	19.0148	16.3185	12.8347	13.0685	12.4431	9.74789	8.76699	9.40146	9.73826	10.2958	14.85	22.1657	22.5969
		-0.57886	-0.666975	1.04734	1.36898	0.85288	0.649455		3	5.79004		4.53066	6.03457	6.69911	6.18598	6.10459	7.40114	8.97407	8.2678	5.69184	6.79791	9.66249	9.68397	9.3275	8.36154	8.30068	8.64678	7.06294	6.53983	7.7204	6.12468	7.52162	11.393	12.303	12.1882	13.5344	16.3522	17.1338	11.4016	7.40492	6.80803	7.43905	9.71082	10.7635	10.5815	11.6028	18.089	24.1732	20.8136
		-0.159812	-0.471622	1.38389	1.06293	2.20171	0.516105		3	4.13066		6.03724	7.50997	7.53408	5.81311	5.15209	5.93378	8.18839	9.43719	5.51734	4.59208	6.72742	6.87995	5.4149	4.33776	6.59155	10.4758	8.93219	8.3286	9.75166	9.79819	12.2376	13.4821	12.5049	12.429	10.5338	12.1916	15.9215	14.5681	13.7622	12.7614	13.6799	14.0467	13.3194	11.6478	11.7116	11.8406	16.3525	16.6237
		-0.332149	-0.890613	0.974935	-0.0711093	2.12343	0.139172		3	2.81665		9.69902	9.62474	9.26518	7.90919	5.45129	5.21094	10.3056	14.0881	9.98711	6.33903	5.53975	4.83679	3.49785	4.24274	8.27039	12.6141	10.9167	7.87764	7.73349	10.1738	12.7086	10.8317	9.66724	12.3696	12.9062	12.0938	15.3557	20.3452	26.2929	23.2559	19.2348	17.1601	13.4366	12.154	13.6684	11.9107	13.9996	18.0869
		-0.0939254	-1.46861	1.68454	-0.212244	0.922057	-0.0194122		3	3.22658		11.4061	9.0795	6.68307	5.84973	3.98	2.81073	5.5668	8.65836	7.63256	8.14939	8.22442	6.45549	5.53589	5.84098	6.7824	8.81314	8.29926	7.09485	4.58946	4.89871	7.09543	7.40422	9.53667	13.4855	14.2959	12.1607	9.4501	12.3211	18.5082	18.261	18.9789	16.2061	13.0444	11.4391	11.6626	10.0998	11.1319	12.7161
		-0.120946	-0.826074	2.06437	-0.494731	1.56971	-0.493077		3	6.12903		13.2179	10.523	6.22051	6.10464	6.75013	4.71918	4.27177	5.67811	5.42091	5.57881	6.23577	7.29073	7.9953	8.03987	8.82905	8.79179	8.83911	8.04022	6.75701	9.24738	9.50568	7.51997	8.92887	10.4283	10.8481	9.5347	7.48732	5.09781	7.35229	13.5158	18.002	13.5565	10.3135	9.10336	9.37712	9.56628	10.3493	11.9646
		-0.378845	-0.886848	1.94621	-0.432802	0.788921	-0.591842		3	10.9714		14.0509	12.8539	8.63371	10.1082	11.7428	8.42306	5.46905	7.03517	7.12993	5.86578	7.17978	9.9194	10.4198	12.0307	15.4453	16.8093	15.2727	12.5713	13.614	18.2843	16.8655	10.7648	10.543	14.2851	13.0075	11.6006	10.7062	6.81049	7.70024	15.994	20.9679	16.7132	12.9295	12.8062	13.9835	14.0459	12.5418	16.5801
		-0.280459	-1.11607	1.02378	0.656558	1.75338	-0.988289		3	6.08102		13.2978	12.8293	10.7562	11.2089	10.9441	6.61601	5.29495	9.51557	10.6332	8.2539	9.13937	10.2295	8.95291	9.74526	11.777	12.0057	11.6667	10.8642	9.78819	10.3349	9.22631	7.83205	12.481	19.6665	17.5305	13.5621	12.8106	9.16357	6.03913	9.67885	19.0454	28.1337	23.1492	16.4717	13.9593	12.6104	13.9871	16.3798
		0.00865389	-1.35708	0.907116	0.322673	0.500273	-0.959754		3	4.17668		11.1053	9.7142	8.66954	10.5296	10.2013	6.74112	5.25025	7.9037	10.268	8.75102	9.90529	10.1539	7.34588	7.49297	8.01873	8.96309	10.7059	11.1364	8.14648	3.72258	3.09132	8.17771	15.2592	18.0955	13.9682	9.74883	11.1002	9.87971	7.76098	13.0776	30.3054	46.5997	36.8956	24.5546	21.6584	19.9162	23.2777	25.8856
		0.231351	-1.32288	1.95179	0.736017	1.40428	-1.38158		3	3.25198		8.71511	7.99422	8.4072	10.7489	11.0918	7.36341	5.9967	9.0207	11.7126	9.13402	7.02376	6.18361	6.22986	7.36367	7.33625	7.2326	7.94929	9.05452	5.76781	3.58495	5.10487	11.2147	16.5962	15.4489	9.97884	6.22004	8.51185	11.7359	12.8361	19.2167	24.7631	28.1697	20.77	18.3914	21.5184	18.6464	20.3475	28.3018
		-0.0881111	-0.994423	1.78092	0.309209	0.797141	-1.01063		3	3.77043		5.96238	5.24231	4.5976	6.35491	6.73775	4.38837	5.50623	8.68207	10.2707	8.18966	6.46875	5.82585	5.87886	6.67715	7.7942	9.68279	11.9009	11.8712	6.80628	5.00761	4.81229	6.10237	10.3441	14.4955	14.8037	9.51929	10.1734	13.7304	15.3127	19.8641	20.5694	16.799	12.4795	10.8429	12.6371	9.89972	8.83174	15.7348
		-0.906478	-0.996565	1.24092	-0.886022	0.169208	-1.11097		3	5.91044		7.56264	7.34403	5.33544	6.02194	6.77348	4.73196	5.91849	9.46985	10.1852	9.83866	9.98834	8.93007	7.19541	5.81632	7.27402	9.83551	12.7891	13.4738	10.4764	8.64827	7.3736	5.85352	10.1223	18.683	22.0454	13.257	9.14233	8.71129	7.60735	12.6307	15.5621	12.1669	9.71357	12.316	19.7163	20.2459	12.94	13.3847
		-0.301938	-0.814583	2.26485	-0.623854	0.0322441	-0.759725		3	6.22605		12.001	11.5296	9.55954	10.018	10.7805	8.36418	8.19022	10.0676	8.59999	8.09027	8.97703	9.70078	7.85298	5.07531	5.46789	7.25672	9.62349	11.4433	11.9709	11.2876	9.75412	10.6084	17.078	25.2021	25.901	17.4021	15.7496	14.2165	8.17767	11.6639	18.9052	16.5994	12.3637	17.6843	31.0456	32.164	17.0765	10.3964
		-0.552956	-0.60059	1.28913	-0.153205	0.0785175	-0.710796		3	14.3409		6.1659	7.47546	8.72704	10.3313	9.29461	8.37045	10.7514	12.6562	10.0663	7.22384	5.55317	4.92921	4.59814	5.43237	8.32816	9.98866	9.81953	8.10846	7.84266	7.90806	7.62891	10.645	19.0227	25.2316	26.8319	23.8313	24.9454	20.8609	10.7357	10.9041	16.0885	12.632	10.0368	18.4957	33.5905	30.8439	14.2936	9.83468
		-1.04328	-1.5295	0.951844	0.938068	0.0202487	-0.551362		3	13.2388		2.88465	3.71991	6.10796	7.49887	6.22326	7.58314	9.86433	9.71805	7.23308	5.66121	4.39978	3.54143	3.6103	5.20233	6.47933	6.10422	7.27806	5.35384	4.42677	4.9055	4.98636	8.63354	13.2064	14.0372	18.9156	24.7099	20.5104	12.6226	8.76679	14.0046	18.746	15.5263	12.0017	19.7636	31.7926	27.7195	16.0123	15.2963
		-0.901412	-1.08277	0.998029	0.0498715	0.726431	-0.779379		3	12.7323		1.47684	1.86942	3.25713	4.92994	5.3456	8.77057	11.0252	9.27436	7.14758	5.32524	5.04997	5.50828	6.03601	6.32569	5.17216	5.37519	8.29906	7.49648	5.83403	5.52721	5.53039	9.27992	10.46	7.13049	10.5346	17.1791	12.107	4.89375	4.85344	9.52796	12.606	11.6707	9.0195	8.3848	11.75	9.69008	8.72555	11.0015
		-0.68873	-0.856176	1.7505	0.376592	1.17931	-0.602426		3	22.2693		1.53568	1.45629	2.82015	4.7788	5.11599	7.97592	11.8132	13.9184	11.8377	7.86322	4.88382	5.1363	6.04975	6.19656	5.47938	7.32839	10.4283	9.11162	9.04123	6.85365	4.642	4.42071	4.5387	3.53925	5.6767	9.44258	8.33036	6.32991	7.6081	12.934	12.9833	11.0426	6.50715	3.89202	3.54195	2.98709	4.08645	8.43349
		-0.910328	-1.56064	1.50333	0.166792	1.28246	0.303477		2	11.3408		4.38151	3.16342	2.48958	3.23967	2.7469	3.70632	7.92805	11.5507	12.6064	8.963	4.8282	4.29157	6.15837	8.02466	9.37382	10.4544	12.8121	14.763	13.7851	8.31806	4.62351	4.67842	4.74092	4.53131	4.85526	5.83839	7.31797	7.12663	8.70489	14.7446	16.5736	17.5878	13.9804	6.45451	5.60822	6.50255	6.41708	7.85612
		-0.978006	-1.41679	0.556064	-0.288279	0.0968437	0.301359		2	32.2616		7.95103	5.78327	3.66752	2.88925	1.99886	1.92441	3.23062	7.22195	10.6155	9.91628	5.5246	4.654	6.31891	9.00314	10.8791	12.5255	16.9684	21.0355	18.1303	9.41098	7.3468	9.65494	10.6297	8.08105	5.40912	4.31013	4.53034	4.12932	5.04549	9.48551	13.7814	21.6175	20.4127	9.81372	5.5674	7.86153	9.68038	8.36093
		-0.824619	-1.02376	0.740917	0.0434815	-0.793073	0.0740664		2	115.12		3.93612	3.45789	3.0482	2.79145	1.96167	1.99177	2.70971	3.43087	6.10059	5.67799	4.55853	6.53451	5.46439	4.03646	4.25765	4.51827	5.93649	7.71239	5.86709	3.84789	4.11534	6.82178	8.87601	7.29758	4.37418	4.08075	3.11627	2.00631	2.81601	5.20313	7.52375	11.8337	11.5959	5.27412	2.60113	4.3703	7.48475	6.56729
		-0.0544927	-0.669549	1.77555	0.942846	0.606021	0.288915		2	35.9236		3.50191	4.42641	5.077	4.26398	2.39096	1.76676	2.38076	3.80084	5.74695	5.79416	6.05672	7.45307	4.90896	1.67055	1.62867	2.42789	2.29133	1.78597	1.83116	2.13597	1.98728	2.15795	3.33269	3.41443	3.97952	5.79241	5.09441	2.7767	2.45587	3.25674	4.47129	6.73189	7.20545	5.76684	3.64574	4.02956	6.49843	6.23736
		-0.514168	-1.20201	1.21637	0.485365	1.05951	-0.525106		2	24.4163		2.14134	2.61799	2.43397	1.67541	0.928804	0.837644	1.06794	1.39323	2.30062	2.31218	2.39697	3.41429	1.71019	0.871601	1.36204	2.08932	2.11191	1.58487	1.22372	1.32058	1.22996	1.20338	1.29325	1.18852	1.58117	3.45556	3.81318	2.90757	2.22822	2.86351	2.55861	2.82153	2.89173	2.89713	2.46134	3.25383	3.71417	3.67723
		-0.688371	-1.40467	1.25978	0.402124	0.916476	-1.01271		2	56.9669		4.8897	3.24303	2.63568	1.89379	1.32474	1.58797	1.445	1.21731	1.34016	1.44442	2.54431	2.76149	2.23529	1.43505	1.5832	2.15447	2.46852	2.18966	2.87797	3.51865	2.67854	3.51578	3.0053	2.0078	2.22512	3.96168	5.94678	5.86528	4.8779	5.11202	4.31434	2.0857	1.87993	2.55693	3.96688	5.87413	5.88132	5.51826
		-0.914364	-1.16474	0.408802	0.0415425	0.176359	-0.582174		2	21.753		9.65033	5.22553	4.09337	4.4243	4.10133	4.06734	3.32584	2.59374	3.16999	3.64716	5.71966	7.33349	6.99729	6.00049	3.21568	2.74959	4.19378	5.43981	8.62544	11.8153	8.96818	7.36321	7.12044	4.04824	3.46786	4.89364	6.04552	7.70168	8.32243	9.38834	9.635	6.80149	5.00701	5.84999	7.52178	10.1108	9.25168	8.69446
		-1.19905	-0.814438	0.262523	-0.298567	1.29266	-0.352341		2	39.5081		7.52796	3.48236	3.36075	4.00953	5.36159	6.87961	5.72843	4.22448	5.27462	7.21339	9.94211	11.6232	12.5758	11.2434	7.0489	5.01583	6.06477	6.90301	9.65788	13.5508	11.0596	10.0271	10.9986	7.34569	5.6845	5.92335	7.51131	8.69543	7.69611	10.6822	13.9824	11.4124	8.03733	6.93805	8.25055	10.3973	12.7786	12.7334
		-1.00947	-0.281644	0.217311	-0.681858	-0.147343	-1.30626		2	132.521		5.33954	4.57435	4.74508	4.23772	5.08918	7.31047	6.72253	4.16027	4.50678	5.7753	6.19495	7.6222	9.54805	8.44296	5.82058	6.22319	7.26272	6.35884	5.78568	6.8477	6.49055	8.54992	11.4737	9.82171	7.40207	8.28006	12.1258	12.3441	9.16807	10.7028	11.9635	7.90718	5.44524	6.62739	7.21382	10.8104	15.7717	14.4789
		-0.699236	-0.163031	0.177217	0.176534	-0.851497	-0.201684		2	117.122		5.09023	4.81884	5.36359	5.17174	5.31709	6.8884	7.41075	8.36184	8.21531	9.76518	8.8932	10.0971	12.4338	8.27792	5.37679	8.95655	11.827	9.25159	7.24973	6.14335	7.44535	8.46067	9.41858	11.2133	12.1469	12.5616	12.3711	8.96287	4.69173	5.11636	5.66662	5.89773	7.94692	8.975	6.90913	6.88234	12.4155	13.8224
		-0.682719	-0.479429	0.903249	0.761962	-0.0714236	0.260691		2	33.8179		6.32125	4.73763	4.38159	4.56599	4.49851	6.28989	9.82349	13.778	15.3975	15.8771	12.8109	10.6749	10.3555	6.35892	3.98357	8.64148	11.9959	8.96438	6.54398	6.70422	7.63007	7.08883	6.66327	11.5098	15.5893	16.1911	12.1289	7.54853	5.6678	5.20659	5.83915	8.89296	9.56379	9.11987	5.8272	5.06339	9.65287	15.2441
		-0.735078	-0.889274	-0.0163312	0.428333	-0.05817	0.160035		2	19.4926		3.70976	3.87383	4.54317	4.47775	5.38836	8.31253	8.48622	9.83164	9.82152	11.1879	10.4564	9.26487	10.015	7.62055	6.17471	8.35424	10.0705	8.11711	6.92214	7.31897	7.20825	5.77574	6.01413	9.4121	11.5385	10.4216	6.74489	6.58217	9.21101	9.36534	8.04847	8.55009	8.07169	7.54897	6.92669	6.78757	9.98679	17.3663
		-0.352374	-0.744119	0.273187	0.783633	0.883029	-0.325086		2	64.8158		3.32164	3.5635	5.26349	6.27151	7.70284	9.84801	10.8087	10.4185	9.51633	9.25665	8.33794	7.65114	7.57456	6.44289	4.85433	5.31202	6.68287	7.97939	7.38453	7.06569	5.80067	4.26977	4.7474	5.64427	5.91578	5.78844	6.26318	9.03113	12.4005	10.8461	6.26492	5.23154	4.18875	5.3531	7.29837	8.2181	7.36901	10.6275
		-0.262754	-0.585393	0.500512	0.520633	1.02267	-0.573308		2	95.1446		6.47924	4.51202	4.07615	6.55738	9.13872	11.8682	14.8977	15.9135	11.631	7.13061	5.10336	4.0438	5.22013	5.64529	5.30242	4.56806	3.65155	4.06133	4.07923	5.25353	5.55532	4.61663	5.23067	5.40051	4.34584	5.52846	9.10969	11.5053	12.4382	9.26893	5.6775	5.49926	5.8963	5.08854	5.20502	5.88778	5.76887	6.51819
		-0.152211	0.16733	0.83122	0.150622	-0.614599	0.372548		2	31.5019		5.32707	5.18343	5.00318	7.63185	10.0692	10.1794	11.0971	12.6393	12.5678	9.71619	6.85136	6.6964	7.82789	7.95304	7.78849	7.63422	6.22668	4.87139	4.61836	5.22848	4.80551	5.71817	9.38732	8.95948	5.89706	6.70418	9.75033	8.45672	8.14247	8.89481	10.0426	7.13936	6.2336	7.47322	8.35672	8.2102	13.5415	18.197
		-1.01522	-0.992196	-0.168136	-0.406087	-0.0820436	0.22366		2	11.297		5.13634	7.01245	5.56193	5.28151	7.03245	9.35649	9.46855	8.21705	6.94967	6.03649	7.28605	10.9303	11.9163	10.1349	9.60528	9.53699	10.1386	9.48761	8.67092	7.57601	7.00723	10.6883	15.7939	12.5978	7.26973	8.98988	12.5737	12.2256	10.706	17.9238	21.7151	13.3496	7.0942	10.8271	14.2265	12.1133	22.5089	31.6197
		-0.600283	-0.381397	-0.262661	1.0106	1.17888	0.0740806		2	12.9057		6.97221	8.90448	6.61723	4.47193	3.99791	5.49196	6.00389	4.36943	2.79011	2.60949	5.32088	8.95392	8.62384	7.74387	8.5873	9.23253	12.2335	13.7705	11.6238	8.30638	5.55036	7.34896	11.3449	8.94701	5.56803	8.14265	14.3704	16.4376	16.1767	19.0439	19.8083	12.2592	8.95473	13.6884	16.5274	13.8045	17.7758	21.1066
		0.0631074	-0.777872	0.38244	1.00518	2.36701	0.227167		2	41.4071		9.38656	10.6396	7.53596	4.35471	3.52173	5.08298	5.13025	4.18458	3.50047	4.95616	6.89903	8.51195	7.11332	5.18659	5.56632	4.53309	6.8127	9.00415	9.25715	8.21882	7.33724	8.5175	10.4592	9.94069	7.18392	7.98847	8.28536	7.99835	6.96067	8.6636	7.64217	6.3317	6.62936	9.23361	12.0609	13.55	15.1105	11.0865
		0.206278	-0.774017	0.171743	0.331304	-0.274654	-0.169927		2	137.913		7.51023	7.59069	4.27162	3.88058	7.63363	8.89246	7.74593	5.91413	6.40685	8.55497	8.03836	8.52043	8.09031	6.24451	5.85209	5.89195	5.9354	5.82865	5.47979	5.51275	6.7114	8.93102	9.41518	9.48943	10.0781	9.59949	7.10892	3.92377	3.78959	6.04843	7.46137	6.62681	5.97356	7.34561	8.93141	10.0824	10.4126	10.3663
		0.198092	-0.178294	-0.679061	0.901298	-0.406527	-0.430772		2	44.0478		9.48008	8.96054	4.40663	6.2109	11.2314	10.5414	7.89644	9.81845	11.8781	12.5608	10.1724	8.17115	6.88247	5.43852	6.57166	7.7158	6.31889	5.4126	7.39398	7.12305	5.62436	5.96098	6.04805	8.80979	10.4065	8.75343	6.75909	7.89178	7.33336	9.03632	12.523	10.91	7.95123	6.83863	6.69959	7.29413	7.13695	6.32961
		0.0687407	-1.28796	0.129675	0.774642	-1.28819	-0.323624		2	12.9965		10.9932	12.0056	7.59088	6.74141	10.3031	9.82888	9.25573	12.7894	13.8698	14.4736	14.0254	11.3151	6.39271	3.27849	3.7868	5.20041	5.31941	8.88819	14.1953	11.5644	6.97353	7.25901	7.57534	8.06823	8.00767	6.31771	9.59952	14.3051	12.3258	8.7455	10.8471	10.8626	10.9512	9.27502	7.90529	9.17946	8.74475	7.42502
		-0.208685	-1.37733	0.748391	1.44193	-0.903328	0.133398		2	14.1144		6.38802	8.94139	8.4896	8.01214	7.35981	7.57641	8.26174	11.143	10.2121	8.11095	7.47711	7.5176	7.19019	5.45581	4.04086	4.15448	6.09655	10.1596	15.4688	14.7089	11.4444	13.0853	13.145	13.0437	9.28307	7.68249	10.6366	14.4426	13.1101	10.2501	10.9859	10.825	10.5838	9.30346	8.68538	11.3767	12.8465	12.4435
		0.0821475	0.144014	-0.0777694	2.00176	-0.544244	-0.0729101		2	11.5474		5.32506	5.63308	6.50727	7.10535	6.43602	6.94708	5.91899	7.84014	7.80436	7.50822	8.52491	10.1952	12.8776	11.5353	7.9866	8.7711	11.5881	11.1938	14.5125	16.8819	15.0652	12.2648	13.9435	18.475	14.8632	8.98692	7.73435	7.25626	6.86222	6.91379	10.4517	13.3928	12.9284	11.8795	10.48	10.058	9.62979	14.512
		0.247841	-0.53163	0.348583	1.90248	0.35355	-0.273864		2	9.70393		6.39589	5.11505	4.81936	6.86888	10.5599	10.7566	7.41602	5.78042	7.0564	10.9133	13.312	10.538	11.3002	12.2082	10.5528	9.82703	10.946	8.72416	10.5099	16.8195	17.4109	12.7539	8.63846	10.9939	9.60792	6.61434	4.37277	2.70851	3.10558	6.59608	13.7717	18.5721	16.1801	13.1361	12.8079	12.4395	13.7074	17.6527
		0.287179	-0.238386	0.125755	1.82816	-0.673026	-0.445805		2	13.5695		7.98374	5.67414	4.59491	7.43705	9.9148	8.86545	5.40904	4.44955	6.2112	11.7489	15.0866	9.02286	5.80807	7.42966	7.97478	5.79156	4.99164	5.46999	8.99271	10.7982	11.225	8.1616	4.71862	3.56553	3.49579	3.32297	2.5906	3.31765	5.36869	7.70445	9.96847	11.7282	9.76937	9.58264	11.5754	13.3199	13.9639	16.2746
		-0.225566	0.234444	0.40346	1.83907	-0.302124	-0.109836		2	12.6992		7.59521	5.86986	5.59293	7.11559	7.27749	6.05852	6.27596	5.65044	4.52835	7.51575	10.917	9.167	8.18916	7.82882	7.72507	5.15424	4.15605	7.15124	10.5355	7.58151	4.41359	4.43923	5.02304	4.26919	3.87326	4.87781	6.44581	8.58798	9.51121	8.46568	6.12168	5.7528	9.78673	13.6756	14.1904	12.0758	9.92844	9.26741
		-0.514727	-0.106125	0.372978	1.72957	0.267962	0.554399		2	27.9665		5.66966	4.83591	5.56051	6.61165	5.96618	6.24603	7.10112	7.49752	6.28826	5.20149	5.71751	8.10291	10.1582	9.40757	7.98617	5.89621	5.37625	9.04505	14.403	13.091	9.17274	7.49683	7.23597	5.483	4.38131	6.09853	8.47684	10.1462	9.67413	7.65727	5.19964	5.13035	11.7382	19.1659	17.6834	13.8765	11.0592	7.13094
		-0.756373	-0.504509	0.0993177	2.42315	0.302196	0.262622		2	19.8369		6.31193	5.76721	5.88286	5.71517	5.68367	7.56987	6.89549	7.43734	8.06676	6.62783	5.11946	7.67822	9.22879	8.7612	9.3417	7.81212	5.30897	7.5287	14.9853	19.2414	17.6914	13.0173	8.2305	5.6938	4.48518	4.68459	5.8116	8.70698	10.7104	11.0581	10.1783	6.40976	8.01555	15.3032	18.2122	21.4418	21.2657	11.2914
		-0.308976	0.0945073	-1.01877	2.54454	-0.0715404	0.137986		2	10.3693		8.95751	8.50771	7.94987	6.52989	6.44178	7.68159	6.87551	5.85302	6.34677	5.60495	6.17286	10.1769	8.90549	5.28837	5.53256	5.54712	3.95942	5.41817	8.66773	10.2432	9.87454	8.71606	7.58996	8.5957	8.18834	7.85809	8.51746	10.6297	11.7868	10.9778	11.6739	9.04754	6.76427	7.0271	10.326	18.1318	19.6566	10.9243
		-0.296452	0.049979	-0.311082	1.82897	-0.762907	0.340163		2	12.9786		6.24959	5.95923	5.70217	6.88426	7.39524	7.34639	7.21408	6.05836	5.08948	4.29225	4.37563	6.49023	5.0843	3.46611	7.47973	8.06172	6.38174	8.56398	10.0509	8.25586	5.63799	6.23887	9.66501	12.0463	12.345	12.8537	13.5885	13.0332	11.5264	8.70848	7.95601	7.9692	8.11507	8.30697	11.5588	16.3702	14.3306	8.44799
		-0.660324	0.0225928	-0.345695	1.68131	-1.00481	-0.282265		2	17.9368		5.87404	8.20524	7.8274	10.0543	11.5007	10.5609	10.1019	8.61182	7.97873	7.48605	5.78896	5.3516	4.99031	8.21702	15.343	15.1368	9.16306	8.43456	10.1162	11.3345	10.9596	12.1002	13.5662	15.0457	13.2131	11.1711	8.84438	9.41549	11.571	9.20862	8.44864	9.34682	10.3139	13.175	21.9224	24.0081	20.3746	12.2781
		-0.460288	0.238161	-0.787254	2.50085	-0.951485	-0.224706		3	8.24522		10.9086	12.5393	10.2347	9.06327	8.72947	6.51397	6.31691	9.2124	12.7889	12.2107	8.14663	6.8903	7.57719	9.10446	15.1082	14.9041	9.78975	6.68241	8.0181	13.1274	19.5983	18.6172	14.4976	13.7083	15.3402	13.3111	10.9122	13.2091	15.8372	13.2653	14.9925	19.5069	17.5481	19.4886	27.1922	26.6977	24.3027	15.9033
		-0.902022	-0.150888	-0.175239	1.62215	-0.646048	-0.175739		3	6.43715		10.4066	9.28148	6.27276	6.86695	6.80701	5.10277	5.30595	7.7408	7.80889	7.00353	5.34233	7.16919	8.2185	6.9718	8.73089	11.6402	10.2895	8.66734	7.47282	11.0182	15.6774	15.8132	11.7504	13.6515	13.8527	15.1876	19.4885	20.2834	14.203	9.07914	9.74763	15.7072	15.6123	15.1907	18.7194	17.1069	17.7139	12.7897
		-1.0711	-0.547605	0.531121	0.693112	-0.356382	0.0569652		3	13.9469		5.27995	4.69564	6.65066	9.97438	9.73752	7.17678	7.06321	8.89898	10.5979	10.1224	6.0342	5.24961	5.70196	6.6557	10.2383	12.3901	12.5087	12.5528	10.4827	10.9128	12.9943	14.3868	18.6169	20.7643	14.9757	16.3628	27.6791	25.9049	12.7932	7.42822	11.5414	20.9371	24.415	21.5928	21.6701	22.6214	26.5263	23.3908
		-1.0484	-0.816725	-0.0122954	0.849448	0.317645	-0.435606		3	10.433		2.96017	4.08886	5.58439	7.91725	7.39137	5.96099	8.70047	14.553	19.455	16.8943	8.50836	6.39836	7.34038	8.63577	10.6806	11.4997	14.5548	15.5418	14.2653	14.9821	13.7978	11.9135	12.2319	11.861	7.81088	11.5743	20.1779	17.2297	7.26906	5.23947	8.80958	17.8894	22.4924	25.3476	29.7372	32.7529	37.4439	35.3344
		-0.444915	-0.776941	-0.450379	0.721169	0.570659	-0.142965		3	6.09486		8.1715	8.23681	6.80702	8.37315	10.7207	8.78167	8.79892	13.3352	16.3666	13.5314	12.2703	14.5765	11.8418	8.84368	7.97858	11.1179	16.4129	17.316	15.2119	14.4013	12.805	13.0837	13.5135	11.2326	7.65372	9.21793	13.7114	13.8339	10.6471	9.74243	10.109	13.2872	14.7179	17.7879	23.6053	24.8018	25.5569	22.0764
		-0.457726	0.288559	0.222346	1.14829	-0.0910757	-0.408587		3	7.26231		15.5125	13.3185	8.66296	8.8257	14.1599	14.1343	12.2715	12.3412	13.7581	15.5196	23.12	22.6637	13.6523	8.53022	9.2724	9.89584	11.9942	11.7998	13.0925	11.5019	11.315	16.2341	18.4138	15.8391	9.38425	8.02086	13.0925	15.1987	13.9208	16.2667	16.6721	15.3197	14.7742	13.7817	17.8382	23.6923	24.8365	21.355
		0.0348369	-0.305879	0.294214	1.27149	-0.301862	-0.499558		3	10.5318		10.2078	8.56768	6.46457	6.02424	8.98128	11.8175	12.0509	11.3404	13.1859	18.1431	22.9885	19.715	12.0058	13.3745	16.6708	14.2473	9.02528	10.4655	15.2327	14.1548	13.0031	15.1105	16.2458	15.0295	12.1924	12.6519	15.8427	17.0819	13.6041	16.4772	17.1809	17.5728	19.9231	18.7389	17.8742	19.1862	20.3989	23.2142
		-0.817251	-0.509087	0.0776223	2.36378	0.433519	-0.74303		3	10.5861		5.04957	3.77093	4.88425	6.58056	7.56891	8.51526	9.42133	7.1241	8.40417	9.77946	10.1998	7.80538	6.06209	8.31965	11.2732	10.1939	8.38468	11.4088	15.148	14.4259	9.64416	9.88836	11.7281	12.5286	11.4208	11.9028	14.0534	15.5849	13.1877	13.0733	15.2397	16.8612	17.01	11.7102	9.58976	9.57878	10.5577	14.6191
		-0.446926	-0.411365	-0.639247	2.72186	1.33891	-0.99573		3	7.98247		5.2733	3.05521	3.32176	5.73306	7.03207	6.65841	6.08596	3.97047	3.92703	5.86019	6.56062	5.58421	5.53455	8.36309	9.10006	9.92798	10.3914	10.0749	15.8403	18.9867	13.3245	11.7094	13.1265	12.8351	10.6437	8.10106	9.70898	13.0797	12.6603	11.1519	10.2511	10.1132	9.72266	9.90229	10.8817	9.37353	12.7051	17.6828
		-0.37492	-0.181323	-0.946606	1.58775	0.112864	-0.898438		3	5.64601		6.25405	3.46346	2.37368	3.65551	5.03303	6.04186	6.13207	4.59354	5.10068	8.26084	10.475	10.3385	10.5391	12.5614	11.0038	12.3712	14.6977	13.47	18.7547	21.4732	13.5143	15.1213	20.869	23.4787	17.8816	9.71561	7.57188	8.83261	12.4347	15.3863	14.4949	9.37554	6.29796	9.19921	12.5321	11.4799	16.1448	20.67
		-0.272932	-0.651357	-1.02306	1.06427	0.126804	-1.15159		3	5.65359		4.91021	3.13239	3.48912	5.12783	7.99866	7.57532	6.0079	5.96651	8.03766	8.95917	8.98522	10.8929	14.1755	13.309	9.93152	9.37808	11.2919	11.4806	14.6281	13.5866	9.46111	18.0246	26.4211	28.6834	21.0273	11.0463	7.72751	7.32314	13.1243	20.4123	22.7897	18.3472	14.5463	17.6251	19.8944	16.7878	14.9144	15.1043
		-0.267531	-0.84454	-1.38888	1.95586	-0.471725	-1.41343		3	4.51632		5.84104	3.971	3.9174	6.8201	10.7336	9.81964	7.36996	8.87208	10.6958	10.2396	8.05553	12.1661	14.279	10.9138	8.71084	11.2434	14.9303	16.5331	12.9143	8.48974	9.81413	15.2997	17.1225	15.9827	12.2951	12.4675	12.4564	9.18062	10.0792	14.6902	19.6267	22.5545	26.2331	32.3523	34.6738	30.726	20.5635	15.9046
		-0.204134	-0.74851	-0.00712976	1.54216	0.0162219	-1.64975		3	3.73059		7.09249	4.58138	3.1069	3.92473	6.15555	6.50733	7.84724	12.6363	15.4958	14.7525	9.34091	6.63952	6.70724	4.67691	4.51381	5.74293	9.37112	12.0609	9.09927	8.06962	9.74581	10.1142	8.01687	8.40586	8.71196	11.8556	12.619	9.42622	7.01556	7.45334	8.80213	9.9181	12.041	16.9063	23.0743	24.7174	16.5438	13.7496
		0.493731	-0.617395	-0.444054	1.80436	0.00941658	-1.52227		3	8.40296		4.9556	4.08552	4.40353	4.58534	5.49489	5.47263	6.33097	9.5404	13.1637	15.7843	11.6361	5.69881	3.84437	4.60505	4.4962	4.53932	7.02496	8.44426	6.87402	7.51086	7.68153	5.27687	5.05722	7.68016	9.6511	10.3351	11.2612	9.76936	6.833	5.36238	5.89733	4.84762	6.56224	11.7656	15.6568	13.9034	8.2579	11.7766
		0.647834	-0.291477	-0.176983	2.81051	-0.516737	-1.49191		3	13.1089		5.63502	6.22417	7.48256	6.91671	5.62874	4.69399	3.52831	5.66759	10.7276	14.9967	14.6722	9.95896	7.21092	6.18422	4.18801	3.69966	5.04999	4.46108	5.18512	7.71977	7.01443	4.90279	5.74198	10.4754	13.8293	12.6207	12.4185	10.8765	7.50326	8.11855	9.82986	6.51606	5.68975	11.699	17.4113	10.8057	7.64914	14.254
		0.320731	-0.191791	0.0959773	2.01973	-0.775662	-1.32769		3	11.8095		6.48215	8.73316	12.0138	9.53818	6.50894	5.61	8.2231	10.8124	14.0568	14.4462	13.4676	11.2402	11.0427	10.4807	7.86466	6.50183	6.84033	5.94477	6.216	6.33183	6.07246	5.89296	6.60554	8.61155	11.1352	11.6672	15.8222	18.484	12.8868	9.93176	9.76895	7.6918	7.69825	15.8465	21.7869	17.0395	19.5066	24.5614
		-0.559995	-1.46633	0.973549	1.77129	-0.625296	-1.1795		3	19.9618		7.00228	6.86304	7.36007	5.85439	5.98532	10.9485	17.2697	15.1266	11.0631	11.0628	13.0894	14.1386	12.5806	12.8983	10.1192	7.35278	6.85847	7.82499	8.53214	5.70446	5.17306	6.64249	6.07998	4.87215	6.48806	10.5057	22.0197	31.4605	26.5655	16.828	13.1156	12.7215	11.6136	14.5995	17.4034	19.5892	35.2367	41.4103
		-0.0516553	-1.25272	-0.715775	2.4122	-0.39208	-0.790547		3	10.5501		7.39295	6.09124	5.84225	5.84846	6.75308	10.0099	16.1395	14.4866	11.7745	14.0336	17.4515	16.7488	12.0615	11.4197	10.7139	8.6968	6.32321	5.29075	6.54693	4.70339	5.50131	6.4872	5.2676	3.73715	4.70144	7.16545	12.985	21.4919	20.4935	17.7755	19.5468	20.0061	13.8156	12.8627	13.2735	13.654	20.3996	22.9756
		0.0954811	-0.516725	0.0536234	1.62225	-0.357677	-0.753627		3	11.6355		7.03669	6.2743	6.31361	7.92069	8.20272	6.71925	8.40652	9.8501	7.7198	8.43591	10.1861	11.2808	10.1084	12.1854	12.8852	11.9487	8.39818	5.8539	6.73414	5.95196	5.74467	6.18938	5.22591	5.56108	7.45885	6.40097	5.99758	8.11171	7.75202	6.3255	8.82568	12.2026	11.9731	14.4935	15.0383	12.6632	9.91796	10.5862
		0.0086612	-0.361321	0.251263	1.61226	0.375779	-0.888146		3	26.2816		7.71072	6.70232	4.62516	4.38113	5.44604	5.94081	8.13511	10.2308	8.89307	6.16393	6.96854	7.18513	6.84887	8.01484	8.74972	8.8342	6.5012	4.39464	6.33175	9.23268	10.8311	9.13183	6.06426	7.76228	11.3417	8.09106	5.35604	7.06331	4.70132	3.14395	4.55198	9.26647	14.2025	16.7678	16.8053	13.3573	12.2096	12.1027
		-0.132178	-0.436418	0.48389	2.22685	1.12353	-0.507659		3	28.3233		5.71786	6.84401	4.91467	4.13858	5.2439	6.70225	8.10431	9.84704	9.66777	8.08731	7.09194	6.46556	7.93561	9.32	10.3292	10.5748	8.13698	6.36579	8.30187	15.3012	18.7975	13.8873	9.35673	12.6455	17.1789	11.646	9.73626	11.5286	11.3522	11.0549	10.8569	9.40757	11.9989	16.798	20.7364	19.6837	19.7968	22.7691
		-0.265739	-0.546707	0.042904	1.11997	0.99426	-0.698824		3	20.9934		10.0388	13.5785	11.5941	8.96475	6.65613	5.51304	5.04472	5.45572	6.44877	6.8159	7.56003	8.3411	12.8872	12.2647	9.16486	7.66236	7.54072	9.08409	9.96177	12.4396	13.3361	10.8847	9.15811	15.6904	21.4952	16.9202	11.7357	12.6765	16.2233	22.0059	23.8239	15.1013	9.5713	10.7702	15.4936	13.2686	13.5048	16.5228
		0.190159	-0.409608	0.75199	1.69764	0.218937	-1.03204		3	9.74587		14.0224	18.4898	16.9327	12.5297	9.55187	7.91676	6.85848	7.87627	9.58794	12.142	12.5466	10.6868	11.2686	8.86814	6.73316	6.95007	7.88381	12.266	16.5616	16.9545	14.3334	14.3442	11.6662	9.21877	10.3011	7.54098	5.27981	5.35271	9.87817	18.6997	28.1018	23.1552	15.1817	11.1371	12.0729	13.6322	17.3052	20.045
		0.229371	-0.862765	-0.139019	1.47618	-0.90994	-1.30021		3	6.89087		12.8129	12.9339	9.63806	6.96801	7.36807	9.53245	10.2346	11.9064	12.5284	11.5863	11.5253	11.8992	13.3751	9.39756	6.81373	6.00489	6.85274	10.8046	18.2018	19.487	16.5041	19.4186	18.0598	12.3232	9.94461	6.8428	5.19239	5.87248	7.89672	12.7633	18.9054	18.2203	16.3709	11.0175	8.42894	13.223	27.5934	31.9447
		0.450003	-0.371746	-0.6685	0.918094	-0.196783	-1.15432		3	8.14666		8.94422	7.14225	6.59906	4.99207	5.56631	7.50331	6.46668	6.6314	6.98939	5.81714	6.74359	10.056	13.0181	11.5233	9.06579	8.87782	9.65771	9.90362	13.0753	15.2202	11.258	11.1955	11.8351	12.0736	15.7207	13.2255	8.74315	9.50017	13.0477	14.9407	12.7825	13.3685	16.4888	10.3768	6.78393	11.1164	18.4445	19.0795
		-0.367111	-0.0619534	0.372645	1.17197	0.0322922	-1.56301		3	10.7996		5.70002	6.86094	8.31635	7.46893	8.90715	11.7612	7.57927	4.50773	5.18908	4.57613	6.00796	8.93779	11.9123	12.8601	11.2208	8.52557	7.61739	9.18021	16.9117	23.6456	18.6643	11.2	8.08117	10.4065	17.1022	16.1665	11.3372	10.3596	13.4329	13.2813	9.76464	11.7545	15.4139	12.6155	14.7402	17.8595	17.88	11.8931
		-0.353329	-0.0354949	1.21479	1.11626	-0.820946	-1.60686		3	8.04431		5.14716	6.27586	6.42894	5.61293	10.6023	16.6339	13.381	9.03978	7.64328	6.26589	6.97532	8.00871	9.90377	11.3462	8.73838	5.25524	4.59283	8.54794	16.5183	23.0828	20.3406	15.8482	12.3365	10.0518	10.8402	14.3223	15.8481	15.2391	13.6109	14.8311	14.6535	12.8171	17.0604	21.0018	25.3666	23.7474	16.5072	10.3196
		-0.76538	-0.594342	-0.542037	0.953325	-0.793722	-1.39332		3	9.2791		5.09983	6.812	5.64749	3.68173	5.96362	12.4511	14.9264	13.5649	8.97309	6.56997	8.04151	9.09748	11.6559	13.2546	8.75089	3.47732	3.84214	7.65401	12.115	16.13	14.877	17.5407	16.06	13.3742	14.2235	20.7192	26.0458	24.1885	19.3366	19.3717	21.7124	19.9	21.4299	23.623	20.7037	14.4576	9.89764	7.36983
		-1.13557	-0.488497	0.376056	0.87758	-1.50788	-1.65276		3	9.31008		5.86917	5.67438	3.99813	2.45895	2.54781	4.74143	9.01704	11.8553	9.58243	7.45266	8.99273	10.0155	12.7501	13.9024	9.41165	5.30737	5.369	7.0992	10.2742	14.3854	17.7183	22.5199	20.9937	17.2084	17.6066	18.9883	17.2093	17.6654	16.4685	16.9858	17.9611	15.906	15.2773	16.6622	19.2082	20.394	16.8236	12.4414
		-1.02321	-0.327515	1.32456	1.5119	-1.39695	-1.84254		3	11.7506		6.25042	5.22296	3.11749	2.83289	4.15772	6.0751	7.02897	9.01116	8.08592	6.61766	6.41338	6.00626	7.07701	8.19153	6.48434	4.78254	5.045	6.18043	9.23179	15.3292	17.3185	15.2441	9.81688	11.1442	18.307	16.1864	9.60199	10.6511	17.4567	20.4017	17.6145	12.6811	7.38237	10.6708	22.6031	29.9617	24.2354	18.6877
		0.0597407	-0.804346	0.698558	0.510757	-1.06859	-2.05082		2	10.6626		4.25302	4.71734	4.84357	5.56749	5.71977	7.75375	7.93222	6.85751	6.6717	7.0636	6.10653	4.62404	6.32287	8.14389	6.38916	5.04652	6.14985	8.34254	9.17136	11.6586	13.4631	9.07981	5.91793	10.4135	15.2634	9.92162	3.90339	5.77082	11.8436	14.1094	10.0108	7.95889	6.77621	7.92814	14.2397	17.3413	12.3602	9.26449
		-0.346883	-1.00194	0.696144	1.11079	0.704736	-2.09046		2	11.5721		3.01314	4.33978	6.87818	8.60434	6.52552	6.41648	6.67849	5.03978	4.30737	5.11522	4.6028	3.75009	4.81065	6.037	5.73507	5.85884	7.46017	8.02636	5.49728	4.02712	4.35389	3.94846	4.86157	7.38539	8.53765	4.24225	2.57288	4.14116	7.5951	8.18277	7.17659	8.65343	8.93004	9.5442	11.0692	9.9764	7.88807	11.9734
		-0.384218	-0.747675	0.464624	0.905564	0.817662	-1.44368		2	14.8228		4.39579	4.17847	5.17996	6.53599	4.71458	4.73827	6.43392	7.07825	6.12881	3.69779	2.79457	3.25819	4.18511	5.13795	5.84936	8.05556	10.1351	10.7104	7.7825	3.90138	4.617	9.50676	8.46273	6.25924	4.80522	3.46433	2.99335	3.77697	5.56965	8.13875	10.7696	12.4868	13.271	15.3497	15.2352	12.1477	9.11862	11.6781
		0.469205	-0.620835	0.270051	0.651627	1.15479	-1.33481		2	29.4502		4.26117	3.85698	4.62204	6.64608	6.06221	4.20648	5.19292	6.97438	6.7662	4.065	3.80562	4.45265	4.78756	4.77195	4.70077	5.68535	8.06902	11.3238	9.99848	6.65046	11.5659	21.2046	17.4299	8.30013	6.26405	5.76369	3.85171	3.98749	5.71034	8.25562	9.20597	7.01613	7.58217	12.8392	12.5663	10.8336	13.3647	16.7879
		-0.174921	0.00522465	0.202993	0.770211	-0.736617	-2.23765		2	23.7771		3.92982	3.55726	4.84516	8.01189	7.78846	6.23826	6.75136	7.46458	7.37964	8.51471	8.07825	7.36563	6.54813	5.71912	5.14171	5.38165	4.85548	6.44426	7.20884	6.30709	9.09862	17.5307	16.5158	13.2108	16.2304	14.0505	6.07727	3.40587	4.66094	7.70484	8.48025	6.40712	11.7704	18.2889	14.3189	11.3939	15.9226	17.3994
		-0.188267	-0.626976	-0.206161	0.0524749	-0.267407	-3.15653		2	14.467		4.03191	2.81358	3.97166	7.7014	8.21703	7.03631	7.57289	7.74267	9.20979	12.4921	10.4096	7.38329	7.02624	5.46631	4.70603	5.87183	5.37406	5.33945	6.87619	8.08516	6.48707	7.37381	9.24996	12.3675	19.896	18.0663	6.93045	3.44238	5.42103	9.06169	12.9278	11.7881	13.9588	15.6043	10.5471	11.327	17.0847	16.8042
		-0.0337624	-0.843568	1.06795	0.092647	-0.792445	-2.96752		2	8.75446		4.2411	2.31768	1.99464	4.37282	6.15019	6.2931	6.90116	6.76332	7.06925	8.34278	5.67724	4.6566	5.2255	4.70431	3.77928	5.56507	7.10516	7.02895	7.96175	8.9357	5.1055	5.58014	8.01907	8.99286	13.8824	12.615	7.1212	4.11917	4.80963	9.09907	13.07	12.0795	10.8717	10.2334	10.3303	12.6417	12.6063	9.80236
		-0.453515	-0.250655	0.403033	0.103999	-2.20544	-2.68581		2	4.56398		4.58424	2.59802	1.7049	3.13522	5.47249	5.52646	5.68858	6.50547	6.56841	5.74817	4.77429	4.20996	3.72695	4.42147	4.21404	4.92701	6.13425	6.83034	9.28304	10.1727	7.3684	8.23213	11.2613	10.7049	9.2271	8.75046	8.81588	7.45474	5.70913	7.15309	9.24214	9.05589	7.94765	7.25694	8.25639	10.6575	9.37481	7.98268
		-0.702849	-0.724514	0.713433	0.74079	-1.57384	-3.67959		2	9.89864		8.34348	5.52411	3.45479	4.11767	5.65022	4.21535	4.22785	5.49716	5.40349	3.98974	4.36889	5.51381	5.17979	7.13922	7.4961	5.36416	5.21835	6.45354	7.67831	8.66687	6.14649	6.59449	8.90689	8.80706	6.8816	6.18094	9.52022	9.02002	7.22916	8.97113	9.9071	8.33193	5.87313	4.61516	5.85729	10.3664	12.9972	11.9561
		-0.34604	-0.691486	0.364787	1.33101	0.191942	-1.70188		2	13.5341		9.60516	6.46331	4.11081	4.95214	7.05349	5.7493	4.64658	6.09706	6.35126	5.30693	5.90865	7.53682	8.45001	10.7029	8.73734	4.86882	3.22313	5.0797	7.56119	7.35344	5.65691	4.07095	4.81015	5.77508	5.49363	6.33192	8.13079	7.03646	5.18246	8.59899	10.8848	9.52672	8.01174	7.00513	5.3077	6.38046	7.65938	7.32329
		-0.514633	-0.251928	0.734059	1.44292	-0.0533509	-0.857019		2	8.67726		5.51996	3.87995	3.5843	5.01438	6.60507	7.12017	6.14252	7.32653	9.01437	8.37094	7.22524	6.98068	6.98332	8.35299	6.81323	2.73421	2.00528	4.36584	7.05661	7.78765	6.08727	4.77143	6.33222	5.80878	4.63825	5.05588	6.3997	6.1769	4.63915	5.75474	7.22667	7.60161	9.16213	9.05314	7.08866	6.92346	6.57474	4.68355
		-0.999866	-0.120644	-0.362058	0.142413	1.20166	-0.749622		2	5.58876		4.81802	4.05785	5.02949	6.00236	5.89355	7.01062	7.51714	8.90003	9.07442	7.62929	5.83593	4.90375	5.30031	6.23867	5.69388	3.81815	2.64878	4.48744	7.99561	9.09843	8.75077	8.46034	10.5641	10.4562	8.89356	7.55612	7.8664	7.17602	5.45066	5.85382	5.37382	5.43116	6.86001	6.20048	5.12884	5.78109	6.28946	5.07844
		-0.681946	-0.909812	-0.377619	0.123677	-0.73366	-0.787423		2	4.059		6.9115	6.25557	6.68932	7.44297	7.31951	6.07154	5.83478	7.23174	7.27788	7.59412	8.06859	7.57531	7.67349	5.96872	5.36582	6.01338	7.09846	8.89372	9.67899	8.18304	6.47088	7.23724	7.99364	8.61974	9.48746	7.7843	6.01257	4.97488	4.95886	5.55808	5.42917	5.15126	6.69467	6.84563	7.90053	9.67465	11.7265	14.2721
		-0.163584	-1.31268	0.386107	1.07055	-2.29348	-1.46275		2	6.87506		4.92447	4.97747	5.1866	7.06644	9.1164	7.50513	5.2203	6.20941	6.95411	9.56431	10.1451	8.0198	7.67388	6.29836	7.53323	11.461	11.6425	9.41535	7.24568	5.10483	5.44247	9.2765	9.31527	9.55146	10.9453	8.3883	5.80249	5.31561	6.77584	8.36841	7.82065	7.68625	8.39623	9.37308	11.975	14.2446	18.0189	24.6583
		-0.367661	-0.643016	-0.0928715	0.115612	-2.04808	-3.15403		2	12.1576		3.21269	3.14561	2.99031	3.77616	6.77127	6.72278	4.94881	5.23609	5.24909	6.32469	7.35	7.58534	8.53549	7.05748	6.39065	9.06613	9.36696	7.88173	6.23343	5.63277	4.15324	5.90526	6.52962	8.99846	10.2628	8.07161	8.31512	8.68175	9.61413	8.89475	6.98715	5.94978	7.53024	8.6565	9.41194	9.94516	12.0201	13.7163
		0.303254	-0.399246	-0.168705	0.73201	-1.17214	-2.74745		2	3.5319		6.53157	6.11377	4.8833	4.84869	5.53049	5.91275	6.00059	5.47387	3.31786	2.78775	3.69456	4.91452	5.626	4.78648	4.97578	9.42859	9.74444	9.57457	7.4919	5.12072	3.22346	3.27468	5.72991	9.16635	10.1971	9.42187	12.4796	14.8989	13.4909	9.93325	6.49751	8.23686	13.8319	17.1709	13.9713	12.3196	12.9344	10.4259
		0.322871	-0.334665	-0.58319	0.46733	-0.630334	-2.93732		2	10.186		11.3655	10.1256	8.81386	9.32551	6.98823	5.67729	7.39716	7.49431	3.61162	1.58266	1.6306	1.99726	2.95895	4.60328	8.7881	12.0177	10.877	10.6452	9.20881	5.61903	3.8189	5.70979	7.48254	9.37789	10.6851	9.96175	11.4604	13.3097	12.3982	9.67955	6.71188	6.3098	9.36014	10.8445	7.82613	5.79061	6.66034	5.77974
		-0.0625984	-0.979701	-0.878545	-0.0469355	-1.58819	-3.42171		2	38.8041		4.85561	5.04071	7.11789	10.5652	8.8085	4.36734	5.36941	6.62026	4.21727	2.6138	1.78868	1.06643	1.75676	5.01185	7.54817	8.84121	6.59629	6.94962	6.81502	4.25303	5.44267	9.89214	10.8135	8.08816	8.71748	11.006	11.4342	11.9117	12.8226	10.237	6.24771	5.39281	5.49014	5.05732	4.72752	4.10453	2.21186	2.39963
		-0.140226	-0.9806	-0.50894	-0.510472	-1.88557	-2.97799		2	22.309		3.8725	4.38068	5.16529	7.9976	8.07967	5.51881	5.39864	6.02593	4.40248	3.47447	3.13722	2.16344	3.17761	5.99331	6.95199	5.57337	5.63974	5.64687	5.19398	4.46978	6.9246	14.5732	17.535	13.2617	9.93224	12.0092	13.1205	14.7625	17.5588	14.7684	8.72614	8.27582	7.87955	5.90791	7.55452	7.37416	4.33677	3.76607
		-0.439067	-0.96194	-0.735298	-0.498489	-1.39933	-3.03724		2	11.7039		3.4472	5.20167	6.16528	6.41427	6.95108	6.27252	6.16749	5.29811	4.20103	5.04466	5.15991	4.17093	4.99399	7.08863	5.4973	4.67979	5.26365	6.16024	6.4076	6.36698	6.42332	9.46907	12.2355	10.5599	7.2339	7.92889	8.6658	7.28497	7.79375	5.91721	4.70825	7.9803	8.14211	4.71541	4.96157	6.20196	6.92844	9.5129
		-0.3332	-0.979532	-0.103298	-0.118951	-1.83877	-3.25758		2	30.1408		3.0364	4.13215	3.84553	2.99512	3.47816	5.10885	5.99894	5.27968	5.30795	6.69816	6.71747	4.9765	5.27466	6.21714	4.84505	5.20853	6.85105	8.54051	8.46241	8.71374	9.30202	8.78919	6.36981	5.61201	4.53738	5.85895	6.08522	4.30896	3.12442	3.92747	4.24814	5.63193	5.61768	3.66768	3.78682	5.86998	8.01995	9.17354
		0.126678	-1.22828	-0.725215	0.42575	-2.28502	-3.47094		2	11.8188		5.43008	5.57898	5.1561	4.09657	3.9922	4.00925	3.93883	4.34825	4.95956	5.99619	6.35239	5.33557	4.5325	4.60232	4.87711	8.81335	11.5882	10.7907	9.76514	8.03592	8.85318	9.48721	7.66703	6.76121	6.73451	9.31868	9.35116	6.3906	7.60778	11.4011	10.587	6.59784	5.25514	3.83444	6.92966	16.4796	16.7077	11.3865
		-0.766743	-0.965946	-0.0484912	0.55293	-1.30869	-3.10101		2	13.6786		5.62762	7.57488	9.71291	9.21386	7.20746	5.22769	4.90221	6.50229	6.77272	6.20812	6.94766	5.79552	4.89414	4.13162	5.75312	10.8941	13.657	12.1401	10.4166	7.52749	5.91749	6.71922	7.90623	8.11182	7.42444	11.1585	13.1087	8.76954	8.04473	12.4917	12.5739	9.42771	8.01952	7.63952	15.8633	29.3049	27.0263	16.8227
		-0.669736	-0.172103	0.359485	0.373918	-0.995446	-3.25009		2	10.1386		3.35925	4.91673	7.21778	7.54048	6.80522	5.99996	6.0695	7.33697	8.24504	10.1933	11.4937	8.86007	6.22509	6.32276	6.7689	6.0953	5.52044	4.45157	5.78078	5.60083	6.88513	7.63265	6.78338	4.96978	4.85906	11.4679	17.6244	14.707	10.7316	11.9873	10.3419	8.2511	10.3795	13.7641	18.954	25.0686	21.2589	15.2838
		-0.488718	-0.459631	-0.13862	0.669722	-1.08197	-2.83221		2	13.4693		5.21243	6.01374	6.11836	6.63038	6.79397	6.02591	4.95603	4.63597	4.54144	6.03274	8.90891	8.81068	7.48515	6.22438	5.92169	3.93421	2.46423	3.40605	4.77038	5.44935	8.56803	11.1053	8.77876	4.56669	5.11847	8.60325	12.5642	13.1281	14.5779	17.1824	12.2542	7.86131	7.93919	11.616	15.4232	18.7681	21.3209	16.644
		-0.757146	-0.661532	-0.26671	-0.155268	-1.40872	-3.00419		2	13.7182		11.5031	13.5641	11.8283	8.88164	7.38422	4.86056	3.27148	4.23042	5.41524	6.70828	8.83729	10.2723	8.39064	5.40529	4.59344	5.55462	5.10826	5.2347	6.24974	6.54551	10.3081	14.2007	13.1702	11.1092	10.8011	12.1698	13.6479	15.8545	19.8396	22.7185	15.5018	8.57391	7.14551	10.1604	17.0213	27.1302	31.6398	21.328
		-0.572381	-0.776324	-0.644728	-0.584343	-1.53163	-2.53908		2	8.49544		11.2042	13.4569	11.1388	9.49985	9.89033	6.16079	3.21389	4.02024	7.23185	10.281	13.0155	13.2069	10.0225	7.06266	6.22155	6.7101	6.4785	4.68818	4.83734	6.88307	8.88684	9.59396	11.0454	13.7109	11.097	9.1589	8.05718	10.0563	16.1017	21.0263	15.5994	8.88457	6.50498	7.0799	9.20394	12.7146	15.2322	11.0371
		-0.67106	-0.444156	-1.11537	-0.518705	-1.33186	-2.07702		2	18.7616		8.27449	7.57817	6.78927	9.95143	12.2552	8.42986	4.90525	7.56135	9.574	8.36121	7.43323	6.66946	6.39257	7.80685	8.17059	9.02369	9.9059	6.98074	4.91818	5.06651	5.36034	6.05926	11.1278	17.0625	12.2063	8.03983	6.69935	7.88344	11.0245	11.7886	9.53696	6.31274	9.00356	10.4689	8.75539	12.872	10.3336	7.82727
		-1.03713	-0.550733	-1.30546	-0.456299	-0.0996463	-1.94621		2	9.10538		11.9148	9.23007	10.3215	13.3571	14.1234	10.9145	9.94347	13.6832	16.2805	12.0225	6.17732	3.28389	3.61726	5.66356	6.22922	6.16353	7.24513	5.61007	5.66983	6.34656	5.41016	4.90293	7.26208	12.2239	11.7101	11.8393	10.7576	10.8487	10.933	16.2289	17.0441	14.7425	22.0933	27.0622	23.4536	21.362	15.4667	8.98946
		-0.959627	-0.497155	-0.859014	0.225942	0.332483	-2.23376		2	2.97921		10.1962	8.16253	9.32905	12.6048	12.6897	12.9496	9.41814	10.2661	12.6827	10.4981	6.12881	3.82278	4.01224	5.08	5.14236	4.93745	6.01466	8.34665	9.80832	9.40052	8.41007	6.92575	6.04776	6.56252	8.32679	12.0939	13.7303	15.0614	20.3477	34.7697	34.7868	22.1676	22.737	28.8821	21.986	20.2636	20.9378	19.6444
		-0.666089	-0.536196	-1.19445	0.720515	0.860136	-1.98734		2	2.29599		9.38707	6.96034	9.43713	16.0751	20.2227	20.2011	13.1876	7.87587	9.38571	11.5694	9.38219	8.11275	8.55392	7.05009	4.99641	5.4392	11.3759	18.9813	15.9699	9.99355	7.72014	6.69103	6.79577	6.61318	7.61128	9.54537	10.8614	13.8357	18.9745	28.2521	24.7712	16.6415	16.9168	20.3684	16.3526	15.2691	27.1365	30.1857
		-0.0187594	-0.0784567	-0.781784	1.26087	-1.06709	-1.74757		2	4.28011		10.3165	8.74901	7.39943	13.2738	16.4097	17.3036	13.7117	8.75665	9.73819	13.459	13.2132	11.9213	13.7218	12.5585	8.45544	8.29816	14.3609	21.8167	18.3807	12.9106	11.5211	7.0539	5.12758	4.48399	6.17705	8.02962	8.25655	12.6402	17.5249	21.0811	22.1396	21.4686	14.6787	14.2616	14.7796	16.1606	16.5032	18.7162
		-0.403738	0.0415675	-0.595221	0.239127	-1.08128	-1.96315		2	3.77735		12.1121	13.0694	11.9821	9.88278	8.38148	8.48879	9.65909	8.39184	8.438	10.9473	10.4861	9.89537	10.9813	10.5728	8.87011	9.02262	10.1801	11.2716	9.07163	9.13729	10.0347	6.85264	4.98544	6.5984	11.0713	15.071	13.5212	16.6553	22.6876	23.0084	24.8758	24.534	12.9933	7.52354	15.5507	24.9116	21.2674	15.0027
		-0.705333	0.453254	-0.191681	-0.194532	0.394449	-2.384		2	9.1556		6.17784	10.9804	13.1223	10.0622	5.65612	4.79148	5.98763	7.71291	11.652	12.9457	13.2678	11.3655	8.58975	5.97065	5.9949	10.303	11.9056	9.59687	6.83349	4.89464	4.74003	3.33724	4.89054	10.904	21.5583	26.2901	19.5528	17.2198	22.2859	22.3875	18.7231	14.9948	7.37006	5.96721	11.8961	20.7755	16.9615	9.09272
		0.102904	0.616627	-0.0648206	0.0124265	-0.291825	-2.22947		2	14.3251		3.07733	4.71067	8.64403	6.75337	4.58502	4.8748	6.06141	7.66357	10.716	13.5206	13.4414	10.7406	9.0825	6.48005	6.74321	9.18112	9.40693	7.76282	7.39646	7.09217	4.95637	3.74195	5.01604	8.87862	14.0246	16.6716	14.4767	13.0518	12.9444	12.5105	11.07	8.03209	5.72315	7.15574	8.85296	10.4891	8.47114	5.84238
		-0.861428	0.414707	-0.497882	-0.257132	0.0661577	-2.79709		2	11.7316		3.71276	4.55807	6.71096	7.57984	6.51819	5.02577	3.96735	4.20755	7.80324	13.3547	14.3111	9.32475	8.13581	9.05	10.7705	11.6213	7.96509	6.47406	9.12307	10.8827	8.92575	6.9255	7.71835	7.75348	7.3399	7.61243	10.3149	10.994	7.90998	8.53625	10.8694	10.6931	8.26694	6.95654	5.92077	5.09562	5.01098	7.63099
		-0.173453	0.12397	-0.15596	-0.159209	0.604797	-2.13006		2	4.5715		4.62099	5.10319	7.05396	9.91287	11.7834	7.83734	3.47535	2.98981	4.67302	8.18773	8.64832	5.12122	4.75391	4.79694	8.04745	11.0971	8.03259	4.56734	4.79763	6.20861	6.15922	7.22719	8.63154	7.1019	4.98593	5.79265	8.19049	8.86027	6.75573	8.38277	8.76192	7.25705	7.82105	6.88471	6.24464	7.13427	8.6217	11.3249
		-0.196162	0.159872	-0.448971	-0.148592	-0.591065	-1.96915		2	6.04034		3.53976	3.78411	5.94766	10.2541	13.0262	9.43475	4.94881	5.05771	6.18397	5.20245	4.18766	3.23273	3.25526	3.94508	6.3367	10.1697	8.48593	4.20229	3.39767	5.54501	6.33744	7.10559	8.8964	7.88541	6.53843	7.71988	10.1598	11.4196	11.9669	14.7533	13.0157	8.4289	8.70475	9.98752	10.5213	11.6321	15.359	17.9806
		-1.06085	0.578874	-0.655836	0.563041	-2.34694	-1.90444		2	15.4664		3.1015	3.66778	6.62644	8.85367	8.14372	5.89557	4.46892	4.50026	4.93631	4.21385	3.35891	3.896	7.45791	8.35365	7.3974	7.47063	5.69316	3.68196	4.31072	7.93241	10.4518	10.0779	9.79096	8.74298	6.2887	4.59937	4.29796	5.39153	6.6003	10.9568	12.5937	8.95672	8.55197	10.7369	11.3368	10.6863	10.5131	10.1248
		-0.829612	-0.00342061	0.275469	1.57511	-1.79775	-1.99907		2	14.5506		4.68752	3.77589	6.6069	8.37114	5.45036	2.80523	2.24063	2.38625	4.47031	5.13221	4.35157	6.43198	11.8124	11.538	7.64046	4.81175	4.84554	5.91411	6.08287	10.225	12.8014	11.0766	8.80724	7.33321	6.69977	5.1077	3.05722	3.26721	5.27489	9.04531	12.4825	10.009	7.12801	8.19936	10.5071	13.0968	12.8579	8.91402
		-0.158487	0.557176	-0.238758	0.63794	-0.992786	-1.8565		2	14.035		5.73036	3.08455	3.29799	4.53076	3.97874	3.37676	2.7487	2.34115	4.6566	6.52133	6.0508	8.16635	12.7186	10.7267	7.26735	6.02354	7.82519	10.8813	9.77864	8.98408	8.59353	6.05183	4.37844	5.00579	6.96564	7.80514	5.71059	4.09726	4.7042	6.7473	8.50387	7.18722	7.2655	8.47359	8.1035	11.7526	12.481	8.76768
		-0.301119	0.624088	0.0644369	0.96431	-0.881814	-1.61143		2	5.34802		5.12512	2.71724	2.32244	3.41145	5.64892	8.22051	7.70379	4.05904	3.6914	4.21096	4.55415	8.42263	11.5825	8.28352	5.20303	4.25144	5.62581	7.61857	6.27386	5.1609	4.44417	4.68928	5.92697	6.79521	6.15952	5.71785	5.99786	6.80905	7.47595	8.41792	8.83578	8.89593	15.3168	17.9353	12.95	11.7212	11.698	8.64922
		-0.543482	0.960471	0.362549	1.11705	0.225896	-1.574		2	3.37526		10.0579	7.88216	5.4575	4.51784	6.84255	12.1996	14.3533	8.80016	4.08441	3.60853	6.11859	11.9339	12.344	7.78442	5.41435	5.24328	5.42924	8.39345	9.78133	7.75909	5.98355	5.8811	7.88417	10.5296	10.9376	8.2445	10.0869	13.9715	15.667	15.5477	15.3198	16.8586	18.9889	16.0194	11.7172	13.8754	16.5045	13.1499
		-0.83017	0.723001	0.655019	-0.295325	-0.346164	-1.64596		2	3.49738		9.93331	9.96064	8.56996	6.19012	6.34843	11.9809	16.0177	10.9875	5.10229	4.25107	9.35208	15.8281	15.2655	11.578	10.5068	10.1477	10.0586	15.0157	20.794	17.5737	9.79654	4.99604	4.34233	10.146	17.3118	16.4337	16.5634	18.8805	18.4591	14.1584	17.6106	27.1368	28.7414	20.816	19.007	18.8	22.0956	17.008
		-0.996201	0.627813	0.459116	-0.109368	-0.670182	-0.968321		2	6.22364		5.54436	7.72698	8.22556	7.27108	5.91882	7.2045	8.79769	7.93833	6.56139	8.51773	16.7159	23.7532	18.847	13.489	10.8434	10.2512	8.80905	10.3977	16.1027	14.9895	8.55211	4.08631	3.64859	7.66359	13.2972	11.4262	9.14759	9.51076	10.0064	7.2495	10.4098	20.6308	25.5067	26.9458	32.168	30.9904	26.0767	18.029
		-0.605975	0.397014	0.777152	-0.42092	-1.21973	-0.845809		2	18.5221		7.31297	8.93215	10.2383	10.1913	6.55207	4.25072	4.47585	6.37061	8.16341	11.5107	21.1307	24.2849	15.8537	9.68682	10.6553	13.087	11.1508	7.65158	8.84759	10.3917	7.90505	6.20458	6.24288	5.84035	7.019	6.71701	6.47244	5.32694	6.26794	5.3832	6.91628	12.9695	16.8833	17.8755	24.7372	25.8978	23.3655	15.736
		-0.450105	0.112455	-0.0432882	-0.0261632	-1.63403	-1.04259		2	17.0619		7.18014	9.15901	11.3659	11.6332	6.59057	2.73416	3.433	6.82004	8.28887	7.71835	10.2165	10.7765	7.18935	5.69946	6.37799	7.71287	7.57881	7.32942	9.79109	11.183	9.53841	7.49325	8.18221	7.73337	7.63745	9.99243	9.85701	7.93436	8.61619	7.70214	6.53117	7.21057	9.03198	9.79065	15.6933	23.0168	25.3867	24.3643
		-0.779144	0.549424	-1.16823	0.608577	-1.99915	-0.882552		2	26.4306		4.80521	5.58413	7.82526	8.23732	4.65065	2.97773	5.42812	10.3117	11.381	7.7074	4.19325	4.08163	7.56367	6.78714	4.75587	4.46793	4.63189	6.25889	9.15207	8.23132	6.17859	7.18712	8.34413	8.31089	8.73237	11.8858	14.2198	13.0134	12.4182	8.47529	6.88135	9.43469	9.97611	10.8282	13.0125	15.3296	19.3252	17.6507
		-0.216131	0.840518	-0.84575	0.143933	-1.35803	-0.93083		3	8.6543		7.322	7.2537	8.50975	7.91659	5.60421	3.28015	5.55168	11.3954	13.626	9.13614	4.94805	5.67633	10.3414	10.0324	7.28615	6.06529	5.78197	7.57342	10.2405	7.64442	7.0715	10.1731	11.1153	8.83995	10.0517	17.4832	24.8463	25.6454	21.0604	10.7853	9.95559	14.8538	16.534	17.0332	16.1141	15.4334	17.9221	14.6215
		0.368714	0.581605	0.671303	-0.42298	0.888919	-0.864504		3	3.8285		13.3026	12.6586	13.9962	13.3975	10.3793	6.22689	4.82002	6.55557	7.02031	5.35001	4.83204	6.48767	9.22561	7.95719	6.46589	6.23631	6.9411	6.87948	8.15466	6.75766	7.62249	13.7347	16.4629	13.4577	9.91451	12.8797	19.0213	23.208	20.6248	10.0836	6.52111	8.21244	9.31732	15.0111	18.4811	16.9089	17.7433	14.8389
		-0.0424156	0.394988	0.549677	-0.313517	-0.42724	-1.34216		3	7.01781		7.19154	7.97882	9.27132	8.08238	8.18203	8.97012	8.24203	7.05346	6.04917	5.77482	5.95604	7.42518	8.9478	9.50917	9.40925	9.42613	9.79559	7.96637	8.59684	9.56132	11.5498	18.3791	24.8566	18.8572	10.5091	7.34559	11.7511	19.4213	17.5337	11.0761	13.0436	13.9913	12.1362	16.7062	19.4223	16.9077	16.8568	16.6435
		-0.499712	-0.235871	-0.055917	0.28808	-0.864268	-1.41844		3	3.31535		5.73331	7.70546	9.07958	7.26485	9.11211	12.7156	11.5177	10.1836	11.7699	11.823	8.67134	6.46932	8.48459	12.1465	13.9108	14.2683	14.0772	12.1376	12.5409	12.8241	14.9158	24.8375	33.4998	27.4315	17.2114	12.2522	17.573	20.9476	16.1039	14.2355	22.7084	25.2667	18.1083	16.1574	18.5628	17.4448	19.071	22.1131
		-0.127193	-0.387969	-0.0329565	0.481001	0.96711	-1.01693		3	2.55325		5.59216	7.24687	8.78212	8.32026	9.73394	12.1032	9.55841	12.0496	19.8969	20.2105	10.4404	5.5805	6.615	9.5674	10.9415	10.8925	10.9848	9.6509	10.2591	12.3434	15.1395	19.6281	22.2916	17.2613	14.0607	17.4099	24.3525	22.2607	12.5546	10.9746	16.564	18.3636	12.6188	14.2322	25.0522	25.6168	20.3288	18.2049
		0.223034	-0.953364	-0.287276	0.697738	0.247313	-1.08519		3	5.28993		4.79766	5.39355	4.79416	4.0228	6.93789	10.9044	9.01258	10.3515	19.9153	21.7172	11.8431	6.00053	6.68627	8.88937	9.82488	10.0431	7.88369	6.27048	6.07254	9.30039	13.4682	10.6964	9.9375	10.0459	10.1598	12.29	18.7981	14.3341	9.65162	10.7525	17.0303	23.7615	18.3238	20.912	34.1229	36.7782	30.3704	22.9709
		0.146032	-0.192995	0.974796	1.0366	0.302382	-1.29963		3	14.9144		5.76018	7.01249	4.69375	2.79495	4.42816	9.5277	8.87736	6.46203	9.56051	12.4737	12.4783	11.6157	8.94118	6.73775	7.08332	9.1199	9.44682	7.85478	7.18051	12.0018	17.6017	12.8789	7.89595	8.0024	7.04642	8.44431	13.0715	14.5013	14.4526	16.2226	24.1982	30.678	23.2394	18.2138	23.4315	26.4415	24.4103	23.7108
		-0.300861	-0.245695	1.05907	0.806917	-0.316004	-0.87938		3	9.60963		7.91008	8.49268	8.16798	8.01539	6.42674	7.36258	7.9914	6.95347	7.02244	7.9118	11.8409	14.4714	11.8368	8.43989	8.08802	11.8358	13.0314	11.4639	9.82074	12.5017	18.2367	13.2039	7.90131	6.20988	5.6479	8.08991	16.2709	21.5448	20.1809	13.3178	11.8831	17.3348	15.1418	13.9916	15.8493	16.7339	15.1566	19.4802
		0.292403	-0.353153	0.690941	0.0097836	-0.882688	-0.694059		3	4.75991		8.97404	8.31738	11.0282	14.2607	11.2863	7.53989	7.59186	10.3551	11.4248	6.8518	6.05914	7.99704	8.76206	7.04704	7.11488	10.823	14.4113	14.191	13.3158	17.413	23.9778	21.1097	13.118	8.06236	7.1887	9.0142	12.5246	14.5762	13.0386	7.15278	6.47409	10.942	15.2531	16.2598	15.0146	15.5868	13.0747	16.2951
		-0.435835	-0.0162408	1.02634	0.184189	-0.736463	-1.24525		3	4.84943		9.69667	5.34398	7.24661	11.5596	10.7031	9.54573	12.9423	20.0168	18.1461	10.718	6.19494	6.67985	10.7049	11.1083	12.067	13.6478	15.0545	14.7728	15.8199	21.053	24.073	20.7106	12.3346	7.47894	8.91613	10.712	10.9134	10.7654	11.9208	11.6284	8.42649	12.0753	17.7753	17.8126	13.2406	9.51364	8.56758	10.1917
		-0.111488	-0.342746	1.08611	-0.215359	-1.49099	-1.28252		3	5.01444		21.9927	10.9196	7.05767	10.1999	16.7259	18.5917	22.7345	28.6423	25.1815	17.7515	14.8125	13.1926	16.0199	16.6572	16.4186	13.627	11.2723	12.6022	16.5124	19.6839	17.2019	12.889	8.1321	6.51742	13.5455	23.0036	30.7912	34.0228	27.4094	21.314	16.6945	14.5559	15.4048	15.3863	15.2755	12.2883	12.1913	14.4335
		-0.0427209	-0.688633	0.18878	-0.612569	-2.24046	-1.60277		3	5.19828		24.4458	13.2544	8.33553	14.0078	21.8812	19.3766	13.9541	16.3972	16.0691	14.8565	14.4441	12.4502	11.0788	9.19594	10.1433	9.26117	8.37436	10.1105	12.8496	15.1562	11.2569	7.57884	4.72373	5.7357	13.1991	28.2298	47.7725	54.7281	36.5359	19.8554	16.9268	18.7893	16.1668	15.1475	18.0633	18.0867	18.8123	20.0426
		-0.263229	-0.647403	-0.352046	-1.17454	-0.836029	-1.11751		3	8.15327		8.59372	6.22176	6.74897	10.7846	15.4959	12.0012	6.24535	4.75522	7.22768	10.6286	12.6656	11.4138	8.51316	6.85437	8.04235	9.20871	8.35557	7.44711	6.57844	8.45391	8.22275	5.24292	5.94616	6.84462	7.5261	10.7609	17.8263	24.6919	19.0461	13.0763	16.376	17.349	13.0351	7.8414	8.92862	11.1024	15.2042	15.6964
		0.251891	-0.489028	0.209457	-0.308937	-0.423286	-0.986602		3	9.53153		4.19591	5.40847	7.3677	8.23656	10.0907	11.3189	9.07583	4.36988	5.82224	9.34192	9.35462	9.13149	7.38085	6.46372	6.09689	6.59028	7.58775	8.5559	8.07641	9.52253	9.63369	7.20982	8.16772	10.3246	9.07774	7.8533	9.32906	13.6217	14.0085	11.3477	11.6594	13.2453	9.61994	5.04634	4.02478	5.88875	10.9721	15.8322
		-0.0194366	-1.27366	0.961861	0.345696	-0.433235	-1.24491		3	12.3348		5.13177	5.46195	6.84831	7.71592	9.34566	11.0819	9.41195	5.59578	6.79502	7.46268	7.08604	9.09238	7.5137	5.74984	6.74947	6.72375	8.09519	9.95899	8.23366	7.33381	7.8418	6.40302	9.15147	11.3716	9.77563	7.37871	10.0539	13.8339	12.7646	10.7174	14.5552	18.7862	15.4636	10.0812	7.49437	8.3375	14.5034	19.9093
		0.25029	-1.30817	0.401198	0.124528	-0.195618	-1.18653		3	5.64016		5.7026	5.98221	7.10098	8.24817	9.28475	10.9544	10.4613	7.82388	7.85927	6.92939	5.43019	7.23322	6.17516	8.45275	12.9386	10.8013	6.7297	6.36869	5.65253	6.85133	7.46948	7.22983	9.40609	11.6822	10.5133	8.10844	6.41821	9.63947	12.7388	17.2005	20.5576	23.2753	19.1947	16.244	13.7984	9.68495	12.2274	17.2604
		-0.138223	-0.862192	-0.730559	-0.755148	0.0547294	-1.37776		3	2.91841		10.7388	11.378	11.8335	12.3086	12.6099	13.041	11.1661	7.21358	7.46849	9.56702	9.00281	6.98539	5.44611	8.49745	15.9427	13.2654	7.07462	5.9518	8.53113	9.5721	8.35384	11.6078	20.4665	19.0208	17.7994	14.5111	9.24081	11.105	21.2982	29.5222	27.4621	24.4712	19.3259	19.3829	16.4213	14.5395	19.3032	22.7361
		0.10199	-0.656464	0.361136	-0.943432	-0.0599056	-1.3274		3	3.3473		10.9501	16.8996	16.146	10.1489	7.04276	7.39396	7.47833	8.0035	11.8709	15.4559	12.5807	8.49274	5.09081	9.06249	16.7187	17.2917	12.0494	11.7127	11.3661	8.7084	8.33987	19.2422	28.7201	22.6453	17.9361	17.1906	11.3656	11.4117	25.9503	42.9587	33.7448	24.7954	21.1408	17.8124	12.8573	12.1893	20.2923	25.5301
		0.476954	-0.968638	-0.329166	-0.763471	-0.0207735	-1.54853		3	3.52581		17.5307	26.6303	24.9857	12.5534	5.94847	5.42128	7.4948	14.8363	24.0263	26.4466	20.5428	11.4713	7.23362	9.08811	12.0908	12.2678	14.0201	16.4748	13.0039	7.67239	8.75036	15.3829	20.0605	16.057	17.3302	18.832	14.7697	13.012	30.0322	56.4592	51.851	33.2883	24.815	18.7233	12.7183	13.4109	19.451	24.8727
		0.810529	-0.605017	-0.195249	-0.572182	-0.310736	-1.40838		3	4.08018		10.1994	13.7358	12.6202	7.16373	6.26092	6.38281	5.58155	7.9715	12.4296	14.639	12.0013	8.42025	9.46352	13.777	12.0787	8.90988	9.84817	11.5647	8.70861	4.47039	3.63755	5.59629	6.13676	7.64123	11.4252	13.1774	13.6902	12.8077	16.921	35.5456	35.3915	19.3741	11.3733	10.1321	13.2959	15.4617	15.1407	15.6702
		-0.28256	-0.681153	0.0633554	-0.859756	-0.900538	-1.77479		3	6.05284		6.58494	5.39112	4.44765	4.71997	7.26018	8.93754	6.51222	4.44907	4.33427	5.15352	5.87574	6.12501	9.81761	13.1358	11.9015	8.71138	8.08042	9.90444	11.1784	8.17072	6.30302	5.95099	7.60194	10.3858	9.79156	9.05807	10.8517	16.7273	15.2425	18.844	20.7987	10.9785	7.3522	10.9744	18.9182	22.9733	21.3248	19.0324
		-0.384451	-1.0816	-1.13474	-0.461555	-0.742609	-1.39367		3	5.66028		6.88579	5.82864	3.82017	3.22169	4.98842	7.01031	7.19136	7.1593	4.91813	5.02623	5.34131	4.57401	4.82029	5.72188	7.65845	7.01944	7.66637	11.6656	14.0929	11.5417	11.1278	13.0794	17.9573	19.3096	12.2148	7.11959	11.0908	19.3532	16.6931	12.7061	14.0436	14.3999	12.0519	10.6457	12.4904	12.5121	14.8384	20.9864
		-0.447796	-1.35975	-0.627529	-1.3868	-0.754099	-1.83291		3	4.16339		8.37587	8.04217	6.27698	3.86049	3.23991	4.32413	7.85647	10.6223	9.18383	8.91793	9.93124	7.959	4.61423	6.90399	9.78724	7.68506	7.60857	8.69957	8.81625	6.79937	8.88513	9.51971	13.1231	14.8238	7.81147	5.90852	8.23144	13.2183	11.0404	9.75687	11.0481	13.0453	9.845	7.70426	8.26124	7.33618	8.75847	18.7799
		-0.612145	-1.47463	-0.279679	-1.44452	-1.01262	-1.89998		3	6.07527		8.00318	7.72308	6.70618	5.42448	5.1483	4.57735	4.11703	4.86983	4.5784	5.79418	8.30821	9.10316	9.1265	12.5903	13.2626	10.1625	10.0162	10.1882	9.29339	8.45116	9.3024	10.5856	13.619	12.8767	6.45961	5.46506	6.3536	8.03813	9.97076	12.4161	15.164	15.5102	9.08968	6.7115	10.9138	15.2201	15.2663	21.8193
		-0.430918	-1.4115	-0.272245	-1.16455	-1.15443	-1.6456		3	4.33422		4.95133	4.27717	4.70007	4.80705	7.00878	8.12624	5.108	3.71652	6.21959	6.98854	6.78116	9.13907	10.075	12.3722	11.6382	10.2916	9.00704	6.26446	7.36414	8.12151	9.12202	11.2351	13.4565	11.7993	8.06751	8.11395	7.95298	10.6137	14.0138	14.9917	14.2732	13.9116	8.4338	5.78265	11.1324	18.7471	18.554	20.6557
		0.231591	-1.17308	-0.637535	-0.177876	-0.30274	-1.38464		3	3.27054		6.24923	5.22379	5.21718	4.47562	5.91532	8.86121	11.0042	12.8351	12.3798	11.001	10.0825	11.4451	9.81206	9.10423	12.1062	18.1395	14.7965	8.76153	8.66514	8.97906	8.00767	8.66178	9.00509	11.3286	17.5942	16.4193	12.4096	16.6775	16.3299	12.32	12.1134	15.2378	16.0755	14.7407	12.7871	14.7949	16.9923	25.9163
		0.290461	-1.02586	-0.320864	-0.0651848	-0.296479	-1.72581		3	2.60096		11.8191	8.36774	7.265	6.31475	5.51277	11.0551	20.3419	22.3412	15.2596	11.3376	16.8622	20.4864	15.0304	9.87943	12.7282	21.6777	19.2818	12.3243	9.86715	10.032	13.9401	22.0223	22.3529	20.6052	26.5292	21.864	17.2631	20.638	18.302	16.5662	25.4864	23.59	22.3528	24.2954	20.2894	15.6576	19.39	32.0928
		0.42862	-0.902108	-1.03594	-0.894373	0.37586	-1.62054		3	2.04626		6.22671	4.40295	6.31538	9.53193	11.1202	13.842	17.4256	15.8589	10.4442	13.2657	18.2179	17.3435	12.5687	10.8234	11.3397	14.6763	11.9903	8.00323	7.49699	11.5595	24.7365	44.2807	44.1692	26.5682	17.8494	14.7247	15.7372	17.2122	18.0768	31.9733	46.483	33.0828	17.9238	18.7967	22.4387	20.9412	15.7628	28.1404
		-0.895847	-0.806017	0.209562	-0.989331	-0.487567	-1.37733		3	1.67071		2.97466	2.17677	3.27976	5.71513	7.10657	8.08047	8.95961	8.17582	8.51876	10.3238	10.4696	6.21216	5.1903	6.97737	6.69687	7.64677	6.87968	5.77725	6.15329	8.2836	11.6478	19.1403	19.1216	10.3672	9.29107	15.5976	20.086	16.7574	14.6745	18.9866	25.5218	15.2973	9.29509	12.7949	23.6636	31.1827	21.9874	17.8106
		-0.842918	-1.60697	0.797984	-1.33468	-0.447637	-1.68674		3	2.92141		4.32164	5.38619	3.96455	3.44935	4.56012	5.33203	6.1321	8.26829	6.95549	5.51882	4.72269	3.57561	3.43751	4.19374	5.20761	8.23038	9.07968	6.69581	6.45906	7.09801	7.63169	9.5726	10.5472	6.54497	5.93781	8.90324	12.3696	10.9607	9.96725	9.39552	10.3623	8.4269	6.75758	8.55752	18.0589	26.2892	19.0409	13.9809
		-0.624433	-1.22046	1.04465	-1.01811	-0.0206678	-2.049		3	4.12397		10.4161	12.4511	10.0576	5.60699	6.20676	9.5398	11.9477	13.7028	11.9237	7.6393	7.56526	7.32594	6.20492	5.93413	7.64522	11.6394	12.7993	11.1494	10.2065	9.426	10.2512	16.136	18.6098	11.7496	6.3274	6.02223	7.66868	11.3895	15.145	15.6044	18.0851	14.9748	7.28917	7.46514	12.329	15.5484	11.3329	9.00441
		-0.928676	-0.890235	0.534067	-1.08826	0.0691846	-2.31012		2	9.1058		6.58154	9.08978	9.05168	7.16914	6.6299	9.72219	9.90281	8.87841	8.89274	8.92815	9.15793	6.6646	4.30274	4.73122	5.84789	7.32744	8.43558	8.44176	8.56548	8.22874	6.99534	8.24105	10.3063	7.84339	7.51384	7.43	8.59156	14.9077	22.7037	24.4265	25.0422	19.5284	9.57095	11.8453	17.2889	17.559	18.4154	18.591
		-1.19562	-0.508319	0.0493006	-0.362148	-0.107114	-1.91707		2	12.7156		3.45949	3.72174	5.92861	7.06226	5.90557	6.75025	5.97361	3.79674	4.77921	6.43577	6.6842	4.55009	3.60827	5.51254	6.80164	6.81871	8.31931	8.55325	6.69459	5.85273	4.31798	3.63587	4.86051	6.35758	5.58682	3.99273	5.72405	12.1478	19.5952	22.1923	23.6784	18.4067	9.26114	10.5303	13.614	15.1517	19.8152	22.3194
		-0.806844	-0.309327	-0.304727	-0.570643	-1.19638	-1.29358		2	15.9471		4.05385	3.19102	3.1223	4.12279	3.94131	4.89964	4.95776	3.32787	3.88857	5.38078	6.4482	6.92453	6.11054	7.50982	7.09295	5.58982	6.43875	6.34034	3.81513	3.12905	2.92429	3.00426	5.28807	6.90437	5.62972	3.80043	3.24718	5.19053	8.06786	12.0931	13.3145	10.2683	6.24326	6.72958	8.18475	9.27308	11.4154	13.2524
		-0.871359	-0.882461	0.577972	-0.570266	0.916585	-0.345339		2	16.9546		5.20554	4.22648	3.61258	3.10457	3.1801	4.66529	4.73086	4.28053	4.36022	4.10482	3.68491	4.78288	5.98279	9.11436	9.47877	6.49106	5.45894	4.40067	2.5776	3.00951	5.74201	6.56162	5.03186	4.6202	5.93952	8.05985	6.62217	5.02577	4.92545	6.90766	6.47969	4.88175	5.64692	6.13246	5.65062	9.03989	10.8624	7.9082
		-1.00778	-0.923789	0.197816	-0.51502	0.747206	-0.597439		2	9.93292		9.07281	8.60448	6.4839	5.38217	3.87829	3.78422	4.33469	4.4785	4.60469	4.47083	3.83944	3.65136	4.6063	8.0448	10.3655	8.56574	6.31364	4.8024	3.61743	6.14433	11.0814	11.606	8.26853	6.90074	9.07259	11.7813	9.62006	7.31206	6.2221	6.26748	6.77439	7.59257	9.34155	9.61429	9.97583	14.9652	19.6048	13.9712
		-0.835838	-0.349832	0.11415	-0.497921	-0.450094	-1.09015		2	6.39784		16.0506	14.7234	10.3378	7.00087	4.574	4.31036	5.42806	5.88065	6.10037	6.87781	6.27856	4.90873	6.86485	11.9194	11.2824	9.20535	7.98386	8.09954	6.67125	8.95567	11.5599	10.5725	11.5833	13.0691	12.3197	10.7225	9.3069	8.23365	7.46035	9.68616	13.2243	13.5979	11.4924	13.0893	12.4632	12.0343	15.3851	13.6706
		-0.448217	-0.513419	0.223761	-0.898045	-0.574927	-0.854418		2	6.31079		8.20312	9.0951	7.40666	7.35367	4.83633	5.03144	6.30027	7.58437	8.9038	10.0378	9.03691	8.7429	15.3632	20.1345	13.4019	6.02983	6.83615	9.50578	10.7276	13.807	13.8118	9.80741	8.96365	11.2119	12.673	14.2932	16.1142	15.1459	12.0792	11.1371	14.4443	14.4723	12.3577	15.2558	14.2736	7.38025	6.82043	9.24866
		-0.263644	-1.38171	-0.323499	-0.885893	0.277548	-0.738651		2	10.807		5.98237	7.04998	7.23956	8.05958	7.32702	7.22411	8.18667	7.84442	6.9159	8.09325	8.10663	11.1942	14.148	13.6281	6.91908	2.61358	3.70017	7.17407	8.51371	8.35826	7.32831	6.22468	8.49985	8.75304	8.20584	9.22898	13.9663	17.1155	14.1503	9.83936	10.4718	12.1824	12.4095	14.0124	11.7749	7.09157	7.65498	10.7289
		-0.373575	-1.47267	-0.41802	-0.375745	-0.103105	-0.642041		2	11.0194		10.4826	10.4234	7.29265	7.60468	8.90117	10.1335	11.0798	10.3792	8.79564	11.6056	13.6873	17.2464	15.4442	7.91557	4.47484	5.2432	6.45313	7.136	7.25958	4.23041	3.45273	7.74121	14.0889	16.2123	12.1763	9.93946	14.0369	16.8946	15.2919	10.6065	10.6522	12.9031	14.0178	12.6528	8.65923	6.39343	8.82895	11.8313
		0.0380682	-0.814136	-0.00168629	-0.569216	-1.04304	-0.593076		2	14.8762		7.84776	8.20753	7.68117	10.9281	15.0923	12.3512	10.9087	9.96464	8.30334	10.8801	9.97108	10.4326	9.25692	5.87029	6.69534	10.5402	11.728	9.17606	6.92261	4.92763	5.26953	6.91706	9.72356	13.4722	13.7032	11.4431	11.5744	15.4228	18.9953	16.8527	11.2038	6.92327	6.23699	5.99095	5.62664	7.81784	14.0635	14.8076
		-0.226141	-0.949008	-0.49489	-1.52821	-0.480484	-0.27398		2	13.0289		3.72303	4.70592	6.21106	11.8691	16.0764	13.9891	11.5546	7.77155	4.72195	6.25006	6.62553	6.4296	6.55149	5.6894	4.15182	5.62087	7.23215	5.99104	5.14292	5.45884	7.74371	9.22958	8.73031	10.1473	12.6774	10.5014	8.92528	10.3567	15.0238	14.7545	10.0318	6.30846	4.48019	3.99555	4.51409	8.97146	14.4483	12.5823
		-0.547242	-1.08741	0.161989	-1.19926	-0.103529	-0.404118		2	22.7655		5.05401	5.87397	6.23395	6.94114	10.404	13.6617	15.0851	9.09943	4.51082	4.37079	4.18842	3.86488	4.18724	4.95206	4.20292	3.68238	5.55942	6.44161	4.95599	7.10533	9.84668	10.1265	10.3726	12.152	15.5402	14.9489	11.1278	8.75834	7.79498	7.39673	7.26422	8.22659	7.83828	6.07871	4.93243	6.84904	11.6696	12.2375
		-0.217911	-0.948586	-1.08585	-0.746769	0.00235342	-0.268096		2	21.3314		6.36624	9.6137	8.15926	5.91214	7.6138	13.0386	14.6261	9.2139	6.18437	6.21882	5.81044	5.63359	6.92155	8.98912	10.3004	8.58302	10.7246	13.6988	11.0843	9.04032	9.86619	8.14405	6.07653	7.35037	12.7376	13.9567	11.1788	8.50095	5.90659	4.23044	5.77723	9.56865	10.9466	8.51806	5.98963	4.66543	9.06351	15.2871
		0.553681	-0.744455	-0.715404	-0.482808	-0.482111	-0.554496		2	6.49276		10.7852	12.7295	10.1024	8.3144	10.4182	11.6138	9.65817	6.06788	4.18162	3.40517	3.6603	6.37807	9.80426	12.9596	13.4916	9.67419	8.78588	12.2275	10.6885	7.53663	8.27657	9.6658	7.28678	6.84505	11.3373	11.6387	9.04229	7.05337	7.15609	5.56524	4.77069	8.48373	11.9544	11.7327	9.81001	7.31206	7.64571	12.4739
		0.044163	-0.733489	-0.334569	-0.704155	-1.0707	-0.902367		2	2.88369		9.30605	10.9143	9.60401	12.3868	14.6676	12.5203	9.36136	6.35002	5.74375	4.09	3.52	5.8196	9.46738	11.3439	11.6571	8.3185	6.26248	6.86292	7.38654	6.72267	8.11333	9.37868	8.749	7.10892	7.749	9.63025	11.6784	11.1996	11.9723	10.8271	6.79952	5.54246	7.19571	8.90503	11.6633	12.0149	10.7111	8.88086
		0.14951	-1.10188	-0.727927	-0.524084	-1.30203	-1.46864		2	3.11551		9.47774	10.9283	9.9434	11.0711	11.5595	12.2276	13.6938	14.2004	14.163	10.599	7.33559	6.09411	7.44147	9.35929	9.09584	7.61371	7.37133	8.67408	11.1199	12.9179	12.6843	11.0984	9.70725	8.31248	8.11483	11.733	15.8082	13.9192	12.8935	10.5453	6.79493	9.55988	10.4511	10.6293	10.3283	8.89825	8.37342	8.64245
		0.112121	-0.866618	-0.728688	-0.847215	-0.218491	-1.35059		2	6.92788		8.67723	10.7319	8.99549	7.92192	6.05532	6.25403	11.0636	15.3201	17.2675	14.0237	10.1827	6.15428	6.04487	8.26528	8.40438	7.03971	7.04394	5.84233	5.83599	6.8063	9.24276	8.85332	7.54367	7.01858	8.82369	10.7427	11.052	11.9685	15.8674	16.0317	14.5684	17.5432	17.5539	15.2177	12.7017	10.8708	11.4309	12.448
		0.371835	-1.07447	-1.27052	-0.798466	-0.522761	-1.20645		2	10.1825		10.0027	9.17306	6.14056	4.93901	3.59016	2.71434	4.16593	6.71103	7.99494	8.82378	8.98876	5.67686	5.22077	5.99547	6.97593	9.7249	9.63682	4.78256	2.93535	5.62476	8.38896	8.68654	6.44041	4.24203	5.11472	5.73745	4.80187	6.33081	12.2349	14.307	11.554	11.8905	13.018	17.3103	14.3436	10.4407	8.14098	10.5456
		0.0369846	-0.772705	-0.6199	-0.513696	-1.33516	-1.80278		2	9.11917		12.0527	9.40376	5.20231	4.81737	4.89784	4.35582	4.43962	4.57889	5.43391	8.56659	9.9387	7.64323	6.30569	7.54258	11.2989	14.3534	11.4033	4.48742	5.40283	12.4154	16.5112	16.7526	15.1203	10.8733	7.6185	4.7614	4.12703	7.05611	13.7369	14.6798	11.2314	11.454	16.836	20.8802	12.8235	5.97393	4.8001	8.1051
		-0.330174	-0.88128	-0.842232	-1.042	-0.978119	-1.52971		2	17.4064		8.38895	7.55535	5.00896	5.24978	6.79841	7.73542	8.34385	8.79741	6.17619	5.3927	6.45301	5.79663	6.07936	8.94563	11.9263	11.4667	7.54117	3.6772	4.33278	8.79769	11.1355	12.5806	15.5121	15.2405	11.9622	6.34498	3.70095	6.60553	11.8514	10.0771	7.37133	10.2257	14.1239	14.9976	7.87893	6.30462	8.75008	10.1124
		-0.0323642	-1.06849	-0.601639	-0.63292	0.832178	-0.717102		2	23.205		8.514	9.58895	8.82517	6.65306	5.33434	5.82613	10.0852	14.2203	10.1963	4.80519	4.29717	6.27997	6.37114	6.87949	8.09183	7.87208	6.59735	5.59036	6.13218	8.98338	9.81044	8.58525	9.62989	11.7892	10.4929	6.3752	6.31867	8.85434	10.5812	8.0941	4.77597	6.87812	11.3471	14.4668	10.4939	10.2553	13.2008	12.3464
		-0.75216	-0.0229016	-0.738136	-0.973826	0.792557	-0.319191		2	10.7434		7.95207	11.3571	14.1811	10.5851	6.33866	5.22823	8.11155	11.8122	8.00064	3.64791	5.2158	9.05879	8.20596	5.50079	8.4531	12.4852	11.6118	9.92567	9.64418	11.2139	11.0628	11.2447	13.7466	17.0654	18.155	17.7	14.8585	14.2153	12.4208	10.1733	9.95149	11.5514	15.9868	19.8061	13.5956	10.7008	13.3682	12.1019
		-1.1976	-0.463512	-0.857555	-0.57008	-0.55306	-0.164785		2	10.912		4.53696	6.59153	10.1239	9.09506	8.54601	8.27631	7.63168	7.61557	5.34996	3.95128	4.4123	6.65529	5.37589	3.84926	9.20537	16.0886	15.7898	13.4024	12.4548	12.1319	13.9655	17.6025	17.2671	18.7896	21.2071	23.8955	20.2813	15.7794	11.6401	11.0674	13.6775	14.7234	13.0142	13.9442	9.87956	6.51964	9.85222	10.8548
		-0.75601	-0.361566	-0.821526	-0.894477	-0.915203	-0.509229		2	12.9815		3.5316	4.47045	5.91172	4.83186	5.38613	6.01984	4.95684	4.13571	4.02837	4.16995	3.75591	4.44707	4.36043	2.63918	4.43433	8.40855	7.89247	6.91945	7.70438	9.9062	13.9192	17.3917	15.9008	14.888	15.2983	16.8576	14.7914	13.211	8.65855	6.3403	7.98552	8.45222	7.16576	8.45481	8.88119	5.90018	5.2636	7.28118
		-1.23855	-0.22503	-0.264589	-0.435867	-0.286869	-0.59263		2	19.5501		4.49917	4.84925	4.92036	3.32371	2.93755	4.00215	3.64856	3.10404	3.92917	4.17154	4.89366	7.40555	8.24271	6.22669	5.06519	6.07461	5.33942	3.25185	3.60972	5.29289	8.44556	10.6495	9.61903	10.895	10.1275	9.5671	8.44812	8.17077	5.70487	4.54806	5.89592	8.44684	9.59737	8.03629	7.02054	3.79449	2.99635	5.48983
		-0.977338	-0.630411	-0.694392	-0.974219	-0.609698	-0.569909		2	61.3286		5.6031	5.40127	3.51014	1.91048	1.8908	2.86114	3.02097	3.52483	4.75827	4.81426	4.84063	5.94701	6.83802	6.38886	5.31197	5.80311	5.66547	4.77078	5.69932	6.67679	5.81128	5.44014	6.82178	9.4395	10.0173	8.92582	6.13398	5.23292	5.08509	5.75086	7.02336	8.68366	8.95195	6.46367	5.13317	4.005	3.95828	6.17097
		-1.09036	-1.23466	0.598683	-0.393195	-1.06396	-0.541533		2	191.923		5.71447	6.84866	5.29148	3.29459	2.9816	2.88572	2.55123	2.80816	5.15686	6.40559	4.72778	3.42195	4.0664	5.72262	4.73473	4.36315	4.96729	5.85692	8.94638	9.58423	6.11047	4.20211	6.87106	9.85689	9.61277	9.59052	8.66076	5.71159	6.10753	7.41569	8.34096	8.00534	7.09579	6.98569	5.82713	4.57077	4.31426	5.50069
		-1.12414	-0.73847	0.34469	-0.456099	0.559472	0.602904		2	56.9439		3.37988	5.52973	6.19315	6.7235	5.70029	4.8255	3.84395	3.46983	5.37852	7.85011	6.68741	3.55209	3.3461	4.90029	5.39452	5.94942	5.20853	4.53142	7.25606	8.06448	4.99724	4.06613	5.89559	7.66845	5.60343	7.03515	9.25765	7.67055	6.77602	7.49611	7.40403	9.52752	13.7909	16.5558	11.2487	8.00564	6.55257	5.6105
		-0.646398	0.0222293	0.593535	-0.439727	1.27466	0.742159		2	13.5964		2.88537	3.91884	5.53943	6.80258	5.08891	3.62859	3.65415	3.80028	4.45382	7.00041	6.25738	3.77447	2.35642	4.97515	9.35567	10.0721	8.26601	7.24534	11.9071	12.4544	8.63519	7.75086	9.58832	7.8286	4.43971	4.35611	6.91383	7.04423	7.33674	7.19856	8.42557	13.0084	20.841	22.2976	12.4184	7.22955	6.95805	8.64672
		-1.16203	-0.464329	0.0703543	-0.625703	0.608365	0.554696		2	9.54028		5.29758	5.21063	4.26617	4.26792	4.12178	4.57267	4.38117	4.90379	6.26512	7.60965	7.47601	5.1809	3.50385	5.72731	10.4993	10.3751	8.2987	8.99447	12.2692	11.5718	9.25235	10.8115	13.1771	11.036	6.72005	5.66664	5.25299	5.35816	7.80789	12.0195	13.089	12.3619	12.0072	11.733	8.05025	6.29013	5.33048	6.72726
		-1.74299	-0.935116	-0.575139	0.259357	0.255724	0.72802		2	11.3095		6.42745	6.6686	4.12649	3.10168	5.87012	7.14052	4.29863	4.83199	5.52128	4.87305	4.35757	4.80552	4.05283	5.12307	8.48178	8.3639	8.00269	7.54458	6.59948	6.93095	9.80549	10.108	9.95393	10.6901	10.887	8.4893	6.35007	8.16278	14.8645	20.4254	21.2028	15.8481	10.6544	9.1867	11.3527	10.3151	6.7301	6.54821
		-0.722332	-0.612759	-0.979021	0.196693	-0.650854	0.75526		2	21.0234		7.77822	8.08833	5.70193	5.75833	10.4131	11.3693	7.08482	6.04782	8.06214	7.24143	5.58814	5.91276	6.67866	5.74211	6.62398	7.29815	8.93904	7.07707	4.59147	7.2862	12.1511	11.1721	9.38907	10.7063	9.94675	6.28415	4.90738	9.21763	13.8066	15.9189	13.7378	10.1873	8.49854	7.65607	9.40477	10.4201	9.21096	9.684
		-0.673571	-0.217999	0.0693078	-0.126893	-1.03378	0.599821		2	13.9882		5.35685	5.61954	4.83338	4.04935	5.39661	6.8278	7.41846	11.7108	16.4444	14.4744	10.0523	10.5436	13.3657	12.179	11.9514	14.1492	13.8581	9.89243	8.83911	11.9857	15.3295	12.8903	11.1564	11.3641	10.2358	5.4844	4.29223	9.49293	14.2376	16.1583	16.124	14.1172	10.2321	7.42024	7.31955	9.15883	9.28165	8.7168
		-1.17293	-0.0850733	0.248628	-0.41069	-0.617896	0.251767		2	5.83879		4.47839	4.87432	4.41078	3.79684	3.61581	4.68693	7.09747	9.93586	12.0768	10.2795	9.02224	12.0552	13.5486	9.25453	7.7648	9.43825	10.3759	8.48754	10.4572	15.3139	18.7608	15.8463	12.1397	13.2966	14.8844	10.9199	7.40098	11.5956	15.5453	17.504	19.6237	18.5817	13.3945	8.36593	7.87053	8.83591	8.84872	7.51724
		-1.37523	-0.0829477	-0.506332	0.545005	-0.17093	0.169256		3	6.43072		8.09336	6.45907	4.59485	4.80694	6.91069	8.5339	6.36597	5.3198	5.38796	5.47655	7.00752	8.20186	7.55257	5.17302	4.58597	6.26701	6.99923	6.13872	5.90628	7.86364	12.0111	10.2264	7.59491	10.0767	14.3601	14.087	9.6911	10.2526	15.0331	18.6766	17.1976	15.2015	11.5242	9.41272	10.4448	12.4678	12.2569	11.5087
		-2.19733	-0.458083	-0.0810986	0.479501	-0.476446	0.450236		3	15.4123		10.1417	7.80938	5.66821	7.1784	10.2382	12.3753	8.96214	5.34867	3.80548	4.17395	6.09582	7.34265	9.47168	7.35483	3.68869	3.06037	4.55731	6.61445	7.16969	6.04165	7.02979	7.64927	7.61217	10.927	15.5015	17.9671	15.6357	8.57706	9.45859	15.2231	13.5723	9.75545	10.8775	12.0675	10.7097	9.82198	11.0949	13.4914
		-1.51154	-0.196164	0.390898	0.129129	-1.21689	0.662851		3	11.5441		7.87478	9.42108	9.65919	9.84168	10.0216	13.0235	11.0107	9.03531	6.46822	6.67067	9.39346	14.329	18.9187	12.8204	5.05578	3.0775	5.49814	10.8505	14.5969	10.5112	8.14305	9.05476	11.3365	14.5202	13.2303	16.5071	18.9665	12.4466	8.01619	11.3104	11.0431	10.0283	17.6992	24.6237	16.9209	9.61689	7.13532	9.7162
		-1.30869	-0.443898	0.219432	-1.01045	-0.590752	0.3931		3	4.32832		7.28337	11.3691	12.719	11.5765	11.6913	14.0165	12.7955	10.2777	7.52636	7.53629	13.2807	19.2372	20.7986	11.9462	4.48074	4.77848	6.71539	10.2846	14.7433	13.6346	10.7658	10.2249	12.7947	14.2582	13.0234	19.2518	27.0842	20.4752	11.8747	9.1294	10.9878	14.5495	19.762	23.0696	14.739	8.49039	8.41472	8.37311
		-1.55513	-0.35924	0.942238	-0.111273	0.0771922	0.208206		3	3.37014		5.53406	8.93206	10.4934	9.21788	9.47996	9.96343	9.24626	9.36135	7.77328	7.78117	10.7973	13.004	13.0746	9.23388	6.5424	5.76814	5.77148	5.23425	7.89414	9.94577	12.6365	12.8975	13.1878	11.4721	9.23299	17.52	23.1587	19.0853	13.7178	12.038	17.4802	23.9518	20.7233	14.2083	10.4356	12.0544	13.3066	11.6558
		-1.34742	-0.383479	0.476515	-0.116941	-0.203896	0.157356		3	8.31239		4.50804	6.81847	9.53442	11.0119	10.3046	7.73813	5.69711	4.83394	6.80255	9.51397	10.1446	8.69224	8.19329	10.3773	11.0531	11.5905	13.4665	12.458	9.22128	10.8519	14.5867	15.7659	15.2596	10.8686	7.30467	10.0078	12.5837	13.5414	13.9756	12.8264	16.8125	22.5109	18.988	13.3901	14.2087	17.1985	17.8307	14.9972
		-0.798327	-0.568975	0.0986712	-0.135878	-0.507042	0.273881		3	7.56755		7.62512	8.47391	10.2558	10.4397	9.45142	7.07962	6.05791	4.86448	6.38745	8.6527	8.24711	6.71611	6.12255	8.07123	10.7315	15.4276	20.7085	18.7042	12.4874	10.5131	11.6828	15.1528	18.1258	14.3541	8.35525	6.19632	9.75923	13.6469	16.2953	15.4809	18.9003	21.8019	19.5674	16.6468	15.3527	17.3003	20.5799	24.1554
		-1.54453	-0.724464	0.366838	0.663965	-0.679279	0.937352		3	4.56158		8.27851	12.2566	14.6174	9.83894	5.72485	5.48389	6.33519	6.06759	7.42084	9.2125	10.5791	10.2815	6.97694	6.86331	8.5269	11.2931	13.1341	10.281	8.01015	9.98803	11.1595	14.2672	16.3229	14.3185	11.1349	8.91996	10.4863	13.3315	14.9542	13.5148	13.2149	11.6997	9.02112	9.27199	9.57318	13.3237	19.4852	23.4623
		-1.13849	-0.749649	-0.681004	0.288992	-0.938167	0.991165		3	5.04186		7.55549	13.0499	15.9358	9.66586	6.67718	9.68149	8.88415	6.93639	7.32078	9.52359	12.9488	12.6388	9.76353	10.3393	10.3716	9.80957	9.16395	7.00957	6.18628	7.96698	9.78301	12.1446	11.6749	11.7992	11.0566	7.34219	8.50911	9.97337	12.838	10.7067	9.33446	9.38428	7.47783	5.38015	7.29734	16.1258	21.6308	21.1539
		-1.31078	-0.596602	-0.276618	-0.102725	-0.42858	0.683188		3	8.2652		5.19473	7.10049	9.62885	8.12518	10.9432	13.8278	10.5231	6.40191	6.18954	7.96428	11.2174	10.7286	8.47216	9.04608	7.29775	6.24826	6.98594	5.37874	4.44677	4.22961	5.64491	7.15403	6.89427	7.86483	7.18282	6.54552	10.5877	15.0555	15.4791	11.6725	11.2251	14.1133	11.6318	5.83061	3.25939	7.56818	11.7578	14.1309
		-1.44435	-0.792721	-0.664602	-1.15124	0.591452	0.578337		3	13.3867		5.9852	7.56747	8.12607	6.2087	5.27906	7.00453	6.29935	6.27538	7.5187	10.0336	13.2505	11.7426	9.2072	8.52798	6.16961	5.75111	7.29715	6.81865	5.68592	4.05153	3.30666	3.71169	3.83565	3.62316	3.29382	5.97156	11.1747	14.4062	13.2715	10.4149	11.2545	12.8349	9.68847	5.72019	4.69265	4.55326	6.276	10.7471
		-1.57756	-0.655988	-0.0457792	-1.10004	-0.977534	0.0336528		3	10.1943		8.35558	10.616	9.20707	6.07487	4.04558	5.01564	6.09782	5.81024	6.40791	7.13744	8.44394	7.87132	7.63206	8.65056	6.27683	5.24637	6.17373	7.199	6.50405	4.26797	3.73206	4.05638	4.18291	5.6567	6.2595	7.64434	12.7936	14.7209	11.8298	11.0429	9.86776	8.32506	8.84069	12.397	13.5454	11.7264	12.8594	17.0688
		-1.81777	-0.913882	0.467834	-1.2949	-0.692839	0.207836		3	10.8513		11.5555	12.8479	10.0296	6.61257	5.01992	7.07238	8.54096	7.69058	7.33022	6.66014	6.82805	9.30749	11.6483	10.4059	6.30524	3.69061	3.83716	5.82904	6.77514	6.6047	7.12562	5.57993	7.21452	11.6877	14.41	13.6042	15.5385	16.1234	14.6676	14.4157	12.7713	10.3652	11.5914	17.1316	18.5947	13.9425	9.8783	14.3719
		-1.34273	-0.994194	-0.207305	-0.746565	-0.26707	0.0526926		3	24.1805		5.94195	7.17892	7.22151	7.61436	5.40434	6.70324	8.58798	6.62834	6.43336	6.21442	6.28726	9.7802	12.9848	10.0982	5.03132	2.34003	2.33321	4.55724	5.71763	8.18025	9.52268	7.76031	7.47891	9.34082	12.7613	14.2449	15.7509	16.3478	20.5024	26.3715	23.8329	16.417	16.2483	16.2917	15.1529	15.1627	11.1324	12.522
		-1.10687	-0.711294	-0.385296	-0.584864	0.020033	0.209011		3	8.72944		4.81081	4.98023	7.55925	9.03992	6.86853	9.28054	13.5075	13.2837	6.99135	4.93998	5.3526	9.88435	14.4808	13.1119	8.73935	6.06829	5.43839	6.40398	7.96977	9.74212	10.3333	8.19699	7.33163	5.87951	10.076	14.5566	18.1065	21.6576	34.9351	46.9859	41.3417	28.7432	27.3328	26.1535	22.3596	24.3506	18.5533	16.8003
		-0.979921	-0.389628	0.655044	-0.930605	1.10214	-0.0422551		3	4.88354		9.33399	6.89704	6.6666	7.50108	6.9661	10.9911	17.8515	18.5957	11.1867	7.24786	7.62263	9.70792	10.3344	8.91976	9.03636	9.91802	10.3413	8.47767	7.88743	8.97892	7.74258	6.30863	6.53688	7.49813	10.8246	15.5539	19.448	19.6967	21.3609	25.3537	25.1364	17.9959	20.4825	18.0612	15.8011	20.1968	21.056	19.9888
		-0.901762	-0.815242	-0.107476	-0.563003	-1.01618	-0.168117		3	6.59875		9.48586	8.70325	6.31825	4.95497	5.39503	9.1775	11.5157	10.9336	6.97076	7.01472	8.31535	10.9873	11.8194	12.8466	11.8802	12.8339	14.6161	12.7361	10.6773	9.75194	7.3371	5.50451	6.41829	8.381	12.4512	15.8537	17.4066	16.3375	15.4491	17.2641	17.7105	15.9538	16.4234	16.8007	16.5281	20.9621	28.4853	32.4836
		-1.47074	-0.768133	-0.223426	-0.183964	-1.03014	-0.290464		3	6.59371		12.9635	13.8541	10.3915	5.69736	5.03277	8.01089	8.66223	5.48469	4.00053	4.55644	5.16656	8.61126	14.2906	19.1847	17.3469	11.1985	9.82635	8.59757	6.94546	6.54979	5.43001	5.40776	7.98199	9.44336	9.64405	9.87838	9.237	9.94662	13.212	16.5302	15.8612	12.8946	14.3266	13.6359	11.8547	10.817	19.4329	25.6674
		-0.836859	-0.584799	-0.294135	-0.962887	0.110752	0.268378		3	7.41099		9.89391	8.48247	6.52819	6.77196	6.48902	5.79795	5.06051	3.99131	3.816	4.34664	4.75464	6.4862	10.4769	12.4116	10.4022	6.2926	5.4351	6.27542	6.41691	7.24336	6.74191	5.13876	5.05968	5.63287	6.87533	7.55906	8.27797	9.11199	11.2696	15.7162	13.1127	9.39099	8.01157	8.32794	8.49449	8.42663	12.4911	17.2847
		-0.378438	-0.690112	-0.538997	-1.16364	0.291608	0.798665		3	9.49291		6.53737	3.65184	4.09648	7.43272	7.27611	4.51618	4.11303	4.35988	5.14126	6.84658	8.2268	9.4832	10.8128	8.67509	6.8901	6.0468	9.51007	12.2233	12.158	12.7695	9.0863	5.58184	5.18546	10.7532	16.3192	9.98485	6.63156	6.35573	6.85648	10.8563	13.6299	15.3812	12.2434	9.23854	8.70802	8.87107	11.4839	11.3961
		-1.09347	-0.93864	-0.991743	-0.979125	0.183688	0.432981		3	7.65323		4.85954	4.20189	7.03812	8.40361	7.8751	5.48753	6.5295	6.44669	5.89913	7.50961	9.60259	10.1919	12.7546	9.84718	8.35608	13.1547	20.7139	21.0291	17.2725	17.2048	13.4149	7.13512	11.7529	28.7105	37.3221	25.9482	14.5649	10.3223	9.00887	10.9349	19.4483	30.5311	28.2512	21.7222	18.2696	14.2862	11.5019	9.8535
		-1.08868	-0.599729	-0.724902	-0.90869	0.180264	0.123517		3	4.26654		8.53539	13.3346	19.2422	19.1266	17.3636	15.7254	15.6719	12.3484	12.6091	19.6662	20.0149	16.747	26.5033	27.9413	16.731	14.3997	19.7465	16.9215	13.5076	18.956	15.9138	11.3144	15.3798	25.8089	26.8749	23.4525	23.5715	22.6642	24.8011	20.8391	18.9205	28.1081	36.6668	40.2645	31.3616	24.69	21.0884	15.7591
		-0.626535	-0.652435	-0.0533222	-1.07509	0.686532	0.378895		3	6.15942		17.6761	23.4664	29.6511	28.9537	29.2697	29.4886	29.2159	23.3104	26.0718	36.9362	34.8231	26.7421	37.6595	39.9067	22.4733	14.3574	16.9077	15.7999	17.3335	23.8135	20.6236	14.3903	21.8491	29.2372	26.5843	26.5475	27.5894	27.0644	33.9155	31.7152	20.6014	21.4756	35.0121	43.5239	36.3818	33.8225	34.4157	25.1465
		-1.20321	-1.91013	0.220052	-1.12915	-1.07637	-0.252163		3	13.8653		8.64113	9.70306	11.0299	12.6532	15.4496	14.5646	13.2543	10.8262	14.0219	18.8016	15.8613	10.8492	16.1265	17.6679	11.1751	12.1653	14.2143	10.4292	10.5095	15.3097	13.4725	9.58947	11.3856	14.9294	13.4206	14.772	16.0726	15.2069	18.748	18.8956	12.2151	9.45755	14.6801	24.0622	18.7673	17.5199	15.3158	9.93337
		-1.35825	-0.893341	0.330957	-0.50394	-0.699751	-0.48327		3	7.37985		3.50377	2.74678	2.94243	6.05469	9.06202	6.71202	4.79692	7.83755	13.4766	12.0082	7.00177	6.04319	9.13307	10.9908	8.28599	8.77792	10.0997	9.24112	8.79396	9.70368	10.9266	11.6981	10.5303	7.83585	7.1744	9.75971	12.3191	10.4814	9.55467	10.7648	8.27883	9.8259	16.3119	23.8573	22.0867	12.7865	6.55429	4.85889
		-1.44969	-0.996253	-0.138883	-0.460378	-0.907417	0.13362		3	6.08445		5.02618	4.99722	3.80331	4.2835	6.39055	5.52954	5.92085	8.33206	11.146	8.27432	4.05932	3.4791	6.86476	10.2609	9.21499	10.3283	12.0986	12.0312	10.5712	9.72789	14.1506	19.0051	16.5977	10.3536	7.56031	10.4941	11.7775	9.57932	10.5092	15.6819	16.8708	18.2163	17.2833	19.5441	18.0061	12.9026	8.422	7.82682
		-1.12575	-1.23168	-0.3448	0.0787315	-1.93639	0.152142		3	7.73953		10.0516	9.3492	6.06453	4.59708	6.13462	7.61167	8.82973	8.27558	8.87991	8.96849	6.86517	5.74728	7.28434	9.65223	11.3974	13.5913	12.072	9.37002	7.3678	8.2668	11.6187	16.7108	15.5493	11.4256	6.88789	5.26933	5.42105	6.03457	11.6855	21.1905	21.0029	16.9163	10.0885	7.11173	10.5306	9.04808	7.78405	9.4453
		-1.04263	-0.641029	-0.907351	-0.832791	-2.53647	0.0498641		3	8.05085		8.44449	7.98134	5.71804	4.78999	5.11471	7.01669	9.1643	7.07811	5.9327	8.57757	8.80721	8.66111	10.3378	11.2957	11.5627	13.72	9.76576	5.65851	5.92057	7.90939	9.05856	7.93952	6.48956	6.95256	4.69424	3.72623	5.95873	9.37685	12.1538	19.4424	18.4627	13.2089	8.51526	8.59602	11.6905	10.1293	6.19483	7.5752
		-1.75913	-0.841312	-0.131265	-1.06453	-1.56823	0.0370659		3	8.20822		6.84577	5.2395	3.95861	4.26938	4.08993	4.65006	6.31723	5.80008	5.89468	8.43151	8.29615	7.70308	8.65585	9.32784	9.30355	12.3521	9.96667	5.7367	3.71847	5.89038	8.50667	7.97142	6.9406	7.91585	7.65655	8.64962	13.9315	16.4454	12.2044	11.9001	9.87304	7.72817	6.93843	8.04875	15.0374	16.519	11.4939	11.1936
		-1.54066	-0.37571	-0.201249	-0.703166	-0.738914	-0.121596		3	11.6205		10.8396	7.83755	4.16439	3.89937	4.66979	5.0364	4.78959	6.65933	8.91899	11.0199	9.88612	8.15685	6.94006	7.89353	9.94679	11.3268	8.08783	6.01113	4.24652	3.4261	6.41452	7.76647	6.39232	5.83127	5.65744	6.2452	7.9964	10.5379	10.0865	12.4236	15.4438	11.3208	9.43889	13.6789	20.8173	24.8515	22.7441	22.7315
		-1.61125	-0.6188	0.396917	-0.46506	-1.54078	0.20635		3	5.86378		11.8004	8.81679	6.56835	8.74806	10.5927	10.8065	8.64661	7.04321	8.78112	9.55843	9.40581	10.7021	7.73494	7.58326	13.126	13.9982	8.9081	9.31678	10.7616	7.48077	5.98482	4.64012	4.42978	5.71082	7.28261	7.01206	5.05286	6.74004	11.2288	23.2831	29.4381	24.1158	20.051	20.1958	17.8475	19.1859	26.6659	37.1122
		-1.4358	-1.13758	-0.561905	-0.317266	-1.75005	0.432766		3	5.0569		16.8906	13.5837	13.5491	16.2413	16.0188	15.5524	13.1283	9.67991	8.21291	8.33489	11.7839	19.8626	14.6011	9.62799	14.9545	16.0841	13.6576	19.6072	23.7946	20.5959	15.6855	10.4116	8.00138	9.34855	13.5257	15.0372	10.5254	8.09221	14.2951	23.2049	26.8023	22.3048	23.6865	26.1081	18.9137	13.9146	17.9374	22.048
		-1.58864	-1.08669	-0.745506	-0.0683368	-2.00734	-0.335727		3	3.62655		19.2035	19.3786	18.0232	18.3517	18.798	20.3774	18.6542	9.77136	9.05853	12.271	17.7648	24.7343	19.2475	12.9689	18.4163	23.3822	25.1338	25.7626	23.8215	21.5054	21.7139	19.9442	14.1565	12.041	20.7838	27.8783	18.9951	15.3528	19.6098	23.3796	22.0865	24.7695	37.2747	52.0996	42.054	25.7547	24.4881	31.586
		-0.81633	-1.185	-0.824306	0.0226891	-1.51852	-0.258995		3	2.39893		30.9184	29.7539	19.634	19.22	29.9753	38.4367	33.5301	17.0822	13.0638	18.0548	18.9327	22.2757	23.1163	17.9526	22.4082	28.2942	32.8455	30.4751	24.6737	27.4026	28.3942	21.475	17.5747	21.0638	41.9186	56.6585	42.2578	36.2462	44.9284	40.3127	26.055	24.4297	46.6305	74.3927	71.4531	52.7333	37.2379	37.4078
		-1.2239	-0.81524	-0.0845941	-0.225095	-0.92715	-0.420507		3	6.29246		30.7837	28.2774	17.0207	16.7675	24.8549	27.4681	23.0243	10.7561	8.73397	14.3982	16.3169	21.0725	25.9387	20.9392	21.0314	25.3676	28.8057	27.0362	23.598	27.762	27.3347	19.932	15.9039	16.1915	28.9154	41.3038	32.8855	34.2631	46.1718	42.2169	26.1483	17.5622	23.6098	35.4673	43.5194	50.4659	44.8756	39.5452
		-1.09695	-0.592774	0.901083	-0.0571076	-0.203819	-0.267599		3	21.8564		10.4693	10.6933	6.42376	7.52165	10.5605	9.30219	9.10383	7.24007	7.03761	9.54075	9.66418	9.19326	10.7286	6.89735	9.42432	10.5103	10.0291	9.66282	8.77191	11.4085	14.0937	9.85095	8.57885	6.05181	8.23464	15.3424	14.8292	16.3615	20.1049	19.3116	14.1381	11.0866	12.2065	12.2647	12.6091	19.3176	17.3008	19.1387
		-0.81866	-1.38421	1.91672	-1.06754	-1.35709	0.0164254		3	9.37373		6.78608	6.21645	4.87923	6.05187	8.7664	9.42257	8.45178	7.32671	5.78311	7.33097	8.69493	8.13401	6.76215	6.08156	6.81989	8.8518	8.26486	5.67413	6.20973	7.36172	9.63742	8.83397	7.72761	6.90768	8.03501	8.59017	8.54573	8.78385	7.89411	9.54452	10.3642	8.80646	9.98346	11.0345	8.5033	6.3383	7.1703	11.2096
		-0.864128	-1.24347	1.0044	-0.393677	-0.58105	0.409078		3	8.89466		7.09281	6.7015	6.90802	6.81175	9.00535	11.5723	10.4368	7.15297	3.99378	5.2483	8.34211	8.63428	8.23101	10.2064	12.6765	16.5827	17.4919	10.9049	6.77592	7.40929	10.1155	11.6035	11.3718	11.8068	13.3909	11.2332	10.4593	8.91312	6.85227	7.13295	8.36781	7.94809	8.71988	9.30119	9.45424	9.90632	12.3791	14.5836
		-0.920607	-1.42032	1.11326	0.417602	0.143767	0.564562		3	11.3534		7.54566	8.06155	8.29893	7.50473	7.80051	9.11525	7.03664	4.4059	3.25336	4.38527	5.53978	4.54242	5.0373	7.93458	8.71439	9.64122	9.83275	6.0539	5.73224	7.77534	9.56182	11.2679	10.7328	9.45109	10.6554	10.4985	12.1094	10.9004	8.05703	9.07008	9.43072	8.32127	8.79797	8.00494	7.31739	8.36872	11.2261	13.9469
		-0.751812	-0.852169	0.917644	0.373975	-0.455682	0.252776		3	12.8851		6.89472	9.01951	9.30969	8.3417	7.95264	6.93149	4.78798	3.34108	3.30916	3.7691	3.76492	4.8489	6.67817	6.10814	5.82894	5.09189	4.00757	3.26703	5.96304	7.05597	5.1919	6.07766	7.15823	5.53032	4.94	5.13363	8.40783	7.87332	5.94085	6.36765	7.25131	9.49128	12.8856	11.5087	8.54545	7.43907	10.1612	11.0339
		-1.06555	-0.799426	0.545515	-0.656586	-0.42981	0.531216		3	14.406		4.48932	7.15095	9.11381	8.82914	6.37333	4.60061	4.76921	5.59723	6.65821	5.58903	5.68233	11.2761	15.9197	12.4714	7.06296	4.6194	2.52435	2.45656	4.83196	6.16345	4.83832	6.46086	9.45125	8.10763	6.14281	5.60144	6.18865	7.51435	6.28071	6.39341	10.6591	12.4368	12.8437	11.7322	9.8703	9.83643	12.8874	13.0955
		-1.47273	-1.15311	1.5601	-1.18031	-0.269281	0.697176		3	8.21171		6.72879	9.72743	10.9582	8.54272	4.32721	2.43542	3.89717	6.07954	7.83764	6.57514	5.75778	11.512	17.4125	14.8586	9.47133	5.78925	3.14686	3.17795	6.49996	9.40122	8.83427	8.01151	9.1575	9.80052	10.0995	8.87525	7.25584	8.07136	7.38884	9.12441	15.5168	15.4251	12.7315	12.9125	11.7116	12.125	15.769	14.4988
		-1.64938	-0.410988	2.10102	-0.522247	-0.467419	0.787943		3	6.75522		6.25871	9.14691	8.70585	6.03463	5.70934	5.79866	5.35807	5.19604	5.03091	4.14186	4.51447	8.05965	8.52655	8.4292	8.02137	8.47822	6.77036	5.36596	7.89319	10.2087	7.93782	4.88289	5.85136	9.00146	9.41976	7.99005	5.65367	4.57419	4.21432	6.68758	11.6312	10.0301	7.84845	8.77919	6.67453	9.33271	15.3637	13.5409
		-1.3974	-0.0721469	1.94537	0.508491	-0.31335	1.23994		3	5.71403		5.42108	8.27136	8.42831	8.32019	10.1473	9.41224	6.75606	5.05934	4.96899	6.36657	8.27512	9.8074	8.40088	8.21261	8.98877	10.3132	8.71685	7.26917	7.83743	9.91137	8.82134	6.06304	5.56035	7.6036	7.19374	7.60756	7.60481	7.13555	8.78204	10.9302	9.90965	7.21794	6.91787	8.57542	5.95617	5.80377	9.3806	10.4089
		-1.05166	-0.693178	1.61637	-0.243402	-0.868929	0.756928		3	4.12782		4.04482	7.13881	8.97993	9.04405	9.28615	8.51554	6.85852	5.75993	5.38587	7.18898	9.57909	8.88111	6.76459	7.6059	8.52434	8.59621	8.11907	7.75721	6.30364	5.93299	6.04169	4.76434	4.26134	4.59948	4.56886	5.8635	8.12306	11.9684	17.7672	20.3206	15.8972	10.2061	9.73208	10.8289	8.75896	7.04562	7.39994	10.2017
		-1.47474	-0.626276	2.66327	-0.446779	-0.301278	0.943337		3	7.35655		2.58568	3.71565	4.67674	4.66368	4.37374	4.15944	5.01044	6.68786	6.75975	8.76621	11.5751	9.41887	6.06984	7.31492	10.2697	9.68851	8.16942	8.82552	8.42057	7.42483	6.06988	5.00586	5.77353	8.45113	10.9192	9.84139	11.0234	11.5831	12.618	15.4685	14.3798	10.1899	8.31821	8.64362	7.00467	6.59194	5.89713	10.4993
		-1.54798	-0.246894	2.3659	-1.1419	0.402724	1.04576		3	7.48125		3.5222	2.59578	3.08095	4.28087	5.21639	5.60298	5.24044	6.41333	7.08104	8.69619	11.8681	10.3274	6.46328	7.80844	12.4324	12.4762	9.90061	8.04693	7.98689	7.9048	5.7767	3.62666	5.77297	12.1172	16.6612	15.5893	17.11	15.3754	10.9074	10.081	11.943	11.3594	11.272	10.1651	7.52142	8.26091	8.81337	17.2149
		-0.996986	-0.144882	3.3261	-0.32885	-0.360453	0.999517		3	10.4552		8.30168	6.14468	5.26006	7.48233	11.2538	13.8159	15.5427	11.7849	6.61371	6.33478	8.00277	9.19935	6.56489	7.22908	10.2047	8.47892	8.74367	6.4912	5.00247	5.43801	5.48854	4.45743	5.02201	7.09578	9.98553	12.5431	16.2144	12.7637	8.3593	8.7167	12.6697	13.0872	12.1681	11.0191	10.3454	14.1269	18.5485	28.2128
		-1.29396	0.202024	2.72401	-0.12413	-0.278053	0.904213		3	22.8543		9.71706	10.0622	11.9406	17.2309	22.7969	27.5517	30.9434	24.3702	11.6136	6.62316	8.32162	11.773	10.9539	13.7376	14.1735	9.86078	9.54308	10.3538	8.43368	7.92296	10.5252	10.7033	9.93586	9.65442	10.2285	12.0754	11.5315	7.81957	6.64586	10.8979	12.9468	11.3054	11.902	13.3345	12.6546	13.4129	12.4146	19.5351
		-1.60514	0.294895	3.25064	-0.333986	-0.39165	0.975736		3	8.85471		6.0578	6.60787	7.54122	10.3729	11.9231	12.1068	15.8593	15.0378	9.32275	8.957	13.4809	15.9346	15.1005	17.3414	15.635	8.70571	7.73316	11.0899	10.6812	8.67319	10.4672	8.76081	7.47277	8.44407	9.50095	9.8374	9.48992	8.87553	12.4214	16.9793	18.9165	15.767	17.5743	23.3974	24.7474	21.9152	14.4505	14.1628
		-1.00307	0.754652	3.35325	-0.673998	-0.384898	0.810464		3	3.09455		4.47327	3.23976	3.50296	4.64683	4.47898	3.88798	5.20684	8.0481	7.97685	9.71994	14.4676	14.3185	13.2959	16.2068	14.3986	10.2776	8.49807	8.3257	7.79294	8.31833	10.1954	8.88841	9.02935	11.3734	9.569	7.645	10.4558	13.5468	15.3034	18.3849	19.9369	18.9443	19.9894	22.3225	23.6323	20.9079	13.3869	10.1747
		-1.1781	0.535321	2.19021	-0.125633	-0.343698	1.04989		3	4.05902		4.35628	2.51012	4.29049	5.86514	5.22827	6.12117	7.04743	10.3978	12.8589	10.4311	11.8866	12.5088	11.0028	11.4946	11.9629	12.7051	13.554	11.0449	7.69633	6.93248	8.4155	10.2002	15.6747	19.6349	14.8676	10.014	11.6934	9.76025	11.9371	14.1006	17.4905	22.107	22.0138	17.4736	12.4875	13.9904	11.7676	8.68921
		-1.04352	0.792563	1.79639	0.0345782	0.16866	0.274014		3	6.89002		6.17806	4.46605	7.06139	7.85599	6.62379	8.56344	10.2811	14.6722	18.0672	10.9125	8.70453	11.1692	9.96697	9.61564	13.4838	14.192	12.8173	9.30613	7.23227	7.56061	9.64848	9.90388	11.9895	12.123	9.52525	9.48135	11.9975	10.9807	14.917	17.4128	14.7178	15.0729	14.1169	11.5448	12.299	19.7515	20.8658	13.49
		-1.27638	0.548168	1.88825	-0.0268257	-0.041568	1.25631		3	16.2514		7.16295	4.33539	5.46588	6.26581	5.90537	6.25487	7.59034	11.998	16.6314	9.27673	4.45429	6.71916	7.2733	11.6067	17.1625	16.1609	11.6014	10.1904	11.5685	12.1126	11.7086	11.2643	11.6485	10.3342	6.2719	4.90558	6.84015	10.006	17.9073	21.2678	18.2661	17.6695	11.9007	8.78681	13.8636	24.9793	25.8501	12.6299
		-1.73299	0.960172	3.54337	-0.290607	-0.661316	1.40086		3	10.5804		5.68124	5.15094	5.91876	7.89246	9.98385	8.38009	8.00266	12.0879	14.4769	12.3333	9.67453	9.49585	13.5872	19.8154	22.056	16.4996	9.86965	8.84802	12.8892	14.1983	15.0134	13.2123	13.4485	13.0085	11.0907	6.84055	7.34855	14.731	21.5575	19.5139	17.5431	23.6462	17.9135	14.972	24.6238	41.5659	45.2636	25.8595
		-1.12933	1.51213	3.75607	-0.708001	-1.91179	0.997281		3	8.45969		5.61017	7.10832	7.63403	7.74469	9.01267	7.36652	7.88157	11.4395	14.8492	18.2614	16.7166	13.5435	12.7393	14.2705	13.1902	8.3654	4.35233	7.93084	18.5749	26.8736	29.5778	27.9555	19.1937	17.9552	17.3012	11.4204	8.55541	14.7767	18.3821	16.2664	22.3223	35.1227	30.5424	19.3385	16.9203	29.5419	45.9293	42.1416
		-0.988426	1.08897	3.81008	-0.623557	-1.42956	0.569902		3	7.05279		7.98459	7.97965	6.802	5.60084	5.04369	4.934	7.31906	13.2354	20.2347	19.4678	15.5612	14.0506	12.9515	10.2518	7.34054	4.81609	4.04376	10.3703	21.4233	25.3738	26.0453	26.7488	21.2294	16.062	15.0956	11.4005	14.9546	32.743	34.8319	24.8848	21.4259	23.8504	23.4996	18.6949	13.5054	22.4333	47.4152	59.4067
		-1.2019	1.76545	3.44749	-0.306885	-0.687357	0.650453		3	6.2925		13.6443	10.3665	7.28345	5.91252	5.57948	7.4519	11.9014	23.6241	33.6677	25.7877	13.4104	11.7804	9.38845	6.82426	6.03419	5.39452	5.85211	9.00006	14.7501	16.3219	17.1471	25.6713	27.4328	24.3592	20.3971	20.23	32.8622	56.9135	59.3082	41.0127	25.8991	20.384	24.0631	23.34	15.3827	20.5684	37.9203	49.9047
		-0.778934	2.16935	2.31111	0.265046	-0.34647	0.608585		3	11.1956		8.12199	7.69814	6.51971	6.68298	6.2593	5.83834	6.66626	11.1304	18.6864	14.5007	13.5161	15.895	10.6271	5.64375	5.56951	6.45867	6.05784	6.35309	8.16842	8.80883	10.3906	13.9281	16.1886	14.4128	12.2553	12.8092	15.2408	23.0869	21.7502	14.7051	9.71817	7.41967	10.8646	11.7888	11.9197	15.1375	20.9934	24.3883
		-0.485232	1.91863	2.17634	0.154828	-0.103957	0.557086		3	8.35368		7.38356	6.67008	6.47599	7.98989	8.35268	6.03571	4.76195	8.91153	14.2028	13.3591	9.62269	9.59101	7.10487	6.52014	8.78545	8.99907	8.3025	8.44481	12.65	11.2577	8.30257	8.54944	8.5455	10.826	10.2054	9.22013	10.1581	9.12281	12.5085	9.46811	5.52751	4.80713	6.80506	9.75039	9.02409	9.8612	16.8409	25.1663
		-0.832381	1.26028	2.07395	-0.177611	-0.505901	0.512338		3	6.93712		9.02516	7.3945	7.79496	10.8578	11.3209	7.87691	4.6517	5.38227	10.98	11.9767	7.96434	5.6761	6.74167	8.58333	10.3757	11.7606	13.0868	16.8783	20.2624	17.2073	11.2767	10.209	12.1094	17.5302	21.4689	21.8281	24.645	25.4171	23.9589	18.685	12.1171	11.4716	16.35	21.403	16.9012	10.546	12.7462	22.4565
		-1.15172	1.44053	1.82069	-1.01315	-1.22638	0.427326		3	7.02916		9.18597	7.51717	6.9832	7.45709	6.41834	4.88901	4.88066	4.61162	6.39632	8.66201	8.30339	7.26527	6.34418	7.3921	8.1029	8.4607	11.521	15.49	17.1987	13.2912	9.09059	8.40609	10.8516	19.289	26.0364	24.7134	25.6636	20.662	14.0407	10.1137	10.7016	11.6375	13.8447	17.5942	15.5067	11.6386	8.89127	10.2309
		-1.19952	1.9702	2.87195	-0.203765	-0.995969	0.381095		3	13.9876		9.80201	7.44145	5.9747	5.5223	4.87591	4.9202	7.13239	6.84856	6.38767	7.51931	9.59763	9.3766	6.08274	4.69325	5.37243	4.67294	5.88763	12.0348	13.7497	11.9792	8.75157	5.93315	6.03085	11.8619	18.0575	13.5666	11.3048	10.1617	5.69883	7.13451	12.4861	12.1305	11.1504	13.2946	13.4996	11.9597	9.13341	7.27265
		-1.11511	2.75313	2.28494	-0.00116204	-0.197793	0.264783		3	20.3657		5.78748	4.68717	4.73613	5.64649	5.44194	4.3789	5.35247	5.07827	5.02149	5.72283	7.00221	6.58591	4.90596	5.93656	8.1067	8.1228	8.98131	13.6686	13.8556	9.00371	7.00774	6.49356	7.00047	11.1505	16.1931	15.9608	10.6256	8.01802	8.22346	14.6737	24.1548	21.8509	17.2622	15.7826	14.4544	12.9461	11.349	11.7988
		-1.2268	3.06383	0.751196	-0.280818	-0.104715	0.566274		3	9.49153		6.90354	3.73477	3.12432	3.73601	4.32066	4.80755	5.26149	5.35765	6.38916	7.66122	7.77242	5.4376	3.82799	5.21835	8.15618	10.679	13.1767	14.9732	12.6549	9.79701	10.7869	12.4629	12.7886	11.8016	17.4058	24.078	19.7903	10.6164	8.91701	15.4045	23.9799	21.4925	18.3462	14.0918	9.68271	10.3317	10.3452	12.3047
		-1.39757	2.07466	0.803843	0.131156	-0.544907	0.357574		3	10.3207		14.3689	7.59553	3.48357	3.46909	6.05866	8.93816	10.0071	7.89504	6.59222	6.71363	7.1844	4.92048	4.01198	6.72941	10.8131	11.7536	10.9256	9.53352	10.6714	16.7863	19.4783	16.5997	13.9047	11.9329	11.7726	19.5667	20.7897	13.1529	13.4555	15.5462	15.8757	14.8519	18.1729	18.186	17.0998	20.3859	20.7838	19.2933
		-1.29822	1.7281	1.64936	-0.506077	-0.630243	0.334538		3	13.0917		19.2375	11.6117	5.40197	4.90528	7.19727	9.95797	11.9137	9.63573	6.55264	6.27224	6.96588	8.25505	10.3564	15.689	20.929	18.3142	11.9974	8.01482	9.92755	20.1198	24.0537	20.5093	18.076	18.1048	20.9988	30.1711	35.4879	33.5508	32.9916	28.2789	21.1387	17.5432	19.8007	25.4768	28.4501	33.4258	37.6294	37.4218
		-1.08331	1.98584	2.70374	-0.326282	-1.50278	0.393		3	10.6397		15.4842	11.742	10.4911	8.70108	9.40469	9.07738	7.54689	6.91644	5.99152	5.57517	6.74066	10.2449	12.5788	12.8574	13.645	11.7201	9.28072	9.02869	9.9854	14.3552	13.802	10.3593	9.97559	13.0882	16.0223	21.6521	25.7431	29.1207	32.896	26.726	22.0292	19.8615	20.2193	23.4147	19.9544	17.6133	19.2758	23.4971
		-1.29968	0.764575	1.28221	-0.83353	-1.20999	0.308009		2	11.4013		13.2109	12.2235	12.493	10.7285	12.2539	13.0351	10.005	7.36398	7.8136	9.72436	8.42079	8.29275	8.5167	7.51078	7.82969	9.71827	9.67449	9.42826	7.83567	9.32775	8.40296	5.91796	6.28877	8.79232	11.3929	13.4867	11.8336	14.0557	16.4913	13.5643	12.3379	12.3743	16.1305	20.7501	17.7162	14.1181	14.5861	18.7631
		-1.5761	0.416156	0.36368	-0.797371	-0.121068	0.13226		2	11.4912		9.7482	8.37738	7.99235	4.7046	4.89067	7.33397	8.06535	9.97442	12.2052	15.8875	14.1407	8.78452	6.42696	7.50542	6.45427	7.68958	10.4843	9.65434	6.83321	7.91385	7.79164	5.15201	4.72778	8.10624	9.56492	11.705	9.61212	7.19386	8.85067	9.3275	9.21834	10.1099	13.1981	17.8057	20.1201	20.5093	18.3675	20.4164
		-1.17809	1.06324	-0.397714	-1.0448	-0.460123	-0.04955		2	13.6901		9.70091	7.374	4.97831	3.22622	2.36296	3.49355	8.70581	12.2416	10.6558	9.4751	7.61448	6.18	7.17704	9.70012	8.64864	9.11402	12.2484	10.4839	6.44621	7.39932	7.81583	5.76359	5.58305	6.97685	10.9469	16.0651	15.8445	9.51209	5.62977	5.09574	6.97027	10.8202	12.5569	12.3843	19.7998	26.0163	26.2546	23.1507
		-1.26918	0.981184	0.7389	-1.14541	0.925978	0.157722		2	26.8792		8.24548	6.67297	6.05535	5.57953	3.7239	3.61952	5.77282	8.1357	5.74687	3.46722	3.08486	4.00777	4.66906	6.06973	5.00379	4.88329	6.82479	5.40298	3.76124	5.33638	7.33437	9.14002	9.48383	6.082	5.29887	8.9973	11.4985	9.22072	5.99638	5.28015	7.59907	9.93077	10.2952	8.3256	8.60181	10.9037	11.7571	11.848
		-1.07083	0.928744	1.04137	-0.51403	-0.130181	0.407556		2	14.396		4.89083	5.15311	5.62763	5.02349	3.67256	2.96848	3.41796	3.66142	3.23527	3.80602	5.95172	6.87012	7.47491	8.5182	8.66966	5.96619	5.97623	7.19873	6.09504	6.46065	9.29502	12.9627	12.8868	6.61448	3.59459	7.46895	13.2204	14.0013	10.0753	10.4843	15.5554	16.9153	16.2845	15.2597	10.9414	6.71214	6.4186	8.32391
		-1.4445	0.425734	0.578578	-0.454137	-1.4236	0.651425		2	15.6834		4.95315	6.40425	6.64973	5.32548	4.16745	4.45602	3.82412	3.90157	5.13976	7.68842	10.2753	9.74509	10.4096	15.2756	17.0158	11.3093	8.38167	9.81469	7.58355	6.35877	6.3369	6.58367	6.58501	4.27835	3.95209	5.76853	8.6783	9.23183	7.94559	11.7263	16.6108	15.5425	13.2834	12.441	9.89569	6.85521	4.56732	4.32561
		-1.57336	0.836062	0.84661	0.021594	-1.12895	0.606354		2	12.2379		3.73572	5.23607	6.10826	5.08186	5.67385	7.38809	6.62741	6.27355	8.32349	9.17063	10.6562	10.4633	11.1766	15.0544	16.7464	11.5406	10.103	11.2969	7.20664	6.05381	4.50617	3.27375	2.38563	2.23221	3.8697	8.71806	12.9701	12.0746	12.8569	13.4474	11.2436	7.82442	7.86767	12.1005	11.8277	11.771	8.65903	5.6449
		-2.05945	0.248195	1.07048	0.0590438	-0.642935	0.784036		2	8.70322		3.59419	4.77556	6.27503	6.15229	6.89328	8.68141	9.06113	10.7425	13.0109	13.5899	16.227	15.4066	12.1308	9.9191	8.56937	7.06544	10.3171	12.3346	10.1642	9.34194	8.07654	5.05489	2.74664	1.90241	5.7311	17.4819	24.8087	18.1635	13.5265	13.3411	10.0752	7.45659	12.3549	20.9517	21.7799	19.4028	15.7223	12.9778
		-1.27915	0.637622	1.07952	0.188014	-0.0383792	0.56993		2	8.85586		4.24689	4.37308	6.07296	7.21527	7.42152	6.35122	5.30013	6.35963	7.35608	7.93695	11.3329	11.8269	9.40665	7.14879	5.5955	5.74031	8.39866	9.67012	9.47164	11.3281	11.9369	8.17986	3.84479	2.36149	4.40281	13.2151	20.4066	14.3827	10.7543	11.9226	10.2438	7.81181	12.0025	23.1709	24.4727	18.6451	13.7855	15.6156
		-1.25783	0.665853	0.00300295	-0.755399	-0.321936	0.195317		2	11.9813		4.25041	3.60457	4.43402	5.60437	5.87603	5.09741	4.48846	4.07817	3.69701	4.01263	6.9591	8.92632	9.70486	7.0433	4.21535	3.80843	4.71682	5.13868	7.22399	7.77823	8.36365	5.70635	3.30373	3.25378	4.02717	6.85545	10.6177	7.77058	6.68959	8.82791	8.1602	4.78358	4.95601	9.72682	12.2356	10.1382	10.2592	13.7371
		-1.55868	0.224142	-0.688916	-1.09217	-0.361985	-0.785316		2	35.9716		2.09109	2.36076	4.01543	4.60135	4.22976	4.37134	5.31788	4.12484	3.09579	3.18665	4.43904	5.9252	7.16311	5.41109	3.37061	3.32567	3.28906	4.61421	8.09849	6.58481	4.90986	4.29903	4.13967	4.32685	6.31156	9.99987	11.7045	8.5057	5.86769	7.21806	7.31086	4.90834	4.45885	8.27526	10.3255	11.2573	15.1098	14.7047
		-1.50673	0.637222	-1.05476	-0.881748	-0.378257	-0.772581		2	108.61		1.65669	2.62735	4.21196	4.11808	3.77616	5.66445	7.4823	5.71798	4.29266	3.97997	3.89432	5.23844	6.45812	4.91691	4.01548	4.97164	5.00008	8.79935	12.7252	10.344	7.23329	6.30488	5.28031	4.99121	6.08815	6.62853	7.73413	6.0496	4.36406	4.18656	5.07645	6.10127	9.12463	13.0382	12.6073	10.3019	12.3185	11.6563
		-0.734438	1.13658	-0.378974	-0.966191	-0.305203	0.208948		2	33.2886		2.14477	3.53236	4.94684	3.32459	3.12579	4.69137	5.39535	4.81955	6.15607	5.80247	4.55466	6.86567	9.30378	7.0225	6.14132	8.7177	9.81759	11.2373	11.3682	8.27866	9.10732	8.28796	6.909	7.80078	8.38601	7.57831	7.80713	7.83427	6.61724	4.65571	5.5144	9.03034	10.5202	9.37728	7.16758	7.2123	9.3027	7.87395
		-0.948482	1.20253	0.0849746	-0.43017	0.180231	0.846832		2	13.9154		1.85831	3.41076	5.61675	5.28926	4.56654	3.54267	2.04642	2.13998	5.00865	6.30846	4.46654	7.02275	9.66704	7.05453	6.09457	10.2971	9.1447	7.37077	6.16589	8.79919	15.0641	15.216	11.1874	9.78257	9.31254	10.7045	13.6018	14.0314	12.5319	7.7765	5.37137	7.86506	9.55269	7.68573	8.36494	12.2928	13.94	11.2357
		-1.23978	-0.277565	0.957248	-0.321926	-1.25428	0.881198		2	20.0469		2.89135	3.54097	6.32459	8.09024	7.1923	4.4423	2.23702	3.04713	6.30083	8.68593	6.41365	5.64014	6.11937	4.57674	7.52592	14.5252	12.7001	6.8804	4.9897	6.62683	10.7087	11.0608	10.3873	8.98811	8.62389	10.7915	12.177	10.575	8.56904	5.87069	6.11191	7.47524	7.18458	6.71468	8.16691	11.2867	10.3254	9.18236
		-1.54828	-1.2177	0.877374	-0.32055	-1.26731	0.665202		2	20.4527		7.00198	4.82198	4.88122	5.57618	4.70985	3.50907	3.93016	4.8946	6.75449	8.10661	5.74864	5.04084	5.34664	4.38985	5.75231	9.39461	6.90943	3.60756	3.56261	4.98855	6.65106	8.38154	8.63273	10.0748	10.2535	10.7732	8.46353	6.53046	5.79934	5.71505	8.77771	9.04315	6.85172	6.88464	8.10691	8.71065	5.91451	3.99599
		-1.37947	-0.895029	0.240229	0.499563	-0.666283	0.540367		2	18.577		12.2563	7.34052	6.29148	5.34347	4.14667	4.6649	6.05651	8.37448	8.91287	10.6662	10.9869	7.77826	5.8619	5.79684	7.3793	9.53162	7.14037	4.04644	5.4637	8.76881	10.9768	11.6477	12.0724	16.9444	21.274	18.2375	11.8963	9.169	8.63065	9.12687	12.5126	11.9787	9.33164	9.40343	10.7216	10.0823	5.4187	3.49849
		-1.58964	-0.466639	-0.542518	-0.0650814	-1.60469	0.692179		2	6.26204		14.4408	10.944	7.89839	6.34122	6.78597	8.10588	9.01969	8.72974	7.26422	10.8561	17.3637	16.6898	11.0814	5.76353	6.88346	12.0621	12.6166	7.93587	7.42927	8.91535	10.0387	9.72488	8.23456	12.1495	14.3237	12.2555	10.5039	9.07018	9.30599	13.2767	16.7391	16.4651	14.8171	19.1479	24.0649	20.6582	11.8843	6.75579
		-2.09581	-0.151372	-0.595992	-1.54658	-2.48349	0.665751		2	6.1344		12.5099	12.8112	9.69123	5.81091	6.01286	5.53892	4.53869	4.35238	2.38856	3.63698	9.56066	13.4101	12.612	7.21765	5.0162	9.36776	11.4331	9.35501	9.58776	12.4445	13.046	11.5769	9.68308	11.3009	15.4489	17.1285	15.3873	13.4261	13.211	18.6945	20.3315	16.4249	13.8841	17.1163	24.6094	26.15	21.8762	14.4043
		-1.82033	-0.674662	-1.19317	-0.761015	-1.11831	0.252125		2	13.4526		11.5922	11.2183	8.28112	7.45168	6.78624	4.64589	4.41317	4.77384	4.50399	3.90167	4.3233	5.76025	6.91503	5.61497	7.19386	11.3006	13.2039	10.1135	8.40024	10.2571	13.6603	15.1385	14.1068	13.7422	19.4641	22.3797	19.2622	19.0768	24.2108	24.5211	20.2038	19.1656	20.9284	23.5994	26.3334	28.505	27.8372	19.6386
		-1.7823	-0.243481	-0.728595	-0.344685	-0.25721	0.349501		2	12.5275		10.0918	7.92756	8.13346	10.6724	9.17809	5.13745	5.7844	9.48066	11.3127	10.5647	7.6375	5.05612	4.90366	4.32573	4.18774	6.75853	9.07114	8.60666	7.28125	9.6076	15.219	18.1815	15.3174	9.00162	9.71574	12.9808	11.0078	17.8783	28.7603	26.5996	16.3556	14.3809	23.5679	31.2812	31.221	24.1095	17.753	14.5006
		-2.17288	-0.778394	0.30729	-0.70859	-1.01367	0.0869244		2	13.2235		8.41034	7.51418	9.03106	10.6096	8.23499	4.07585	6.02028	11.4717	14.264	12.9756	9.10499	6.02328	4.88888	4.69576	4.56108	7.4468	10.7579	10.2776	8.72641	9.38264	12.1373	12.7818	11.1468	6.65528	6.06591	10.1298	12.6451	13.327	18.3428	15.2698	8.43752	5.99358	9.06504	13.9684	16.2649	15.354	12.4023	14.8304
		-1.50516	-0.84183	-0.0166397	-1.34927	-0.463477	0.141777		2	13.4132		4.41392	6.10794	9.02568	10.0774	8.07206	5.22131	5.85585	8.54117	9.96517	9.30838	8.99614	7.10708	5.70331	6.1187	5.33781	7.45767	9.15218	6.33673	6.0524	8.35265	10.6558	11.4601	11.8382	9.18449	8.40793	15.52	20.7874	17.9602	13.536	8.20185	4.8691	4.18356	4.5169	4.88869	5.66352	7.20151	8.20743	9.64073
		-1.33196	-1.02791	0.192924	-1.54232	-0.664302	0.42699		3	11.9615		2.95602	3.84894	5.71589	6.07392	5.33705	5.78435	8.26319	8.58472	8.47007	9.21072	10.7448	9.37622	8.41864	9.86355	8.2328	10.1879	11.2983	6.77425	3.82009	4.78244	6.22704	10.1495	14.7992	12.9951	9.50645	8.97108	10.4353	8.58977	6.97099	5.98371	5.56084	3.30904	3.13536	3.64265	4.05042	8.4769	10.2777	10.7549
		-1.44389	-1.67025	-0.548105	-0.726481	0.27829	0.335489		3	6.65528		5.26527	5.28575	5.23337	6.48373	6.26216	10.1713	13.6084	11.9359	8.87839	7.68778	10.12	8.9438	9.38949	11.2048	8.00266	7.07612	8.30396	7.6763	5.97799	5.00148	4.25175	7.14707	13.7691	15.3626	10.0271	6.6498	6.41322	7.12966	9.01289	11.9703	14.3083	9.67193	6.47888	6.00573	8.91346	18.2777	18.4676	11.6911
		-0.915106	-1.08328	-0.0120876	-0.78387	0.842986	0.617649		3	5.70145		9.23221	8.8775	7.70245	9.79278	12.4712	17.9038	17.5701	13.6535	8.98108	8.60402	12.4337	9.5174	7.35782	7.34828	5.2745	4.51722	7.10326	12.7001	14.8807	11.0674	7.74812	12.7556	22.2559	23.5405	16.7827	11.2656	13.6792	16.649	16.9678	16.7856	17.7793	15.5716	12.1872	9.70709	10.4627	17.5528	17.4196	10.1786
		-1.27137	-0.466701	-0.582882	-0.790302	1.24642	0.387541		3	5.9089		9.54894	9.18667	6.32477	7.13509	11.1996	16.7214	16.8515	16.3322	13.3138	12.2066	14.9109	10.803	8.28313	9.12144	8.65328	7.82517	9.97365	19.5711	25.58	19.4924	10.8555	11.2234	16.9795	18.7942	21.0491	28.4081	33.6996	27.5568	22.9746	16.681	14.2433	13.5187	11.0265	8.75043	10.1638	13.0401	17.0091	17.22
		-1.87564	-0.825263	-1.694	-0.898613	1.41914	-0.251113		3	3.90568		12.8998	10.1863	5.86033	4.44664	5.80071	9.49204	11.2966	14.5571	12.6332	10.6418	11.9218	8.66911	6.58898	6.77358	6.54209	6.60321	6.64562	14.2691	21.3921	15.9487	8.98192	10.4672	14.9226	16.5271	23.7283	37.3862	39.7776	26.0088	16.9906	12.8023	13.8373	16.5809	16.1227	17.2564	14.0105	12.5272	18.7822	25.436
		-1.34628	-0.985412	-1.30845	-1.14386	0.306619	-0.57979		3	3.95764		8.58222	6.48786	4.5088	3.06782	4.81093	9.46966	10.5807	8.47466	8.07206	9.60405	10.1806	8.13551	6.381	5.96013	7.64141	8.19567	6.90797	12.4246	17.4614	12.3116	6.16792	6.70552	12.0343	12.5397	13.7311	19.6902	20.3042	13.6015	12.7527	11.7801	15.9074	21.1753	24.3354	26.332	21.1532	12.4298	17.2702	25.0216
		-0.947253	-1.08685	-1.01652	-1.52673	1.03942	-0.0238383		3	4.02106		4.19608	4.19115	4.75706	4.39837	7.45095	16.3712	18.6106	11.6	8.15445	10.0053	9.90116	8.1317	6.98379	6.85997	8.00551	10.5243	9.09584	8.87338	11.6358	10.8846	8.7467	9.26023	12.6244	11.2334	9.20089	13.4448	11.1168	7.10271	6.51806	7.36363	14.492	15.2951	12.8245	18.5669	20.9064	19.2847	20.6304	25.7575
		-1.27059	-1.26064	-0.784889	-0.598436	-0.706488	-0.0414787		3	5.61839		4.90794	5.89091	7.92319	7.41405	5.91023	8.85733	11.1261	7.95135	6.01119	7.35742	7.08927	6.87518	8.39494	9.54069	10.0358	13.7242	13.8774	8.31291	10.268	16.2876	17.5652	16.8205	16.6753	13.5023	13.0455	16.3831	12.0596	6.00945	6.74521	13.1625	22.3449	20.9515	10.3155	8.366	12.9935	13.6723	13.2091	19.7738
		-1.64041	-1.20687	-1.14786	-1.09997	-0.934941	-0.111614		3	11.5776		5.05535	5.6755	8.31949	7.33336	4.04376	4.15245	6.16515	6.59273	5.01603	4.72692	4.9622	5.69879	7.09957	7.70665	8.22923	13.1143	17.0617	11.2453	9.75253	15.3724	18.2749	15.5894	11.9879	8.53494	9.64862	10.9147	6.7253	6.08129	9.83545	13.5281	19.3875	19.1315	14.7248	12.7715	10.9023	10.7823	11.6887	17.6896
		-0.933744	-0.346579	-0.896096	-1.92612	-1.48257	-0.27571		3	28.1082		4.20845	6.60332	11.0558	9.69033	4.82283	4.51961	8.73247	11.457	8.75981	5.19203	4.17566	3.87591	4.19932	4.92116	7.28158	13.4093	18.9762	14.5244	9.02507	10.5246	13.0735	11.8947	7.82832	6.64969	8.84655	7.54636	5.34992	6.39075	10.1785	11.7095	10.6893	11.7072	13.3068	15.9895	14.315	11.7229	8.88193	11.5918
		-0.0683309	-0.767982	-0.799087	-0.72588	-0.306419	0.221991		3	16.434		3.95804	4.44285	6.24397	5.05052	2.51237	3.21105	6.74395	9.08729	6.83721	6.41305	5.76399	3.6902	2.35335	3.10859	4.90532	7.04495	9.66844	7.19001	5.20563	5.25162	6.8575	6.88838	6.93318	6.83335	7.6467	6.84515	5.22605	5.36604	8.20204	11.8452	12.2194	8.86975	7.60749	7.96692	7.63811	8.33259	7.19416	8.66803
		-0.0684121	-1.22314	-0.0834029	-0.607822	0.427088	0.601312		3	17.2562		9.28722	9.71894	5.51964	2.33105	1.95668	4.29606	7.46085	8.13996	6.57364	6.4738	5.67745	3.46228	3.108	4.59252	6.48679	8.37754	9.69231	8.88484	9.76875	8.36776	6.04505	7.34434	10.7887	12.9395	13.2946	13.1409	10.7523	6.97464	7.39042	15.3745	23.0272	18.3169	12.9777	15.4878	13.9328	10.4252	12.7602	18.5912
		-0.132774	-0.619001	-1.23638	-0.788905	-0.569464	0.765874		3	6.99811		18.8031	19.1742	11.0432	3.79123	3.05939	5.23703	7.27606	7.5938	6.15468	4.85835	3.27329	3.74124	4.97868	6.21349	8.12857	10.063	10.8921	10.2996	11.2249	9.44339	5.8542	6.0466	10.0609	12.6693	12.2803	13.3123	11.8752	9.83732	9.99254	15.737	23.8097	19.5831	18.4272	28.3845	28.4594	16.9342	14.2904	19.0708
		-0.179081	-0.608572	-0.558839	-0.802824	-0.685467	0.311889		3	4.88377		12.6077	13.0851	7.05132	4.19718	3.75112	4.23708	3.56675	3.6884	5.10858	5.72605	5.38371	5.67979	6.51355	8.20833	10.1212	9.95365	8.98708	7.66231	7.18068	6.51625	5.77356	8.26274	12.1785	10.1227	9.50434	11.1246	11.1577	11.6988	16.4051	18.3376	16.3544	11.616	10.8213	17.8224	22.7581	20.1965	15.9109	14.4969
		0.12919	-1.16739	-0.777748	-1.11682	-0.846209	0.182666		3	3.66704		12.3573	10.0638	8.80683	7.27363	4.99032	4.46422	3.95487	4.32056	7.47311	11.1939	12.9337	11.8892	9.49769	9.16338	8.13451	6.41587	5.58778	6.26076	5.32766	4.8069	8.68551	17.2031	21.2164	14.3007	10.9652	15.0229	16.699	15.7651	22.745	27.7343	22.0473	16.7305	13.0846	11.6688	18.4666	26.5287	25.4183	18.9458
		0.316808	-0.338726	-0.0145172	-0.614995	-0.59762	0.0852105		2	7.09215		16.7791	12.4606	10.3545	8.8888	5.67433	5.40822	6.19157	6.62108	8.02113	9.72194	11.7344	13.8113	13.5605	10.4758	6.13967	3.0789	3.69136	4.54008	3.67027	5.40469	11.2115	19.8498	24.0072	18.0953	13.7008	13.6231	14.9608	12.6254	14.1853	19.1486	21.4083	21.6237	18.4844	13.7837	17.5696	31.8821	36.3381	24.9651
		0.4499	-0.049704	0.0328863	-0.31041	-0.383801	-0.00347679		2	18.837		8.68166	7.85948	8.57431	6.83259	5.8865	6.51829	5.54297	4.99954	6.06362	6.88579	8.61927	13.5774	15.5213	10.9217	4.54118	3.64937	6.8127	6.98659	4.65865	5.42993	8.0253	8.72029	10.4364	10.8094	9.77861	7.38867	7.05733	8.04189	10.2405	8.50292	8.54683	10.4459	11.8226	10.452	9.36252	14.2665	18.7962	14.1212
		0.280366	-0.415053	-0.013087	-1.06967	-0.343822	0.286014		2	12.1642		5.67487	11.1889	12.1555	7.05099	7.25503	9.66467	6.96482	4.17417	4.28539	4.95589	6.70835	11.7137	14.8698	11.3027	6.041	5.76978	10.2934	9.95909	5.99372	6.38938	8.30918	9.19666	8.47477	6.48579	6.31804	6.41477	7.0428	10.6119	13.6414	9.13524	4.27334	3.49067	7.66625	10.57	10.6085	10.9295	9.88126	8.11444
		0.647856	-0.406979	-0.310669	-0.540941	-0.692855	0.292779		2	19.8896		7.2035	12.9538	13.6038	7.66475	7.6588	11.0909	8.71212	4.83669	3.81616	3.0887	3.90582	5.45462	7.83915	8.8495	6.16111	5.40802	9.64778	11.7981	9.32159	7.81816	11.0749	15.8216	14.0287	7.52722	5.82989	9.44501	11.9862	13.7886	13.2083	8.02675	5.06824	5.51194	8.60965	10.9526	13.7776	14.7234	11.9917	11.4509
		0.954355	-0.268718	-0.693869	-0.312524	-0.831896	0.341084		2	13.1188		6.52068	8.26478	8.1714	6.22001	7.45024	9.59741	9.47866	6.16866	3.50389	3.62095	4.72541	5.42787	6.60609	9.33659	6.16797	5.65324	10.9023	14.9179	11.9485	7.40539	9.32921	14.3949	14.3106	10.0991	8.64718	10.9495	14.8431	18.4261	16.6853	12.1161	9.6124	10.8348	10.8406	7.91726	6.4049	8.90066	16.4925	23.3019
		1.36964	0.308816	-1.46781	-1.10311	0.0972837	0.254016		2	25.6285		6.70843	7.74935	8.21775	7.99849	8.3418	7.84767	8.02336	5.72275	3.69183	4.39192	6.56135	8.2398	9.4282	10.4755	7.6048	6.07007	7.76874	8.25714	5.78253	4.3987	6.2316	9.44702	10.6733	10.4978	8.94576	8.39662	8.46174	9.79831	8.58435	6.51285	5.72096	7.99979	8.20833	5.35579	5.28234	12.4039	24.7793	29.2054
		1.17381	0.254181	-0.512114	-1.29396	-0.967662	0.261107		2	19.4624		7.71965	9.26524	8.74199	6.78598	6.15117	4.86863	5.1958	4.88521	3.83983	4.51762	5.04998	6.40676	5.82826	6.09373	5.74323	6.31108	5.64538	3.83705	2.60644	2.93461	4.68504	5.99296	6.45735	6.31172	5.65359	4.89992	5.94496	6.60741	5.72755	4.86388	3.13403	3.57131	4.76173	5.35699	6.61319	9.7567	16.7989	21.5135
		0.426116	-0.617495	-0.244224	-0.472413	-1.30117	0.554936		2	30.5544		3.37652	3.89897	4.43321	4.44106	5.04902	4.29133	4.48711	5.29467	5.17194	6.29496	6.69114	6.7097	5.91043	4.19409	4.22428	5.07392	4.91114	3.38367	3.18697	4.26165	5.37205	6.98533	7.01172	6.50204	6.51935	5.8796	6.18914	6.07459	4.32555	3.10754	2.11058	2.91028	5.98631	9.47807	10.2606	10.7668	14.9656	18.6494
		0.74375	0.232199	-1.20067	-0.106749	-1.2234	0.799885		2	23.2265		2.20599	2.44955	3.87091	5.39867	6.04869	6.03303	6.31628	6.15745	4.6438	4.67062	6.19391	6.98506	6.20409	4.61031	3.33188	3.89172	3.93168	3.45179	4.99204	6.81216	8.77427	9.95654	9.85711	7.14541	6.30323	6.42002	6.53869	5.94123	3.6467	2.44351	2.85055	4.75025	8.26494	11.9278	11.3733	7.97166	8.27555	10.4403
		0.908884	0.411654	-0.629346	-0.612233	-1.08526	0.391996		2	12.1935		2.14987	2.08346	3.30785	4.49997	6.04801	7.42338	6.71012	4.67972	2.39513	2.80428	5.8457	7.51803	5.927	3.65998	3.18989	4.72992	4.90144	4.12917	5.19061	7.93214	9.17852	9.54339	9.40863	7.02768	4.42278	5.08368	7.97102	9.35206	6.99686	4.88183	6.62304	8.08079	9.00898	8.94155	6.43388	6.12974	8.82566	9.50216
		0.60202	-1.10571	-0.704067	-0.605449	-0.200752	0.319807		2	14.4228		3.57886	4.51392	6.56071	8.26977	9.38133	9.54556	7.73767	6.96558	5.73789	5.53726	8.94347	10.6672	10.5763	7.93333	5.61581	5.78734	5.67914	3.9029	4.62559	7.89318	8.61968	7.79493	8.87869	8.23723	5.52091	4.72511	6.88084	8.24044	6.53458	8.09359	13.9617	14.3102	15.6272	15.2401	13.9482	13.7412	16.2065	17.332
		0.450721	-1.08094	-0.737456	-0.286185	0.215108	0.311263		2	27.2983		4.74778	6.07487	9.82565	10.1869	8.86582	8.26674	9.19153	12.4101	13.9401	13.7205	14.43	14.1584	13.2401	10.579	7.39609	6.42482	6.82182	5.38159	5.00232	6.73269	6.78488	7.09379	7.13967	6.44338	5.93167	5.0804	5.28747	5.71338	7.6644	12.8453	18.3628	18.729	21.5831	27.2851	28.7404	19.49	11.7379	10.3321
		0.706978	-0.336559	-0.237771	0.275503	-0.622834	0.998211		2	10.6824		3.17736	7.93376	14.7897	14.2176	7.82551	5.2501	6.51748	10.5931	11.453	10.6011	9.80286	8.02122	7.70404	6.15017	4.71867	4.19667	4.72346	5.57375	7.38999	7.56897	8.17828	10.7781	10.3243	8.21843	9.97089	12.1356	10.9443	10.5634	13.3072	12.5491	12.9276	14.19	19.4316	24.7289	28.9476	16.4509	8.99392	11.0726
		0.735501	-0.0317851	-0.965307	-0.393111	-0.665102	0.549737		2	6.59067		2.01809	5.3481	9.69259	8.45149	4.32228	3.46604	6.74992	9.96171	11.7181	11.1783	8.73962	6.2362	5.57648	4.96628	4.77895	4.4037	5.2802	9.21414	13.6996	12.4567	10.3502	11.0623	9.57966	6.99204	9.3937	13.708	14.8716	13.0511	14.5392	14.659	16.3232	15.7562	18.2219	24.8778	32.4255	25.4769	22.4479	24.2234
		0.134555	-0.189827	-0.663055	-0.864622	-1.08507	0.774203		2	7.77119		3.17066	5.87403	7.37928	5.39121	3.30265	4.12963	5.96989	7.41793	8.72387	9.45118	7.78575	8.85466	9.13953	7.80389	7.03837	4.36516	2.60195	4.18569	7.74133	7.29822	6.05481	7.0695	8.35406	6.69269	6.88784	9.97359	11.8661	12.0993	13.7328	17.2487	24.0332	20.275	18.3821	20.8924	27.8554	26.7348	27.4719	30.0331
		0.0640876	-1.09547	-0.596142	-0.290284	-1.69125	0.577745		2	15.2895		3.35007	4.60759	5.7252	5.04595	4.87602	6.36094	7.19594	6.99027	9.07179	10.0688	11.6627	15.3522	14.0393	9.56139	8.20404	5.5428	3.27704	3.39651	5.73673	6.78663	7.32339	11.4212	14.6673	13.3055	9.73963	8.17816	11.6557	17.4599	20.3649	17.1709	16.1411	14.1488	18.6567	20.451	19.1191	17.0225	14.1235	14.3233
		-0.749069	-1.03402	-1.58286	-0.720628	-1.98337	0.124946		2	9.64185		2.78489	2.12191	2.63827	3.04033	4.1608	6.55661	7.17517	6.41563	7.48225	8.0872	8.13316	9.0643	7.79384	6.30641	7.10085	5.23932	3.79244	4.05969	6.20645	6.49661	5.30968	6.73769	10.4683	10.6002	8.55728	6.69882	7.40291	11.7681	17.4137	18.5525	13.3798	11.0228	15.122	15.1167	12.0797	12.5991	12.3862	11.1132
		-0.673228	-0.70864	-0.876014	-1.66271	-0.957727	0.222229		2	5.06013		3.13477	4.01188	4.11687	4.17468	4.51856	5.58715	5.63382	5.28391	5.90246	6.62967	6.59984	5.04817	5.49405	8.03624	8.66303	6.59389	5.2645	6.54412	7.56049	5.94102	3.9646	5.42839	8.56604	9.12017	6.71972	5.43292	6.69271	8.44055	14.3456	20.0632	16.836	12.4037	10.1838	8.58392	10.1638	14.9873	16.7483	13.0821
		0.622983	-0.950248	-0.633286	-1.03812	-0.597925	-0.143104		2	5.14261		5.24518	7.55629	8.9737	8.91881	6.9501	4.92863	5.11731	6.13007	6.45946	6.74728	6.57201	5.37807	6.00001	8.9219	11.3366	12.0814	11.531	11.2314	10.3611	8.74734	8.3055	8.5325	10.7949	9.90244	8.31354	7.28366	6.98076	7.05692	9.05864	10.9046	12.1832	14.3421	13.77	14.2644	16.2489	20.3727	23.6592	19.8762
		0.453729	-0.687923	-0.43659	-0.238797	-0.901168	0.275936		2	7.89078		4.06357	4.99348	7.54648	12.2993	11.2905	6.97014	5.34331	5.88495	5.72088	5.21811	5.33976	5.16762	5.39868	5.95731	6.73381	8.80904	8.4607	7.51876	8.46614	10.5582	10.9333	8.16017	7.07535	6.72786	6.728	7.66155	9.54895	10.8657	13.2437	11.3028	10.3553	11.6251	13.45	16.5213	17.3178	20.0206	21.4801	19.4326
		0.207751	-0.54746	-1.37925	-0.235462	1.05629	0.87849		2	6.94101		4.65083	3.98469	6.79151	12.7976	12.3143	7.06058	5.6777	6.95181	5.91374	6.57885	8.63361	8.87651	6.80751	5.4841	5.25119	8.55459	8.71466	7.54843	8.11047	9.4875	11.0579	8.7397	7.63975	5.88275	5.22432	7.15681	10.4305	11.8704	13.9641	10.5933	7.47974	8.43096	12.8933	17.5639	19.3401	19.2018	16.5167	11.4444
		-0.482717	-0.160021	-1.31636	-0.375557	0.747378	0.8946		2	10.5945		6.00189	4.55362	4.24682	6.69534	6.24961	5.32381	8.10602	9.11391	6.2675	7.90671	13.8099	13.3759	7.31687	3.88183	5.90683	10.9267	10.2172	7.80312	6.83507	7.19728	9.08626	8.91169	6.6293	4.77243	4.01766	3.83577	5.85111	7.47844	10.1208	9.932	9.67691	8.95498	12.2562	17.8108	16.8405	13.8933	8.49744	6.91088
		-0.193626	-0.620157	-1.56062	-0.965065	0.137513	0.70083		3	8.13308		4.21482	3.15444	2.90342	3.97677	5.34463	7.06198	9.24949	8.32437	4.43484	5.69213	10.4332	11.3147	9.11056	8.14576	11.1674	12.0127	7.6099	5.06303	5.99362	8.50062	10.0273	8.30523	6.13484	5.29494	5.19246	4.07634	5.49146	8.92607	8.28594	10.156	15.3881	14.3076	14.4213	18.6389	15.492	8.62369	7.37897	8.0874
		-0.21509	-0.428901	-0.521022	-0.629764	-0.0550149	0.717809		3	10.2124		5.19788	5.10733	5.72711	4.86806	6.30185	6.78938	7.31405	6.49773	4.61301	4.71213	6.71348	9.00636	12.2453	16.0815	18.0989	13.7048	7.79985	6.69556	7.53656	11.1795	11.8107	7.89111	5.3363	6.47415	6.82429	6.35246	10.8571	15.7879	12.1247	8.68321	9.78916	8.85272	10.5575	15.4841	13.5589	10.116	10.7781	13.2837
		-0.241943	0.340866	0.793961	-0.134763	-1.36712	0.680725		3	5.78504		7.41828	9.09131	10.7385	9.49051	9.48864	9.80637	10.4242	9.64796	7.06949	6.91529	9.27187	10.5241	8.80287	8.36049	9.62543	9.42147	12.1245	12.6671	10.2521	10.6492	11.1624	7.331	4.38475	5.72704	6.13598	7.9626	10.9603	17.4239	20.6621	16.8641	11.1537	9.4235	8.38704	9.07308	8.59538	8.49381	11.2712	15.551
		-0.195735	0.163104	0.0180291	0.51644	-1.79736	0.865379		3	3.50105		9.50698	9.83817	10.6109	8.75098	7.3935	6.32571	7.35612	7.58139	5.31121	5.95617	10.7685	14.8812	11.2691	7.08055	7.60029	11.8081	14.876	12.4689	6.62535	5.68453	6.62091	5.13169	5.75074	8.4604	10.0527	11.5036	11.0159	15.6338	24.128	22.0055	13.2798	10.4259	8.66406	7.88047	8.75079	9.81206	12.6429	14.2099
		-0.257185	-0.438373	-0.183483	0.282785	-0.346111	0.598949		3	3.74216		7.60167	8.46036	9.15236	8.31917	7.16239	8.28204	8.81187	6.56116	5.0894	6.10404	11.3382	18.4185	16.506	11.6494	9.06704	9.43518	10.1187	8.26563	7.16074	8.82404	7.71355	5.13752	5.65951	7.76549	9.34982	9.96648	6.9151	6.81656	11.6428	11.9718	9.74638	9.2553	7.69969	7.38583	8.47303	15.5028	22.9176	20.6553
		-0.192367	-0.332329	-0.263845	-0.33596	0.839246	0.887058		3	8.61103		4.54652	4.75827	5.42655	6.03809	10.0806	16.608	16.3369	9.58431	5.426	7.01469	11.3422	15.1537	14.2423	10.386	7.78577	7.64585	8.23106	9.14598	10.2407	11.4211	8.59058	6.50192	4.87038	5.9445	9.95146	10.2689	6.01302	4.05383	5.84963	7.68569	9.84899	11.3081	12.0629	12.2013	8.63912	11.0897	17.7131	17.1783
		0.170621	-0.291956	-0.806008	-0.543283	0.232574	0.896285		3	4.67518		3.96029	3.57344	4.26819	3.94876	4.63618	7.6838	7.82321	5.34433	5.1935	8.4825	11.83	9.33413	6.46919	5.72313	6.92109	8.8222	10.9619	11.4573	11.8359	11.3099	9.39006	11.6421	8.85529	6.29928	9.33712	9.11121	4.90429	4.28358	6.53022	9.5055	12.8982	14.2435	15.1938	17.4325	12.7356	7.52064	7.39033	8.12102
		0.0344365	0.216765	-0.427845	-0.256847	-0.0480266	1.12221		3	3.73973		4.28632	4.87619	4.96226	4.7151	4.67023	5.33487	5.96545	6.64656	5.71313	8.32676	11.4833	7.64074	4.47537	5.59792	7.26541	6.57789	6.26652	7.09096	9.80415	10.2806	7.86668	9.75815	9.61262	11.2451	14.3921	12.4082	8.37481	7.40255	7.96002	8.62971	10.8676	12.5049	10.2397	15.7155	19.0056	12.1956	7.48864	8.53667
		0.371278	0.795497	0.791698	-1.24684	0.593551	0.982625		3	5.90777		10.4607	11.0658	9.35874	7.65068	7.93076	7.84247	7.10586	9.0393	12.854	10.009	7.48021	4.67247	3.97273	5.82679	6.28095	5.22296	5.69065	6.4604	7.81923	8.42775	6.15022	7.44921	9.63698	12.3736	13.8117	13.7926	15.8171	19.1703	14.5257	13.1639	15.821	14.582	11.1056	15.1362	22.9642	21.0702	16.2333	19.2738
		0.373744	0.00776245	0.500167	-2.07008	-0.00222031	0.627567		3	7.41023		8.51607	11.5859	10.9449	8.27546	6.19021	5.44677	6.6829	15.4475	25.3903	20.3469	9.13939	3.90822	3.09088	3.86059	4.45655	6.21151	10.3453	12.0069	10.6573	9.91976	7.08738	5.75318	6.76076	9.25471	12.5848	15.7958	21.3991	22.4084	15.4431	15.3616	17.3709	15.2185	12.5026	13.3314	15.7898	15.9217	16.6825	19.7808
		0.659071	0.409235	-0.839775	-1.15517	0.0551731	0.283731		3	6.98895		4.16852	5.9618	6.8213	6.46115	6.33384	6.14244	5.70602	7.35503	11.4524	8.637	4.92795	3.32357	2.16719	2.87054	4.4618	6.92837	11.7292	12.6655	9.21541	8.1007	5.80847	4.30607	4.38096	5.40534	7.73006	10.0591	11.7773	12.1397	8.2707	9.9197	11.6399	10.0189	10.0559	9.59458	8.68577	10.9808	12.2378	11.8153
		-0.0587133	0.985	-0.0817634	-1.70295	0.983712	0.737404		3	8.4662		6.21302	5.11793	5.11532	6.53239	7.78107	8.09274	7.71978	6.93501	4.04696	2.57288	2.46541	2.53642	3.20514	6.47663	9.78742	10.2667	11.9408	12.7491	11.3665	11.7888	10.2887	13.6803	13.4614	11.3974	16.5283	13.166	9.39391	12.366	17.6883	19.6185	14.4585	12.0835	10.1958	9.27734	12.0573	19.4247	26.0082	22.4586
		-0.246732	0.787284	-0.212307	-1.03907	1.34634	1.01649		3	9.61378		6.81091	6.1987	7.96942	8.31432	6.9513	5.65088	7.06481	9.39946	7.38709	6.02529	4.90733	5.94513	7.42705	8.08024	8.47878	7.19451	7.87664	8.87666	9.25113	9.90506	13.3397	23.8052	23.7303	19.8169	24.9651	21.026	15.3632	22.0834	32.9947	29.3202	14.8674	8.98072	9.97657	13.4133	19.1278	30.0435	36.6775	34.5452
		-0.0310635	0.293132	-0.940428	-0.615741	0.727412	0.570262		3	7.08141		5.82462	6.47971	7.16655	7.43908	7.76123	5.77456	6.51095	10.0478	12.3623	12.7575	9.78872	9.97472	9.80985	8.66104	6.79988	6.59468	6.72818	5.12418	4.18104	6.15225	9.11573	13.7406	13.0627	9.25025	11.9236	9.22821	6.9797	12.4213	21.2187	22.0477	13.2486	9.61481	10.2678	15.5861	24.4626	30.7356	30.544	29.8991
		-0.794173	0.753358	-1.46951	-0.891268	-1.11911	0.300621		2	11.4146		6.01452	7.87297	8.05523	8.29444	9.78195	6.70072	5.38859	8.26861	12.0432	13.363	11.0244	11.2865	10.6735	8.26895	5.71854	4.04586	3.31215	2.39886	4.02439	9.3648	11.8484	9.93104	8.14036	7.38834	5.38886	4.15062	3.65257	3.97125	8.90736	14.3075	16.6459	14.7303	9.41202	8.69544	12.8984	15.8351	12.6538	15.8505
		-0.656079	0.369864	-0.527692	-0.369801	-0.93753	0.68659		2	25.7376		5.77323	7.47961	6.16674	4.79127	5.96778	5.06909	6.05041	7.18683	7.652	6.53768	5.81682	7.66541	7.2514	5.73166	3.49881	3.12193	2.90853	2.71187	3.76783	5.92064	7.57157	7.57537	8.63328	8.36379	6.14773	5.84666	4.5871	3.33608	3.64615	5.51413	6.91649	7.67762	6.44827	5.62798	7.48097	6.34836	4.9541	8.06686
		-0.167136	0.443441	-0.203833	-0.335526	-1.01514	0.684635		2	16.5873		8.71358	10.7923	9.947	5.20067	3.13737	3.07647	4.19533	5.09968	4.63953	3.66347	3.85195	5.35692	6.22485	5.70836	4.55446	5.66031	6.6445	7.03916	5.81144	4.14429	3.59104	4.53779	6.28823	6.29284	6.33409	7.97953	7.53013	5.37673	3.51092	2.75013	3.24321	5.69603	8.31733	9.62811	9.93394	7.22247	4.71881	5.67761
		-0.372671	-0.198168	0.135502	0.0138006	-2.37988	0.845534		2	14.7278		6.52537	8.62396	10.0434	6.87858	4.68246	4.38498	3.58517	4.25066	3.98367	3.07934	3.68245	3.85336	4.62204	5.46899	4.04812	4.11411	6.01513	8.71891	8.78953	7.49828	6.4947	4.81308	4.04508	4.17589	4.71302	7.94532	8.1964	7.58924	5.45238	4.2552	5.19399	6.8635	9.28784	10.1915	9.23279	6.78557	6.34461	7.30095
		-0.610025	-0.0770283	0.291582	-0.479929	-1.93772	0.349972		2	16.7089		5.88937	6.16182	7.4386	6.29237	6.46605	7.06434	4.5956	3.61545	3.31545	2.99701	3.31739	3.9687	5.02464	7.11171	5.56233	4.28361	3.52767	4.29177	5.55765	7.74822	9.01309	7.30004	6.68093	6.11772	5.92106	6.44082	6.9689	9.01849	8.60978	6.82362	5.97285	5.5374	7.92071	10.0945	7.89973	5.76037	5.95932	7.7141
		-1.09851	0.243225	-0.126665	-0.363016	-1.82949	0.378293		2	15.1596		4.77612	5.45478	6.1537	5.83128	6.60505	8.00722	5.51303	3.58533	4.71747	6.6909	7.57424	8.76724	8.85996	9.21598	8.01759	5.61158	3.50251	2.30417	2.62719	4.74294	5.42825	6.2071	7.89832	8.34326	6.97325	5.7764	4.68035	5.73617	5.70541	5.17548	5.80117	6.99572	11.943	15.7168	9.68673	5.87253	7.2054	8.1252
		-1.13009	0.112953	-1.31753	-0.003285	0.237159	0.811464		2	18.0219		3.25038	4.44159	5.39175	5.21697	5.23401	6.69673	7.17481	6.60486	9.95922	14.2798	14.6376	13.8962	10.915	9.47703	9.65562	7.55754	3.28758	2.9488	4.53909	7.01828	5.43195	4.02816	5.09573	5.43436	5.95516	6.25621	6.36955	5.50566	4.39638	4.43088	5.9962	8.46399	15.7425	19.9902	11.8205	5.76022	7.16961	6.83906
		-1.00285	-0.0512957	-0.547037	-0.756437	0.819154	0.970823		2	13.8508		4.22589	5.60192	5.75092	5.1052	3.42615	4.12838	6.05615	5.6358	7.43195	10.4219	8.512	6.58595	5.01238	5.91582	9.31166	10.283	7.2685	5.58701	7.30574	9.87389	7.73277	4.43342	3.40295	3.7378	4.17457	5.6388	6.93033	5.04143	3.51093	2.91613	4.19286	6.3039	9.68515	11.6673	6.29036	3.87676	4.58541	3.60987
		-0.666989	-0.530945	-0.312025	-0.982257	-1.22195	-0.189633		2	29.2682		5.33013	8.14203	10.2098	6.27549	3.03303	3.97939	7.75163	5.91371	4.17784	5.76042	4.85996	3.23327	2.92897	4.44145	7.64663	10.8047	10.0789	8.39041	6.68355	7.14102	7.36037	5.73081	4.55068	3.72765	4.45947	7.34223	10.759	8.43133	5.46238	4.20564	5.39636	8.20296	9.46316	8.35886	6.70296	5.96113	4.4729	4.72938
		0.0249163	-1.21224	0.0688733	-1.16771	-1.35779	-0.0890375		2	35.4485		3.6268	11.4837	17.2658	11.7357	4.16862	4.96347	9.8436	8.98497	5.33408	5.06541	6.356	4.80454	4.45217	6.05797	8.55468	9.10096	8.43609	9.47978	9.70257	8.35012	8.23036	7.26435	7.81655	7.21307	5.27519	8.28895	13.1798	12.2173	10.3936	11.0349	10.3838	11.3962	9.83571	9.23757	14.4648	12.4471	7.03597	6.25354
		0.0303767	-0.799288	-0.507967	-1.15104	-0.908014	-0.202513		2	22.4738		3.75475	10.1361	16.4407	11.1472	4.64659	3.92015	9.05418	10.4758	9.29036	10.1277	10.816	10.0199	7.34381	7.14906	10.3101	9.94512	8.25801	10.4228	13.7363	13.8217	11.2112	9.50889	11.8054	13.073	10.9143	11.3792	13.8026	13.1629	14.7147	16.8278	17.089	18.0284	16.8342	20.2535	26.586	19.1018	8.14161	5.93121
		-0.188907	-0.97001	-1.2029	-1.0795	0.0513077	-0.248537		2	19.5183		4.74503	8.11895	10.8017	7.98229	3.8754	5.19074	10.4511	12.8062	13.3336	12.8299	11.6676	8.84703	7.85306	7.12933	8.22113	7.47965	5.73681	7.45536	10.885	12.5151	11.6255	8.84107	7.89832	8.77922	10.7416	13.6914	13.9376	10.6492	9.14995	12.3779	15.3825	16.8578	17.5138	23.2861	28.2705	18.6247	10.8149	6.87608
		-0.522474	-0.153968	-1.449	-1.69125	0.810986	-0.227483		2	19.3212		3.74238	4.44396	5.17969	5.05153	3.84648	5.30487	9.74188	11.3859	12.6171	12.9607	9.96105	7.82501	7.75769	6.83581	5.94465	4.53245	4.80689	6.78322	9.53347	10.3636	9.51867	7.85963	6.38197	5.8948	8.03713	12.7929	15.1316	13.0845	10.3078	10.8453	14.1414	10.9217	10.3015	18.2213	24.6281	23.5539	20.7532	14.5687
		-0.0582915	-0.843803	-0.14105	-1.6337	-0.121757	-0.268313		2	23.5034		4.8893	4.49369	5.05573	5.41956	4.60618	5.10736	7.0161	7.62605	7.67401	7.26835	8.03908	10.2846	11.3837	8.77477	6.06326	6.04578	8.15256	11.7482	14.5426	11.593	8.04879	6.69395	8.9131	9.40619	11.6985	15.5656	15.0357	10.071	7.03453	9.19369	12.6599	9.41498	5.88015	8.00941	12.4147	15.5745	13.9548	10.7341
		0.194436	-1.29301	-0.966669	-1.36122	-0.817566	-0.587608		2	28.4214		3.70537	4.99913	6.0092	5.09538	4.2674	6.7065	8.8423	6.93451	4.59947	3.15243	5.80546	11.1727	12.2533	7.52655	4.56944	4.05534	5.65493	8.52137	10.3666	8.4047	6.16379	5.97312	7.04958	7.41502	10.921	14.758	14.1066	10.9377	9.90924	9.6442	10.8242	8.22993	5.49902	4.2562	7.3729	10.1937	7.03419	3.67692
		-0.489221	-0.591118	-1.15881	-1.43791	-0.120593	-0.511877		2	25.1593		2.91605	3.9874	5.35161	4.25799	4.96575	7.79854	9.50517	7.57682	5.21838	6.34723	6.81462	9.19008	9.12665	6.57453	4.35738	4.11056	5.3636	7.1021	7.62894	7.95935	7.80128	8.83077	9.13863	7.67949	7.95673	9.30382	9.89543	10.0159	10.9576	10.4741	9.59845	10.7553	12.5403	10.7513	7.813	9.4417	6.74567	4.58342
		-1.06108	0.0132526	-0.406954	-1.46308	0.0943988	-0.377525		3	12.067		4.43025	5.16999	6.21582	6.52133	7.74922	10.8429	13.7384	11.7752	11.5352	16.2901	15.703	11.1827	8.40717	8.9847	8.69445	7.59473	8.62391	11.4933	13.8769	12.8598	10.6822	14.6177	16.0922	13.0718	9.50248	10.842	11.8661	10.4821	11.0864	12.7449	15.0894	19.0025	21.5187	19.1059	14.4542	18.1151	19.4936	14.2804
		-1.06941	0.645907	-0.609608	-1.24401	-1.34847	0.00490049		3	3.64674		6.01465	5.47254	5.16681	5.26596	8.05661	14.0151	17.0664	13.168	10.2282	16.1047	17.2	13.261	9.52646	11.7185	12.0159	9.99035	10.4367	15.2695	18.0233	15.4417	11.8078	15.8741	19.2057	17.2882	12.255	9.65131	8.30814	9.06726	12.7845	17.3483	18.4907	17.0893	16.2656	15.8597	17.8464	28.0365	31.4444	25.6799
		-0.485762	0.247049	-0.349125	-0.516173	-1.28073	0.140288		3	4.04522		6.58751	4.99864	5.80753	7.69739	9.24796	13.0985	13.3587	10.2747	8.81537	9.66476	9.59665	8.60478	8.95372	11.0494	9.64529	6.95948	7.91076	11.0816	12.3317	8.70153	8.19851	11.853	14.2141	13.8564	10.8182	7.53218	4.76746	4.84943	7.47818	11.3827	12.0288	10.5758	9.37548	11.2763	13.1679	21.6667	25.41	23.1039
		-0.886095	-0.354536	-0.983684	-1.02586	-1.55135	0.365793		3	6.72381		11.7383	9.97102	9.83431	10.7225	9.78999	9.58649	9.02369	9.59447	8.85097	7.40217	6.07405	6.05163	6.536	6.93115	6.80532	7.78316	8.66284	10.6098	10.3758	9.1097	10.9772	16.7836	19.91	20.3927	15.0893	9.17405	6.38045	7.48284	6.24847	5.83446	5.7668	5.27282	6.49666	7.48406	10.8406	17.5793	19.084	16.5763
		-0.835441	-0.661095	-0.299221	-1.13593	-1.91891	-0.132061		3	3.22714		14.1357	12.1083	7.23403	5.31551	4.84404	5.57562	8.26934	11.9351	12.0938	9.84723	8.36083	5.69904	4.93476	7.00592	11.1958	12.4569	8.93739	7.55729	11.5925	16.7629	17.9374	16.2462	16.8125	17.2047	13.5933	10.4973	11.8702	12.8046	11.0755	8.09595	4.5669	5.0962	5.4136	4.61286	8.73416	19.3356	20.8657	20.9722
		-0.231305	0.626408	-1.16998	0.185081	-2.51269	0.0710334		3	2.31198		13.324	13.0271	8.07804	4.08936	3.11704	3.69285	6.83427	9.80392	8.8659	7.98691	6.9085	5.73803	7.3578	11.8722	15.2056	12.4265	7.61854	6.58189	13.6735	22.6431	20.454	14.5856	11.734	13.905	14.1732	17.0141	17.6481	15.7519	15.3206	15.0247	12.2057	12.635	11.128	8.15662	13.3274	21.6436	22.0685	20.7647
		-0.55591	1.14513	-0.736606	0.114595	-2.34758	0.715134		3	3.87719		8.89672	13.9747	13.1416	9.15517	4.44913	4.29508	8.63569	10.2426	9.32012	8.50869	8.10677	8.36692	13.3521	19.5842	21.8406	17.9428	12.0755	8.23966	8.13382	13.319	13.9965	10.6943	9.42939	10.677	13.9345	17.6048	14.508	9.6178	9.753	14.1013	17.8939	21.2032	18.0373	15.0226	23.054	31.0071	29.7826	25.871
		-0.169726	0.607355	-0.460428	0.0366761	-1.05832	0.644601		3	5.79524		10.7326	14.8797	13.9928	8.47236	3.84708	4.33331	7.15751	9.5468	12.1813	13.5052	10.9456	7.17414	6.97631	10.0723	13.1076	12.3854	10.4758	8.80624	8.66922	10.5535	11.4136	10.3466	9.80412	9.81176	10.1188	12.6166	12.7265	10.5678	9.92251	12.3816	14.7582	16.3333	14.4322	11.7673	14.6481	17.9477	18.0495	14.5739
		-0.988528	0.377937	-0.7774	-0.250257	-0.82947	0.248678		3	8.8773		6.3121	11.4885	12.0442	8.35031	5.26524	5.5253	5.28187	7.494	12.3253	13.1794	9.85506	5.62256	4.34466	4.9011	6.20595	8.46413	11.0603	13.995	15.4154	18.1521	15.3362	10.2762	8.12565	8.21525	8.39315	11.1179	14.6113	14.304	11.0572	12.5179	13.0356	12.7882	12.7213	12.4988	12.3876	13.7519	15.0274	12.3266
		-1.13469	0.206206	-0.881087	0.512629	0.771017	-0.0150861		3	11.0634		6.76087	11.7468	14.2634	9.90144	7.81376	8.4579	5.79595	5.40662	8.05087	9.83506	9.72268	10.056	10.7528	9.99956	8.6933	11.6374	16.8688	17.9692	19.2719	21.3081	17.5844	8.69723	5.55414	9.60368	14.1624	17.6764	21.9349	23.2364	17.2546	14.8901	16.6503	15.9699	12.3159	10.3019	10.3901	13.467	17.3463	15.2256
		-1.15166	0.836174	-0.473818	-1.04042	0.007231	0.0152856		2	11.9256		6.77476	11.2705	13.4248	9.76092	6.94093	6.89689	6.06223	5.88541	4.96758	4.64746	6.51675	11.2346	16.8319	14.3334	10.9957	12.1706	13.1499	10.5028	9.08951	13.2116	13.7304	10.9787	6.33985	7.61911	13.3036	17.7523	20.4904	23.2615	17.5198	13.2238	13.3666	13.716	9.16698	5.67456	5.97945	10.7235	15.7206	15.2739
		-1.70745	1.06251	-1.6913	-0.590965	-1.19106	0.233755		2	8.14378		4.02211	5.21605	6.508	5.90134	5.36164	5.50268	5.75118	6.17959	5.25024	3.79128	4.43344	9.42629	14.4528	12.9322	11.0434	11.3441	9.83932	7.24444	6.95158	7.05861	9.58464	11.6805	10.0426	9.10611	11.4398	14.5504	12.4639	11.2319	8.81597	6.66863	7.20878	9.74963	8.26007	4.39993	4.20467	6.50399	6.96242	6.55305
		-1.15146	0.344488	-1.4353	-1.23044	-1.00163	-0.0124244		2	6.88755		3.56057	2.75129	2.28893	3.3421	3.9228	4.00006	4.50012	4.47909	4.94125	3.83071	3.02982	5.04907	8.20446	7.34134	8.28609	9.48347	6.91483	4.92202	4.28685	4.17755	5.2899	8.98474	8.43805	7.38029	8.6051	8.28619	5.48237	5.90111	8.47596	8.64128	5.45428	5.93941	5.73336	5.21128	5.243	5.82451	4.40627	5.07582
		-1.21519	0.0194118	0.0516172	-1.37861	-0.496703	0.119801		2	20.5585		6.0542	3.74914	2.04379	1.97703	2.45477	4.0016	5.01178	3.81813	4.04605	3.51232	2.75282	4.23184	5.66192	5.39663	6.92126	9.24802	7.76882	4.10499	2.80941	3.54014	4.50386	6.35171	6.58064	6.28765	7.30265	6.02552	3.7821	6.30475	11.46	12.1172	8.96623	6.3243	6.65651	8.8655	8.98812	7.57674	4.71806	4.45284
		-1.86459	0.817576	0.874379	-1.84424	-1.76945	0.104426		2	24.3796		7.67206	4.48968	2.49135	2.24151	3.30538	5.29006	5.99521	4.60595	5.19318	5.90399	3.7804	3.37587	4.66051	4.72007	4.93682	6.2293	5.23932	4.16865	5.75237	8.69421	6.41329	4.54278	4.07726	4.46101	6.84707	5.48209	4.8597	7.53049	10.157	12.7138	14.3846	12.1267	8.31326	10.8997	13.2244	11.5977	7.76142	5.56091
		-1.30914	0.281149	-0.222932	-1.61892	-0.53482	0.0858893		2	17.2499		9.99786	6.75073	3.83611	3.83972	5.08172	6.17428	5.60419	4.48466	5.21237	6.03831	4.42009	2.61748	2.74546	3.115	3.90402	4.9748	5.15691	4.93827	7.76522	12.2305	10.0309	5.1293	3.98708	5.86763	8.41017	6.65998	5.62133	8.25144	9.15726	8.48349	9.73262	7.83063	7.51988	12.4619	16.1779	14.4305	10.4918	8.2231
		-1.70871	-0.243466	-0.622923	-0.876705	-0.946591	-0.356177		2	37.2115		14.2639	11.218	6.76618	4.38597	5.41617	5.64936	4.42846	3.6526	3.74855	4.82852	4.68208	3.38496	2.64792	2.82275	4.63088	6.66639	7.52813	5.7721	5.61675	9.62665	9.30992	5.85171	3.77107	4.40004	6.28623	5.12514	7.01217	11.2707	11.9435	8.15992	5.57451	5.71513	6.70963	10.3202	12.1833	10.2265	7.92694	8.2225
		-1.61725	-0.217454	-0.411524	-1.52179	-1.1928	-0.614333		2	106.63		9.60862	9.70057	7.12469	4.30346	3.77013	4.45957	4.02653	3.16349	4.22431	7.16682	6.99241	5.67127	5.0417	4.00016	4.51439	6.36855	8.21306	6.17861	3.14166	3.60353	4.64857	3.50063	4.25851	6.47094	7.27349	4.73338	3.93878	6.38447	8.50024	7.92871	7.02604	6.7833	6.01978	5.42933	5.72977	6.49001	5.12695	4.7734
		-1.56596	-0.272025	-1.10059	-1.43822	-0.87891	0.208113		2	38.1269		7.31142	7.29918	6.70517	4.23887	3.03551	3.38822	3.61285	3.73399	7.32426	11.4722	8.74418	5.3943	4.86583	3.32244	2.20028	2.37266	4.04143	4.33587	3.61411	3.86084	5.14088	4.82382	5.0358	6.68783	7.02837	4.81167	3.22462	3.09445	4.44263	5.81876	5.94753	6.22292	5.83865	5.06182	6.48215	10.0737	6.92844	4.31655
		-1.15048	-0.153348	-0.849514	-0.966646	-0.869113	0.382949		2	9.89898		6.06309	4.83471	5.00551	5.09338	5.30509	4.26304	3.56355	3.35415	5.15078	7.17738	5.24928	4.4933	5.34128	4.65265	3.94523	2.7091	3.93575	6.28294	7.13751	6.84954	7.86511	8.11642	8.32976	6.94734	5.20092	6.19915	8.54712	6.09891	4.31306	4.86198	6.60802	8.18562	8.18373	6.78138	9.75695	15.6401	12.9168	10.5162
		-1.3076	-0.830628	0.184035	-0.70954	-0.499591	0.0339629		2	10.8342		8.05535	6.40576	7.22497	7.96687	7.68471	5.78649	3.74941	3.70501	5.17633	5.87049	6.81113	6.27324	6.11981	8.26067	9.36807	5.68706	4.6256	6.26047	6.2349	4.79074	5.63471	9.44641	14.8449	14.0005	8.64868	10.3914	13.5764	9.92149	6.14309	6.72238	8.03592	7.63388	6.52387	7.54099	10.4176	14.7868	15.0628	16.6358
		-1.28214	-0.238654	-0.32674	-0.249573	-0.309417	0.124376		3	5.6558		5.4763	6.49511	9.12428	9.51586	6.73874	5.00979	5.13322	5.38989	7.9946	10.6163	12.6237	11.1262	8.71992	10.7812	12.5057	7.62924	5.68672	6.35338	5.25037	3.01473	2.96228	6.3715	13.1007	15.536	11.6746	8.31709	8.46993	5.95676	5.50943	7.22993	8.00489	7.52283	9.29358	13.0875	14.8322	14.9196	19.3671	20.8626
		-2.03122	0.0460224	-1.39267	-1.05152	-1.64502	0.242052		3	7.81518		7.67788	7.15277	7.93521	9.58484	8.77179	9.3207	8.42492	5.52822	5.87213	7.95072	10.2663	9.42606	8.93468	11.0844	12.7837	9.90209	8.41942	7.38769	5.15914	4.19577	4.13581	4.14456	6.15154	9.92561	10.2693	7.32755	5.7365	6.40232	6.64686	9.14672	8.22084	10.1882	14.7074	16.1345	14.1791	14.9186	18.4203	18.1542
		-2.07501	-0.145187	-0.817633	-1.4748	-1.74844	-0.275232		3	5.18284		9.11924	6.9381	5.24319	7.44112	8.74968	8.84037	7.81611	5.25309	4.42865	4.60242	4.81621	5.14728	5.91051	8.01867	10.5724	11.736	12.1144	9.94609	6.32374	6.32093	7.10614	6.51086	5.01365	4.62198	5.1537	5.59698	7.77297	9.94903	11.1513	12.7261	10.0973	9.54287	13.1016	13.8467	13.5295	12.4949	10.9792	8.17349
		-1.24577	0.820261	-0.189114	-0.640651	-0.761596	-0.29228		3	5.84928		4.76027	3.67666	3.20971	4.48769	6.07295	7.04582	7.28706	6.67867	6.12891	5.49709	5.42694	6.85747	8.91738	8.08727	8.09419	10.8144	14.3612	13.1052	8.38911	7.68367	10.6727	11.8624	9.28622	7.38735	5.71566	5.32603	5.38614	6.27171	7.54665	10.076	8.47011	7.09624	9.02776	12.71	15.8798	13.7787	7.22527	4.30097
		-1.50167	0.774116	-0.233849	0.15512	-1.76044	0.139637		3	9.12489		1.97097	3.36498	5.29904	4.82288	5.43885	6.54311	7.71757	6.13822	6.80053	9.28429	10.654	14.1003	15.0527	11.5349	7.08839	8.32457	13.8561	12.353	6.31682	4.88312	8.24239	10.0198	9.38354	9.79991	9.21479	7.29534	5.5221	6.53591	8.17866	7.0194	7.77107	6.96913	6.82652	8.28655	9.11353	9.53975	8.94782	6.8132
		-2.12087	1.26335	-0.427385	-0.40957	-1.09515	-0.0299252		3	4.10541		5.59563	9.64073	13.744	12.2359	11.6994	11.8298	10.6457	7.94178	10.1379	15.7024	19.2521	19.9455	18.1477	14.5921	9.70619	9.75471	13.6777	10.0926	5.08443	6.11475	8.90193	9.08966	8.67193	9.59427	11.411	12.0976	9.76146	11.257	10.9819	9.27499	12.0951	14.9409	15.1058	13.7543	10.562	12.3157	15.9544	11.734
		-1.8881	1.73809	-1.61925	0.09461	-0.694237	-0.340444		3	3.82617		13.6046	15.9653	17.9588	14.9852	14.5552	12.9148	8.69345	5.54113	6.15526	8.27248	10.4243	15.5903	17.7093	18.2578	14.845	11.721	13.1113	10.362	9.49269	13.5505	14.3931	10.2442	9.38604	13.5332	20.0975	20.2804	14.855	13.0381	11.161	9.18747	13.3037	18.242	20.4393	21.5432	17.0003	14.287	15.2985	12.3819
		-1.82145	2.17026	-2.14691	0.266585	-0.296391	-0.0509782		3	6.0262		15.1046	13.1779	10.7917	7.8065	8.35013	7.81984	6.34063	7.1837	9.20008	7.70425	7.10281	10.8284	12.9922	12.0684	10.0822	7.645	8.16538	9.67429	10.3981	10.9352	10.6295	9.68136	14.5651	23.5826	24.3651	16.665	9.46393	10.4864	12.9913	15.0667	17.1033	18.0486	15.5978	13.3455	12.3483	13.2796	16.5962	16.052
		-1.46973	0.921332	-2.12772	-0.84294	-0.659809	-0.160213		3	7.55321		13.2122	12.8661	11.1172	7.27717	5.40913	5.30108	6.03343	6.62374	7.54414	7.63969	6.65609	8.81806	7.89731	5.79739	5.74374	4.50964	6.1061	9.62041	11.6802	11.2203	10.5318	10.1714	12.8554	18.4607	16.2111	9.03468	5.32526	8.92015	16.9005	21.3366	20.906	20.1561	14.4184	11.6993	13.1498	18.3998	22.5813	23.6248
		-1.13455	1.40807	-1.25383	-0.771955	-1.15226	-0.32273		3	4.0108		7.05005	7.4041	7.21713	5.57765	4.65662	5.68289	7.60029	6.35594	5.46437	6.34206	6.84267	7.70617	5.74312	3.65131	4.3511	4.86133	5.18617	5.15901	6.04657	6.23345	5.6191	5.4319	6.89621	10.2933	10.4969	10.8325	8.97033	12.3485	19.6256	24.0794	24.529	21.5205	13.449	9.55283	14.7359	22.7295	24.9441	21.6269
		-1.09445	2.09657	-0.758043	-1.02214	-1.25753	-0.51215		3	6.8463		6.04708	5.44259	6.71855	6.00351	4.47595	5.84067	7.95599	7.41341	5.70112	5.82891	5.80765	6.27143	4.51396	3.34563	3.49738	3.66803	4.22109	3.61036	3.11067	3.56123	3.3855	4.75734	7.59356	9.69944	10.3551	13.0001	9.9517	7.99841	12.2668	17.2333	20.6053	19.0079	11.2692	7.01364	7.13266	11.6876	14.818	12.1509
		-1.5119	2.39879	0.0330685	-0.720772	-0.238661	-0.367617		3	4.30725		4.41505	5.6453	9.98877	10.1614	8.06425	8.87093	11.6197	9.62667	6.21426	5.36608	4.50327	3.53613	2.96763	3.80755	3.68556	4.55529	6.87102	6.07907	3.96174	3.22194	4.3512	8.1337	13.1204	12.5	9.69086	8.14906	5.14054	5.32532	8.84571	11.0505	9.74329	10.0642	10.0714	10.1616	10.9833	14.5564	20.2748	15.6336
		-1.23836	1.09802	-0.756737	0.184199	0.911528	-0.0129469		3	3.14631		4.79446	6.05534	10.2405	12.2762	10.7431	12.2494	14.5173	12.4309	7.48759	7.13776	5.16494	3.24868	4.92976	6.64855	6.00099	7.03886	10.5944	8.56119	4.79013	4.38291	6.10948	10.2306	14.3353	14.0565	11.092	8.24899	4.70576	6.40728	11.2632	11.2167	10.7883	10.3049	10.2332	12.8741	14.465	15.6962	19.2015	13.5656
		-1.74412	0.918859	-0.835602	-0.396086	-0.111703	0.16999		3	5.53441		7.74625	7.80459	7.41126	7.3195	5.4803	4.92909	9.83933	12.0355	11.4252	11.9316	8.87405	5.70802	8.21231	9.73524	7.4517	7.78417	11.8515	10.5409	7.02679	7.53203	8.93592	9.5283	11.6302	11.8701	12.2246	10.1389	7.47177	7.08916	11.9582	17.7543	19.5877	20.0573	18.252	15.3678	12.974	12.5299	13.8621	10.9075
		-1.94856	0.769992	-0.355402	-0.717373	0.210156	0.0786007		2	13.8327		7.9858	8.46704	5.35977	5.18421	3.98351	3.7566	7.37725	9.79412	8.17774	8.57775	6.44611	4.69673	6.54732	8.27686	6.64255	4.66369	5.47382	5.6932	6.53595	8.44446	9.72106	9.49834	11.2623	11.3062	11.0685	9.20386	7.20058	9.18369	19.0771	24.9012	21.4578	16.3849	17.0419	14.4154	12.3872	13.605	13.3032	15.1187
		-1.57173	0.160993	0.153899	0.0937041	0.472977	0.243529		2	11.547		5.75191	7.29865	6.36077	7.16481	6.81504	4.61911	5.20333	5.82595	5.91831	6.98796	7.16412	6.22917	5.16713	5.29187	5.23362	4.51953	4.34061	4.59639	5.85265	6.15114	7.78662	11.1551	12.709	11.2772	10.1951	7.70957	5.80417	6.42182	13.0961	18.0906	14.1789	11.1238	12.7639	12.0475	11.003	11.4572	8.58798	8.46665
		-1.19325	0.323952	-0.625777	-0.00283726	0.0915085	-0.0235766		2	13.2802		3.23184	5.77113	5.78612	5.94574	5.71828	4.63909	5.45923	5.53459	4.83141	4.31603	5.78323	6.6201	6.01722	4.71701	4.84563	5.08961	5.82906	6.27533	6.07767	4.99389	6.41983	9.18318	10.3824	9.07875	7.72102	4.96765	4.76897	6.14995	8.99202	9.38673	9.14521	8.35149	11.4322	12.3729	11.865	9.66242	7.53848	8.32486
		-1.03688	-0.277119	-0.904904	-0.735475	-0.690813	-0.854996		2	39.7128		4.45694	7.3156	7.61197	5.8129	4.22261	4.74455	7.45415	8.61889	7.83691	6.63561	7.18457	8.37164	9.15363	8.02522	5.70988	4.45401	5.67183	6.64723	6.04026	6.1936	8.60555	10.8019	11.4371	11.3095	8.28397	5.45583	6.36272	8.1922	8.01039	7.54885	6.54796	5.08768	5.50702	9.19865	12.2566	12.4623	10.0687	8.70777
		-1.23211	-0.204404	-0.0582364	-0.319009	-1.1338	-0.843299		2	15.9459		2.86252	4.99587	6.79664	7.0725	5.75264	4.77664	4.56566	4.33339	5.41147	6.49756	7.14218	6.63935	9.36501	9.0919	5.23275	2.46211	2.48724	3.20326	4.75134	8.35688	11.0045	10.0381	7.75869	6.53616	6.39985	6.38982	9.14243	10.4485	10.4824	7.76869	6.2251	4.96802	4.87574	5.77584	9.60286	12.3401	12.8888	9.20831
		-1.47165	0.140825	-0.710617	-0.294372	-0.688305	-0.024339		2	16.7741		3.56354	2.78764	3.49313	5.02016	5.55242	5.84039	4.25479	2.74984	3.55278	5.92709	6.82838	6.06943	9.81771	11.2037	6.14517	3.45302	2.55548	3.1561	6.01865	11.1951	12.4294	9.11679	5.90494	5.3829	6.29314	7.44251	8.63628	11.368	12.1868	9.94062	6.46803	6.50826	7.83813	7.19745	7.4314	10.5163	14.4382	10.9816
		-0.451701	0.672146	-1.24279	-0.444833	-0.234692	0.0974694		2	24.0158		7.86649	5.19543	3.21662	3.70371	4.57994	4.90807	4.23935	4.1098	5.50416	7.76926	7.60279	5.60485	8.40936	10.8621	8.29035	5.819	4.59834	4.13927	5.10064	6.73457	6.34556	4.41819	4.45227	5.93717	5.93474	4.876	7.24813	10.3172	12.3612	11.095	8.44684	7.24455	8.52788	9.66509	10.3301	8.78664	9.00516	9.30759
		-0.317131	0.694465	-1.21086	-0.886494	0.36708	-0.0780485		2	8.75698		7.28659	5.24289	3.91093	4.3648	4.53997	4.36072	5.42981	4.85149	4.04797	5.92975	7.0254	3.83844	3.85392	4.92955	4.12485	3.34267	2.95134	3.79476	4.28846	5.63847	5.49284	3.9554	4.88653	8.15092	9.04614	7.28967	8.6809	9.32725	7.52458	8.12873	8.36022	8.24746	11.0768	14.4493	15.2614	10.3262	6.53639	5.62212
		-1.17061	0.213585	-0.985603	-1.04181	0.349171	0.217125		2	12.8151		7.47214	5.90146	4.54907	4.4434	4.57761	6.9485	12.3187	11.0546	8.41809	10.5306	12.4231	8.75742	5.33798	3.45524	3.08819	5.08784	5.62637	5.09741	5.16922	7.16967	7.60732	6.28378	7.89421	11.8938	14.3023	12.7625	12.7963	11.5566	8.1454	8.82761	7.53749	5.35849	6.84329	9.29565	9.06586	7.99471	8.40162	11.4429
		-1.2234	0.494423	-1.64511	-0.752544	1.51773	0.179462		2	20.2313		6.51476	6.42603	5.14472	4.04006	5.59164	9.19764	14.1352	12.5384	9.69492	11.6248	14.2446	13.2427	10.9945	7.09817	6.85297	12.5981	14.2283	10.6575	7.87939	7.52966	7.77473	7.61982	9.27484	8.55457	8.9398	8.14471	9.1937	8.32887	9.24976	12.6755	10.6129	6.16029	6.64526	10.2272	10.8542	9.11649	12.1044	15.4349
		-1.6035	-0.103746	-2.40248	-1.11986	0.266917	0.12302		2	15.0615		6.53853	7.55355	6.12434	4.39323	5.99353	7.78303	8.25731	5.24875	3.76307	4.44499	5.97108	6.74959	6.45034	5.11571	5.27621	8.59223	9.07482	6.75266	6.14291	8.67964	11.1655	12.058	11.8547	7.61576	6.15749	8.5886	10.6281	10.1566	9.88804	11.9128	9.42609	7.94852	10.9629	18.3799	21.3623	18.9961	16.0559	12.6359
		-1.07687	0.00710777	-1.13452	-0.44957	-0.333858	-0.192315		2	7.82367		3.13552	3.62565	2.96823	2.61183	4.36221	6.17636	6.94765	4.4838	2.55947	3.36731	5.16891	6.01119	5.68103	5.81199	5.33085	4.66805	4.55729	4.68326	4.41715	4.98707	6.89342	8.1033	10.1513	7.27082	6.4089	7.46979	9.62441	8.04964	8.22386	8.93422	6.7248	5.83359	6.62105	11.9849	20.1265	26.4972	25.7655	14.944
		-0.81988	-0.284394	-1.48748	-0.140595	-0.467508	0.0221082		2	9.88185		1.45252	1.47522	1.97176	2.60637	3.37907	6.24431	8.76448	7.28711	5.41274	5.54051	6.27682	6.48734	5.4888	4.60063	4.62827	3.77065	5.61238	7.44949	5.55989	3.43822	3.84169	8.75504	13.1385	12.2792	9.51142	9.81974	11.0413	8.41869	6.06376	6.20778	5.38678	6.80045	7.21335	8.34542	10.9587	14.6226	14.0926	8.89278
		-1.08603	-0.095177	-1.00111	-0.559562	-0.949759	-0.233643		2	16.0584		2.14496	1.97239	2.21915	2.3686	3.62171	6.449	8.35052	6.7886	5.57566	5.10364	4.85367	5.48394	5.98463	6.0906	7.18725	6.9033	8.04923	8.29957	4.5423	2.26955	3.74833	7.52138	12.228	13.0642	10.2644	6.78612	8.05999	7.40097	7.80213	9.16585	9.40762	9.05194	7.41919	7.54542	7.07006	6.17399	4.99363	5.68273
		-0.954427	0.292349	-1.45928	-0.162028	0.203331	-0.325743		2	25.8907		3.90766	3.53145	4.67293	4.03677	3.40205	5.60243	6.13754	5.66843	5.78017	4.35151	2.92135	4.03951	4.58917	4.86992	6.08218	6.24119	7.82215	7.42422	3.57313	2.52227	3.01579	5.07727	8.88866	12.4654	10.1884	5.00661	3.494	4.63317	7.65677	11.3321	11.1295	8.16292	7.98581	10.3174	9.55197	8.59097	8.04773	10.2616
		-0.400273	0.526225	-0.28388	-0.649065	0.549314	0.482581		2	20.8761		5.81555	7.34962	10.3334	9.86362	6.47398	6.6619	6.55422	5.09545	6.04069	5.56941	4.6909	4.26965	4.95713	5.82283	5.57425	4.88912	5.61202	4.74309	3.10157	3.39714	3.9744	4.80344	6.12888	6.81722	6.8375	5.92684	5.01799	5.08195	8.50864	14.5624	14.551	9.04937	8.09496	9.59242	10.0564	14.2836	17.6578	16.1035
		-0.753767	0.546679	-0.139779	-0.91052	0.666893	0.698077		2	8.9693		5.57698	5.71363	8.0178	9.47713	9.38016	10.3407	10.3183	6.415	5.54087	7.31753	7.91392	6.72264	5.94746	8.45107	9.51576	7.46981	5.66456	3.68468	2.43202	3.81981	5.6786	5.18746	4.87379	5.67456	8.29185	10.3182	9.74197	9.47495	14.1825	18.9685	17.0799	10.8271	7.57861	6.5769	9.24239	17.733	20.6207	12.9065
		-1.24224	-0.65936	-0.18325	-1.08924	0.0642917	0.412019		2	9.97466		6.47135	5.70999	5.19847	8.35682	9.78763	9.23214	7.25549	4.15168	4.10814	6.50981	9.37295	7.88784	5.13165	7.65677	12.8175	12.3772	8.61153	4.36608	4.48603	9.47195	12.3441	8.85756	5.65776	5.82231	6.7242	6.45327	6.88149	9.34749	14.5549	16.1399	12.4012	8.80245	7.44089	6.32821	8.42239	14.6225	17.212	10.2554
		-0.807884	-0.585976	0.0776825	-0.509156	0.287263	0.168843		2	19.1683		8.75722	7.40297	6.23161	7.91472	9.48096	8.22414	6.49588	4.75762	5.40301	7.10613	9.73562	10.4523	7.98814	8.69539	14.3739	16.9304	13.5626	7.0563	8.60375	16.6061	16.6052	9.42717	5.07778	5.79744	5.90857	5.79556	6.30453	7.42985	12.1626	13.4416	13.4744	11.8868	9.16759	7.92283	7.70669	9.69508	12.9461	9.81308
		-1.61685	-0.374483	0.0185848	-1.23811	-0.587818	0.195849		2	12.4001		9.82497	7.57618	6.72069	8.31434	8.43929	8.72847	8.24543	7.28225	7.9497	7.55402	8.70046	11.3588	12.277	10.2745	10.1015	10.6339	11.1721	8.46321	10.8063	18.2595	18.0147	11.3756	5.96154	4.95524	5.97169	6.94952	9.58833	11.8546	17.1609	18.6959	16.2922	12.0157	7.95218	7.58189	7.24534	8.0836	9.91865	9.01487
		-1.17072	-0.098926	0.544182	-1.12885	-0.175396	0.849378		2	7.72088		5.95937	4.95134	5.63253	6.99749	7.70423	10.9621	12.8688	12.5193	11.418	9.20759	8.23755	8.29742	8.8466	7.81704	7.65569	8.15106	9.50101	8.09992	6.97402	11.2051	12.862	11.0731	7.12006	7.64569	8.66349	10.3065	12.4012	12.9493	16.8421	18.9761	14.5363	8.51988	5.13165	6.42885	9.36513	10.2913	8.94445	10.5178
		-1.32264	-0.316085	-0.213778	-0.182104	0.121087	0.558136		2	5.52736		4.12035	3.61454	4.84839	6.18348	8.45208	12.5726	15.7498	16.3844	14.1151	10.3813	7.46023	5.30389	3.86752	3.09886	4.61939	5.38266	5.62545	5.66583	7.32355	11.8443	11.9903	10.4801	10.7139	14.9903	13.7331	12.0815	11.0341	10.1461	11.4725	14.2343	13.8205	11.0849	8.1935	10.1989	14.8449	16.9754	13.8019	10.2028
		-1.55084	-0.0914647	-0.5566	-0.144572	-1.18483	0.0585144		2	4.06368		5.22592	3.95025	3.92993	5.78374	7.00966	8.63724	11.5005	15.3784	15.7088	11.65	7.28352	3.11269	1.92348	2.23895	5.14659	9.65242	9.81298	7.03954	10.3547	16.5327	17.762	17.4653	19.2633	21.1634	17.6179	14.0479	11.9183	10.8118	10.844	13.3499	20.0899	18.9408	13.6155	11.4411	11.349	13.9991	18.0185	14.0207
		-1.81655	-1.0703	-0.345175	-1.0371	-0.44085	0.17341		2	13.7731		5.63098	5.7412	7.45003	8.10012	5.68818	4.48095	5.35294	7.49667	8.41474	8.05609	6.93607	3.99301	1.82697	1.91107	5.39218	12.1791	13.3807	8.88718	7.21501	10.5795	13.1503	14.6227	13.824	13.6236	10.02	10.7718	12.2867	11.268	9.84054	13.9036	21.3631	18.9593	13.4242	13.5438	10.749	9.46622	13.1305	10.2724
		-1.95833	-1.33285	-0.377096	-1.60403	-1.09356	0.609042		2	50.1858		5.64699	8.56804	12.385	10.6839	5.4501	3.93752	5.70152	5.21532	4.60265	6.17783	8.04957	5.80685	2.74371	3.24927	4.68288	5.51244	5.85516	4.29561	3.85526	4.66986	6.19901	5.95257	6.54035	9.65912	11.2048	9.38417	10.4419	8.98172	7.71446	9.65876	11.976	9.79217	11.7887	13.6016	9.89157	5.35997	6.2798	5.47234
		-2.06771	-1.13685	0.482172	-1.53495	-0.816625	0.671239		2	29.2999		7.15411	8.48903	10.2745	7.44879	4.10326	5.34821	7.36882	6.06856	4.2052	5.03186	6.31893	5.32331	3.68349	5.61624	7.91651	5.02248	2.03369	2.9781	3.62966	3.94503	4.00611	4.02541	5.2372	9.81603	12.1925	8.89803	7.03511	6.94247	10.0782	12.9354	10.6463	10.7653	18.0347	20.6871	15.8414	8.38521	4.45013	4.39282
		-1.6916	-0.377727	-0.319766	-0.971657	-0.296759	0.52147		2	16.8136		7.2645	6.41125	6.20347	5.2471	4.98024	5.06303	6.33288	6.54477	5.78202	7.05747	6.48371	6.01665	4.30618	3.81298	5.65116	4.75256	3.32752	4.39246	6.27971	6.60085	6.12464	6.55772	7.39569	9.00709	8.18233	5.80436	4.37861	6.31594	9.95935	11.7487	8.25745	6.11597	10.0801	11.1761	9.87381	7.61475	5.97463	8.11117
		-1.55376	-0.0114727	-1.534	-0.831083	-0.0842754	0.169261		2	32.6061		6.48302	4.98211	4.30097	3.74781	3.23857	3.55126	5.88845	8.10321	8.38515	8.91366	8.74152	8.36054	6.55121	4.07251	4.83912	6.73821	5.85845	4.2287	4.26243	6.10108	6.74602	6.63015	7.20815	9.16763	9.41702	10.0273	8.17991	6.01555	5.36413	4.85126	4.27956	5.46017	7.26729	6.61271	5.69528	6.50526	7.72926	13.3048
		-1.46778	0.0857658	-1.35849	-1.26713	-1.76222	-0.350461		2	79.8991		5.55401	5.03834	4.85523	3.90704	2.55858	3.46763	6.17091	10.8791	9.86544	6.14729	4.74181	5.23928	5.18316	4.98458	7.38751	8.78298	7.78271	5.05854	5.06679	9.14269	10.949	8.65019	5.3432	6.24782	8.20773	11.5339	10.0579	6.52976	5.23053	6.61898	9.92347	11.287	7.67559	5.43657	6.84593	8.69089	7.72256	9.28575
		-1.6319	0.426515	-1.98679	-1.32179	-1.65801	0.405993		2	83.6445		4.05211	4.73043	5.68373	4.85847	2.82028	3.61651	7.38155	13.2924	12.1857	5.21865	2.55516	3.36991	3.30196	4.92597	7.67431	7.81069	6.31829	5.22335	5.21428	8.04816	10.1849	9.50534	7.27302	5.61736	5.29621	6.73861	6.68297	6.63735	7.59732	11.4687	17.1355	19.3884	10.8233	6.15573	8.09099	10.5104	7.93145	7.28627
		-1.71605	1.36627	-1.75762	-0.958441	-1.62758	0.0427366		2	40.5176		4.80052	5.8668	6.95626	6.07538	4.85128	4.50724	6.50023	9.15693	7.70619	4.44794	3.61945	3.90934	3.63356	4.75558	8.30671	8.68581	6.43243	5.68109	5.3415	6.21156	8.49478	10.6562	10.1434	7.99604	5.89076	4.70199	4.80855	5.3555	5.35344	6.22425	12.2652	15.8545	9.93634	8.27487	13.109	14.0174	12.1415	12.5071
		-1.66193	1.20388	-1.14953	0.291596	-1.04653	0.259282		2	10.3168		6.4135	7.78395	8.36313	6.88117	6.96264	7.33266	7.08963	6.94722	5.95268	4.99842	3.43848	3.17348	2.98672	3.75375	7.22865	8.69524	6.63586	6.05762	7.0616	7.97324	7.0838	6.8552	5.81717	6.26044	7.60252	5.85896	5.43132	7.33094	6.56912	7.26612	9.8396	11.5873	9.07096	10.7641	14.1277	13.2533	11.472	10.4902
		-1.88272	0.981997	-1.90864	-0.0604797	-1.53402	0.521696		2	13.5644		7.05706	8.32339	8.94116	5.71269	6.01368	6.94264	6.07143	5.24729	4.94393	4.65774	4.48196	4.2928	5.40376	5.16109	7.43021	7.02892	4.80222	7.43793	12.9196	14.2133	11.0269	8.58847	6.45752	8.1899	11.4369	9.6664	9.8269	14.0461	15.5993	13.3501	10.8359	9.01031	10.5548	12.2554	11.5177	8.27114	7.93941	6.78893
		-1.32259	2.11316	-2.08968	-0.218849	-1.42344	0.385618		2	25.1524		7.90443	6.90341	6.18079	3.22355	3.4017	5.92711	5.91351	5.71944	6.40879	7.52805	8.71957	8.58739	8.71716	8.4989	9.2431	7.37544	6.45211	10.5354	15.2778	16.8613	14.3062	14.3704	12.3652	11.9673	14.4581	12.7872	9.46397	9.16523	10.1003	10.3571	10.005	11.1422	12.286	10.1646	6.37567	5.58254	5.8265	7.11362
		-1.20343	1.99875	-1.56622	-0.738637	-1.33159	-0.133408		2	36.0473		7.09695	5.94716	4.57805	2.33759	2.56626	5.53137	7.01351	8.75562	10.0543	8.4163	7.10932	4.57179	4.16232	4.40823	6.84154	6.07724	4.38585	6.16911	9.93451	12.0613	10.9504	9.37903	8.05711	7.84416	8.31327	7.34916	6.12198	6.44163	8.65072	8.5046	8.20946	9.99958	9.99587	7.67932	9.21599	10.584	9.40913	9.58771
		-0.77803	1.52006	-0.952952	-1.3546	-0.741557	-0.00717552		2	82.4274		3.25312	2.95122	2.69774	2.64252	3.2911	4.95004	8.79617	13.3924	14.1335	8.5725	4.09326	2.41524	2.51934	4.35359	7.03811	6.86033	5.08362	3.93882	4.18631	7.33265	7.66839	6.69389	6.99621	7.26497	6.31872	4.72869	4.60049	5.1155	6.81252	7.27201	9.75903	15.2814	14.8606	12.8747	14.1808	14.384	11.2633	11.354
		-1.03065	1.859	-0.393833	-1.12551	-0.414358	0.207883		2	105.153		3.26865	3.60611	3.44324	4.85787	6.1808	6.44719	8.62455	11.2853	10.8854	7.16329	4.05978	3.38393	4.36993	5.26199	5.93419	6.19858	5.85817	5.43718	3.89912	4.48245	7.41189	10.1821	9.97009	9.45138	7.38054	6.27126	6.50242	6.16858	5.09573	5.20172	9.34069	17.9229	19.4518	17.6286	13.8627	9.45949	8.45282	10.4133
		-0.980992	2.08333	-0.725047	-0.129496	-0.216208	0.153455		2	72.5186		4.65655	5.95262	5.0467	3.8476	3.5147	3.94948	6.96307	8.38929	8.25496	7.80882	5.22374	3.34107	3.81951	4.09027	4.69427	4.93682	5.666	5.06561	2.90967	4.33248	11.6843	16.7128	11.787	8.42428	9.37387	10.5016	9.53821	8.22386	6.12652	5.0655	8.85235	13.9402	13.2187	12.7699	9.90843	6.96752	7.49916	8.1979
		-1.01397	1.9697	-0.797506	-0.00452483	0.437926	0.395197		2	39.5988		3.25214	5.68626	5.70897	4.44502	3.09334	4.25402	8.00332	9.46426	7.48235	7.22438	6.3083	5.15904	4.72615	3.78378	3.40451	4.45237	5.57336	5.98613	4.04647	4.5357	10.9081	15.287	11.3197	11.8129	18.5677	22.4259	19.1077	15.9435	11.4171	8.14513	11.9378	15.6942	10.3058	6.83556	7.0862	11.2281	15.4768	16.1791
		-0.794379	2.06555	-0.877466	-0.852454	0.11873	0.506985		2	21.9546		5.20611	8.28888	9.37693	6.97983	4.97917	4.80305	7.38325	10.1478	8.27499	7.06072	6.4235	5.96341	5.3196	4.09828	3.7749	3.61202	3.65067	3.47233	3.28711	3.60511	6.24083	10.7265	10.4218	9.71592	12.7613	15.1865	12.5462	11.9672	10.6326	8.8367	11.0565	13.5417	9.05109	6.56742	11.8053	18.2348	21.038	18.729
		-0.944356	2.11684	-0.650468	-0.596442	-0.41936	0.371179		2	27.7997		5.12168	6.5569	7.68761	6.603	7.04461	7.52593	7.72206	9.65897	8.64742	6.67583	5.41358	4.48114	3.32709	2.00648	2.39992	4.61122	4.16069	4.77249	5.15347	5.956	8.79441	9.75979	9.09717	8.98596	10.4635	11.4911	11.2198	12.5118	14.7772	14.7461	12.509	9.87174	7.52142	7.96985	13.7123	16.3725	15.1846	11.6645
		-1.29712	1.72722	-0.799757	-0.781794	0.00595481	0.020918		2	21.026		6.79629	6.31933	7.52196	7.29438	7.40621	7.56181	7.12871	8.4429	7.8799	7.18359	7.03479	5.95652	5.17784	4.98443	6.15982	8.50762	7.5487	5.95183	6.43246	10.9287	16.551	14.9328	10.5035	10.7582	9.9874	7.25389	6.68471	8.04582	9.33245	10.0464	8.49411	8.8384	8.98392	8.91798	11.3372	10.4872	7.28293	7.42933
		-0.54889	1.54645	-0.856173	-1.46493	-0.653966	0.347869		2	22.9625		10.9106	7.50119	5.14141	4.11153	5.45065	8.28103	10.029	10.3261	7.85757	6.4495	7.13353	5.7704	7.69754	11.2852	10.2612	8.10691	5.09384	4.4127	5.33373	8.9617	13.734	12.6638	8.98139	8.17158	6.14398	3.51651	3.07971	4.67496	7.97824	9.11462	9.08343	10.7262	9.89639	9.014	12.7307	12.9105	9.23617	10.0632
[truncated: 96 more columns]

## Sheet: Fig_4b
GCaMP6s (z score)
Wake	NREM
0.023676	0.0438899
0.025206	0.0259179
0.00782597	0.0114737
0.0180031	0.00346572
-0.00920541	0.0495848
-0.0449885	0.0478828
-0.0809127	0.0776793
-0.00328072	0.0369169
-0.0116819	0.0671776
0.00142614	0.0454639
-0.0157758	0.033468
-0.0244197	0.0696895
-0.0376604	0.0837704
-0.0250467	0.068976
-0.0643963	0.114939
-0.0356882	0.0599612
-0.0716675	0.132583
-0.092871	0.210906
0.00436987	0.024922
0.0240083	-0.0106164
0.00203218	0.0164475
-0.03927	0.0353422
0.00523059	0.0173591
0.00272694	0.0197095
-0.000652944	0.02847
-0.0653128	0.138266
-0.113989	0.192818
-0.0904395	0.137172
-0.0208304	0.0620889
-0.0115751	0.0423847
-0.0741497	0.0668821
-0.0673926	0.0745354
-0.0378335	0.0379266
-0.0558404	0.0556619
0.0310691	-0.0629567
0.0138777	-0.0349846
0.0292491	-0.0588835
0.0494301	-0.0894936
-0.102159	0.12566
-0.0463847	0.0590529
-0.0393408	0.0518026
-0.0312658	0.048732
-0.0711509	0.10704
-0.173997	0.16423
-0.0527938	0.0591574
0.012025	-0.0134745
0.0295159	-0.0330736
-0.00204922	0.00175527
-0.0304161	0.0161033
-0.0504555	0.0241877
-0.0664359	0.288138
-0.0742021	0.32182
-0.0820175	0.355716
-0.0210662	0.0715862
-0.0354426	0.120439
-0.0523016	0.177729
-0.0946469	0.11642
-0.162057	0.199338
-0.0901842	0.110931
0.0342134	-0.0358356
0.0197624	-0.0206994
0.0354818	-0.0371641
-0.119575	0.147083
-0.0385907	0.0869274
-0.0384488	0.0920759
-0.0355128	0.0823885
-0.0459845	0.0707684
-0.0708739	0.0897334
-0.093498	0.124269
-0.083912	0.108122
-0.0881306	0.104755
-0.0489183	0.0548147
-0.11029	0.0524134
-0.0711323	0.035825
-0.0562055	0.0398291
-0.0831391	0.0589151
-0.0949098	0.0672562
-0.0808555	0.0572969
-0.08233	0.357072
-0.0784382	0.340192
-0.0394983	0.171307
-0.0606409	0.114996
-0.0642909	0.121918
-0.0521059	0.0988106
-0.00972237	0.0330381
0.0271446	-0.0922415
-0.0185	0.0628656

## Sheet: Fig_4c
NREM-to-wake (GcaMP6s-z score)	t-bin=1 sec	t1	t2	t3	t4	t5	t6	t7	t8	t9	t10	t11	t12	t13	t14	t15	t16	t17	t18	t19	t20	t21	t22	t23	t24	t25	t26	t27	t28	t29	t30	t31	t32	t33	t34	t35	t36	t37	t38	t39	t40	t41	t42	t43	t44	t45	t46	t47	t48
	cell1	0.142241	0.129093	0.14867	0.154652	0.163261	0.174194	0.155751	0.169462	0.165842	0.167755	0.165559	0.168973	0.151784	0.146532	0.14908	0.148379	0.135177	0.144914	0.147935	0.1694	0.174452	0.169279	0.173462	0.17619	0.186658	0.188985	0.171832	0.168606	0.17201	0.175627	0.193692	0.187897	0.192621	0.191124	0.201257	0.199495	0.200339	0.175295	0.15618	0.169011	0.160384	0.166479	0.162797	0.166974	0.162139	0.182056	0.182988	0.185018
	cell2	0.176078	0.175904	0.187526	0.195379	0.195839	0.21277	0.212895	0.207587	0.187978	0.202315	0.197181	0.189599	0.189711	0.188543	0.186942	0.187005	0.184643	0.187414	0.181493	0.173072	0.166085	0.156586	0.165267	0.160299	0.160493	0.160888	0.160269	0.15493	0.150473	0.166783	0.157534	0.148125	0.156459	0.156466	0.160006	0.149221	0.144709	0.147762	0.144632	0.135599	0.122748	0.11543	0.116689	0.125143	0.124784	0.123437	0.135612	0.134499
	cell3	0.0387898	0.0239642	0.0238184	0.0237546	0.0300034	0.0242392	0.0241026	0.031087	0.031833	0.0245112	0.0162383	0.0134112	0.0120471	0.0133049	0.00772453	0.0118846	0.0235872	0.0255111	0.0258307	0.0299212	0.02718	0.0197614	0.00649381	-0.000631084	-0.00130616	0.00588175	-0.00484245	-0.000264708	-0.0186522	-0.0215159	-0.0199104	-0.0210738	-0.0178782	-0.0160617	-0.023052	-0.0347329	-0.0361687	-0.0373952	-0.0324581	-0.0320119	-0.0260042	-0.0338332	-0.0362522	-0.0405086	-0.0362855	-0.0298878	-0.0101001	0.00992612
	cell4	0.0340894	0.0312491	0.0268159	0.0168347	0.0224013	0.0326448	0.0257514	0.0282239	0.0292327	0.0340071	0.025852	0.0111509	0.0137102	0.0034263	0.00227177	0.0111175	0.00617867	-0.00091275	0.00322303	0.00466859	0.0194556	0.0227594	-0.000185952	-0.00957437	-0.00601034	0.00445379	-0.00115033	0.00345884	0.0110515	0.0204625	0.0248561	0.0366233	0.0324483	0.0249638	0.0268709	0.0372675	0.0255212	0.0262322	0.014083	0.0258699	0.0430347	0.0461063	0.0470133	0.0412115	0.0559729	0.0540349	0.0450204	0.0418728
	cell5	-0.0223719	-0.0308916	-0.0314206	-0.0445219	-0.0383496	-0.0304662	-0.0320897	-0.0344227	-0.0361299	-0.0375323	-0.0459415	-0.0512901	-0.0531537	-0.0611115	-0.0602906	-0.0619626	-0.0586964	-0.0548366	-0.0547078	-0.0525674	-0.0539356	-0.0491974	-0.0620832	-0.0665665	-0.0632794	-0.0528549	-0.0564642	-0.0577195	-0.0581222	-0.0488497	-0.051119	-0.0442973	-0.0559873	-0.0644135	-0.0693207	-0.0692873	-0.0707979	-0.0687978	-0.0654421	-0.0609194	-0.0573364	-0.0565301	-0.052885	-0.0600356	-0.07331	-0.0745011	-0.0636462	-0.0613121
	cell6	-0.030885	-0.0361927	-0.034014	-0.0359973	-0.0403632	-0.0350223	-0.0271041	-0.0215233	-0.0152706	-0.017655	-0.00485675	0.00828348	0.00428806	0.00622867	0.00654262	0.0217823	0.0254237	0.034432	0.0432571	0.0457345	0.0501552	0.0384721	0.0405025	0.0329744	0.0406304	0.045569	0.0403523	0.0498674	0.045994	0.0539379	0.0595708	0.0667716	0.0679991	0.0654743	0.0695102	0.0807763	0.0863059	0.0898479	0.103291	0.124099	0.130434	0.134601	0.14167	0.13617	0.142677	0.147181	0.144139	0.135302
	cell7	0.00155081	0.00727607	-0.000492422	-0.018319	-0.0131639	-0.000950454	0.0119534	0.0168688	0.0163613	0.0166444	0.0311249	0.0318432	0.0353899	0.0450522	0.0448154	0.0395351	0.023803	0.0186296	0.0212446	0.0168347	0.0246729	0.0275328	0.0259255	0.0223647	0.0201291	0.0155702	0.00908567	0.0109498	0.00690164	0.000223096	-0.00564166	-0.00110485	0.00268365	0.0150236	0.0305463	0.0387723	0.0405683	0.0425223	0.0438392	0.0509919	0.047501	0.0432243	0.0480888	0.0534697	0.0575159	0.0556044	0.0577634	0.0629357
	cell8	-0.0483844	-0.0461529	-0.0503257	-0.0594059	-0.0487275	-0.0386438	-0.0452408	-0.0512588	-0.05714	-0.0614345	-0.067041	-0.0654594	-0.0631346	-0.0497364	-0.0374124	-0.043314	-0.0480057	-0.0327657	-0.0405081	-0.0409094	-0.0360988	-0.0226846	-0.0305144	-0.0261929	-0.0194899	-0.0292088	-0.0289287	-0.0440896	-0.0441697	-0.0136384	-0.0177275	-0.0180957	-0.0182053	-0.000723625	0.00372739	0.00324723	0.0144501	0.0143709	0.0143467	0.0153597	0.0106374	-0.00150206	-0.00745097	-0.0164875	-0.000120379	0.00771415	0.00800769	-0.00375529
	cell9	-0.000841323	-0.0140519	-0.022925	-0.0223803	-0.0289197	-0.0248405	-0.0235101	-0.0349527	-0.0449967	-0.0433419	-0.048807	-0.0644177	-0.0499267	-0.0454605	-0.0414437	-0.0315569	-0.0367017	-0.0293966	-0.0252006	-0.0151088	-0.0169931	0.00672851	0.00136689	-0.00597878	-0.0104121	0.0071673	0.00701023	0.0138785	0.0277585	0.0497846	0.0705596	0.0792821	0.0815678	0.0768532	0.0785507	0.100821	0.100628	0.111865	0.109701	0.11289	0.0988203	0.103804	0.116843	0.091505	0.0902342	0.101144	0.102977	0.09053
	cell10	0.0379429	0.0241569	0.0202722	0.026163	0.0189614	0.0180623	0.0277489	0.0129273	0.00147933	-0.0114491	0.0113634	0.00819801	0.011203	0.00645765	0.00771082	0.000378971	-0.00883842	0.0084754	-0.0108772	0.0223051	0.0347827	0.0341852	0.0470548	0.032296	0.0337662	0.0453085	0.0353081	0.0348899	0.0311394	0.0304716	0.0256414	0.0348804	0.0370067	0.0537637	0.0576784	0.076373	0.0982493	0.0884161	0.0833183	0.0922073	0.0959746	0.114628	0.104654	0.103061	0.102762	0.111696	0.121544	0.122847
	cell11	0.069093	0.0731652	0.0742217	0.073867	0.0646603	0.0415975	0.0297961	0.0332751	0.0152863	0.00615921	-0.0136752	-0.00920152	-0.0135156	-0.0060092	-0.0200353	-0.0329969	-0.044612	-0.0434404	-0.0406113	-0.0581326	-0.0664604	-0.0835334	-0.0768564	-0.0633906	-0.0509401	-0.063161	-0.0589576	-0.0545857	-0.0530379	-0.049917	-0.045383	-0.0569229	-0.0643366	-0.0573947	-0.0714642	-0.0784349	-0.067493	-0.0456009	-0.0277748	-0.0316102	-0.0239949	-0.022659	-0.0146641	-0.00267825	0.00225844	0.00306445	0.0105212	0.0155605
	cell12	0.0542368	0.0498334	0.0478029	0.0455181	0.0481988	0.0389581	0.0357948	0.0355387	0.0379583	0.0247015	0.0236045	0.0285598	0.0113044	-0.0290921	-0.0272727	-0.00673392	-0.0268008	-0.0305173	-0.0356091	-0.035199	-0.0312518	-0.0296557	-0.0275441	-0.0310723	-0.021287	-0.0258745	-0.0340169	-0.0292085	-0.0322925	-0.0189046	-0.0096305	0.0032658	0.000636987	-0.00938865	-0.00715252	-0.00543306	0.00248323	0.0193576	0.0280121	0.0322899	0.0433572	0.0370118	0.0534122	0.0641709	0.0880005	0.0950196	0.102125	0.0905185
	cell13	0.0987718	0.100971	0.0924909	0.0900308	0.101269	0.0952674	0.100334	0.0964217	0.0907447	0.069352	0.0752145	0.0742206	0.0731368	0.092066	0.107022	0.116979	0.133352	0.121584	0.129856	0.155033	0.160356	0.176171	0.173213	0.189526	0.190188	0.227429	0.254165	0.274024	0.272106	0.255987	0.269812	0.255966	0.248651	0.232293	0.235042	0.247986	0.234592	0.228624	0.213913	0.224015	0.231542	0.22274	0.22288	0.197571	0.182377	0.181073	0.184175	0.193492
	cell14	0.0732338	0.0765812	0.0677808	0.0596733	0.0532661	0.0502575	0.0606713	0.0689997	0.0764331	0.0802731	0.0794585	0.0942345	0.080889	0.0700314	0.0652754	0.0623447	0.0464124	0.0482304	0.0572337	0.0585181	0.067421	0.0780789	0.0857171	0.0989518	0.0790483	0.0823735	0.0688566	0.0731162	0.079569	0.0850145	0.0959581	0.108276	0.127503	0.130741	0.130308	0.139511	0.136674	0.130281	0.129449	0.108168	0.102081	0.101826	0.119573	0.106331	0.0876977	0.0775594	0.066407	0.0508776
	cell15	0.0959369	0.0945209	0.0907899	0.0872608	0.0880094	0.0774452	0.0798235	0.0802074	0.0802615	0.0847642	0.0894666	0.0921001	0.0938796	0.0921505	0.0874981	0.0870766	0.0891192	0.103616	0.0983306	0.103201	0.105593	0.0958646	0.0964146	0.107098	0.103456	0.111385	0.115727	0.119823	0.109731	0.111607	0.107364	0.113827	0.114186	0.100682	0.0998714	0.0957498	0.0905677	0.0879486	0.0843645	0.0769579	0.0713404	0.0577601	0.0606498	0.0595181	0.0427927	0.0435566	0.0499294	0.0424486
	cell16	-0.0261071	-0.0396459	-0.0245628	-0.022035	-0.0301715	-0.018715	-0.00761607	-0.00554187	-0.00691975	0.00827252	0.012267	0.0160829	0.00315888	0.00368907	0.0138092	-0.000167466	-0.00963563	0.00371578	0.0205422	0.0221671	0.0337946	0.0448228	0.059317	0.0517479	0.0180267	0.0199674	0.00639306	0.00183924	-0.00775994	-0.0223799	-0.0122505	-0.0228745	-0.0310129	-0.0416534	-0.0418223	-0.0623204	-0.0822074	-0.100624	-0.104835	-0.109696	-0.113542	-0.116356	-0.089385	-0.111092	-0.111287	-0.111455	-0.111752	-0.108468
	cell17	0.053569	0.0563907	0.0723312	0.0759784	0.0630107	0.0396752	0.0400308	0.0531552	0.0603352	0.0793559	0.0770409	0.0717441	0.0730087	0.0708286	0.0645092	0.065966	0.071397	0.0582641	0.053378	0.0531464	0.0514027	0.0471408	0.0724421	0.0711142	0.0637589	0.0626394	0.0657131	0.0523019	0.0626911	0.0639116	0.0672202	0.0826655	0.0986149	0.0996383	0.0917782	0.105426	0.0994674	0.100501	0.0914501	0.0950598	0.111259	0.127917	0.146648	0.146301	0.144855	0.161146	0.164463	0.17266
	cell18	0.0949825	0.0976506	0.108772	0.140113	0.149706	0.157436	0.182083	0.188956	0.193357	0.228751	0.2572	0.273429	0.268865	0.264075	0.251293	0.230251	0.217586	0.215999	0.220872	0.212736	0.215409	0.20448	0.200834	0.194831	0.165749	0.161135	0.160938	0.144864	0.126815	0.102528	0.0899432	0.0913521	0.0978066	0.105578	0.115016	0.112234	0.103607	0.102919	0.0954053	0.0820233	0.0677847	0.0646027	0.0838323	0.0653111	0.0697279	0.0682838	0.0773667	0.0871357
	cell19	0.227915	0.206683	0.239642	0.234094	0.196264	0.204245	0.215314	0.233439	0.218217	0.221819	0.225422	0.230163	0.213303	0.227492	0.223958	0.188706	0.168163	0.178671	0.165948	0.191421	0.173726	0.173719	0.193381	0.200315	0.186539	0.187455	0.160039	0.138935	0.125781	0.131243	0.133006	0.0813431	0.100334	0.112262	0.135869	0.108268	0.104016	0.0863099	0.0654714	0.105312	0.0872255	0.0717111	0.0752268	0.0742105	0.0729205	0.0685332	0.0740033	0.0705893
	cell20	0.026084	0.0128471	0.00109527	0.00101426	0.0010099	0.00327978	0.00160939	0.00546486	-0.00377805	-0.0133866	-0.0231997	-0.028914	-0.0250784	-0.0213555	-0.02103	-0.0192233	-0.0220222	-0.0226199	-0.0249969	-0.0179413	-0.010281	-0.0080864	-0.0156604	-0.0122589	-0.0142322	-0.0117044	-0.0178155	-0.0118277	-0.0102767	-0.0102947	-0.0168808	-0.0181025	-0.0207793	-0.0222756	-0.0286378	-0.0249677	-0.0313562	-0.0342272	-0.0395271	-0.0434988	-0.029892	-0.035561	-0.028358	-0.0368752	-0.0309726	-0.0359712	-0.0277106	-0.0225703
	cell21	-0.085314	-0.07681	-0.0724934	-0.0658279	-0.0694573	-0.0754117	-0.064255	-0.065622	-0.0579596	-0.0517266	-0.0329986	-0.0252492	-0.018847	-0.00865725	-0.0220938	-0.0261244	-0.0192011	-0.0230612	-0.0341518	-0.0442013	-0.0439646	-0.0397493	-0.036397	-0.037057	-0.0423372	-0.0347843	-0.0319682	-0.0363861	-0.0497154	-0.0524696	-0.0600024	-0.0676231	-0.0593115	-0.049381	-0.0533861	-0.0402161	-0.027534	-0.0324874	-0.0343825	-0.0277034	-0.0183598	-0.0158421	-0.013606	-0.0203709	-0.0220205	-0.0164817	-0.00972504	-0.0173905
	cell22	-0.0529897	-0.0576536	-0.046674	-0.0520165	-0.0463138	-0.0518454	-0.0610517	-0.0669322	-0.0567439	-0.0557832	-0.0458593	-0.0452012	-0.0410002	-0.0414123	-0.034216	-0.0319815	-0.0361111	-0.0314323	-0.0257472	-0.0164261	-0.0136917	-0.0140178	-0.00408321	0.00988149	0.0236085	0.0278517	0.0217351	0.0290275	0.0348895	0.0282224	0.0126432	0.0159388	0.0095857	0.00724676	0.0250234	0.028926	0.0243002	0.0210169	0.0148498	0.0131073	-0.00294436	0.000136308	-0.00227076	0.00222407	0.00434735	0.00249798	0.0031258	0.0101525
	cell23	-0.0577192	-0.0719696	-0.072241	-0.067021	-0.0754724	-0.0568534	-0.0709882	-0.075398	-0.0761998	-0.0785276	-0.0839427	-0.0709385	-0.0828714	-0.0972194	-0.0911498	-0.100314	-0.102513	-0.0920732	-0.0907434	-0.0738565	-0.0776948	-0.0651085	-0.0644129	-0.0590785	-0.0502034	-0.0425702	-0.0398185	-0.0407074	-0.0453789	-0.0318158	-0.00661614	-0.00766071	-0.00567175	0.016401	0.0238379	0.0238334	0.0389627	0.0455005	0.0514652	0.0560967	0.0625448	0.0675512	0.063278	0.0565979	0.0491038	0.0714534	0.0705949	0.0642084
	cell24	0.00309694	-0.00496609	0.00289658	-0.0152559	-0.00982449	-0.008648	-0.00570221	-0.0239962	-0.0466697	-0.0621401	-0.0834862	-0.0795807	-0.086438	-0.0866715	-0.0835872	-0.0742538	-0.069951	-0.058509	-0.0710147	-0.0694245	-0.0579799	-0.0400772	-0.0385537	-0.0565898	-0.0526103	-0.0413222	-0.0394289	-0.0307127	-0.0287485	-0.015392	0.0195153	0.0252768	0.0264733	0.0274862	0.0254945	0.0314763	0.041499	0.0398322	0.051706	0.0597072	0.0573623	0.0721358	0.0725391	0.0750747	0.0804133	0.0980967	0.111252	0.103193
	cell25	-0.033782	-0.0412526	-0.0565266	-0.0432915	-0.0389082	-0.0329144	-0.0511717	-0.0612752	-0.0852139	-0.0919344	-0.0846843	-0.0716339	-0.0502008	-0.0480348	-0.0596264	-0.04706	-0.0462832	-0.0487465	-0.0551176	-0.0392271	-0.0353649	-0.033485	-0.0386066	-0.0397579	-0.0286197	-0.0331721	-0.0181976	-0.019224	-0.0223075	-0.0506879	-0.0536251	-0.0566808	-0.0563221	-0.0684995	-0.0681605	-0.0566028	-0.0296451	-0.0363778	-0.0301239	-0.0335979	-0.0192221	-0.00880473	-0.00833393	-0.0113609	-0.0148857	-0.0067715	0.0034944	0.0187593
	cell26	0.0732028	0.0812512	0.0859629	0.103321	0.103794	0.0910375	0.0868845	0.0805363	0.0749506	0.0591812	0.0636043	0.0675679	0.0688953	0.0577877	0.0445088	0.0427995	0.0420645	0.0352317	0.0378273	0.0229416	0.00483435	-0.0155755	-0.0252016	-0.0213603	-0.0130779	-0.01701	-0.0215843	-0.0192499	-0.0257714	-0.0243608	-0.0372727	-0.0372266	-0.0379933	-0.0404198	-0.0401053	-0.02908	-0.0353083	-0.00571506	-0.00359579	0.0143537	0.0325263	0.0380479	0.0509483	0.0667357	0.0713228	0.0729162	0.0907146	0.0940804
	cell27	0.205721	0.201713	0.19727	0.200413	0.189547	0.174643	0.156306	0.154934	0.146374	0.143626	0.135551	0.120041	0.110923	0.105995	0.102513	0.0975188	0.0954165	0.095748	0.103164	0.0933709	0.0814359	0.0669489	0.0710562	0.076917	0.0801703	0.0573685	0.0588623	0.0614976	0.0633198	0.068201	0.073411	0.0767563	0.0562375	0.0572999	0.0656211	0.0563662	0.0626274	0.077685	0.0896004	0.0961166	0.0982811	0.0998147	0.109006	0.132907	0.14085	0.136446	0.145146	0.161183
	cell28	0.134796	0.125016	0.115674	0.10413	0.0928189	0.0933119	0.0822106	0.084237	0.0910807	0.0875288	0.0841643	0.0878715	0.0874537	0.072782	0.0663011	0.0533566	0.0442184	0.0441303	0.0277436	0.0394128	0.0412972	0.0213647	0.0190585	0.00622458	0.0119701	0.00698542	0.0139199	0.0197736	0.00751127	0.0251391	0.0154607	0.00775872	0.00682978	0.00593526	0.0107058	0.010164	0.0211149	0.0240741	0.0304987	0.0517361	0.0714015	0.0870859	0.104891	0.104226	0.0812069	0.0791612	0.0873001	0.0904458
	cell29	0.0533603	0.0445126	0.0537782	0.0538891	0.0409272	0.0275678	0.0457806	0.0625233	0.0646381	0.0812557	0.0832409	0.0991693	0.106257	0.113366	0.109848	0.124212	0.114115	0.106449	0.105598	0.110587	0.104065	0.101752	0.109663	0.113529	0.0977688	0.105199	0.107043	0.108282	0.100795	0.0833927	0.0759275	0.0821319	0.0884155	0.0831199	0.0924036	0.115035	0.109262	0.120855	0.123563	0.133829	0.128701	0.121322	0.12399	0.102645	0.0872297	0.084018	0.0793759	0.0958561
	cell30	-0.0104124	-0.0126323	-0.00943032	0.0129768	0.010762	0.0167239	0.0235676	0.0321427	0.0370145	0.0612766	0.0748539	0.0864806	0.0875676	0.0910744	0.078548	0.0948628	0.0821145	0.0853853	0.086967	0.0953971	0.101722	0.0797031	0.0632104	0.0841266	0.0717553	0.0862301	0.0697469	0.0638462	0.0524907	0.0589392	0.0664178	0.0722486	0.0817395	0.0748348	0.0848913	0.0825342	0.0759623	0.0859482	0.0970843	0.0826178	0.0801255	0.0594264	0.0710035	0.0467637	0.0471736	0.0573541	0.0555463	0.0419996
	cell31	-0.0486871	-0.0587974	-0.0647078	-0.0720907	-0.0775959	-0.0618953	-0.0577852	-0.0493491	-0.0388704	-0.046685	-0.046166	-0.0288173	-0.0250677	-0.00739152	-0.00266624	-0.00146408	0.00564328	0.00869757	0.0103093	0.0201494	0.0333154	0.0388864	0.0359524	0.0182336	0.00106323	-0.00956711	-0.0143391	0.00392324	0.0141455	0.000348919	0.000624738	0.00333597	0.0164139	0.0177871	0.00792796	0.0119251	0.0233299	0.0140304	0.0252693	0.0170365	0.0244637	0.0363013	0.0326747	0.0414056	0.0412113	0.038084	0.0405882	0.0525918
	cell32	-0.0707727	-0.0874932	-0.0953245	-0.109187	-0.102167	-0.100445	-0.100147	-0.0928404	-0.0880993	-0.0929573	-0.0933403	-0.0921989	-0.0875452	-0.0843684	-0.0767476	-0.0735332	-0.076557	-0.0821626	-0.0815529	-0.0776211	-0.063906	-0.0583862	-0.0662888	-0.0585351	-0.0545727	-0.0479467	-0.052999	-0.0328168	-0.0255983	-0.0239916	-0.0283481	-0.022591	-0.0169962	-0.00592063	-0.000578976	0.0120236	0.0199873	-0.000364032	-0.00486614	-0.0106134	0.00442924	0.0164547	0.0150643	0.00915072	0.0101086	0.00469934	0.0119039	0.0276198
	cell33	-0.0839086	-0.0875396	-0.0841757	-0.085848	-0.0859195	-0.0936683	-0.0872712	-0.0784918	-0.0657397	-0.0595625	-0.0569465	-0.0525945	-0.0800656	-0.0589723	-0.0740566	-0.0722941	-0.0622047	-0.0508596	-0.0426873	-0.0532122	-0.0370531	-0.0508204	-0.0554721	-0.0593259	-0.0548308	-0.0545588	-0.0739376	-0.0740198	-0.079059	-0.0687244	-0.0576358	-0.0395878	-0.0429212	-0.0528061	-0.0661876	-0.080244	-0.0776834	-0.0679267	-0.061443	-0.0518713	-0.0411662	-0.038082	-0.0507013	-0.0547901	-0.0399004	-0.0270314	-0.0323635	-0.0246892
	cell34	0.0870601	0.102635	0.090741	0.0891009	0.0881978	0.0782769	0.0814461	0.0652252	0.0651115	0.0812498	0.0849304	0.0786168	0.0652569	0.0414126	0.0386549	0.0224483	0.0145811	0.0256503	0.031876	0.032524	0.0264768	0.0285588	0.0172763	0.0267694	0.0280665	0.0178809	0.0187185	0.0180291	0.0175007	0.00932252	0.000432363	0.00181827	0.0119927	0.042782	0.051146	0.0486804	0.0580429	0.0465502	0.0401872	0.0584492	0.0655474	0.0813722	0.0782815	0.0861658	0.0956971	0.0775644	0.0805878	0.0874844
	cell35	-0.130859	-0.122893	-0.109629	-0.123614	-0.12348	-0.117742	-0.122166	-0.113808	-0.127565	-0.114416	-0.120572	-0.11566	-0.113871	-0.107791	-0.116459	-0.119372	-0.114333	-0.124633	-0.0957748	-0.0901566	-0.094116	-0.0911498	-0.0941468	-0.0902954	-0.0809209	-0.0882286	-0.0706318	-0.0732562	-0.0756962	-0.0765836	-0.0890234	-0.0785433	-0.0648227	-0.0592443	-0.0621285	-0.0692748	-0.0835675	-0.078965	-0.0900555	-0.104172	-0.090698	-0.0926346	-0.084977	-0.0811682	-0.0815976	-0.0783917	-0.070731	-0.0633603
	cell36	-0.0775375	-0.075307	-0.0868441	-0.0871724	-0.0746609	-0.0781618	-0.0649197	-0.0809268	-0.0837597	-0.0925341	-0.0971981	-0.0765597	-0.0741516	-0.0635154	-0.0689841	-0.0689053	-0.0623054	-0.0661399	-0.0639504	-0.0685385	-0.0662553	-0.0670108	-0.0667985	-0.0658514	-0.0724539	-0.0555892	-0.0392634	-0.0360845	-0.0325115	-0.0379808	-0.0493083	-0.056226	-0.0670704	-0.0603002	-0.0537719	-0.0662559	-0.07577	-0.0722709	-0.0868275	-0.0860399	-0.086334	-0.0848614	-0.0787205	-0.0732	-0.0755315	-0.062827	-0.0718158	-0.0733373
	cell37	-0.0372618	-0.0399523	-0.0455023	-0.0423061	-0.0465153	-0.0252256	-0.0232135	-0.0533197	-0.0494681	-0.0197907	-0.0235809	-0.0204333	-0.0412548	-0.0367341	-0.0418018	-0.0518866	-0.0585366	-0.0616345	-0.0673697	-0.0553861	-0.0759358	-0.0796328	-0.0846324	-0.0972284	-0.0727942	-0.074181	-0.0721478	-0.0941659	-0.0846071	-0.107826	-0.113799	-0.103864	-0.110315	-0.0962695	-0.0789442	-0.0643198	-0.0478293	-0.0822092	-0.0623862	-0.0561638	-0.049508	-0.0498799	-0.0525385	-0.0378289	-0.0110818	-0.0276521	-0.0210349	-0.00866016
	cell38	0.0333017	0.032284	0.0241696	0.0251697	0.035019	0.0216673	0.0359429	0.0517946	0.0203822	0.00331403	0.00993649	0.0140897	-0.00458321	-0.0210604	-0.0357734	-0.0563701	-0.0764945	-0.0972001	-0.10637	-0.131138	-0.128774	-0.141944	-0.154779	-0.150088	-0.170878	-0.204807	-0.18855	-0.192158	-0.213837	-0.224455	-0.241274	-0.212604	-0.237444	-0.213582	-0.190817	-0.179701	-0.162529	-0.18447	-0.186801	-0.168629	-0.179753	-0.161389	-0.163736	-0.138921	-0.149245	-0.157532	-0.131044	-0.13554
	cell39	0.194313	0.153677	0.154264	0.153563	0.131881	0.12778	0.127856	0.121884	0.110672	0.141116	0.112544	0.106984	0.113972	0.120223	0.102782	0.0747412	0.0500113	0.00624439	-0.0212518	-0.0170659	-0.0269551	-0.0119407	-0.0190226	-0.0162323	-0.0262298	-0.027305	-0.0240205	-0.0158004	0.00597836	-0.00502756	-0.039755	-0.0347769	-0.0254572	0.00386375	-0.00713366	0.0209199	-0.00440322	-0.00773453	0.000251716	-0.00717407	-0.0173568	-0.0429701	-0.029043	-0.0227019	-0.0251125	-0.0122712	-0.00854976	-0.0030839
	cell40	-0.123839	-0.132983	-0.142459	-0.140993	-0.122318	-0.108971	-0.112335	-0.0982536	-0.0781927	-0.0602002	-0.024533	-0.0162786	0.00419623	0.000367861	0.00230162	-0.0170253	-0.0444668	-0.041288	-0.0729808	-0.078735	-0.0783368	-0.0894992	-0.0821446	-0.0646242	-0.014779	-0.00892456	-0.0165619	-0.0262629	-0.0462564	-0.0360344	-0.0468923	-0.0846483	-0.0815842	-0.0806396	-0.0637421	-0.0745268	-0.0825105	-0.090219	-0.0979724	-0.104495	-0.127575	-0.15696	-0.209154	-0.267303	-0.27951	-0.285215	-0.28273	-0.32423
	cell41	-0.10527	-0.119874	-0.128971	-0.121706	-0.122951	-0.11273	-0.117597	-0.139762	-0.142158	-0.159753	-0.14101	-0.140812	-0.13341	-0.123732	-0.0959828	-0.0857031	-0.0734968	-0.0812169	-0.0548883	-0.0708875	-0.0620111	-0.0751784	-0.0747229	-0.0701514	-0.0511798	-0.0234964	-0.0278535	-0.0248114	-0.0303788	-0.0362966	-0.0440597	-0.0513225	-0.0876306	-0.0959393	-0.0842527	-0.0812097	-0.085224	-0.0802781	-0.0800211	-0.084616	-0.0963694	-0.120487	-0.116514	-0.150081	-0.142038	-0.152082	-0.157155	-0.154218
	cell42	0.198498	0.181771	0.17778	0.13865	0.143192	0.135208	0.123613	0.104194	0.0805539	0.112425	0.0412389	-0.0124878	-0.0114642	-0.0391463	-0.0305702	-0.0697938	-0.0775384	-0.064617	-0.0807514	-0.0673796	-0.0712118	-0.0689499	-0.0292096	-0.0308023	-0.0191804	0.0122763	-0.0111779	-0.0131522	0.00830245	0.0390867	0.0580709	0.0983628	0.0824801	0.0742809	0.0829122	0.0881225	0.10574	0.116819	0.141343	0.12499	0.106399	0.112525	0.129582	0.0858219	0.116795	0.118733	0.132387	0.141476
	cell43	0.19383	0.189418	0.204157	0.195261	0.190026	0.181933	0.174613	0.164723	0.14074	0.112186	0.117806	0.0704313	0.163595	0.138346	0.147868	0.165915	0.161089	0.129561	0.0847645	0.152515	0.117438	0.101646	0.125205	0.173093	0.207472	0.202213	0.178711	0.162772	0.117553	0.160989	0.0959206	0.165201	0.159996	0.108461	0.0937817	0.146735	0.175672	0.208769	0.237071	0.254252	0.246001	0.207654	0.186718	0.159878	0.209654	0.276935	0.289001	0.314466
	cell44	0.349767	0.312207	0.31792	0.325166	0.371309	0.371875	0.297436	0.304064	0.311155	0.31696	0.312278	0.227689	0.256958	0.256923	0.267585	0.241202	0.175069	0.169666	0.191311	0.236237	0.187108	0.151485	0.187116	0.14575	0.212593	0.137144	0.159932	0.166282	0.105956	0.135258	0.0888819	0.0885543	0.112597	0.10715	0.112978	0.0912076	0.0835224	0.0559426	0.0394382	0.0326577	0.00841328	-0.0234309	-0.050289	-0.0371595	-0.0141167	0.0275554	0.040558	0.0602874
	cell45	0.0280095	0.0494791	0.0696782	0.0717561	0.078971	0.0692088	0.0373556	0.0215841	-0.0137629	-0.006527	-0.00266541	-0.0220057	0.0265664	0.0109934	0.0186421	-0.00672994	-0.0131005	-0.0225845	-0.017357	-0.0439519	-0.0540215	-0.0222561	-0.0238204	-0.0273182	-0.00863306	0.00719357	0.0374451	0.00654384	0.0043495	0.0232272	0.0315459	0.0333342	0.0743542	0.101349	0.134169	0.146677	0.160681	0.185911	0.180223	0.18233	0.201467	0.216477	0.202995	0.213164	0.235347	0.245311	0.286258	0.302071
	cell46	0.0695194	0.0663817	0.0770334	0.0660418	0.0602777	0.0865131	0.0817805	0.112054	0.119424	0.1209	0.0976045	0.0786266	0.0949379	0.0660248	0.0353419	0.00983648	0.0172591	0.034778	0.00161273	0.00416095	-0.00670296	0.00996811	-0.0138303	-0.0401945	-0.0638324	-0.046377	-0.064284	-0.061478	-0.0335482	-0.00512499	0.0228694	0.0329428	0.0623157	0.0749381	0.081857	0.0792466	0.0945033	0.111408	0.162547	0.174953	0.176745	0.202601	0.218032	0.21059	0.219826	0.222403	0.193455	0.172859
	cell47	0.0916375	0.0893692	0.091063	0.0891411	0.100922	0.139464	0.125853	0.144013	0.117362	0.0879082	0.108476	0.102658	0.114999	0.0989189	0.101247	0.0509477	0.0467484	0.0448744	0.0132052	0.0107327	0.00337331	0.0278966	0.0109334	-0.0142359	-0.0246759	-0.0174968	0.00219515	0.0148878	0.0164114	0.0161427	0.0184459	0.0132651	0.0256613	0.049166	0.0493713	0.0692546	0.0878449	0.0912964	0.0973039	0.101543	0.108621	0.104792	0.143003	0.140938	0.131956	0.121268	0.114779	0.12262
	cell48	0.0964934	0.104498	0.0981896	0.118768	0.111765	0.112063	0.121749	0.117127	0.129401	0.117424	0.128442	0.103978	0.117733	0.107135	0.114647	0.110558	0.0739079	0.0636945	0.0532305	0.0271544	0.0106473	0.0129153	0.01008	0.0126178	0.0203251	0.0276615	0.0400487	0.0412241	0.0483583	0.0584806	0.060911	0.0630332	0.054766	0.0694122	0.0902046	0.0911152	0.0974239	0.0995739	0.116367	0.122669	0.11465	0.114122	0.0687589	0.0598285	0.0578137	0.0405746	0.0270518	0.0213002
	cell49	-0.00318048	0.00387887	0.0245605	0.0228068	0.0350772	0.0489071	0.0513202	0.0612213	0.0666829	0.0764044	0.0665888	0.0716237	0.0844661	0.0792921	0.0845793	0.0790752	0.094502	0.0969649	0.0680691	0.0735318	0.0707285	0.0907714	0.101714	0.112351	0.127311	0.086531	0.0875879	0.116151	0.121775	0.129659	0.118225	0.119276	0.137618	0.120528	0.105194	0.0772523	0.0849319	0.0793583	0.0684504	0.059914	0.0231687	0.00842952	0.00603323	0.0358983	0.0324214	-0.00665248	-0.00823386	0.00846965
	cell50	-0.0148015	-0.00723727	0.0212695	-0.000126175	0.00748598	0.00580126	0.0157842	0.0362077	0.0365047	0.0499778	0.0365876	0.0242326	0.0248221	0.0195511	0.0100508	0.00433704	0.00632217	0.0177147	0.0129808	0.00756068	0.00291124	0.0166178	0.00367415	0.000342748	0.0191724	0.00778031	0.0206125	0.0461783	0.0720539	0.0744706	0.0559105	0.0708378	0.0691866	0.0695864	0.0624825	0.065589	0.0699622	0.0720554	0.0590252	0.0380163	0.0405646	0.0399265	0.0377348	0.0596544	0.0421393	0.023996	-0.00845111	0.0173715
	cell51	0.322745	0.310868	0.290674	0.279332	0.263315	0.279744	0.294629	0.294173	0.29243	0.300659	0.27871	0.300827	0.279565	0.287794	0.311852	0.311222	0.329035	0.35192	0.344873	0.358899	0.395082	0.387733	0.397678	0.383426	0.395672	0.374564	0.394186	0.380802	0.396615	0.380987	0.360658	0.353725	0.35174	0.330571	0.308033	0.307151	0.26658	0.266054	0.253473	0.272013	0.300264	0.290423	0.275322	0.25141	0.219143	0.249082	0.221339	0.238355
	cell52	0.300541	0.292934	0.297294	0.29394	0.34346	0.355566	0.37113	0.321304	0.344103	0.348148	0.354731	0.344656	0.36261	0.363882	0.372628	0.386402	0.360132	0.391629	0.387028	0.421616	0.426455	0.424358	0.414513	0.392142	0.371347	0.422547	0.408309	0.400755	0.397982	0.377612	0.4015	0.375537	0.3481	0.350433	0.353432	0.323593	0.345531	0.320338	0.297815	0.28084	0.313668	0.311547	0.298381	0.286427	0.272316	0.271744	0.260871	0.267156
	cell53	0.39571	0.379722	0.371367	0.363795	0.366736	0.332825	0.338522	0.33319	0.330317	0.346432	0.334062	0.328025	0.304592	0.290027	0.287582	0.29916	0.29672	0.334391	0.326509	0.379032	0.390546	0.367087	0.365005	0.360216	0.362969	0.387738	0.399112	0.389348	0.411706	0.398654	0.422511	0.429164	0.426023	0.419271	0.412824	0.405011	0.394397	0.360886	0.360557	0.370637	0.393774	0.400636	0.374967	0.367042	0.357545	0.383518	0.38646	0.404323
	cell54	0.111286	0.0955668	0.112473	0.118617	0.123024	0.115121	0.109237	0.115326	0.120953	0.114327	0.104623	0.109777	0.115285	0.122194	0.110887	0.113306	0.0932201	0.108476	0.0962328	0.0970716	0.108216	0.103666	0.0970737	0.0907964	0.0909257	0.0678178	0.0773932	0.0811885	0.0942178	0.0837399	0.0741746	0.0591144	0.0651767	0.057643	0.0604476	0.0503111	0.0467953	0.0361994	0.0248739	0.0360317	0.0353676	0.039162	0.0162768	0.0187199	0.0184879	0.0120954	0.0298338	0.0303044
	cell55	0.0606269	0.0652538	0.0677547	0.0833621	0.0901798	0.094102	0.0905774	0.0965672	0.102024	0.0860459	0.0724076	0.0592883	0.0646528	0.0783358	0.0647436	0.0813058	0.0682484	0.0841471	0.0722881	0.0713167	0.0765025	0.0605884	0.0761133	0.066816	0.0681238	0.0672312	0.0624781	0.0798406	0.0935215	0.114986	0.125585	0.120506	0.134301	0.131937	0.145806	0.123207	0.12203	0.117521	0.119339	0.125148	0.116281	0.1363	0.135466	0.130716	0.125452	0.120213	0.128688	0.12554
	cell56	0.182925	0.187733	0.216283	0.247423	0.255195	0.247177	0.240673	0.235139	0.235051	0.266445	0.260588	0.261627	0.267496	0.260898	0.260831	0.256522	0.267998	0.265542	0.255285	0.258603	0.247146	0.254178	0.24035	0.253259	0.255879	0.258463	0.25835	0.240622	0.244169	0.267383	0.265659	0.270589	0.291346	0.287852	0.279934	0.296543	0.307644	0.30741	0.303952	0.306069	0.325538	0.322007	0.31989	0.316078	0.330317	0.320265	0.327131	0.312143
	cell57	0.0438974	0.038396	0.0236949	0.0264863	0.021487	0.0169392	0.0217467	0.00197481	-0.00325632	0.0212773	-0.0169134	-0.023361	-0.0115636	-0.0175374	-0.0220753	-0.0675908	-0.0783172	-0.0900876	-0.105538	-0.0896202	-0.0895448	-0.0765577	-0.0609323	-0.0556343	-0.0501728	-0.0520764	-0.0679489	-0.0856423	-0.0784849	-0.0567859	-0.0411811	-0.0352113	-0.00675608	0.0123744	0.00400104	0.0063326	0.00996787	-0.0128038	-0.0112622	-0.0359909	-0.0528828	-0.0605171	-0.0617063	-0.0499422	-0.0383403	-0.0349648	-0.00709106	-0.00631966
	cell58	0.0485971	0.0504619	0.0604743	0.0656876	0.0582682	0.0380543	0.0481691	0.0680239	0.0738782	0.073124	0.0776822	0.0726085	0.0915797	0.116525	0.116635	0.11858	0.104884	0.0907592	0.0817429	0.0734058	0.0601208	0.0497584	0.0264836	0.0309479	0.0384919	0.0220704	0.0228994	0.0328228	0.0397705	0.055548	0.0368314	0.0319321	0.0110304	0.00557246	0.00770276	0.00991024	0.00901031	-0.00397973	-0.0073541	0.0158245	0.0136424	0.00271155	-0.0202054	-0.0177042	-0.0144862	-0.0152876	-0.00513029	0.00423587
	cell59	0.0464988	0.0570626	0.0730025	0.0632195	0.0607206	0.0642642	0.0732974	0.0648983	0.101074	0.112609	0.122308	0.116862	0.127895	0.141018	0.147972	0.125555	0.132496	0.123243	0.113633	0.108664	0.0989478	0.105055	0.0978383	0.100496	0.0924744	0.0855239	0.0702075	0.0588438	0.0779346	0.0622068	0.0454832	0.0438338	0.0507178	0.074049	0.0696958	0.050815	0.0392929	0.0324011	0.0193654	0.0200464	0.0160512	-0.0190222	-0.00579034	0.0125796	0.0225545	0.0284145	0.0216039	0.0464448
	cell60	-0.149505	-0.159427	-0.172083	-0.153232	-0.154105	-0.179764	-0.178456	-0.19459	-0.201738	-0.184936	-0.173727	-0.199295	-0.183899	-0.192397	-0.208415	-0.222417	-0.235797	-0.261815	-0.266668	-0.257723	-0.255648	-0.265993	-0.267421	-0.256308	-0.253074	-0.24343	-0.22036	-0.225858	-0.245512	-0.229189	-0.220412	-0.205938	-0.197055	-0.218624	-0.207155	-0.21078	-0.209539	-0.196996	-0.206414	-0.186041	-0.175782	-0.181759	-0.173195	-0.180909	-0.190863	-0.20092	-0.217249	-0.226813
	cell61	-0.127316	-0.131004	-0.136136	-0.125383	-0.129961	-0.155229	-0.139116	-0.177203	-0.179654	-0.168178	-0.163031	-0.167356	-0.176734	-0.194103	-0.204348	-0.21105	-0.235214	-0.230306	-0.213437	-0.22428	-0.214152	-0.22807	-0.230762	-0.217572	-0.222071	-0.202369	-0.172552	-0.175895	-0.185259	-0.173391	-0.159508	-0.139756	-0.119222	-0.116522	-0.104337	-0.116636	-0.111097	-0.0888242	-0.0876291	-0.0792988	-0.0608867	-0.0628165	-0.0486146	-0.0588216	-0.060573	-0.0586008	-0.0547253	-0.0490298
	cell62	-0.170904	-0.166868	-0.139228	-0.10152	-0.114473	-0.120898	-0.122442	-0.134647	-0.144708	-0.155477	-0.153905	-0.134425	-0.154712	-0.162413	-0.118394	-0.125947	-0.11714	-0.120879	-0.1261	-0.151053	-0.166027	-0.187315	-0.182569	-0.184747	-0.168913	-0.174565	-0.155064	-0.151582	-0.163601	-0.145952	-0.129071	-0.1339	-0.158154	-0.184387	-0.191385	-0.193561	-0.195498	-0.196645	-0.191991	-0.161727	-0.150238	-0.155345	-0.16345	-0.170744	-0.168476	-0.155876	-0.142732	-0.142797
	cell63	0.0578462	0.0351647	0.0454587	0.0680555	0.059089	0.0574897	0.0461385	0.0365582	0.0369828	0.0375097	0.0105412	-0.0269116	-0.0123538	-0.00862331	-0.0119687	-0.00910075	-0.0209065	-0.017411	-0.0195492	-0.0539354	-0.0674473	-0.0821466	-0.122937	-0.140307	-0.132246	-0.177452	-0.158436	-0.150434	-0.102715	-0.122434	-0.152974	-0.143433	-0.149987	-0.163234	-0.178115	-0.179724	-0.195339	-0.18944	-0.182464	-0.17929	-0.165362	-0.177761	-0.161408	-0.150454	-0.179992	-0.191903	-0.193809	-0.170801
	cell64	0.159848	0.16364	0.180633	0.188888	0.195078	0.199342	0.206238	0.19346	0.192663	0.189402	0.202147	0.199439	0.209749	0.197938	0.198326	0.215673	0.208534	0.200875	0.192207	0.196204	0.18765	0.184448	0.181293	0.163616	0.163237	0.166658	0.157938	0.149271	0.137792	0.129343	0.113576	0.126951	0.129157	0.116531	0.138175	0.138108	0.122801	0.121026	0.117112	0.108503	0.114905	0.122929	0.114003	0.113024	0.116466	0.120263	0.136021	0.150744
	cell65	0.125836	0.115343	0.109431	0.115796	0.103203	0.104934	0.11478	0.111444	0.101986	0.0983853	0.0921374	0.078501	0.08526	0.0682744	0.0627383	0.0581332	0.0522038	0.0492266	0.0618824	0.0834562	0.0892168	0.0780965	0.078511	0.0628336	0.0742329	0.0793677	0.091777	0.0911881	0.100545	0.0906146	0.095726	0.108359	0.104943	0.108087	0.117016	0.118803	0.107352	0.103631	0.1133	0.1096	0.107911	0.134879	0.122468	0.112909	0.112406	0.120123	0.12927	0.141937
	cell66	0.0656598	0.0726047	0.0574295	0.0822582	0.0597401	0.0914602	0.0921856	0.0975373	0.0818229	0.061061	0.0832226	0.0967853	0.111497	0.117303	0.103237	0.0920483	0.0880721	0.0528463	0.0522572	0.0388484	0.0421134	0.0327455	0.035335	0.0505455	0.0612293	0.0957635	0.120412	0.132995	0.117732	0.0874718	0.0710491	0.0587273	0.0483523	0.0419796	0.0233279	0.0341854	0.0374085	0.0512204	0.0506194	0.031189	0.0285145	-0.00128986	-0.0213886	-0.0673274	-0.0879194	-0.0953459	-0.106608	-0.112815
	cell67	0.0473602	0.0459543	0.0497557	0.0325582	0.0487631	0.0672081	0.0328249	0.019563	0.0186626	0.048426	0.0677646	0.0931368	0.074468	0.0827248	0.079123	0.0846554	0.0881562	0.0368569	0.0281475	0.0415786	0.0483198	0.0644182	0.0580053	0.0584007	0.111609	0.149025	0.159826	0.139103	0.125193	0.132865	0.13211	0.115421	0.105117	0.0804039	0.0530236	0.0721387	0.0684164	0.032441	-0.00208329	-0.0412917	-0.0185104	-0.0442023	-0.101518	-0.117665	-0.142466	-0.16408	-0.169348	-0.199089
	cell68	-0.105907	-0.0852983	-0.0877119	-0.0613934	-0.0537153	-0.0224018	2.25252e-05	0.00681255	0.0053587	-0.00515107	0.0225858	0.0471945	0.0777233	0.0699076	0.0677575	0.079382	0.0890333	0.0841081	0.0889182	0.0489817	0.0481709	0.0550956	0.0764579	0.0885986	0.102898	0.103171	0.104443	0.113772	0.105466	0.081362	0.0795534	0.0908221	0.0971151	0.0966612	0.0830867	0.0894735	0.048499	0.0903678	0.0931081	0.0638898	0.040257	0.0244994	-0.00166042	-0.031397	-0.037901	-0.0722824	-0.0747259	-0.0834358
	cell69	-0.0177437	-0.011775	-0.0333434	-0.0541207	-0.0152537	0.0199392	0.0333446	0.0291712	0.041309	0.0460314	0.036998	0.0772158	0.0645331	0.0638347	0.0757752	0.0500889	0.0388987	0.0333635	0.0357195	0.0397699	0.047855	0.0540912	0.017349	0.0449402	0.0493669	0.0439178	0.0329336	0.0472807	0.0630227	0.0610478	0.11095	0.101388	0.0905008	0.108566	0.11405	0.147246	0.156715	0.177288	0.169719	0.155641	0.146357	0.105543	0.0792729	0.0563316	0.0455815	0.0166579	0.0127594	-0.00384141
	cell70	-0.0699337	-0.0772197	-0.0786953	-0.0640334	-0.0733394	-0.071657	-0.0690177	-0.0782196	-0.0722695	-0.0635597	-0.0333091	-0.0369845	-0.0150912	-0.00092533	0.00857499	-0.00755792	0.00638554	0.0089003	0.0232536	0.0300058	0.0419176	0.034945	0.0540539	0.0828702	0.105926	0.126591	0.118911	0.122647	0.11021	0.125446	0.117318	0.0971671	0.0845262	0.0872524	0.0674401	0.0842662	0.062909	0.0477311	0.0410656	0.0418376	0.0350646	0.0216732	0.00262665	-0.0135001	-0.0513839	-0.0847399	-0.0826708	-0.103096
	cell71	0.0929089	0.0771465	0.0797645	0.0443316	0.050766	0.0271855	0.0546377	0.0357823	-0.0115761	-0.0019104	-0.00969971	0.0137044	0.0292431	0.0325994	0.0750788	0.0560928	0.0455307	-0.00644498	-0.0192723	0.0531516	0.0469005	0.0530493	0.0811967	0.0627376	0.0707956	0.125244	0.164448	0.148715	0.132623	0.140639	0.0941427	0.0468269	0.0162627	-0.0587941	-0.0378718	-0.0271179	-0.0521958	-0.0776815	-0.0690899	-0.0766439	-0.0749832	-0.0466225	-0.0517449	-0.0608955	-0.0882667	-0.10847	-0.127402	-0.14813
	cell72	0.00486633	0.0309355	0.0430739	0.0500629	0.0177953	0.0159022	-0.019834	-0.0158337	-0.0242147	-0.0373466	-0.0321094	-0.0477781	-0.0243051	-0.045737	-0.0280534	-0.0387672	-0.0129675	0.00183209	0.000380343	-0.0349136	-0.0250572	0.0121252	0.0249183	0.0133782	0.0205972	0.0498686	0.0578938	0.0460081	0.0864156	0.10565	0.11809	0.130676	0.136741	0.182772	0.164964	0.178827	0.149406	0.197244	0.186031	0.158066	0.186168	0.199303	0.237711	0.237893	0.236708	0.210795	0.215487	0.209357
	cell73	-0.0928587	-0.0870326	-0.107065	-0.107358	-0.103898	-0.0843474	-0.0844167	-0.0894691	-0.0780983	-0.0796564	-0.0752655	-0.0958483	-0.109313	-0.10867	-0.0801208	-0.0897777	-0.0971737	-0.0774356	-0.0831361	-0.0719363	-0.0485733	-0.0398719	-0.0506276	-0.0488144	-0.0473015	-0.0335887	-0.0483198	-0.0434996	-0.0191641	-0.0100037	-0.00660955	0.0255817	0.0155665	0.0317066	0.0565701	0.0686864	0.0987319	0.129481	0.112902	0.116576	0.133382	0.141389	0.116465	0.108604	0.11001	0.0774549	0.0628057	0.0588649
	cell74	0.148353	0.135502	0.124322	0.132733	0.128787	0.109609	0.0925358	0.115778	0.150189	0.141363	0.14375	0.137504	0.133119	0.126265	0.133118	0.142405	0.15136	0.152992	0.14436	0.161223	0.1686	0.166162	0.163026	0.192264	0.187942	0.162782	0.189722	0.191536	0.226592	0.231371	0.23189	0.261154	0.226775	0.228445	0.221606	0.221838	0.226008	0.246464	0.260241	0.282821	0.293407	0.276701	0.280763	0.284215	0.278897	0.248103	0.235488	0.2358
	cell75	0.0985185	0.104116	0.0998411	0.089111	0.0655291	0.0330038	0.0370712	0.0232001	0.0203461	0.0284888	0.0300596	0.0144883	0.00520035	0.0141071	0.0147857	0.0172927	0.00897662	0.0186688	0.0319972	0.0300658	0.0327104	0.0437024	0.0662721	0.0720791	0.0711758	0.0732409	0.077393	0.052061	0.051413	0.0683653	0.113241	0.108642	0.110764	0.105335	0.109445	0.103912	0.0942447	0.0842929	0.0951958	0.0821198	0.0945951	0.0978882	0.110099	0.105614	0.101252	0.127792	0.133823	0.113006
	cell76	0.0663642	0.0566888	0.0502257	0.0430274	0.0452511	0.0486897	0.0584136	0.0187154	0.0297182	0.0271277	0.0357539	0.0443266	0.0364688	0.0413139	0.0565778	0.051933	0.04654	0.0243461	0.0677684	0.0883342	0.0971135	0.099198	0.102288	0.115753	0.104835	0.121101	0.132479	0.174027	0.171204	0.161078	0.182913	0.18216	0.209192	0.222353	0.226133	0.240318	0.22178	0.200735	0.20416	0.181161	0.202951	0.202489	0.195573	0.196115	0.16215	0.156052	0.127655	0.116778
	cell77	0.0516039	0.0667173	0.0588914	0.0722294	0.0764315	0.0843494	0.108328	0.0788776	0.0805025	0.0893549	0.0717626	0.091255	0.083192	0.0943172	0.095734	0.0770245	0.0617759	0.055154	0.0511429	0.060793	0.0607978	0.0643809	0.0693421	0.0976646	0.0840469	0.0986751	0.11453	0.13197	0.138887	0.138467	0.148876	0.157837	0.160074	0.190534	0.197609	0.211803	0.220927	0.225614	0.223573	0.219175	0.251749	0.234722	0.218206	0.220803	0.206674	0.194908	0.164139	0.160484
	cell78	0.130155	0.124992	0.117104	0.128777	0.118962	0.0986455	0.11026	0.119083	0.118994	0.117976	0.113922	0.115004	0.105535	0.109368	0.0958949	0.0883627	0.0813865	0.0936421	0.109031	0.103944	0.107031	0.113238	0.116166	0.11333	0.110451	0.114903	0.117528	0.104766	0.132084	0.140154	0.182987	0.161806	0.16288	0.174843	0.187379	0.182752	0.155324	0.169619	0.162504	0.156803	0.161287	0.167823	0.189044	0.16138	0.158182	0.172935	0.159714	0.144074
	cell79	0.413377	0.385379	0.383641	0.359315	0.342869	0.362678	0.351463	0.343682	0.30935	0.309964	0.279489	0.321225	0.316907	0.34598	0.325027	0.346222	0.36954	0.401031	0.426858	0.467625	0.501013	0.499204	0.556449	0.533029	0.550536	0.547187	0.545252	0.532643	0.53844	0.518285	0.513153	0.487062	0.476522	0.449703	0.433932	0.415077	0.389735	0.397897	0.363198	0.352652	0.330511	0.349412	0.317089	0.307841	0.299076	0.320991	0.320208	0.309949
	cell80	0.313436	0.273039	0.283111	0.274593	0.295875	0.308245	0.298924	0.309477	0.307643	0.317917	0.336937	0.338102	0.322356	0.326084	0.319851	0.348347	0.380362	0.401476	0.382332	0.439583	0.433546	0.422619	0.432465	0.425144	0.423699	0.437483	0.462038	0.462428	0.472999	0.445633	0.467682	0.44608	0.481186	0.459184	0.450314	0.428555	0.401051	0.416207	0.440846	0.440612	0.449809	0.431393	0.410564	0.38905	0.360437	0.36637	0.361985	0.366422
	cell81	0.398344	0.406243	0.360027	0.330883	0.306917	0.330374	0.312792	0.311902	0.280189	0.266258	0.237487	0.18777	0.195438	0.198201	0.175815	0.181407	0.207363	0.196228	0.206147	0.201232	0.2155	0.208715	0.224243	0.232827	0.256127	0.189341	0.18404	0.188767	0.153795	0.134888	0.126824	0.158284	0.185679	0.190361	0.166463	0.18849	0.161466	0.171099	0.146127	0.145929	0.128254	0.0999164	0.116793	0.138297	0.175272	0.167448	0.186674	0.186962
[truncated: 94 more rows]
[truncated: 72 more columns]

## Sheet: Fig_4d
GRABNE2m (z-score)	ROI#1	ROI#2	ROI#3	ROI#4	ROI#5		t-bin=5 sec	brain state (rem=1,wake=2,nrem=3)	EMG(amplitude)	EEG-spectrum (0-25hz)
[truncated: 960 more rows]
[truncated: 94 more columns]

## Sheet: Fig_4e
GRABNE2m (z-score)
[truncated: 31 more rows]

## Sheet: Fig_4f
NREM-to-wake (GRABNE2m-z score)	t-bin=1 sec	t1	t2	t3	t4	t5	t6	t7	t8	t9	t10	t11	t12	t13	t14	t15	t16	t17	t18	t19	t20	t21	t22	t23	t24	t25	t26	t27	t28	t29	t30	t31	t32	t33	t34	t35	t36	t37	t38	t39	t40	t41	t42	t43	t44	t45	t46	t47	t48
[truncated: 61 more rows]
[truncated: 72 more columns]

[truncated: 4 more sheets: Fig_4h, Fig4i, Fig4j, Fig4k]
