# Supplementary material for: Microglia regulate sleep through calcium-dependent modulation of norepinephrine transmission
Source: Nat Neurosci. 2024 Jan 18;27(2):249–58. doi: 10.1038/s41593-023-01548-5 (PMC10849959; doi:10.1038/s41593-023-01548-5)
Supplement: Supplementary file 15 — Statistical source data. [file 41593_2023_1548_MOESM15_ESM.xlsx]

## Sheet: Fig5b
t-bin=5s	CNO	ROI#1	ROI#2	ROI#3	ROI#4	ROI#5		saline	ROI#1	ROI#2	ROI#3	ROI#4	ROI#5
		3.44555	1.69036	-0.575694	3.05508	3.17323			0.550634	2.1475	1.26944	4.46024	0.828857
		2.76532	1.12738	-0.844348	2.33808	2.54228			0.741961	1.71007	0.684615	3.98401	0.502217
		2.48682	0.673061	-1.12466	1.58104	1.88208			0.621343	1.58358	0.238378	3.53446	0.424268
		2.28813	0.747247	-1.17149	1.29193	1.69362			0.180996	1.04279	-0.157724	2.78572	0.16326
		1.67316	0.960707	-0.840033	1.27845	2.15069			-0.024618	0.677754	-0.505998	2.18547	-0.346743
		1.76747	1.14847	-0.706224	1.69302	2.67797			-0.0549765	0.785714	-0.743247	2.5946	-0.444066
		2.59683	1.37294	-1.24495	1.84689	2.79046			-0.0473129	0.544875	-0.778513	3.10688	-0.44979
		2.7731	1.45716	-1.62884	1.567	2.56043			0.107233	0.264156	-0.333067	2.75487	-0.384062
		2.07533	1.26094	-1.58419	1.50919	2.28944			-0.107461	0.289847	0.229725	2.55197	-0.510926
		1.34623	1.12597	-1.78401	1.72446	2.09399			-0.526874	0.45265	-0.0100134	2.47927	-0.82916
		1.63868	1.06968	-1.60081	1.67485	2.00419			-0.709155	0.319407	-0.362449	2.09759	-1.40043
		2.34497	1.12987	-0.774044	1.28951	1.8019			-0.689414	-0.0788809	-0.163754	1.76936	-1.76647
		2.57291	1.1765	-0.679531	1.20299	1.28616			-0.67638	-0.354853	0.0974088	1.75409	-1.39403
		2.66227	0.937927	-1.40791	0.974808	0.999427			-0.776933	-0.669511	-0.0889444	1.81216	-1.00888
		2.02383	0.748476	-1.51377	0.562475	1.04219			-0.723453	-0.776608	-0.562068	1.53576	-1.29536
		1.19584	0.731307	-1.72574	0.306498	0.860447			-0.537771	-0.571228	-0.136085	1.24736	-1.53806
		1.38947	1.12064	-1.84085	0.358819	0.844356			-0.85494	-0.386165	0.0495028	1.67061	-1.12992
		1.94648	1.23465	-2.03889	0.184477	0.773153			-0.664661	-0.402783	-0.0943764	2.15684	-0.911068
		1.873	0.832529	-1.9297	-0.0437317	0.785568			-0.255873	-0.0112688	-0.384337	2.61849	-0.849476
		1.82941	0.366292	-1.57577	0.559024	1.25782			0.0447024	0.411248	-0.529697	2.87987	-0.282635
		2.35687	0.690379	-1.25547	1.97377	1.6847			0.0198416	0.874883	0.37976	2.96892	0.543105
		2.14394	1.02565	-1.41173	2.48753	1.7107			-0.243873	0.922825	0.886314	3.16802	0.773332
		1.65236	0.914915	-1.74658	1.85032	1.63907			-0.26906	0.457728	0.37968	2.46419	0.781055
		1.72757	1.06634	-1.24995	1.57971	1.59528			-0.627644	0.0290074	0.11064	1.85182	0.769143
		1.34824	1.30987	-0.587298	1.70559	1.69793			-0.908504	-0.243394	-0.227386	1.86176	-0.248951
		1.226	1.06976	-0.60854	1.66712	1.43921			-0.800354	-0.476798	-0.41289	1.56993	-1.23651
		1.34499	0.750533	-1.40309	1.28961	1.18609			-0.663105	-0.688506	0.104735	1.0557	-1.34332
		0.779555	0.798238	-1.60521	1.06153	1.1736			-0.830167	-1.04021	0.0800945	0.778792	-1.23134
		0.514432	0.714773	-1.51591	0.768374	1.03415			-1.0091	-1.34896	-0.449966	0.542434	-1.61523
		0.364865	0.198216	-1.48029	0.584896	0.801442			-1.00423	-1.35271	-0.631675	0.0768522	-1.62383
		0.311595	-0.102309	-1.55824	0.838935	0.782819			-0.899304	-1.33772	-0.411954	0.059879	-1.15876
		0.594132	-0.25028	-1.70014	0.778592	1.37324			-0.273236	-1.10111	0.251592	0.434232	-0.657289
		0.989295	-0.0178431	-1.52224	0.975356	1.91939			-0.279923	-0.731194	0.480785	0.126419	-0.399739
		1.04843	0.599703	-1.02976	2.21163	2.42122			-0.786616	-0.889411	0.229895	-0.596536	-0.211053
		1.65508	0.823035	-0.256159	3.77625	3.49338			-1.17697	-0.568942	0.251863	-0.5156	-0.0799515
		1.456	0.854076	0.255502	4.03931	3.58073			-1.01101	-0.0750052	0.466289	-0.221859	-0.288322
		0.77645	0.75017	0.337433	3.06307	3.03736			-0.692368	-0.365826	0.345617	-0.292226	-0.503104
		0.738206	0.651174	0.0271888	1.70212	2.37133			-0.989679	-0.836449	-0.0158231	-0.883982	-0.717418
		0.984522	0.621269	0.261215	1.23221	2.01415			-1.34448	-1.03111	-0.13491	-1.34904	-1.32609
		0.86055	0.571389	0.571124	1.30361	1.97181			-1.27666	-1.24203	0.32376	-1.30796	-1.53539
		0.992232	0.705494	0.170557	1.00968	1.59536			-1.37781	-1.40956	0.342044	-1.25384	-1.35568
		1.67063	1.09095	0.0494988	0.899894	1.72466			-1.5096	-1.63142	-0.248865	-1.4836	-1.47368
		2.00216	1.15833	-0.0917006	1.05021	2.11337			-1.57472	-1.50421	-0.380473	-1.3218	-1.20218
		1.51664	1.25613	-0.0268152	1.43771	2.22796			-1.52261	-1.41742	-0.292504	-1.08677	-1.26036
		1.38872	1.37981	-0.242305	1.53613	1.94932			-1.0552	-1.21375	-0.110277	-0.716401	-1.43994
		1.63755	1.34011	-0.720064	1.20559	1.62334			-0.494024	-1.29328	0.120426	-0.357644	-1.09467
		1.38164	1.3646	-1.27104	0.998771	1.22088			-0.592072	-1.68946	0.567287	-0.232241	-0.709403
		1.01457	1.50362	-0.952324	0.266588	0.784342			-0.782808	-1.4583	1.0033	-0.131483	-0.814153
		0.800909	1.38388	-0.583041	-0.0508969	1.15305			-0.530618	-1.11078	0.791784	0.13718	-1.16338
		1.28073	1.25351	-0.691918	0.23973	1.53634			0.00392011	-0.755335	0.446893	0.26958	-0.964625
		1.39586	1.32964	-0.767358	0.359607	1.07869			0.472717	-0.659112	0.531572	0.568743	-0.933885
		1.14852	1.44633	-0.824492	0.655863	0.674005			0.38748	-0.739749	0.603998	0.939224	-1.08696
		0.694723	1.1904	-1.1325	0.570731	0.985898			0.378994	-1.01561	0.6323	1.20744	-1.15313
		-0.0513014	0.955785	-1.29452	-0.0132456	0.974442			0.297121	-1.13452	0.406285	1.31057	-1.16854
		-0.192769	1.04396	-1.27557	-0.265978	0.707901			0.0419342	-0.961478	0.0912226	1.06381	-0.961924
		-0.0633315	1.02637	-1.3582	-0.248798	0.194325			0.228616	-0.745457	0.262318	1.33762	-0.682583
		-0.344896	0.85258	-1.13242	0.261415	0.193762			0.280455	-0.743758	0.234778	1.47005	-0.378294
		-0.58494	0.842972	-0.460533	1.06718	1.02881			0.13385	-0.867635	0.470673	0.937265	-0.0935059
		-0.438847	1.15424	0.000663072	1.47315	1.55004			0.473476	-0.766626	1.25026	0.944651	-0.15204
		0.275118	1.40055	0.0761939	1.27804	1.39445			0.591702	-0.792499	1.05575	1.25894	-0.550243
		0.368141	1.41834	-0.373158	0.591481	1.2336			0.417868	-0.669594	0.351396	1.52798	-0.787931
		0.323902	1.12289	-1.11564	0.21521	0.998779			0.311502	-0.822446	-0.0140963	1.58062	-0.781671
		0.539815	0.98031	-1.27435	0.0760144	0.880132			0.106246	-0.738591	-0.0767544	1.16671	-0.676597
		0.769217	0.915199	-0.843331	0.0465754	0.769215			0.165506	-0.282158	0.415809	0.994427	-0.58312
		1.01156	0.837352	-1.11868	0.107937	0.711727			0.2046	-0.230377	0.645136	1.22041	-0.545952
		0.728343	0.73635	-1.37198	0.137159	0.790141			-0.0379868	-0.657496	0.19494	1.23967	-1.02578
		0.71748	0.820237	-0.841054	0.119668	0.971437			-0.155596	-1.03913	0.0107613	1.00679	-1.02292
		1.01381	0.885371	-0.474911	0.363301	1.02416			-0.251016	-0.833445	0.335264	0.772007	-0.561339
		1.28938	0.968341	-0.222659	0.79242	1.31727			-0.0967064	-0.688239	0.932336	0.834378	-0.438328
		1.30725	1.18292	-0.057827	0.91941	1.53799			0.228572	-0.618829	0.97977	1.02569	-0.622015
		1.35261	1.21506	0.0350908	0.355546	0.999765			0.408643	-0.152	0.562927	1.14284	-0.546613
		0.850004	1.08445	-0.147262	-0.160526	0.309404			0.257509	-0.192295	0.706376	1.12833	-0.443763
		0.140139	1.04295	-0.41063	-0.0809834	0.166664			-0.247234	-0.637413	0.973534	1.23607	-0.829365
		0.391144	0.943484	-0.473236	-0.105932	0.258659			-0.61355	-0.565133	1.01147	1.38768	-0.874335
		0.576591	0.907295	-0.41323	-0.286497	0.20415			-0.878878	-0.412763	0.723509	1.22595	-0.320745
		0.280553	0.754202	-0.703037	-0.387251	0.302334			-1.04219	-0.183304	1.02362	1.15453	-0.0671723
		0.143907	0.536345	-0.938813	-0.368036	0.180504			-1.0678	0.266114	1.19606	1.29709	-0.272047
		0.526039	0.374946	-1.16307	-0.106403	0.22091			-0.734983	0.292698	1.44915	0.838328	0.135002
		1.06384	0.362415	-1.2608	-0.10659	0.267138			-0.684935	0.037101	1.86459	0.562041	0.419525
		1.32122	0.566499	-1.17255	-0.403289	0.0808971			-1.02481	-0.106062	2.06018	1.15972	0.43653
		0.926771	0.692574	-1.42961	-0.501756	-0.249697			-1.31631	-0.451699	1.8412	1.55652	0.0190391
		0.473409	0.772027	-2.06336	-0.714833	-0.418033			-1.23196	-0.633491	1.03234	1.0628	-0.503534
		0.807613	0.937266	-2.14724	-0.912358	-0.445489			-0.9844	-0.792695	0.923894	0.670358	-0.944246
		1.11817	0.942004	-1.90946	-0.98971	-0.488189			-0.976945	-0.714978	1.10347	1.09105	-0.948929
		1.31669	0.883787	-1.59026	-0.671076	-0.647481			-0.765559	-0.650008	1.31518	1.2424	-0.370763
		1.45313	0.809704	-0.898872	-0.236857	-0.686178			-0.551148	-0.64614	1.24606	1.37346	0.291961
		1.60787	0.764149	-0.461438	0.0315682	-0.47444			-0.385979	-0.111046	1.76696	1.9387	0.680561
		1.63253	0.815958	-0.809703	-0.0597011	-0.176908			-0.149611	0.531111	2.05571	2.09596	1.82945
		1.50534	0.793119	-1.27261	-0.232447	0.0932769			-0.283536	0.871302	1.44005	1.96956	3.12102
		0.905969	0.887686	-1.23963	-0.593512	-0.166398			-0.491328	0.697115	1.34105	1.61055	2.95008
		0.274762	1.05313	-0.753572	-0.91674	-0.629754			-0.583438	0.327169	1.21172	1.20024	2.61779
		-0.0533232	1.11987	-0.588317	-0.992956	-0.767717			-0.708129	0.308417	1.13596	1.32593	2.17155
		0.433643	1.25378	-0.298906	-0.611003	-0.610326			-0.806095	0.372828	1.58425	1.33259	1.47071
		0.673201	1.38586	0.0451425	0.0622469	-0.073192			-1.11311	0.34575	1.53504	1.28872	1.23333
		1.11438	1.124	0.125199	0.753249	0.502686			-1.66334	-0.0556098	0.718716	1.35053	0.754667
		1.79713	1.13577	0.470787	1.19706	0.939632			-1.65797	-0.359882	0.05764	1.22361	0.464341
		2.76222	1.83753	0.828361	1.76022	1.11589			-1.54893	0.262138	0.262313	1.27564	0.815283
		3.43092	2.12052	0.690623	2.11212	1.27794			-1.4939	0.42676	0.599693	1.22875	0.331703
		2.89222	2.09458	0.494683	1.9823	1.11551			-1.36968	0.046078	0.566315	0.90413	0.146924
		2.81955	1.82661	0.325551	1.03629	0.775294			-1.57596	0.059326	0.420631	0.5676	0.284587
		2.60406	1.58357	0.323878	0.161878	0.850896			-1.62523	-0.00406452	0.401334	0.737538	-0.0369576
		1.65963	1.57941	-0.00926201	-0.503149	0.357681			-1.34815	-0.198505	0.149841	0.852351	-0.131635
		0.762735	1.43864	-0.0525358	-0.480291	0.0595304			-1.37556	-0.0360376	-0.47419	0.752099	0.544802
		1.04516	1.27139	0.391839	0.267053	0.32141			-1.27314	0.20439	-0.946286	0.686263	1.16474
		1.20746	1.3658	0.315571	0.17579	0.0554096			-1.24399	0.406612	-1.40848	0.793141	1.32374
		0.51233	1.6389	-0.104064	-0.395275	-0.171067			-1.43526	0.423162	-1.43294	0.890362	1.10819
		0.280341	1.68111	-0.234146	-0.218718	-0.295184			-1.29167	0.0982987	-0.855361	1.04117	0.877171
		0.846365	1.59523	-0.365886	-0.441981	-0.317543			-1.06804	0.0200854	-0.579132	1.2237	0.766504
		1.08103	1.61284	-0.341777	-0.616687	-0.356608			-1.39245	0.207042	-0.349345	1.05281	1.33962
		1.10881	1.72169	0.282909	-0.51963	-0.315467			-1.85376	0.198312	-0.0495145	0.769915	1.40266
		0.976112	1.65026	0.633119	-0.640746	-0.0733597			-1.97544	-0.215817	-0.0926758	0.693448	0.818502
		0.51877	1.16208	0.537393	-0.702094	0.0387869			-1.80613	-0.529929	0.0558374	0.500533	0.537659
		0.342064	1.06265	0.408756	-0.564881	-0.078012			-1.78157	-0.771451	0.144182	0.275071	0.562581
		0.472362	1.05467	-0.193383	-0.62531	-0.176405			-1.63194	-0.865802	0.117685	0.353766	0.604715
		0.323998	0.833566	-0.708423	-0.907675	-0.328707			-1.36262	-0.699395	0.430399	0.351478	0.267282
		-0.0414032	0.53857	-0.421678	-0.681167	-0.208488			-1.43307	-1.142	0.270878	0.379629	0.600409
		-0.546182	0.411493	-0.350275	-0.513542	0.026145			-1.68817	-1.34629	0.205536	0.569901	0.985239
		-1.02195	0.442593	-0.547221	-0.924184	-0.144995			-1.83046	-1.15205	0.166875	0.60897	1.07031
		-1.83968	0.349138	-0.749154	-1.22431	-0.182426			-1.73225	-1.06379	-0.137315	0.384186	1.27151
		-1.83338	0.445801	-0.651573	-0.796745	0.302975			-1.58969	-0.957716	0.225591	0.489064	1.23338
		-1.2129	0.680504	-0.35996	-0.613127	0.595228			-1.49384	-1.07655	0.841175	0.258716	0.729347
		-0.783764	0.404062	-0.228892	-0.887003	0.768938			-1.07792	-1.35317	0.894725	-0.30931	0.0744962
		-0.723068	0.21237	0.265374	-0.835783	0.811442			-0.938663	-1.40443	0.6991	-0.816316	-0.45712
		-0.223425	0.296502	0.824854	-0.352485	0.884434			-1.34031	-1.46221	0.913901	-0.576933	-0.118436
		0.202385	0.302515	0.846089	0.0289369	1.12525			-1.65199	-1.06021	1.19217	-0.0866154	0.724567
		0.550488	0.103725	0.929336	0.677758	1.36293			-1.59266	-0.905842	1.14801	-0.415733	0.429392
		0.657652	-0.0280747	0.816276	1.24937	1.4371			-1.76784	-1.17501	0.984597	-0.150032	0.1848
		0.559188	0.293035	0.975061	1.28461	1.35909			-1.88002	-0.71217	0.816476	0.222117	0.752058
		0.188507	0.372328	0.42512	0.904243	1.17899			-1.67478	-0.0217116	1.22716	0.059021	1.40014
		-0.163732	0.139372	0.240572	0.879778	0.759656			-1.46173	0.609979	1.27889	0.259337	2.09906
		-0.0485289	0.116542	0.536174	0.830252	0.841919			-1.55113	0.478471	0.878708	1.07425	2.2612
		-0.102542	0.0650464	0.313746	0.23918	0.969334			-1.72024	0.000985822	0.658833	1.4657	2.12047
		-0.0710459	-0.147208	-0.150426	-0.33929	0.861017			-1.94827	0.32294	0.656451	1.50268	2.62862
		-0.338788	-0.306702	-0.0361027	-0.71805	0.434347			-1.90706	0.414673	0.987644	1.49725	2.94722
		-0.43402	-0.181319	-0.104061	-1.07349	-0.206948			-1.95998	0.308185	0.802848	1.06415	2.44408
		-0.39237	-0.223661	-0.493642	-1.30396	-0.260216			-1.69968	0.285473	0.809746	0.692465	2.31494
		-0.506846	-0.202093	-0.821546	-0.924156	-0.247829			-1.39736	0.257641	1.01293	1.00688	2.40666
		-0.728483	-0.120407	-1.22385	-0.531817	-0.533379			-1.354	0.157043	1.11051	1.12619	1.88398
		-0.829332	-0.0825813	-1.23416	-1.1179	-1.01446			-1.45577	-0.0926642	1.42144	0.578719	1.28588
		-0.636151	-0.139075	-1.07513	-1.80859	-1.17914			-1.50302	-0.0746348	1.47889	0.0251384	1.20655
		-0.447679	-0.257116	-0.649184	-1.55717	-0.959694			-1.85196	-0.131009	1.18681	-0.383953	0.937347
		-0.613233	-0.352827	-0.566684	-1.67119	-0.874821			-1.9709	-0.00969375	0.892948	-0.330107	0.606023
		-0.702245	-0.168655	-0.519729	-1.88002	-0.773458			-1.87374	0.406823	0.598902	0.275394	0.394228
		-0.245642	-0.00272144	-0.39598	-1.68581	-0.556362			-1.90431	0.84384	0.486544	0.501032	0.283884
		-0.0299516	-0.0498109	-0.530038	-1.69063	-0.923001			-1.90936	0.823806	0.685109	-0.143111	0.379821
		-0.202334	-0.165346	-0.614187	-1.61233	-0.914537			-1.86037	0.106765	0.845035	-1.17665	0.486009
		-0.218623	-0.16168	-0.000831036	-0.647504	-0.229423			-1.8959	-0.319322	0.927248	-1.35768	0.59624
		0.237074	0.00104735	0.674696	0.450934	0.472234			-1.68343	-0.263695	0.986188	-0.858099	0.884025
		-0.0131943	0.0949255	0.844952	0.98726	0.925615			-1.11793	-0.052871	1.73849	-0.289584	1.1028
		-0.0417315	0.0485155	0.42517	1.07761	1.10307			-0.896272	0.314438	1.91158	-0.406265	1.35608
		0.467669	0.14112	0.128285	1.07564	0.981089			-0.899748	0.689116	1.55923	-1.08257	1.5466
		0.344017	0.257214	0.199983	1.13455	0.545669			-1.08119	0.506046	1.45864	-1.06049	1.02209
		0.192269	0.386763	0.0133531	0.622682	0.35833			-1.1454	0.104036	1.1813	-0.867616	0.133161
		0.0634543	0.346257	0.0778904	0.415221	0.302071			-1.23026	0.151051	0.632097	-1.0886	-0.269022
		-0.288714	0.276664	0.32471	0.495823	0.388667			-1.29723	0.147562	0.851368	-1.19865	0.0041993
		-0.883981	0.329923	0.412624	0.43038	0.688758			-1.319	0.0280838	1.13945	-0.92135	0.289025
		-1.30532	0.0886109	0.435365	0.126867	0.339423			-1.14957	0.234463	1.33881	-0.617221	0.282363
		-1.04647	-0.411007	0.205314	0.0878835	-0.237853			-0.862278	0.241454	1.34646	-0.413736	0.0304742
		-1.43513	-0.823465	-0.327038	-0.233711	-0.515264			-1.14359	0.0950806	0.785507	-0.349339	-0.419313
		-2.28891	-1.06375	-0.617576	-0.619871	-0.933765			-1.57078	-0.0573251	0.225646	-0.635782	-0.297082
		-2.13496	-0.862496	-0.65794	-0.696558	-1.55312			-1.52467	0.113695	0.352752	-1.09444	-0.165668
		-1.02484	-0.450036	-0.514849	-0.568425	-1.6291			-1.23221	0.4754	0.700087	-1.33478	-0.0562605
		-0.501994	-0.228564	-0.394394	-0.758589	-1.2557			-1.16233	0.451442	0.807994	-1.14097	0.149966
		-0.339736	-0.00904741	-0.267396	-0.995389	-1.20807			-0.953662	0.831345	1.32363	-1.35359	-0.103764
		-0.379814	-0.145862	0.0969957	-0.828671	-1.16599			-1.13653	1.28442	1.46056	-1.32894	-0.694017
		-0.460101	-0.219244	-0.0183102	-0.695979	-1.44513			-1.4115	1.23347	1.38452	-0.488446	-0.454997
		-0.588098	-0.151356	-0.0735396	-0.475419	-1.33782			-1.25546	0.942911	1.29882	-0.468634	-0.0210367
		-0.92648	-0.0493578	0.0936754	-0.599925	-0.994297			-0.90168	0.795755	0.965871	-0.813236	-0.248683
		-1.31768	0.147529	0.125591	-0.83152	-1.09333			-0.433049	0.976419	0.926558	-0.734852	-0.355267
		-1.50423	0.108938	-0.405414	-0.956878	-1.28974			-0.030513	0.98281	0.967425	-0.570077	-0.201373
		-1.64325	0.261591	-0.345488	-0.943682	-0.901973			-0.039581	0.738259	1.31429	-0.570389	-0.127636
		-1.46828	0.503987	0.0200383	-0.487309	-0.293681			0.287791	0.897044	1.33837	-0.563483	-0.0474878
		-1.09697	0.47957	0.103706	-0.125937	0.074999			0.552274	1.60104	1.47213	-0.218624	0.230621
		-0.950852	0.420149	0.0448763	-0.222462	-0.00144348			0.435434	1.55585	1.46434	-0.360695	0.0690252
		-1.07885	0.205145	-0.228919	-0.288926	-0.164056			0.510028	1.41523	1.53317	-0.647201	-0.179241
		-0.960135	0.060366	-0.455534	-0.318479	-0.398702			0.784399	1.25868	1.66379	-0.451086	0.207614
		-0.630225	0.261915	-0.17451	-0.404445	-0.181575			0.585785	1.08653	1.57291	-0.332041	0.341747
		-0.503605	0.29353	-0.24987	-0.385035	0.00801081			0.187156	1.32214	1.26183	0.0412103	0.224298
		-0.790551	-0.0413459	-0.555372	-0.617834	-0.154396			-0.0441846	1.30584	1.04866	0.28696	0.211335
		-0.948344	-0.198762	-0.689592	-1.22677	-0.390066			-0.141068	1.40003	1.37362	0.26135	0.650428
		-0.807421	-0.137998	-0.48859	-0.95099	0.111691			-0.470047	1.99664	1.69464	0.456904	1.13321
		-0.495091	0.0796963	-0.0974995	0.430385	0.609709			-0.994349	1.80238	1.62988	0.518948	1.04931
		-0.904992	0.604448	-0.107734	0.819719	0.783819			-0.793033	1.69667	1.83826	0.16981	1.40251
		-0.86585	0.480776	-0.197802	0.289401	0.410778			-0.839831	1.85817	1.81407	-0.379095	1.1262
		-0.30703	0.0918038	0.0284777	-0.0210938	0.323547			-1.07943	2.20011	1.83608	-0.556154	0.895934
		0.149967	0.0152941	0.452605	0.325569	0.971901			-0.718791	2.56651	1.83489	-0.474999	1.37926
		0.902666	0.232362	0.853024	0.930379	1.19304			-0.149025	2.741	1.7973	-0.517736	1.67171
		1.52522	0.244426	0.591861	1.14281	0.879265			0.0747668	2.79831	1.68207	-0.208879	1.49693
		1.36874	0.158984	0.919552	1.30642	0.814491			-0.183511	2.53283	1.60256	-0.0674298	0.882282
		0.729387	0.0638262	1.22604	0.881958	0.464728			-0.211236	2.55146	1.72192	-0.473073	0.849182
		0.157037	-0.0138245	0.830408	0.434144	0.106299			-0.468888	1.82361	1.85467	-0.574837	0.899997
		-0.512423	-0.0801078	0.903054	0.809567	0.591131			-0.780089	1.3291	1.40099	-0.689591	0.443964
		-1.14649	0.0796511	0.610318	1.16992	0.977471			-0.582672	1.29565	0.937032	-0.833496	-0.0144398
		-1.0797	0.255581	-0.0818931	1.05893	1.07353			-0.510171	1.27251	1.16636	-0.830699	-0.419713
		-1.1163	0.208426	-0.22205	0.572824	0.950112			-0.594219	1.19685	1.43981	-0.836993	-0.568652
		-0.754235	0.279404	0.10991	0.502682	0.608678			-0.475317	1.2722	1.46949	-0.939191	-0.41729
		-0.236798	0.479862	0.430175	0.382133	0.375486			-0.159122	1.39594	1.06883	-0.840805	-0.2154
		-0.401718	0.517374	0.574764	0.00867409	0.51918			0.0795885	1.40124	0.67114	-0.507064	0.0500728
		-0.54053	0.291973	0.505123	-0.515951	0.539134			0.240469	1.20435	0.890733	-0.692274	0.0578668
		-0.826452	0.0505141	0.0774334	-0.648946	0.345829			0.100838	1.20161	1.39997	-1.0801	0.44808
		-0.948752	-0.00596051	-0.557056	-0.950219	-0.0867932			0.00933371	1.50199	1.4681	-1.30246	1.17073
		-0.86604	0.0134747	-0.573323	-1.25694	-0.456318			-0.232186	1.087	0.831021	-1.31288	0.855394
		-0.935754	0.188559	-0.517435	-1.21051	-0.568279			-0.809786	0.652514	0.584007	-1.31584	0.534398
		-0.659759	0.203136	-0.446532	-1.01925	-0.743688			-0.61541	0.42308	0.915951	-1.14972	0.240784
		-0.619063	-0.0336672	-0.376961	-1.13737	-0.783681			-0.270836	0.10846	0.823117	-0.640071	0.107556
		-1.01709	-0.184355	-0.40932	-1.44792	-0.750146			-0.404017	-0.0394087	0.211431	-0.857166	0.080768
		-0.948117	-0.0127953	-0.526699	-1.51089	-0.664246			-0.239583	0.0538598	0.10011	-1.12239	0.351404
		-0.691277	0.299068	-0.372315	-1.08633	-0.733211			-0.00234246	-0.088345	0.167588	-0.412242	0.974359
		-0.691924	0.448771	-0.140779	-0.983801	-0.597546			0.116835	-0.399307	0.604583	-0.0975901	0.61743
		-0.473474	0.171285	-0.423902	-0.812838	-0.305204			0.469194	-0.628459	0.665918	-0.63666	0.508199
		-0.585118	0.0198241	-0.595875	-0.495403	-0.320624			0.679554	-0.617306	0.153898	-0.900015	0.997509
		-0.948891	0.00879683	-0.57987	-0.712056	-0.182933			0.698794	-0.661046	0.0622059	-0.6632	0.582127
		-0.436224	0.087898	-0.79048	-1.0117	0.0295647			1.02927	-0.0404031	0.31518	-0.189544	0.57847
		0.094866	0.371718	-0.975098	-0.789489	0.0138367			1.12481	0.687006	0.709658	-0.0317231	0.916674
		-0.0972744	0.425149	-1.4063	-1.06734	-0.485213			1.26048	0.654969	0.826109	-0.127005	0.596684
		-1.04474	0.319909	-1.61072	-1.19179	-0.64555			1.27334	0.0133452	0.739729	-0.02747	0.0995486
		-1.14646	0.224065	-1.65131	-1.17279	-0.460526			1.49012	-0.655947	0.674178	-0.0662223	0.106316
		-0.287237	0.377017	-1.38392	-1.07596	-0.473546			1.74596	-0.47152	0.912484	-0.547881	0.899734
		0.0405391	0.616574	-1.19061	-0.556396	-0.248565			1.81919	-0.374173	1.33305	-0.738734	1.46738
		0.113843	0.998247	-1.0423	0.249367	0.228584			1.89208	-0.639555	1.24707	-0.907183	1.44372
		0.295584	1.13701	-0.651634	0.370122	0.474892			2.17936	-0.236734	1.18407	-0.850953	0.829559
		0.628448	1.15985	-0.392384	0.241002	0.225966			1.98491	0.408546	1.25281	-0.800155	0.579684
		0.394328	1.00416	-0.812172	-0.102525	-0.388031			1.0431	0.652423	1.14268	-0.526921	0.566396
		-0.174211	0.799677	-0.997573	-0.593353	-0.831662			0.0844532	0.296183	0.815091	-0.0290323	0.287944
		0.461383	0.700225	-0.614299	-0.368293	-0.746539			-0.319725	-0.15144	0.706189	0.05188	0.180073
		1.22991	0.638575	-0.44359	0.017151	-0.299435			-0.330987	0.0353143	0.585626	-0.105759	0.445647
		1.13776	0.777818	-0.228627	0.127922	0.0949078			-0.0903044	0.178982	0.304412	-0.265587	0.72227
		1.50946	0.856908	0.0397922	0.348666	0.225353			-0.0444613	0.144133	-0.286758	-0.499507	0.521841
		1.95791	0.76824	-0.14998	0.456192	-0.028364			-0.290412	0.119716	-0.567255	-0.825404	0.0486477
		2.10088	0.796968	-0.247746	0.521208	-0.30655			-0.208993	0.342779	-0.567386	-1.04677	-0.374731
		1.96447	0.828145	-0.408736	0.400125	-0.117091			0.223388	0.578811	-0.316929	-1.05585	0.0893709
		1.25037	0.825508	-0.842562	0.222857	-0.0526736			0.375081	0.879369	0.0805761	-0.626715	0.5965
		0.938937	0.739462	-0.595779	0.307021	-0.373357			0.103226	0.63823	0.0706501	-0.101299	0.52451
		1.29255	0.595398	-0.429216	0.158027	-0.469766			0.0624817	0.351254	0.0847449	0.0674886	0.182959
		1.29792	0.582376	-0.512586	-0.102631	-0.540081			0.398648	0.570661	0.253088	0.0143358	0.121826
		0.724883	0.700919	-0.478952	-0.488091	-0.980957			0.581189	0.627593	0.512663	-0.318598	0.411791
		0.473465	0.665429	-0.632487	-0.825142	-1.1983			0.644473	0.722772	0.802891	-0.439754	0.524327
		0.623935	0.430077	-1.11836	-0.834002	-0.871685			1.12166	0.910736	0.935331	-0.395242	0.955765
		0.629309	0.114433	-1.51316	-0.689391	-0.329035			1.53929	0.907125	0.919888	-0.490108	1.35191
		0.191356	0.134974	-1.41326	-0.355076	-0.033548			1.32474	0.699732	0.683855	-0.557229	1.1762
		0.0211617	0.364037	-1.13799	-0.518488	-0.167094			1.1786	0.750151	0.233379	-0.865389	1.04064
		0.646839	0.618695	-1.26312	-1.11819	-0.592684			1.36794	0.994129	0.202279	-0.994157	0.796599
		0.676353	0.720516	-1.39536	-1.41243	-0.829533			1.15423	0.478865	0.331184	-0.702701	-0.0132016
		0.41513	0.660417	-1.51906	-1.31143	-0.856059			0.639725	0.0329783	0.284672	-0.218939	0.071764
		0.508716	0.463689	-1.393	-1.06063	-0.95719			0.575305	0.230381	0.293515	-0.0231454	0.538439
		0.591398	0.172851	-1.13791	-1.42163	-1.25696			0.817795	0.357517	0.198408	0.0264522	0.616036
		0.436158	-0.0481527	-1.14697	-2.08677	-1.8724			1.25737	0.434398	0.293939	-0.11941	0.674688
		0.235796	-0.234746	-1.46829	-2.01781	-1.78161			1.30558	0.351001	0.297939	-0.446017	1.0508
		-0.213709	-0.13024	-1.46796	-1.41829	-1.47203			1.10579	0.348404	-0.054065	-0.593037	1.08708
		-0.418452	-0.184895	-0.946915	-0.883012	-1.22077			1.17844	0.454793	0.307142	-0.852541	0.36811
		-0.10239	-0.0380287	-0.708818	-0.546155	-0.799878			1.1926	0.820867	0.520961	-0.834343	0.3819
		-0.0625974	0.21847	-0.659996	-0.0707174	-0.450416			0.932341	1.1173	0.607214	-0.31559	1.12095
		-0.126251	0.268617	-0.310484	0.0119262	-0.29767			1.18953	0.991692	0.984118	0.181421	0.98743
		-0.099245	0.280481	0.448675	-0.657097	-0.377937			1.28982	1.01682	1.10003	0.0120942	0.695277
		0.0469348	0.230552	0.823233	-0.569862	-0.0717156			1.40362	0.916261	0.701154	-0.287689	0.418121
		0.282292	0.0636229	0.730754	0.531383	0.281082			1.46852	0.646521	0.00613109	-0.912854	0.0141761
		0.378855	0.588309	0.478745	1.24924	0.136042			1.18711	0.560046	-0.390409	-0.764252	-0.0352605
		0.583229	0.662641	0.020393	1.09748	0.110059			0.989914	0.192429	-0.268693	0.0662564	0.755797
		0.582579	0.261936	-0.0464275	0.657775	0.191114			1.05555	0.267627	0.108305	-0.0367563	1.05816
		0.509825	0.210266	0.279114	0.640757	0.354926			0.798349	0.693503	0.377731	-0.784562	0.651613
		0.607077	0.716313	0.809792	1.09823	0.616358			0.355682	0.4911	0.0749046	-1.1706	-0.253883
		0.870409	1.23612	1.21918	1.51993	0.683058			-0.0109434	0.211173	-0.40905	-1.39717	-1.19964
		0.824894	1.37614	1.05318	0.960089	0.422913			-0.15366	0.494521	-0.18156	-1.5937	-0.651651
		0.629765	1.42182	0.836027	-0.00275523	0.150237			0.27352	0.509258	0.533792	-1.63908	0.424543
		0.46128	1.34309	0.318367	-0.479921	0.265715			0.782708	0.292224	0.695057	-1.82605	0.358312
		0.0108817	1.22714	-0.388844	-0.592694	0.183675			0.931112	0.197328	0.536246	-2.26092	-0.241305
		-0.475549	1.19655	-0.296068	-0.741093	-0.104347			0.706963	0.318249	0.853653	-2.24265	0.014552
		-0.787156	1.31518	-0.0807382	-0.517713	-0.110018			0.294194	0.462528	1.06345	-1.98389	0.214403
		-0.972443	1.13669	-0.145092	-0.234736	0.119876			0.225708	0.151754	0.625218	-1.83439	-0.0360018
		-0.973558	0.853993	-0.204769	-0.49354	0.0399057			0.513117	-0.036946	0.398617	-1.98593	0.234129
		-1.29668	0.67213	-0.143528	-1.24563	-0.431134			0.696831	0.0296297	0.30763	-1.86117	0.743712
		-0.843306	0.643307	0.0851926	-0.75381	-0.568341			0.652075	0.150575	0.0678796	-1.3667	0.700946
		-0.364054	0.582232	0.0147557	-0.333455	-0.53981			0.62965	0.078524	0.26112	-0.865525	0.583142
		-0.485044	0.694116	0.0710004	-0.431154	-0.354009			0.782504	-0.213887	-0.166301	-0.681572	0.40685
		-0.770536	0.838113	0.41545	-0.366121	-0.297803			1.05529	-0.419787	-1.01789	-0.435501	0.155877
		-0.750469	0.949265	0.652147	-0.194244	-0.0491156			0.816962	-0.552373	-0.866331	-0.0533581	0.0501985
		-0.930048	0.711806	0.619831	0.0925024	0.320683			0.688175	-1.0103	-0.616149	-0.28453	0.493301
		-0.850702	0.370922	0.505154	0.111711	0.414994			1.09449	-0.865138	-0.225154	-0.478344	0.713235
		-0.440566	0.53665	0.830568	0.673538	0.486397			1.61165	-0.303208	0.0645179	-0.171049	0.895963
		-0.397001	0.518415	0.516804	0.503648	0.335191			1.24527	-0.701718	-0.554618	-0.427981	1.31262
		-0.823915	0.205682	0.0787036	0.0124155	-0.275454			0.705181	-0.909017	-1.25808	-1.14609	1.60501
		-1.11933	-0.213105	0.0262172	-0.468873	-0.81967			0.502175	-0.827421	-1.28406	-1.1904	1.72178
		-0.719871	-0.321093	0.017014	-1.14328	-0.901487			0.377025	-0.661107	-1.14037	-0.765195	1.89307
		-0.325762	-0.167555	0.174642	-1.58715	-0.909614			0.588624	-0.589969	-1.25581	-1.04762	1.91999
		0.113679	0.227879	0.725986	-1.37012	-0.91836			0.786978	-0.810972	-1.68889	-1.6056	0.78336
		0.210503	0.337843	0.944837	-1.30276	-1.05389			0.961398	-0.768698	-1.93587	-1.10331	-0.0871541
		-0.0652112	0.00122239	0.281375	-1.37065	-1.41952			0.915665	-0.863383	-1.99864	-0.635255	-0.489693
		-0.0736943	-0.191223	-0.56652	-1.32801	-1.64511			0.995291	-1.15918	-2.312	-0.551845	-0.759149
		0.319745	-0.266311	-0.70198	-1.23973	-1.58982			1.39047	-1.05464	-2.24847	-0.607162	-0.176673
		0.254898	0.0223509	-0.631438	-1.2475	-1.55445			1.92261	-1.18786	-2.09602	-0.879178	0.296024
		0.417514	0.156097	-0.284176	-1.29474	-1.59822			2.03512	-1.61267	-2.09988	-1.64829	0.0634526
		0.42627	-0.173003	-0.130664	-1.90969	-1.76977			1.14305	-1.7028	-2.41992	-1.97547	-0.595582
		-0.131057	-0.250977	-0.137674	-1.93907	-1.64994			0.573259	-1.31773	-2.32465	-1.24187	-0.396565
		-0.548655	-0.286725	0.0317269	-1.11496	-1.31165			0.724523	-1.22626	-1.72266	-0.853544	0.0649117
		-0.19234	-0.282762	0.0434698	-0.949283	-1.0864			1.22087	-1.09215	-1.50111	-0.668134	0.0209899
		-0.057341	-0.104008	-0.0425089	-1.39861	-0.955969			1.5924	-0.550109	-1.2744	-0.822998	0.0666398
		-0.379021	0.0388019	-0.119477	-1.9236	-1.00319			1.80202	-0.218213	-0.917241	-0.735946	-0.0578683
		-1.02663	0.0240194	-0.283824	-1.92275	-1.14834			1.87369	-0.319981	-0.66316	-0.562814	-0.380126
		-1.098	1.86751e-05	-0.0579074	-1.13159	-0.792311			1.73966	-0.381383	-0.959076	-0.559833	-0.570379
		-0.499089	0.0804569	0.00642266	-0.204418	-0.0863447			1.46892	0.0491242	-0.947977	-0.54187	-0.606031
		0.122299	0.156648	0.383756	0.475249	0.390868			1.40182	0.184559	-0.943111	-0.262299	-1.14107
		0.274645	0.284216	0.780326	0.893661	0.728506			1.18924	-0.0145682	-1.26772	-0.114203	-1.6489
		0.225423	0.781795	1.00558	1.46082	1.12365			1.23209	-0.0663827	-1.22798	-0.392254	-1.49144
		0.387932	1.05799	1.14439	2.28734	1.51558			1.45169	0.0422657	-0.922218	-0.450292	-1.15989
		-0.00916469	0.979699	0.859281	2.41431	1.80111			0.941961	0.0843977	-0.723547	0.101503	-0.794551
		0.1355	0.953396	0.76323	1.93016	1.57904			0.414843	0.0356496	-0.528025	0.138429	-0.398431
		0.0320691	0.911112	0.802147	1.32478	1.05815			0.839618	-0.0114486	-0.0555199	-0.0711209	-0.0874024
		-0.289412	0.512326	0.426903	0.355479	0.670321			0.676835	-0.0940467	-0.0173289	-0.39598	-0.116598
		-1.03435	0.0308774	-0.159004	-0.461273	0.286578			0.649861	0.186482	-0.350205	-0.456513	-0.354444
		-1.27639	-0.0264659	0.205238	-0.250949	0.447597			1.08381	0.0624272	-0.622007	-0.184897	-0.436671
		-0.860994	0.217894	1.40072	0.469341	0.924169			0.910443	-0.423099	-1.12454	0.202663	-0.79543
		-0.613516	0.190787	1.75738	0.485656	0.735165			0.315914	-0.754668	-1.3907	0.324326	-1.04214
		-0.633211	-0.107848	1.61572	0.479313	0.459737			0.10205	-0.622418	-1.21075	0.15207	-1.14315
		-0.57857	-0.0913794	1.64155	0.0657193	0.415572			0.128091	-0.361792	-1.00658	0.0658081	-1.02118
		-0.268046	-0.0496786	1.35214	-0.546586	0.355803			0.468702	-0.278676	-0.741986	0.0481007	-0.626434
		-0.186173	0.0517297	1.08376	-0.386126	0.0725935			0.480899	-0.090517	-0.563699	-0.146677	-0.31917
		-0.168601	0.208408	0.882479	-0.0131433	0.242057			0.153383	-0.123583	-0.317872	0.024687	-0.260472
		-0.337906	0.203867	0.796545	0.26106	0.242422			0.0574643	-0.237958	-0.187626	0.245384	-0.461975
		-0.859864	0.0858648	1.02937	0.200038	-0.363709			0.147559	0.27364	-0.200035	0.167305	-0.586947
		-0.763548	-0.0457992	1.10685	0.163902	-0.234445			0.275632	0.457174	-0.535417	0.0516763	-1.09226
		-0.0110285	-0.0337134	0.907591	-0.00595793	-0.295461			0.550686	0.256575	-1.43938	0.0541589	-2.0117
		-0.108959	-0.0711863	1.02614	-0.202149	-0.270212			0.766956	0.168611	-1.69774	0.189726	-1.89054
		-0.373911	-0.0558934	1.80415	0.00465274	0.214986			0.602099	-0.0206715	-1.32669	-0.00377469	-1.70891
		-0.257099	0.018991	2.01334	0.407656	0.429887			0.333006	-0.497685	-1.29037	-0.294568	-1.9708
		-0.499164	-0.0825489	1.56332	0.657865	0.278568			0.132021	-0.469811	-1.20381	-0.0969492	-1.41045
		-0.575159	-0.055443	1.11331	1.04347	0.454349			0.224467	-0.249705	-1.01426	0.307797	-0.881826
		-0.741989	0.0946997	0.969947	1.43046	0.637802			0.626916	-0.451447	-0.982019	0.534329	-0.962817
		-0.988887	0.133093	1.38333	1.13743	0.533243			0.886034	-0.431121	-0.804008	0.693248	-0.856208
		-1.22302	0.15034	1.6258	0.58845	0.342565			1.03705	0.157648	-0.497676	0.433692	-0.280396
		-1.00962	0.0906565	1.57042	0.366779	-0.230388			1.07161	0.660665	-0.488232	-0.0661373	-0.178595
		-0.043386	0.0730872	1.52889	0.23719	-0.376493			0.767309	0.365221	-0.680943	0.000888394	-1.01813
		-0.20794	-0.175706	1.27499	0.0949163	0.0114666			0.688866	0.160471	-0.951342	0.391408	-1.24432
		-1.01252	-0.591283	0.744573	0.562985	0.548673			0.938388	0.24646	-1.00784	0.754489	-0.824596
		-0.798262	-0.288094	1.09019	1.27164	0.772586			1.163	0.391412	-0.850513	0.596657	-0.221753
		-0.207586	0.261845	1.76113	1.62554	0.8962			0.806073	0.182525	-0.88572	0.446814	-0.620893
		-0.00654321	0.596827	1.74653	1.63601	0.633721			0.388618	-0.236428	-0.838987	0.572608	-1.50987
		-0.00545308	0.700097	2.27578	1.59022	0.16547			0.688822	0.209862	-0.47281	0.433583	-1.75276
		-0.0505406	0.439955	2.88043	1.18065	0.0315422			1.24526	0.789143	-0.423289	0.46514	-1.62335
		-0.137904	0.222282	2.66992	0.715304	-0.16945			1.30471	0.425423	-0.608619	0.449024	-1.65992
		-0.434555	0.114698	2.14172	0.761369	-0.0727031			1.2389	0.0740195	-0.608606	0.311168	-1.60615
		-0.116569	0.165816	2.32736	0.779738	0.537707			1.45957	-0.044681	-0.75898	0.658385	-1.74179
		0.141164	0.184596	2.34733	0.644771	1.36569			1.21192	-0.290016	-1.24499	1.10257	-2.3921
		0.0722734	0.383825	2.0889	0.361795	0.48878			1.0689	-0.210152	-1.37048	0.919747	-2.04223
		-0.632393	0.476097	1.64136	-0.0531566	-0.372887			1.60381	0.166152	-1.42475	0.468463	-1.27839
		-0.732384	0.497796	1.372	-0.138246	-0.408248			2.24268	0.506021	-1.11382	0.504101	-0.695304
		-0.193432	0.455297	1.5573	-0.531744	-0.484119			2.41563	0.53653	-0.745102	0.146701	-0.82265
		-0.138305	0.119229	1.38453	-0.930097	-0.582209			1.88464	0.422225	-0.798401	-0.539586	-1.07098
		-0.276061	-0.117335	1.16735	-0.742816	-0.566784			0.661249	0.100844	-0.983434	-0.366126	-1.07804
		-0.67502	-0.416302	1.14221	0.0386717	-0.199153			-0.0364005	-0.598087	-1.11388	-0.294259	-1.02042
		-0.772354	-0.544884	0.998864	0.247048	-0.241055			0.171262	-0.832394	-1.48561	-0.183472	-0.714058
		-0.667017	-0.367818	1.08852	-0.101531	-0.614243			0.268842	-0.39874	-1.56048	-0.251616	-0.909308
		-0.950122	-0.290573	0.883869	-0.443457	-0.961064			0.208234	-0.322619	-1.21438	-0.894237	-1.08946
		-0.880032	-0.293367	0.537221	-0.539513	-1.09916			0.414185	-0.0131544	-0.819674	-0.938283	-0.833389
		-0.700675	-0.471139	0.654935	-0.427153	-1.10966			0.68617	0.342289	-0.832518	-0.616982	-0.86235
		-0.585189	-0.633153	0.606	-0.621222	-1.31809			0.472575	0.328577	-1.04484	-0.335534	-0.832582
		-0.842952	-0.790422	0.774012	-1.08383	-1.61166			0.438005	0.626629	-0.512074	0.319987	-0.0256068
		-1.04041	-0.829753	0.404614	-0.988929	-1.64707			1.29971	1.66049	0.152651	0.607009	1.30593
		-0.940326	-0.781171	-0.049861	-0.379662	-1.5357			2.01778	2.69484	0.333309	0.735198	2.69543
		-0.644823	-0.592219	0.291426	-0.0797961	-1.46677			1.98855	2.75718	0.181602	0.553944	2.80932
		-0.660567	-0.415118	0.555761	-0.436233	-1.32228			1.95168	3.04895	0.438909	0.151781	2.27401
		-0.407123	-0.491554	0.63959	-0.610919	-1.02176			2.10725	3.02659	0.706777	0.250342	1.77278
		-0.258204	-0.777346	0.570554	-0.621147	-1.04529			1.70879	2.35643	0.68746	0.355113	1.18911
		-0.333805	-1.17435	0.711231	-0.474183	-0.98066			1.47713	2.05117	0.68513	0.598396	0.736555
		-0.419704	-1.27843	0.561988	-0.31266	-0.997368			1.54656	2.17665	-0.0329112	0.656735	0.62962
		-0.577643	-1.15085	0.461746	0.0812783	-1.01223			1.34565	2.22602	-0.656004	0.527201	0.873394
		-0.94916	-1.12631	0.913674	0.378905	-0.74421			1.27168	1.46696	-0.528756	0.595628	0.486104
		-0.601583	-1.17381	1.59351	0.540807	-0.287806			1.36586	1.18853	-0.581613	0.592027	0.0902893
		0.439288	-1.24435	1.78045	0.746272	0.385898			0.926849	1.48792	-0.940308	0.463907	0.0542293
		0.881551	-0.922125	1.92603	1.30608	0.985077			0.500403	1.58856	-0.444062	0.258132	-0.0551703
		0.871272	-0.485354	2.61298	1.93956	1.26104			0.300716	1.53864	-0.117661	0.0234208	-0.0320346
		0.683695	-0.644037	2.71244	1.70294	0.866495			-0.0390194	1.36173	-0.341249	-0.127763	-0.31084
		0.174731	-0.911027	2.07486	0.530243	0.131714			0.0148959	1.79993	-0.548446	-0.453546	-0.770057
		-0.415444	-0.973037	1.21372	-0.227431	-0.440387			0.327824	2.40965	-0.127222	-0.596108	-0.693443
		-1.04193	-1.12277	0.758618	-0.2284	-0.617937			0.3329	2.44678	0.258892	-0.203856	-0.693938
		-1.28264	-1.30558	1.23479	0.038684	-0.548723			-0.0780926	1.93088	0.179666	-0.0628225	-0.714904
		-1.11335	-1.16511	1.53565	0.12013	-0.0994228			-0.247894	1.74484	-0.22403	-0.260333	-0.445403
		-0.938303	-0.931224	1.77142	0.241571	0.0934983			-0.348337	1.94998	-0.393799	0.200022	-0.441297
		-0.669452	-0.957411	2.14018	0.652473	-0.333105			-0.386685	2.05727	-0.272765	0.691237	-0.988429
		-0.309102	-0.995497	2.17728	0.636433	-0.546486			-0.349242	2.21457	-0.429747	0.729609	-1.30324
		-0.317565	-1.01168	2.16009	0.727725	-0.210142			-0.322658	1.88739	-0.705854	0.346441	-0.692341
		-0.636519	-1.1185	2.09058	0.764489	0.162516			-0.295459	1.39815	-0.651418	-0.0751263	-0.0130101
		-0.847437	-1.3383	1.87869	0.281599	0.274159			-0.0460261	0.975732	-0.478231	-0.210602	-0.00773879
		-0.591318	-1.34383	1.83777	0.390466	0.4209			0.446536	1.26797	-0.0714539	0.0073501	0.377259
		-0.488542	-1.16334	1.5647	0.939681	0.171773			0.366669	1.88082	-0.116018	0.0938583	0.833337
		-0.203028	-1.25982	1.40575	1.17393	-0.185495			0.12796	2.01974	-0.409112	0.247345	0.587456
		0.246291	-1.34648	1.64383	1.16579	-0.224131			-0.138058	1.62823	-0.761053	0.0578996	0.365851
		0.0579523	-1.54885	1.54148	0.906874	-0.0374184			0.189935	1.16	-0.433725	-0.132026	-0.208505
		-0.462768	-1.72665	1.38145	0.852148	0.63598			0.252017	1.10468	0.15943	0.296354	-0.400463
		-0.192094	-1.35492	1.5493	1.06565	0.911123			0.0924427	1.22376	-0.301713	0.189976	-0.0953131
		-0.000117584	-1.20757	1.78833	1.15358	0.391423			-0.208634	0.755254	-0.967725	-0.237312	-0.787525
		-0.637705	-1.56472	1.77003	0.741625	0.118336			-0.452724	-0.0984101	-1.09046	-0.644666	-1.1901
		-1.0839	-1.60567	2.06137	0.0871619	0.39393			-0.528531	-0.552073	-0.858321	-0.972757	-0.531116
		-1.04394	-1.66217	1.43539	-0.477082	-0.263706			-0.758234	-0.644158	-1.15149	-0.809391	-0.905654
		-0.980857	-1.86511	0.97897	-0.683825	-0.848677			-0.838513	-0.846951	-1.55133	-0.266508	-1.48596
		-0.723029	-1.75324	1.43685	-0.479577	-0.371833			-0.527823	-1.03278	-1.42492	-0.0925283	-1.49411
		-0.541449	-1.64795	1.30287	-0.0561838	-0.0780885			-0.35	-1.07309	-1.51063	-0.541497	-1.34868
		-0.409311	-1.96407	0.621819	-0.057317	-0.368184			-0.341432	-1.10068	-1.6451	-0.43288	-1.40656
		-0.130364	-2.18189	0.141784	-0.652332	-0.612936			-0.271406	-1.26749	-1.49522	-0.326421	-1.7013
		0.379091	-2.07479	0.703177	-1.057	-0.831133			-0.631582	-1.53087	-1.55401	-0.474864	-1.55091
		0.310909	-1.87697	1.00793	-0.980523	-0.821846			-0.882907	-1.82962	-1.6527	-0.663439	-1.52456
		0.00454105	-1.83919	0.116857	-0.926042	-1.03279			-1.27304	-2.04287	-1.57817	-0.858531	-1.87036
		0.0603755	-1.93907	-0.122223	-0.727927	-1.06981			-1.27704	-2.37822	-1.68301	-0.864237	-2.29191
		0.236111	-1.90837	0.357007	-0.738421	-1.09707			-1.00276	-2.37066	-1.56844	-1.08485	-2.17616
		0.512069	-1.91339	0.762227	-0.456489	-1.15275			-1.12272	-2.25806	-1.54839	-1.39245	-1.83736
		1.103	-1.88943	0.553762	-0.115641	-1.05854			-1.22309	-2.50635	-2.18268	-1.80309	-2.33665
		0.589519	-2.02947	-0.0299557	-0.506397	-1.14349			-1.5948	-2.68245	-2.82809	-1.69636	-2.71394
		-0.455825	-2.14366	-0.619683	-1.37486	-1.32197			-1.63947	-2.51561	-2.51947	-1.28381	-2.4038
		-0.914688	-2.21138	-0.698836	-1.84474	-1.66568			-1.24495	-1.91787	-1.78728	-0.87829	-1.66423
		-1.41569	-2.28462	-0.779442	-1.93892	-2.04929			-0.988574	-1.19628	-1.73106	-0.486361	-1.18924
		-1.2037	-2.22516	-0.600639	-1.6812	-1.90326			-1.03202	-1.16009	-1.83897	-0.496673	-1.41038
		-0.966706	-2.05526	0.0849582	-1.02961	-1.35614			-1.0795	-1.69439	-2.12448	-0.761797	-1.09471
		-1.3818	-1.88046	0.157046	-1.02213	-1.21297			-0.638871	-2.08527	-2.19329	-0.77996	-0.76242
		-0.882945	-1.73893	0.0939302	-1.07277	-1.16405			-0.257234	-1.79542	-2.06925	-0.759389	-1.0919
		-0.272159	-1.8016	0.514023	-0.552166	-0.966091			-0.0908891	-1.3561	-1.53679	-0.535626	-1.2952
		-0.172587	-1.96522	0.194944	-0.493104	-1.24864			0.0506618	-1.06014	-0.977395	-0.63861	-0.787521
		-0.217074	-1.84833	-0.308611	-0.488737	-0.996225			0.330036	-0.932839	-0.409171	-1.11828	0.219659
		-0.132767	-1.66216	-0.0019014	0.000343887	-0.0578565			0.25038	-0.92674	-0.274743	-1.05099	0.952442
		-0.37629	-1.52339	0.0917256	0.491697	0.19927			0.201404	-0.967214	-0.392099	-0.390191	1.2411
		-0.613028	-1.61545	-0.38389	0.545551	-0.18585			0.21755	-0.904143	-0.337251	-0.107719	0.967368
		-0.1488	-1.72802	-0.131664	0.241317	-0.552152			0.0629388	-0.889164	-0.738697	-0.473238	0.369296
		-0.121964	-1.70789	0.56717	0.109797	-0.469354			0.408798	-1.24408	-0.673552	-0.597604	0.00442914
		0.0920914	-1.59259	1.12303	0.884975	0.21408			1.02485	-1.05482	-0.00623893	-0.527741	0.106417
		0.423625	-1.20098	1.24612	1.50029	0.471759			1.16709	-0.736634	0.497465	-0.136587	0.467788
		0.683432	-1.07952	1.26661	1.4932	0.118139			0.941263	-0.791895	0.178704	-0.0355334	1.05779
		0.642725	-1.03625	1.27055	1.48106	0.0553805			1.14895	-0.785257	0.301351	0.36051	1.43404
		0.374416	-1.08751	1.3085	1.31877	-0.022958			1.50301	-0.637582	1.00163	0.795318	1.33017
		-0.149743	-1.37488	1.09653	1.08283	-0.261711			1.35619	-0.448246	0.85972	0.32903	1.57785
		-0.536282	-1.49755	0.779417	1.10427	-0.260018			1.21126	-0.516519	0.292646	-0.294551	1.43472
		-0.918094	-1.39536	0.297494	1.07583	-0.143583			1.31265	-0.422426	-0.134909	-0.116007	0.761635
		-0.800908	-1.27563	0.148958	0.650969	-0.29931			1.26484	-0.452593	0.228517	0.263342	0.112494
		-0.221306	-1.34727	0.587243	0.347885	-0.413958			1.26073	-0.537945	0.626618	0.172319	0.191428
		-0.152307	-1.41255	0.471939	-0.105143	-0.771239			1.05378	-0.762522	0.426967	0.25218	0.676696
		-0.440196	-1.29267	0.263023	-0.355226	-0.950648			0.742215	-0.650526	0.304196	-0.0196119	0.78702
		-0.51167	-1.32622	0.215928	-0.434804	-0.773014			0.108039	-0.419087	-0.120729	-0.165242	-0.194766
		-0.717148	-1.52677	0.411644	-0.335436	-0.412626			-0.335981	-0.66159	-0.355996	-0.28389	-0.864451
		-0.615027	-1.47102	0.60363	0.311698	-0.0756066			-0.60205	-1.16804	-0.229716	-0.521366	-0.930649
		-0.26516	-1.12575	0.805373	0.963255	0.26655			-0.413186	-1.08818	0.20074	-0.244211	-0.546749
		-0.404684	-0.756945	1.05153	1.37578	0.69836			0.0269727	-0.710208	0.174628	0.305592	-0.376276
		-0.813329	-0.745743	0.259042	1.12699	0.397242			0.406608	-0.657169	-0.335558	0.0800849	-0.31169
		-0.800673	-0.852971	-0.578459	0.229226	-0.316299			0.388624	-0.380585	-0.336375	-0.315159	0.380998
		-0.86394	-1.02357	-0.699402	-0.0745536	-0.932113			0.0415708	-0.0201562	0.0346174	-0.391904	0.159728
		-0.992711	-1.23788	-0.50387	0.120903	-0.898214			-0.146796	-0.342114	-0.112954	-0.934576	-0.0902948
		-0.949728	-1.25476	0.0576878	0.389184	-0.313389			-0.796195	-0.962251	-0.475814	-0.873028	0.252887
		-0.97325	-1.33557	0.339148	0.103415	-0.355338			-1.01898	-1.3075	-0.556278	0.0510686	0.801072
		-1.24121	-1.50947	0.54608	-0.30086	-0.6706			-0.159972	-0.81445	0.255644	0.51858	1.54938
		-1.46225	-1.4972	0.609663	-0.445347	-0.746091			0.569788	-0.0837687	0.453351	0.315118	1.48775
		-1.3036	-1.14294	0.107953	-0.566325	-0.815293			0.959716	0.352776	0.110157	0.320576	1.36453
		-1.15757	-1.11356	0.0265405	-0.658074	-0.915133			0.95016	0.530601	-0.190943	0.201111	1.38182
		-0.875129	-1.37852	0.467564	-0.508831	-0.866541			1.13753	0.521798	-0.470753	0.0524927	0.850592
		-0.295364	-1.37024	0.642571	-0.325969	-1.02512			0.847442	0.17202	-1.20435	-0.0716375	-0.128472
		-0.154543	-1.35432	0.277425	-0.542952	-1.27054			0.322417	-0.402833	-1.57371	0.132341	-0.280707
		-0.643659	-1.3693	-0.191974	-0.703053	-1.43005			0.650741	-0.659353	-1.25271	0.385324	-0.0589239
		-0.959371	-1.3069	-0.588998	-0.812251	-1.77306			0.910958	-0.659656	-1.27937	0.190131	-0.128417
		-1.2657	-1.432	-0.744998	-1.09765	-2.01512			0.402502	-0.851031	-1.47855	0.266502	-0.67033
		-1.54355	-1.5637	-0.70934	-0.695941	-1.57591			0.400611	-1.21617	-1.35835	0.141963	-1.01961
		-1.64539	-1.62295	-0.9029	-0.382277	-1.08187			1.01392	-1.1549	-1.20281	-0.133602	-0.223664
		-1.50608	-1.82817	-1.05326	-0.739851	-1.4671			1.13523	-0.904114	-1.11059	-0.0854107	0.281237
		-1.06215	-1.76301	-0.795839	-0.740225	-1.49644			0.677085	-1.00073	-1.49899	-0.231223	0.0645674
		-0.54203	-1.66402	-0.570312	-0.449054	-0.915034			0.489284	-0.75013	-1.88593	-0.832321	-0.258933
		-0.792309	-1.81782	-1.18003	-0.723755	-0.857672			0.851273	-0.262411	-1.87676	-0.962135	-0.508921
		-1.37724	-2.00397	-1.33797	-1.56226	-1.2162			1.07667	-0.0573722	-1.44298	-1.1777	-0.247983
		-1.86343	-1.96489	-0.928943	-2.00491	-1.61498			1.01237	-0.0479255	-1.27076	-1.64345	-0.0300335
		-2.0696	-2.01216	-0.797751	-1.9929	-1.78637			0.943141	-0.393508	-1.70695	-1.3416	-0.123169
		-1.60728	-1.90115	-0.527919	-1.39245	-1.58927			0.999006	-0.481809	-1.97647	-0.662448	0.134199
		-1.35172	-1.87983	-0.539163	-1.52887	-1.60649			1.04553	-0.37808	-1.52614	-0.270403	0.130473
		-1.6638	-2.15416	-1.46054	-1.94114	-1.79592			0.820775	-0.779973	-1.32384	-0.769951	0.0928163
		-1.94781	-2.18166	-2.30958	-2.16801	-2.09764			0.682696	-1.11684	-1.20335	-1.36978	0.110254
		-2.05879	-2.07733	-2.17086	-1.83904	-1.9221			0.545617	-1.15238	-1.01012	-1.75186	0.199756
		-1.88735	-1.98799	-1.76048	-1.27096	-1.56057			0.168376	-0.986516	-1.0846	-1.76055	0.199148
		-1.38078	-1.88584	-1.70794	-1.11566	-1.07845			0.0395573	-1.10052	-1.01733	-1.55634	-0.153393
		-1.35037	-1.78349	-2.2957	-1.34211	-1.23556			0.285163	-1.08338	-0.897423	-1.48062	-0.225327
		-0.784046	-1.84402	-2.4912	-1.50915	-1.50857			0.406071	-0.873068	-1.12118	-1.19115	-1.0338
		-0.355367	-1.66529	-1.63918	-1.12569	-1.12548			0.158492	-0.72473	-1.25882	-0.850512	-1.66606
		-0.263269	-1.39948	-1.01136	-0.515438	-0.600407			0.351328	-0.592603	-1.44213	-0.4213	-0.806418
		-0.390115	-0.957944	-0.343303	0.343316	0.111643			0.34636	-0.795421	-0.803835	0.114386	0.624832
t=0		0.325906	0.247665	2.46513	2.58066	1.80378			-0.0965663	-0.83136	1.7434	1.23935	3.16497
		-0.15404	0.551835	2.79437	2.83577	2.19947			-0.254956	-0.627654	2.46675	1.76357	4.00858
		-0.960411	0.408532	1.89932	1.7174	1.47309			-0.348664	-0.347296	2.45168	1.89654	3.89213
		-0.804141	0.453756	2.24371	1.22637	1.12243			-0.252385	-0.455834	2.57905	1.70394	3.71829
		-0.656714	0.349809	2.08223	0.77889	0.547502			-0.415412	-0.806895	2.43199	0.841681	2.78753
		-0.990783	0.0826623	1.65647	0.354947	-0.0129452			-0.640969	-1.08886	1.78248	0.35702	1.46252
		-1.32345	-0.110611	1.85762	0.719759	-0.0101581			-0.80568	-1.20884	1.04779	-0.00926371	0.620785
		-1.68162	0.0868224	2.06243	0.883597	0.147293			-1.00198	-1.53886	0.863126	-0.560648	0.920817
		-1.80569	0.340683	1.80007	0.630697	0.000564004			-0.857441	-1.83192	1.15405	-0.727474	1.30543
		-1.87858	0.169121	1.65361	0.153233	-0.349171			-0.520969	-1.4486	1.10929	-0.346825	1.67812
		-2.0956	0.0649232	1.78898	-0.0789919	-0.500705			-0.413515	-0.820051	0.960147	0.497284	1.9757
		-2.0603	0.0217122	1.74155	0.288798	-0.575846			-0.275667	-0.577337	1.31376	0.66894	2.23806
		-2.39295	-0.1033	1.80142	0.625688	-0.546436			-0.0232588	-0.555513	1.41933	0.36728	2.36113
		-2.60731	-0.244596	1.87658	0.163654	-0.707177			-0.474555	-1.03049	0.808314	0.243387	1.67469
		-2.67656	-0.384163	1.65622	-0.196233	-1.13995			-0.88317	-1.67822	0.198538	0.0399499	0.505081
		-2.38632	-0.320033	1.37176	0.0510885	-1.39076			-0.681561	-1.71874	0.335292	0.201343	0.720513
		-1.62745	-0.252657	1.60607	0.457511	-1.35313			-0.440174	-1.59587	0.666981	0.473493	1.22154
		-1.12104	-0.161163	2.18577	0.448293	-1.28588			-0.620501	-2.08625	0.623724	0.296543	0.819931
		-1.18332	-0.108155	2.59394	0.55456	-0.97171			-0.855675	-2.16772	0.626307	0.0416568	0.40416
		-1.80498	-0.0725459	2.28839	0.79383	-0.840418			-1.00668	-2.17645	0.427051	-0.0229733	0.163325
		-2.04711	0.237042	2.14142	0.880181	-0.847576			-1.22197	-2.47385	0.0447667	-0.328542	-0.178539
		-1.65929	0.33124	2.7024	0.946086	-0.726483			-1.05784	-2.59992	0.131543	-0.17629	-0.030321
		-1.73714	0.334298	2.86196	1.14369	-0.311918			-1.19218	-2.69098	-0.0574245	0.197076	-0.0928817
		-2.2472	0.24065	2.09281	0.932451	-0.188179			-1.38703	-2.68361	-0.137506	-0.072154	0.441958
		-2.57084	-0.0604812	0.587793	-0.00708728	-0.806057			-0.910843	-2.40029	0.395741	-0.364887	0.70607
		-2.79724	-0.0129303	0.696976	0.0416534	-0.688495			-0.660987	-2.39213	0.766974	-0.0540891	0.469821
		-2.37774	0.0983642	1.35033	0.584254	-0.282242			-1.01532	-2.1268	0.45857	0.255245	0.383331
		-2.2989	-0.047333	1.02288	0.702032	-0.618457			-1.13807	-1.8644	-0.297791	0.121893	0.160151
		-2.3793	-0.320739	1.1225	0.341735	-1.08302			-1.19062	-1.93804	-0.404076	0.210896	-0.283543
		-2.18322	-0.256317	1.18051	0.139188	-1.31446			-1.43883	-2.34003	-0.123865	-0.134192	-0.250102
		-2.17705	0.1715	1.20277	0.637551	-0.839119			-1.38773	-2.38613	0.331042	-0.486665	-0.0663266
		-1.97211	0.250306	1.31462	0.913818	-0.568858			-1.12923	-2.18056	0.0988241	-0.250437	0.396995
		-1.75576	0.0907958	1.106	0.803571	-0.767695			-1.157	-2.10597	-0.534132	0.109393	0.60257
		-1.88201	-0.0746434	0.913244	0.648906	-1.12803			-1.70076	-2.29432	-0.896304	-0.114878	0.397779
		-1.55979	-0.0657779	0.885188	0.7976	-0.991783			-1.86115	-2.67236	-0.792926	-0.25467	-0.0171603
		-1.49713	-0.0206896	0.658773	0.486358	-1.04105			-1.68668	-3.07767	-0.941202	-0.586483	0.0336426
		-1.85549	-0.237932	0.0496825	-0.396573	-1.53502			-1.53877	-2.8815	-0.768671	-1.08215	0.456804
		-1.40571	-0.380745	-0.139643	-0.823203	-1.84738			-1.18847	-2.66034	-0.327145	-1.00224	0.890744
		-1.09399	-0.116305	0.35062	-0.775169	-1.75337			-0.769743	-2.81276	0.480941	-0.687732	1.52153
		-1.63258	0.0196191	0.837557	-0.587671	-1.55681			-0.562818	-2.88889	0.607254	-0.599282	1.42777
		-2.25252	-0.0731463	1.09844	-0.47112	-1.18235			-0.723936	-2.76955	-0.161742	-0.870834	0.694649
		-2.31524	-0.252841	0.632417	-0.793787	-1.55392			-0.666556	-2.89418	-0.0628261	-0.485357	0.656481
		-2.32287	-0.51084	0.268005	-0.880131	-2.12068			-0.676851	-2.9178	0.182392	0.0365444	1.0315
		-2.39684	-0.549284	-0.00524379	-0.859863	-2.22741			-0.834106	-2.60205	0.0712298	-0.154779	1.10648
		-2.16595	-0.597843	-0.463137	-0.836758	-2.21907			-1.29539	-2.98203	-0.555645	-0.216484	0.460218
		-2.3755	-0.56884	-0.503101	-1.14214	-2.30937			-1.1847	-3.15981	-0.691467	-0.11673	0.130022
		-2.38855	-0.25437	-0.326011	-0.920485	-2.21002			-0.788932	-2.76579	-0.544151	0.0914921	0.551725
		-2.07527	-0.50017	-0.512838	-1.02388	-2.42392			-0.823139	-2.74395	-0.503327	-0.136473	0.30751
		-2.37948	-0.844932	-0.492002	-1.12875	-2.41611			-0.905116	-2.53907	0.0239548	-0.0743738	0.221436
		-2.6921	-0.572014	-0.091404	-0.918982	-1.9829			-0.898043	-2.75395	-0.0546929	0.182581	0.403558
		-2.94169	-0.405797	-0.0481455	-0.650596	-1.31858			-0.940842	-3.03703	-0.700273	0.185574	0.224461
		-2.58866	-0.359291	0.00111306	-0.362225	-0.942081			-0.713473	-2.48591	-0.500245	0.38237	0.512567
		-2.19251	-0.346467	0.267364	-0.317905	-1.04818			-0.428422	-1.98521	-0.244872	0.45268	1.03454
		-2.25859	-0.310695	0.695707	-0.313536	-1.10891			-0.300097	-1.93835	0.00500743	0.33949	0.764191
		-2.51371	-0.162602	0.660525	-0.349253	-1.05565			-0.496767	-2.21558	0.248133	0.552086	0.630114
		-2.95896	-0.0428835	0.372292	-0.503706	-1.4038			-0.313631	-2.36432	0.499154	0.645998	1.59335
		-2.60972	0.221794	0.810608	-0.367062	-1.45839			0.450479	-1.70757	1.50622	0.413275	2.76345
		-2.29537	0.335153	0.766987	-0.113278	-1.37913			1.0507	-0.82505	2.28784	0.682672	3.50042
		-2.15424	0.103517	0.657874	-0.255872	-1.47773			1.20754	-0.645452	2.3236	1.42668	3.73569
		-2.31111	-0.163722	0.679583	-1.0466	-1.67322			1.18832	-0.325776	2.34302	1.4043	3.81331
		-2.35147	-0.516517	0.421761	-1.5331	-2.02211			0.85419	-0.418443	1.91805	0.833764	3.05425
		-2.06859	-0.509131	0.635584	-1.20044	-2.07138			0.378711	-1.27117	1.14405	0.451524	2.35231
		-1.93868	-0.469333	1.11644	-0.64424	-1.73831			-0.00867024	-1.88712	0.938105	0.470033	1.88335
		-2.081	-0.526318	1.19227	0.391532	-1.44875			-0.020976	-2.24211	0.517032	0.151544	1.54553
		-2.67087	-0.485463	1.40797	0.475725	-1.53516			-0.00468635	-2.32046	0.17969	-0.0941796	1.2793
		-2.83677	-0.571664	1.21	-0.943461	-1.79155			-0.454046	-2.64582	0.155089	-0.243379	1.20617
		-2.7766	-0.789929	0.417304	-1.71799	-1.94853			-0.942061	-2.85945	0.201963	-0.297591	0.998378
		-2.72482	-0.736859	-0.0346602	-1.55611	-2.16202			-1.23887	-2.80274	0.0716251	-0.531971	0.936109
		-2.55848	-0.632018	0.226016	-1.09015	-2.05152			-1.2559	-2.98928	-0.242949	-0.564433	0.775727
		-2.6028	-0.785147	0.449764	-1.19789	-1.85317			-0.986766	-2.6044	-0.26277	-0.275125	0.729993
		-3.05903	-1.03535	-0.498977	-1.87378	-1.83604			-1.02814	-2.28464	-0.0811238	-0.178669	0.873582
		-3.186	-1.13635	-0.750272	-1.78708	-1.70344			-1.67124	-2.81461	-0.827911	-0.366023	0.392216
		-2.86142	-1.16326	-0.00987817	-1.37199	-1.53689			-2.08617	-3.05319	-1.49501	-0.621585	0.157375
		-2.40347	-0.920795	0.462049	-1.24019	-1.51891			-2.00108	-2.80225	-1.51523	-0.908376	-0.134294
		-2.16852	-0.614335	0.753983	-1.01788	-1.57599			-1.88052	-2.72983	-1.85748	-0.828038	-0.371162
		-2.27506	-0.443412	0.788283	-1.04316	-1.56915			-1.44246	-2.77454	-1.93449	-0.586031	0.0320064
		-2.39071	-0.548957	0.950078	-0.851632	-1.19402			-0.890047	-2.47595	-1.16688	-0.1134	0.735415
		-2.46972	-0.810661	1.28946	-0.937998	-1.25118			-0.585283	-2.37926	-0.825135	0.0710746	0.881786
		-2.71517	-1.09805	0.86535	-1.2642	-1.81369			-0.284847	-2.47796	-0.963083	-0.0869675	0.787511
		-2.807	-1.25478	0.287179	-1.28598	-2.23695			-0.473656	-2.78728	-1.15801	-0.130394	0.501786
		-2.72855	-1.19508	0.0405251	-1.10645	-2.24392			-1.23402	-3.32682	-1.49336	-0.168409	-0.0987536
		-2.07761	-1.03643	0.0384391	-0.403225	-1.70509			-1.59432	-3.60562	-2.12996	-0.677848	-0.817157
		-1.84477	-1.17098	-0.144254	-0.273536	-1.82054			-1.59529	-3.33184	-2.2136	-1.34041	-0.87583
		-2.47727	-1.27529	-0.160964	-0.693701	-2.14226			-1.6028	-3.51803	-2.40514	-1.24706	-0.881905
		-2.27945	-1.22175	0.298956	-0.484719	-1.89945			-1.45429	-3.63874	-2.45382	-1.05675	-0.674803
		-2.0512	-1.4121	0.542109	-0.41208	-1.88494			-1.13839	-3.41655	-1.98087	-1.16086	0.0652763
		-2.67527	-1.42708	0.35651	-0.962602	-2.12451			-0.677195	-3.03765	-1.76031	-1.18898	0.00576276
		-3.46117	-1.3637	-0.163769	-1.662	-2.47779			-0.663741	-2.70575	-1.60709	-1.14617	-0.0606001
		-3.72652	-1.40603	-0.433388	-2.04265	-2.73494			-0.783829	-2.46529	-1.51257	-1.29836	0.148192
		-3.71964	-1.59198	-0.722356	-2.20828	-2.80335			-0.591572	-2.52106	-1.27051	-1.00612	0.0202165
		-3.39748	-1.71897	-0.736101	-2.28757	-2.69646			-0.360393	-2.75507	-1.31015	-0.785042	-0.374473
		-3.0304	-1.50193	-0.659482	-2.50439	-2.9463			-0.228789	-2.64005	-1.32548	-0.798737	-0.517209
		-2.7157	-1.36545	-0.626905	-2.691	-3.04939			-0.382878	-2.5273	-1.36338	-1.01641	-0.732626
		-2.60532	-1.2854	-0.503099	-2.53889	-2.71156			-0.524636	-2.80685	-1.96084	-1.04398	-0.777823
		-2.48357	-1.18763	0.0642354	-2.15969	-2.29844			-0.564313	-2.93642	-2.13639	-0.930493	-0.0712962
		-2.34492	-1.08031	0.796659	-1.53315	-1.84608			-0.761628	-2.70956	-1.70284	-0.845272	0.53762
		-2.36454	-1.00384	0.968886	-0.866396	-1.58357			-1.00501	-2.78742	-1.88048	-0.578768	0.621391
		-2.55751	-1.0309	1.42648	-0.738926	-1.33775			-1.39408	-3.12138	-2.24164	-0.674127	0.203172
		-2.24674	-1.02596	1.62748	-0.887312	-1.20219			-1.90786	-3.43316	-2.60322	-1.24597	-0.378562
		-1.643	-1.00621	1.63445	-1.28195	-1.54595			-1.77268	-3.16733	-2.46707	-1.21954	-0.31968
		-1.38852	-1.27814	1.2972	-1.42066	-2.0607			-1.55276	-2.45482	-2.08269	-0.817188	0.239352
		-1.71648	-1.3515	0.853193	-1.32659	-2.16024			-1.79467	-2.33896	-1.87421	-0.872705	0.223148
		-2.22568	-1.18505	0.339897	-1.33453	-2.26753			-2.04556	-2.60901	-2.00635	-0.913842	-0.510465
		-2.54068	-1.18818	0.110809	-1.13179	-2.15465			-1.82828	-2.81566	-2.24539	-0.643665	-1.16511
		-2.12525	-1.22669	0.157383	-0.975766	-2.1723			-1.69578	-2.96191	-2.49162	-0.792378	-1.54554
		-2.43569	-1.2987	-0.0525741	-1.41214	-2.64127			-2.14515	-3.20403	-2.4438	-0.938562	-2.02472
		-2.78505	-1.36573	-0.20052	-1.64546	-2.84164			-2.18411	-2.9291	-1.88055	-1.157	-1.57127
		-2.54469	-1.36911	-0.424208	-1.77102	-2.8598			-2.19135	-2.68971	-1.68857	-1.39743	-1.22644
		-2.63053	-1.37816	-0.480884	-1.75053	-2.67929			-2.52024	-2.69806	-2.57324	-1.3316	-1.76766
		-2.47057	-1.44104	-0.52335	-1.63851	-2.6461			-2.35052	-2.75867	-2.79125	-1.40022	-2.24485
		-2.4683	-1.43275	-0.359355	-1.56427	-2.76961			-2.06287	-2.53273	-2.52877	-1.41908	-2.11414
		-2.77521	-1.43927	0.169791	-1.4382	-2.44677			-2.29009	-2.47049	-2.68208	-0.957176	-1.82075
		-3.02136	-1.2825	0.541384	-1.20791	-1.99902			-2.34803	-2.36753	-2.39356	-0.591838	-1.44273
		-2.57509	-0.73141	0.502285	-0.222281	-1.0882			-2.03457	-2.21033	-1.95627	-0.561872	-0.810287
		-2.11202	-0.216229	0.332071	0.912902	-0.00998521			-1.99117	-2.36464	-1.77329	-0.614592	-0.657451
		-2.32533	-0.22504	0.617464	1.81609	0.437573			-2.39207	-2.69463	-2.08067	-0.816666	-1.31064
		-2.41921	-0.191443	0.952768	2.34781	0.591486			-2.68047	-2.93674	-2.00728	-1.51567	-1.49728
		-2.37067	-0.0903384	0.848357	2.04047	0.261257			-1.97648	-2.52904	-1.37573	-1.08569	-0.385751
		-2.43652	-0.110318	0.569926	1.59727	0.0575168			-1.47354	-2.3218	-0.754687	-0.378695	0.0174727
		-2.54836	-0.0827293	0.686356	1.30143	0.367136			-1.86624	-2.75811	-0.709654	-0.530848	-0.600249
		-2.37272	-0.403181	0.849442	0.645248	0.0802788			-2.13859	-3.1402	-0.888253	-0.379596	-1.03274
		-2.37816	-0.758759	0.629993	0.212009	-0.693238			-1.90234	-2.93041	-0.988233	-0.0458902	-1.08631
		-2.50542	-0.750561	0.907055	-0.046255	-0.931598			-1.52618	-2.82524	-0.684372	0.020228	-0.490579
		-2.64073	-0.766652	0.893952	-0.497199	-0.781999			-1.72912	-3.26631	-0.839814	0.330061	-0.384349
		-2.73609	-0.853816	0.311609	-0.940903	-1.05885			-1.92555	-2.9045	-1.06968	0.418286	-0.574975
		-2.64934	-0.851605	-0.0967696	-1.06122	-1.6563			-1.6414	-1.96062	-0.929038	-0.188068	0.108254
		-2.92183	-1.02186	-0.380424	-1.22028	-2.06501			-1.77782	-1.86202	-0.939673	-0.56095	0.531349
		-2.98769	-1.02897	-0.0578667	-1.37222	-1.89962			-1.41158	-2.00274	-0.459009	-0.442007	0.181053
		-3.10486	-1.13194	-0.264717	-1.65931	-1.78067			-0.455721	-1.93594	-0.0799738	-0.476958	0.206017
		-2.90394	-1.0062	-0.154103	-1.87431	-1.56796			-0.469145	-1.73741	-0.514278	-0.402793	0.0133719
		-2.94898	-0.691476	0.00985902	-1.29772	-1.42359			-0.909799	-2.01342	-0.632383	-0.651669	-0.165619
		-3.32851	-0.673834	-0.285281	-0.91834	-1.35747			-1.06873	-1.99288	-0.211334	-1.04565	-0.189024
		-3.03127	-0.554799	-0.316969	-1.01894	-1.18612			-0.95443	-1.72861	0.298418	-0.797051	-0.161001
		-2.36302	-0.415697	-0.392646	-1.34073	-1.35205			-0.813729	-1.48611	0.5879	-0.0385976	0.0916581
		-1.78712	-0.285656	-0.178097	-1.33329	-1.37342			-0.334002	-1.22649	0.60116	0.337723	0.121116
		-1.81761	-0.369084	0.205178	-1.17207	-1.38446			-0.246112	-1.3158	0.205422	0.437424	0.192949
		-1.77897	-0.483721	0.34135	-1.44507	-1.67286			-0.606334	-1.64766	0.292659	0.0419612	0.407776
		-2.0206	-0.575237	0.0108258	-1.42276	-1.95717			-0.984374	-1.9679	0.496712	-0.317533	0.186534
		-2.1131	-0.735162	0.296323	-0.967424	-1.87287			-1.13714	-2.15086	0.24229	-0.517159	0.0470119
		-2.14703	-0.68157	0.56558	-0.851153	-1.74388			-1.3319	-2.19709	0.256823	-0.701179	-0.0419488
		-2.20696	-0.53863	0.253993	-0.99705	-1.82949			-1.50552	-2.51646	-0.228229	-0.41969	-0.153876
		-2.60621	-0.928782	-0.147191	-1.48906	-1.97568			-1.64855	-2.97811	-0.7918	-0.172345	-0.340817
		-3.32748	-1.08585	0.0340491	-1.67512	-1.83531			-1.79526	-3.13048	-0.752839	-0.337447	-0.243348
		-3.42666	-0.794889	0.707499	-0.845858	-1.21982			-2.21359	-3.30068	-1.37564	-1.04701	-1.04005
		-3.1235	-0.562301	1.05849	-0.22499	-1.24132			-2.43509	-2.93998	-1.34068	-1.39076	-0.867099
		-2.98027	-0.507138	0.93698	-0.477088	-1.76893			-2.2948	-2.67664	-0.499665	-1.2615	-0.573584
		-2.7727	-0.557959	0.377174	-1.05653	-2.05835			-1.99437	-2.62513	-0.516559	-0.770971	-0.618346
		-3.0015	-0.472177	-0.296936	-1.47697	-2.18628			-1.86441	-2.44708	-1.23869	-0.722057	-0.564052
		-4.30144	-0.484258	-0.895574	-1.84187	-2.88854			-1.78436	-2.25151	-1.4462	-1.0712	-0.968803
		-4.62779	-0.59585	-1.20393	-1.9182	-3.25676			-1.90607	-2.34331	-1.06751	-0.877854	-1.09846
		-4.1839	-0.888758	-1.54539	-1.83099	-3.00581			-2.15489	-2.43635	-0.699283	-0.525426	-0.477563
		-3.92302	-0.974192	-1.68952	-1.86542	-2.53213			-2.02254	-2.25048	-0.332493	-0.388788	-0.0866427
		-3.81894	-0.864147	-1.60796	-1.90924	-2.34251			-1.47108	-2.04292	-0.128893	-0.0705486	-0.168699
		-4.16448	-0.878489	-1.67099	-1.65013	-2.55997			-1.22216	-2.25106	-0.0750303	-0.142776	-0.671814
		-4.53097	-0.794164	-1.78156	-1.23461	-2.45103			-1.42323	-2.57699	-0.129637	-0.485788	-1.48887
		-4.74604	-0.875813	-1.96217	-1.23047	-2.45744			-1.76988	-2.35705	-0.253101	0.0129549	-1.84775
		-4.86652	-1.22054	-1.98696	-1.8706	-2.7263			-1.85951	-2.12937	-0.101155	0.781728	-1.08426
		-4.79295	-1.18823	-1.15322	-1.70389	-2.74068			-1.72406	-2.46303	-0.135484	0.506435	-0.591113
		-4.75985	-1.07657	-0.609069	-1.59476	-2.75897			-1.53155	-2.5207	-0.168844	-0.342213	-0.387189
		-4.55888	-1.08266	-0.645972	-1.713	-2.59857			-1.11714	-2.08153	0.122395	-0.544842	0.183388
		-4.27461	-0.872809	-1.11484	-1.88028	-2.52972			-0.89404	-1.5868	0.564439	-0.0737236	0.290567
		-4.38412	-0.821342	-1.19467	-1.95584	-2.5524			-0.960683	-1.38858	0.38362	0.654406	0.3242
		-4.6356	-0.97956	-1.20887	-1.75685	-2.61531			-1.03012	-1.31694	0.110842	0.487712	0.536837
		-4.57999	-1.18618	-1.57515	-1.71216	-2.7243			-1.17355	-1.20289	0.073356	-0.0930677	0.431464
		-4.39031	-1.56232	-2.01813	-2.06877	-2.88188			-1.22409	-1.29093	-0.30545	-0.373077	0.0557051
		-4.13398	-1.66817	-2.15214	-2.54905	-2.98478			-1.16876	-1.53393	-0.714486	-0.297391	-0.20531
		-4.14562	-1.49884	-1.98347	-2.58566	-3.19093			-1.28313	-1.8205	-0.90416	-0.43296	-0.804868
		-4.12416	-1.37054	-1.70255	-2.57068	-3.54351			-1.38547	-2.49635	-1.22186	-0.476745	-1.3908
		-3.81064	-1.3241	-1.19987	-2.38633	-3.57792			-1.5102	-2.77544	-1.48402	-0.902773	-1.10962
		-4.03339	-1.35431	-0.528172	-1.8543	-2.92803			-1.21564	-2.27654	-1.34197	-1.24343	-0.442863
		-3.85362	-1.3936	-0.343796	-1.45151	-2.55642			-1.15992	-2.08904	-1.38854	-0.950886	-0.397566
		-3.31011	-1.55512	-0.830058	-1.83168	-2.87282			-1.44289	-2.08979	-0.755965	-0.403328	-0.517197
		-3.53883	-1.89352	-1.47455	-2.58851	-3.33465			-1.22014	-1.91498	0.0855384	-0.0167706	0.317013
		-4.00205	-1.86708	-1.66095	-2.69396	-3.25985			-1.02133	-2.27416	-0.292599	0.210101	0.463393
		-3.70961	-1.59752	-0.983173	-1.84299	-2.95004			-1.06983	-2.2569	-0.339253	0.35388	0.215999
		-3.2467	-1.5043	-0.707079	-1.23856	-2.80899			-1.07146	-2.07407	0.469659	0.127555	0.331136
		-3.02884	-1.45983	-1.17479	-1.48211	-3.16492			-0.952959	-2.33499	0.0958646	-0.304593	-0.0471149
		-3.36409	-1.49157	-1.4253	-2.16164	-3.57321			-0.886293	-2.34746	-0.407369	-0.562351	-0.235374
		-3.70467	-1.61282	-1.68186	-2.34412	-3.39174			-1.07928	-2.38478	-0.256807	-0.596634	0.206922
		-3.95897	-1.86355	-1.63082	-2.15234	-3.12011			-1.08838	-2.18435	0.00957175	-0.493232	0.663445
		-4.00033	-1.78692	-1.87181	-2.45597	-3.31845			-0.765306	-1.93264	0.272596	-0.276537	0.82454
		-4.11725	-1.59551	-2.25686	-2.80404	-3.68731			-0.847243	-2.10494	-0.0754182	-0.263518	0.699315
		-4.19456	-1.53374	-1.80604	-2.48182	-3.72013			-1.23971	-2.45222	-0.519764	-0.635882	0.192507
		-3.99216	-1.43638	-1.45957	-2.32687	-3.33763			-1.83201	-2.85894	-0.290753	-1.07889	-0.966956
		-3.698	-1.43857	-1.44717	-2.01803	-2.45752			-1.90892	-3.09583	-0.241957	-0.949664	-1.93822
		-3.62932	-1.36531	-0.934093	-1.06228	-2.00517			-1.61988	-2.86639	0.00693587	-0.769852	-1.6798
		-3.39926	-1.35292	-0.969876	-0.361636	-2.09018			-1.39269	-2.59063	0.521556	-1.33906	-0.950985
		-3.26775	-1.21852	-0.970682	-0.219857	-1.97911			-1.25136	-2.63536	0.360885	-1.75075	-0.724288
		-3.35846	-1.15965	-0.734289	-0.0827426	-1.65886			-1.42812	-2.67459	-0.402354	-1.39027	-0.914975
		-3.63473	-1.04802	-0.575759	0.576705	-1.09178			-1.76444	-3.03595	-1.60658	-1.20753	-1.60137
		-3.91248	-0.760187	-0.0396969	1.48325	-0.584188			-1.87029	-3.25221	-1.90573	-0.875854	-1.88113
		-3.57365	-0.605436	0.282032	1.50576	-0.561308			-1.88644	-3.21494	-0.994312	-0.056867	-1.41565
		-3.06108	-0.498028	0.719355	1.03976	-0.798041			-1.90191	-2.8259	-0.378279	0.191312	-0.596025
		-2.57645	-0.469266	1.14576	0.770421	-0.933926			-2.10902	-2.75626	-0.375551	0.0944696	-0.482876
		-2.39836	-0.669471	0.767021	0.64456	-1.28736			-2.21136	-2.95291	-0.76732	-0.245994	-0.503871
		-2.76687	-0.736641	0.572864	0.345178	-1.66464			-2.15853	-2.92875	-0.935895	-0.464684	-0.586406
		-3.06491	-0.92532	0.341726	0.245437	-1.92222			-2.2163	-2.76298	-1.06157	-0.196031	-0.909013
		-3.10529	-1.01331	-0.125316	0.104395	-1.77674			-2.15177	-2.51937	-1.14288	0.123324	-1.19074
		-2.9197	-0.878523	-0.0842742	0.123918	-1.22369			-2.2482	-2.7216	-1.48574	0.159779	-1.73079
		-3.0723	-0.882001	-0.151656	-0.143554	-1.5519			-2.34925	-2.5075	-1.80359	0.390173	-2.12396
		-2.86232	-0.78746	-0.145063	-0.23582	-1.73312			-2.4531	-2.45187	-1.5781	0.586869	-2.33303
		-2.43941	-0.519001	0.123771	-0.182586	-1.64751			-2.39736	-2.68847	-0.870046	0.797276	-1.96463
		-2.86232	-0.354263	0.317023	-0.212692	-1.47176			-2.05133	-2.96638	-0.324527	0.888474	-1.57557
		-3.20896	-0.109906	0.378257	-0.476923	-1.2906			-2.00643	-3.10905	-0.312386	0.64071	-1.67407
		-3.38769	-0.0399928	0.00142375	-1.09331	-1.56581			-2.07224	-2.91329	-0.551587	0.357579	-1.17922
		-3.23595	0.00984527	-0.0859294	-1.24956	-1.8529			-2.01853	-2.66116	-0.831605	0.0220979	-0.661442
		-2.62652	0.144189	0.292143	-0.648934	-1.78732			-1.78554	-2.28684	-0.825349	-0.366601	-0.358942
		-2.24109	0.134	0.515628	0.104338	-1.66992			-1.87193	-2.35771	-1.2477	-0.977217	-0.604244
		-2.48786	0.0964643	0.121707	0.390384	-1.40715			-1.90383	-2.24995	-1.22311	-0.850943	-0.731234
		-2.62123	0.199203	-0.0494103	0.298393	-1.44466			-1.73955	-2.04563	-0.917341	-0.442708	-0.484359
		-2.82163	0.129689	-0.0229078	-0.161708	-1.81591			-1.69868	-2.14256	-0.756204	-0.568712	-0.125427
		-2.89643	-0.0105881	-0.367923	-0.735369	-1.84633			-1.84771	-2.3904	-0.846634	-0.597383	-0.199841
		-3.37629	-0.169328	-0.955802	-1.24469	-2.08174			-1.87307	-2.45854	-1.44478	-0.588977	-0.597758
		-3.79621	-0.527636	-1.01989	-1.24306	-2.42007			-1.86347	-2.21899	-1.23504	-0.566986	-0.278962
		-3.43889	-0.745925	-0.106978	-1.0113	-2.34928			-1.70144	-2.24094	-0.735982	-0.692085	0.257104
		-3.39531	-0.708826	0.340132	-1.09868	-2.10845			-1.59323	-2.23548	-0.953177	-0.780182	0.582307
		-3.76614	-0.675897	0.258865	-1.15144	-1.93713			-1.60498	-2.065	-0.920472	-0.612348	0.0888807
		-3.27529	-0.50308	0.691588	-0.945149	-1.78553			-1.66134	-1.72608	-0.359732	-0.398299	0.0610436
		-2.87629	-0.478864	0.542764	-0.825896	-1.7857			-1.90581	-1.67968	0.0404615	-0.330223	0.614881
		-3.54112	-0.431573	0.205166	-0.604843	-1.9467			-1.62045	-1.73142	0.10084	-0.150861	0.616991
		-3.87637	-0.288956	0.386361	-0.371478	-1.92594			-1.5545	-1.98665	-0.183833	-0.107791	0.308987
		-3.55921	-0.120663	0.200011	-0.590127	-2.01501			-1.49403	-1.94734	-0.077928	-0.149337	0.817281
		-3.27174	0.109893	0.354589	-0.780965	-1.87778			-1.16606	-1.5811	-0.179669	-0.32836	1.07255
		-3.40318	0.318018	0.859689	-0.618719	-1.38403			-0.932287	-1.18474	-0.153283	-0.556803	1.14578
		-3.65094	0.172402	0.908485	-0.693294	-1.66843			-1.09033	-1.0604	-0.349621	-0.355512	1.68237
		-3.63938	0.201355	0.524726	-1.16095	-2.06921			-1.41383	-1.08428	-0.509799	-0.438549	1.44393
		-3.52224	0.353029	0.138383	-1.2088	-1.99131			-1.52052	-1.55704	-0.575676	-0.668306	0.478495
		-2.9792	0.357338	-0.0772314	-0.99617	-1.90074			-1.34463	-1.92676	-0.222329	-0.377208	0.02628
		-2.60965	0.333825	-0.201209	-0.933522	-2.02496			-1.16083	-1.85843	0.236418	-0.192254	0.683769
		-2.55646	0.378153	0.0175497	-0.837443	-2.28315			-1.22153	-1.85943	0.0855921	0.0415236	0.730364
		-2.67727	0.243103	-0.281252	-1.15006	-2.52871			-1.43111	-2.16534	-0.310612	-0.0400895	0.152597
		-3.30949	-0.0622196	-0.849818	-1.36053	-2.53395			-1.31092	-2.18588	-0.225798	-0.28864	0.147115
		-3.40639	-0.0578171	-1.34426	-1.23323	-2.51553			-1.06955	-1.88304	0.176757	-0.27953	0.3345
		-2.87853	0.0749719	-0.998643	-0.995192	-2.41663			-1.22835	-1.91133	0.207388	-0.55499	0.119409
		-3.11545	0.254629	-0.341691	-0.756407	-2.37899			-1.57074	-2.1969	-0.47574	-0.67551	-0.468216
		-3.21674	0.205176	-0.202452	-0.704294	-2.62882			-1.60297	-2.12618	-1.00223	-0.415083	-0.63342
		-3.0971	-0.133428	-0.523901	-1.05784	-2.69469			-1.32646	-1.87158	-1.04019	-0.146867	0.103977
		-3.23606	-0.347141	-0.625236	-1.49571	-2.73304			-1.28806	-1.5118	-0.656208	0.311883	0.707733
		-3.64649	-0.312395	-0.998351	-1.76921	-2.88914			-1.52261	-1.55419	-0.471941	0.505476	0.839844
		-3.40998	-0.0594836	-0.945301	-1.49745	-2.6114			-1.82577	-2.10135	-0.616184	-0.166754	0.717505
		-2.95885	-0.146975	-1.02048	-1.59499	-2.37907			-1.95612	-2.59437	-0.774815	-1.07648	0.350011
		-3.19258	-0.414596	-1.77014	-1.97959	-2.68997			-1.92547	-2.52511	-0.950461	-1.10025	-0.165095
		-3.42524	-0.350477	-2.36109	-1.40591	-2.74296			-1.54185	-2.20029	-0.458113	-0.7737	0.724887
		-3.40113	-0.306537	-2.26003	-1.26321	-2.83763			-1.22007	-1.95954	0.0393659	-0.834514	2.30486
		-2.87868	-0.323738	-1.83559	-1.80173	-3.13004			-1.14415	-1.32277	-0.0438515	-0.983367	2.43061
		-2.67736	-0.33692	-1.73737	-2.08966	-3.15848			-0.852625	-0.607714	-0.206664	-0.604558	2.73861
		-2.99204	-0.372567	-1.6199	-2.56479	-3.22036			-0.0911361	-0.207863	0.0265239	0.518749	3.81732
		-3.31971	-0.421839	-1.17528	-2.5811	-3.25466			-0.147338	0.0707922	0.146813	1.12018	3.93741
		-3.25241	-0.437523	-1.05404	-2.1126	-3.42277			-0.678729	0.13694	0.186981	0.816101	3.38131
		-3.15885	-0.476736	-1.27991	-2.09861	-3.26509			-0.661169	-0.178075	0.257744	0.687589	3.03662
		-3.11162	-0.409463	-0.89193	-1.74816	-3.09453			-0.604113	-0.199514	0.386981	0.535841	2.96617
		-3.19842	-0.405171	-0.773065	-1.22979	-2.85951			-0.893174	-0.583656	0.455975	0.121114	2.62061
		-2.98105	-0.210253	-0.835359	-0.850063	-2.13197			-1.02396	-1.03158	0.0974932	-0.0653959	1.90233
		-3.0702	-0.0330433	-0.529259	-0.626236	-1.84145			-1.28395	-1.33943	-0.370285	-0.205912	0.919316
		-3.29719	-0.106921	-0.400733	-0.468752	-1.67268			-1.51136	-1.5966	-0.640672	-0.337635	0.330435
		-3.21988	-0.0702448	0.191222	-0.515568	-1.47297			-1.76657	-1.82829	-0.877627	-0.641793	-0.182433
		-3.08059	0.06943	0.765971	0.00332317	-1.35239			-1.73503	-1.71269	-0.683119	-1.36835	-0.689118
		-2.624	0.0795051	0.598406	0.0979628	-1.5707			-1.4237	-1.67825	-0.348751	-1.2705	-0.993042
		-2.62502	-0.1855	-0.0741904	-0.915633	-2.04732			-1.47582	-1.9169	-0.32383	-0.882028	-0.901718
		-2.99618	-0.544832	-0.428228	-1.38563	-2.2933			-1.77932	-1.77529	-0.142438	-0.922691	-0.400403
		-2.7294	-0.497733	-0.513772	-1.20229	-2.34664			-1.89269	-1.6003	-0.00669473	-1.08366	-0.311442
		-2.24504	-0.43391	-0.479055	-1.16266	-2.17876			-1.37749	-1.24904	0.852906	-0.650471	0.321841
		-1.98884	-0.430156	-0.087273	-0.941513	-1.97652			-0.807867	-0.499778	1.44048	-0.0316111	1.75542
		-1.75266	-0.358422	0.101748	-0.786214	-2.17902			-0.553347	-0.268547	1.19522	-0.444731	1.99573
		-2.3166	-0.487872	0.0186561	-0.758378	-2.38821			-0.703482	-0.493585	1.07564	-0.862078	1.517
		-3.21271	-0.599372	0.105423	-0.419361	-2.16406			-0.896312	-0.667001	0.970164	-0.866776	1.13712
		-3.59533	-0.4828	-0.228248	0.0851321	-1.76203			-1.298	-1.07138	1.02521	-0.630985	0.300707
		-2.95762	-0.177386	-0.00403334	0.196763	-1.46647			-1.77488	-1.76158	0.738492	-0.732491	0.313602
		-2.59213	-0.160604	0.460044	0.172938	-1.41338			-1.85883	-1.69369	0.387747	-1.13562	0.543693
		-2.96106	-0.234195	0.247282	-0.249137	-1.79559			-1.61274	-1.43419	0.745023	-0.94902	0.116732
		-3.54814	-0.12147	-0.332969	-0.933418	-2.07498			-1.36237	-1.45655	1.23353	-0.486632	-0.129941
		-4.15327	0.11043	-0.630572	-1.10162	-2.25052			-1.45099	-1.13328	1.31944	-0.366456	0.0206891
		-4.02686	0.187208	-0.753247	-1.17971	-2.47792			-1.39286	-0.927853	1.1243	-0.816406	-0.190241
		-2.98468	0.21861	-0.738963	-1.63807	-2.591			-1.37691	-1.20816	0.770522	-1.21249	-0.452317
		-2.66176	0.254036	-0.632314	-2.14903	-2.98401			-1.40883	-1.47704	0.60732	-1.13439	-0.853523
		-3.00053	0.0633194	-0.273204	-2.20866	-2.91933			-1.44218	-1.6364	0.264108	-1.414	-1.42342
		-3.08945	0.0468117	-0.364987	-1.87115	-2.79786			-1.40618	-1.70839	-0.214695	-1.57361	-1.50503
		-3.1074	0.175299	-0.776709	-2.08545	-3.08403			-1.4822	-1.82579	-0.47983	-1.90854	-1.54089
		-3.15527	0.163117	-0.34408	-2.04148	-2.97442			-1.77814	-1.70311	-0.211753	-2.28092	-1.47449
		-3.16892	0.145168	-0.388561	-2.038	-2.88664			-1.65034	-1.53301	0.0718019	-1.78733	-1.23594
		-3.02336	-0.133462	-1.29489	-2.61995	-3.36461			-1.18546	-1.16845	0.10419	-1.08819	-1.19018
		-2.9382	-0.281325	-1.53141	-2.99855	-3.50625			-1.03354	-0.995656	0.294343	-1.28049	-1.38931
		-2.67649	-0.322689	-1.34692	-3.05543	-3.48097			-0.994305	-1.01224	0.936485	-1.38137	-0.733991
		-2.16892	-0.357937	-1.35708	-3.18873	-3.40406			-0.883315	-0.959178	1.41871	-1.04465	-0.284008
		-2.51591	-0.515975	-1.59713	-3.38858	-3.58016			-0.770678	-0.454604	1.41581	-0.709405	-0.233228
		-3.33928	-0.759571	-1.57747	-3.68844	-3.9297			-0.722377	-0.423718	1.20656	-0.582811	-0.541252
		-3.41436	-0.805435	-1.23852	-3.71752	-3.59448			-1.01803	-1.0939	0.68999	-1.04997	-1.27265
		-3.62342	-0.631103	-1.0783	-3.3306	-3.29816			-1.39851	-1.54787	0.248783	-1.15183	-1.57358
		-3.86767	-0.680726	-1.10844	-3.04217	-3.43206			-1.3072	-1.40415	0.209042	-0.768082	-0.881911
		-3.66787	-0.94629	-1.31779	-2.86829	-3.5301			-0.92776	-1.04765	0.201798	-0.625322	-0.362387
		-3.61203	-1.06053	-1.32689	-3.03698	-3.58528			-0.679135	-0.765591	0.168218	-0.414668	-0.383445
		-3.85947	-1.11292	-0.843658	-3.13393	-3.73399			-0.61468	-0.805633	0.503305	-0.0782796	-0.438523
		-3.93001	-1.04309	-0.205649	-2.72928	-3.40665			-0.66988	-1.02108	0.873662	-0.159034	-0.609073
		-4.26843	-1.01158	-0.381448	-2.59304	-3.50167			-0.991282	-0.869615	0.877642	-0.779546	-0.834956
		-4.34454	-0.919359	-0.742831	-2.49532	-3.6434			-1.31943	-0.747707	0.825194	-0.707235	-1.05979
		-3.74074	-0.868544	-0.483091	-2.29285	-3.56938			-1.32028	-0.846346	1.0532	-0.260388	-0.613666
		-3.56613	-0.903653	-0.269748	-2.58814	-3.24398			-1.50124	-1.14935	1.04917	0.339492	-0.651275
		-4.04755	-1.14342	-0.641875	-3.08806	-3.29879			-1.90332	-1.6188	0.725839	0.645935	-1.39161
		-4.10366	-1.28497	-0.680142	-3.23147	-3.31483			-1.86998	-2.00259	0.268274	0.771145	-1.5933
		-4.04316	-0.992684	-0.581662	-3.40219	-3.22806			-1.4487	-1.98542	0.214419	0.540014	-1.00489
		-4.23272	-0.786786	-0.729241	-3.45994	-3.39093			-1.001	-1.70566	0.17348	0.836661	-0.60701
		-4.00888	-0.921302	-0.874017	-3.38899	-3.47745			-0.909043	-1.66315	-0.0287751	1.10231	-0.791693
		-3.90028	-0.882657	-0.71711	-3.23681	-3.44507			-1.12857	-1.66735	0.148761	0.437953	-1.36903
		-4.38991	-0.776786	-1.04301	-3.17717	-3.78964			-1.24754	-1.71889	0.414264	-0.247778	-1.4198
		-4.44099	-0.925456	-0.990863	-2.80012	-3.51624			-1.26299	-1.88065	0.368962	-0.536655	-0.792862
		-4.36487	-1.18113	-0.385248	-2.2815	-2.81557			-1.62239	-2.12659	0.111387	-0.864421	-0.882174
		-4.15917	-1.05588	0.0466863	-1.85904	-2.9177			-1.71381	-2.24349	-0.120484	-1.27855	-1.34668
		-4.03899	-0.79022	-0.247061	-1.91906	-2.87787			-1.11644	-2.00471	0.0236555	-1.18486	-1.32371
		-3.95313	-0.846473	-0.3414	-2.32571	-2.5126			-0.617589	-2.05046	0.192126	-0.48089	-1.16451
		-3.91301	-0.917564	-0.0774157	-2.68616	-2.64668			-0.644396	-2.24976	0.238233	-0.0802524	-1.05965
		-3.86901	-1.01744	-0.707373	-2.97939	-3.0029			-0.848384	-2.09085	0.244417	-0.04932	-0.748677
		-3.90098	-0.856794	-1.29773	-2.99991	-3.39399			-0.527552	-1.65816	0.323926	-0.160272	-0.397581
		-4.17558	-0.793917	-1.41923	-2.8634	-3.78811			-0.558665	-1.72001	0.38347	-0.43645	-0.861351
		-4.09464	-0.960663	-1.37428	-2.91797	-3.61119			-0.925682	-1.92294	0.329383	-0.69905	-1.55034
		-4.16606	-1.00427	-1.29286	-2.85165	-3.37311			-0.681644	-1.99096	0.412195	-0.660288	-1.27873
		-4.21108	-0.870162	-1.60492	-2.85702	-3.57757			-0.203222	-2.13449	0.641051	-0.662215	-0.685399
		-4.0704	-0.95602	-1.81092	-3.37473	-3.66489			-0.278708	-2.04208	0.431087	-0.795639	-0.536581
		-3.78279	-1.08636	-1.94832	-3.47231	-3.47048			-0.574389	-2.05812	0.109539	-0.582345	-1.02649
		-3.64885	-0.903736	-1.99733	-3.67936	-3.48788			-0.627166	-2.2702	-0.324473	-0.174999	-1.36417
		-3.63227	-0.67927	-1.69896	-3.77852	-3.63438			-0.329602	-2.42077	-0.52399	0.166291	-1.30792
		-3.34484	-0.457629	-1.13851	-3.07711	-3.32367			-0.332962	-2.36677	-0.165034	-0.00825117	-0.846289
		-3.04981	-0.482243	-0.96573	-2.35414	-2.96147			-0.606354	-2.43452	0.0859435	-0.617348	-0.651433
		-3.08286	-0.601829	-1.11731	-2.07633	-2.51954			-0.664641	-2.26951	0.0714696	-1.29251	-0.648507
		-3.31114	-0.552285	-0.691638	-2.16682	-2.52852			-0.633913	-2.2301	-0.417438	-1.46443	-0.461492
		-3.5474	-0.299449	0.00958026	-2.51392	-2.64195			-0.928569	-2.06558	-0.724979	-1.04787	-0.933675
		-3.40106	0.0188583	0.190891	-2.66125	-2.7096			-0.993819	-1.76305	-0.594288	-0.88952	-1.69508
		-2.88368	-0.10197	-0.593309	-2.42889	-2.96902			-0.858049	-2.22691	-0.83972	-1.08073	-1.84674
		-2.9642	-0.346507	-1.17781	-2.64643	-3.27458			-0.752022	-2.63166	-1.01446	-0.809954	-1.65076
		-3.48457	-0.341797	-0.999539	-3.26896	-3.31833			-0.827001	-2.38972	-0.978884	-0.889113	-2.12416
		-3.45592	-0.244844	-0.738221	-3.34008	-3.59401			-1.05784	-2.50167	-1.03003	-1.24217	-2.66534
		-3.57416	-0.154795	-0.718496	-2.65676	-3.60962			-1.06817	-2.55427	-0.837464	-1.37918	-2.45296
		-3.89897	-0.242744	-1.09422	-2.65495	-3.6987			-0.921038	-2.23882	-0.687747	-1.63364	-1.99709
		-4.17545	-0.57312	-1.12777	-2.93511	-3.8665			-1.01254	-2.19132	-1.07627	-1.8801	-2.05967
		-4.33241	-0.680748	-1.14715	-3.2333	-4.10183			-0.967204	-2.53146	-1.12898	-2.03794	-1.97116
		-4.34186	-0.704664	-1.68974	-3.43135	-4.08585			-0.585353	-2.83112	-0.446939	-1.56362	-1.42333
		-4.44771	-0.677871	-2.23209	-3.40429	-3.74324			-0.46767	-2.59159	-0.328837	-1.12891	-1.26934
		-4.23447	-0.643231	-2.19477	-3.75827	-3.78072			-0.538529	-2.24348	-0.438277	-1.11425	-1.05378
		-3.92744	-0.522648	-1.66944	-3.88695	-3.92329			-0.497772	-2.13127	-0.156845	-1.07303	-0.29163
		-3.72988	-0.292853	-1.14376	-3.60503	-3.74708			-0.626717	-2.33191	0.156743	-1.05525	-0.210413
		-3.35392	-0.178759	-0.967053	-3.20072	-3.53054			-0.673569	-2.13412	0.289517	-1.17851	-0.285304
		-3.07251	-0.132476	-0.797427	-3.1902	-3.23971			-0.634416	-1.7528	0.217311	-1.02699	-0.241277
		-2.99194	-0.219707	-0.787314	-2.52729	-2.5416			-0.367992	-1.59253	0.17717	-0.913235	-0.509076
		-2.55417	-0.0909734	-0.341151	-0.99424	-1.80874			-0.185411	-1.61117	0.357776	-0.830618	-0.77495
		-2.11842	0.030412	-0.165949	-0.4912	-1.81415			-0.136108	-1.6187	0.0157694	-0.490342	-0.573742
		-2.02349	-0.0446426	-0.15376	-0.865621	-1.95378			-0.232397	-1.48086	-0.297254	-0.328624	-0.515028
		-2.5135	0.0635065	-0.498168	-1.43454	-2.30565			-0.34443	-1.35799	-0.200392	-0.584549	-0.509886
		-2.88128	0.301066	-0.986524	-1.90948	-2.57255			-0.133589	-1.44347	0.255465	-0.567311	-0.057526
		-2.87528	0.181917	-1.17453	-2.44544	-2.89978			0.142145	-1.58769	0.561781	-0.493367	-0.10464
		-2.76114	-0.0410283	-1.27734	-3.23325	-3.43491			-0.116613	-2.05485	0.450724	-0.699194	-0.0882057
		-3.10919	-0.293829	-1.32627	-3.43833	-3.61144			-0.380938	-2.25179	0.332096	-0.981205	-0.0229404
		-2.92131	-0.288075	-1.34981	-3.55062	-3.80469			-0.568176	-2.34521	0.209818	-0.875934	0.0521692
		-2.67176	-0.442494	-1.19217	-3.82589	-4.18015			-0.758093	-2.60604	-0.0777624	-0.855476	0.138836
		-2.46017	-0.651087	-0.851386	-3.57659	-3.99995			-0.726865	-2.7279	-0.301908	-1.19007	-0.027816
		-2.44757	-0.475556	-0.689854	-3.35884	-3.46709			-0.334418	-2.65156	-0.136732	-1.12032	-0.0386005
		-2.92474	-0.383253	-1.27414	-3.72649	-3.49825			0.0255474	-2.41072	-0.198051	-0.672293	-0.155307
		-2.90495	-0.500661	-1.56355	-4.00594	-3.50174			-0.100752	-2.21541	-0.144995	-0.202973	-0.415246
		-2.30403	-0.525435	-1.40526	-4.21696	-3.49355			-0.213443	-2.09355	0.107218	-0.250515	-0.360956
		-2.10577	-0.508092	-1.50754	-4.63557	-3.94451			0.112114	-2.08296	0.184174	-0.910609	-0.35787
		-2.51645	-0.825327	-2.13255	-4.80328	-4.42033			0.463498	-2.36208	0.428136	-1.04664	0.0848704
		-2.37769	-1.00412	-2.63727	-4.56742	-4.32405			0.151385	-2.54498	0.216226	-0.958532	0.118662
		-2.69489	-0.83247	-2.49915	-3.77799	-3.91657			-0.477629	-2.6486	-0.667857	-0.882219	-0.501135
		-3.0146	-0.742761	-2.51485	-3.69004	-3.84826			-0.766961	-2.72926	-0.961529	-0.869187	-0.913115
		-2.45405	-0.713659	-2.13337	-3.97802	-3.69335			-0.887967	-2.55082	-0.797274	-1.04919	-0.503309
		-2.34159	-0.53878	-1.75431	-3.44717	-3.29064			-0.908486	-2.31306	-0.795145	-1.4268	-0.28151
		-2.85267	-0.734512	-2.25939	-3.03049	-3.05631			-1.14262	-2.49022	-1.06564	-1.37859	-0.972784
		-2.95856	-1.05407	-2.89217	-3.33706	-3.29903			-1.07616	-2.84929	-1.13603	-0.696064	-1.23249
		-2.61912	-1.13275	-2.74924	-3.1077	-3.4313			-0.907281	-2.97978	-0.855163	-0.490693	-1.03526
		-2.66968	-0.994831	-2.74894	-3.37484	-3.65621			-0.816382	-2.99031	-0.64065	-0.6662	-1.22361
		-3.0567	-1.00168	-2.71809	-3.79611	-3.90887			-0.611906	-2.82316	-0.659081	-0.446167	-1.14228
		-3.25524	-1.05239	-3.07019	-4.094	-4.27718			-0.605776	-2.32206	-0.684456	-0.317911	-0.335251
		-3.40521	-0.880323	-2.9683	-3.8021	-4.14772			-0.400411	-2.18918	-0.739853	-0.545094	0.547124
		-3.37149	-0.975916	-2.23304	-3.05813	-3.59882			0.0104443	-1.85935	-0.298306	-0.737856	0.947718
		-3.31792	-1.11022	-2.17526	-2.86439	-3.14205			0.386097	-1.28098	-0.273895	-0.470939	1.04492
		-3.50306	-1.10198	-2.98027	-3.30657	-3.12258			0.0587094	-1.45401	-0.793787	-0.742481	0.941375
		-3.77065	-1.22852	-2.9079	-3.98245	-3.48755			-0.407907	-1.86497	-0.999285	-1.12761	0.391634
		-3.29257	-1.29644	-1.8339	-3.8315	-3.60828			-0.519365	-1.77097	-0.864342	-1.16149	0.0795072
		-3.02882	-1.36877	-1.25054	-3.86322	-3.86175			-0.735059	-2.06745	-0.627538	-1.39951	0.412238
		-3.33804	-1.42387	-1.47961	-4.43472	-3.97916			-0.866033	-2.39619	-0.800272	-1.24547	0.891961
		-3.81949	-1.55704	-1.98333	-4.46478	-3.69455			-0.760414	-2.50914	-1.26279	-1.0938	0.428333
		-3.87199	-1.63304	-1.92101	-4.00805	-3.43565			-0.504965	-2.66162	-1.18906	-1.37378	-0.203854
		-3.80277	-1.57633	-1.49792	-3.84984	-3.59019			-0.586209	-2.43048	-1.09827	-1.38272	-0.119053
		-4.30024	-1.62888	-1.45516	-3.88782	-3.69799			-0.850637	-2.21021	-1.40395	-1.16012	0.221563
		-4.43724	-1.72648	-1.40472	-3.91981	-3.34791			-1.19536	-2.31802	-1.51361	-1.23291	-0.606043
		-4.10541	-1.83429	-1.01255	-3.30829	-2.68869			-1.24195	-2.56552	-1.29473	-1.59783	-1.06679
		-3.80625	-1.75217	-0.734528	-1.71497	-2.36006			-1.00803	-2.70208	-1.19387	-2.03207	-0.57262
		-3.40621	-1.69054	-0.483462	-0.853967	-2.32579			-1.0064	-2.94981	-0.935146	-2.1472	-0.256085
		-3.96415	-1.88519	-0.453716	-1.12118	-2.30613			-1.26759	-3.00797	-0.806381	-1.76025	-0.0540987
		-4.41866	-1.96842	-0.359325	-1.36743	-2.76019			-1.34517	-2.92233	-0.854134	-1.81099	0.352658
		-4.11256	-1.88378	-0.422103	-1.7619	-3.00605			-0.870782	-2.55507	-0.508703	-1.7186	0.544642
		-3.66502	-1.9721	-0.800063	-2.42114	-3.03674			-0.790697	-2.48565	-0.354752	-1.57135	0.0552892
		-3.37578	-2.04254	-0.891877	-2.82102	-2.98912			-0.828107	-3.07968	-0.66373	-1.7344	-0.570136
		-3.22184	-2.02814	-0.460548	-2.34286	-2.602			-0.81689	-3.23169	-0.884682	-2.03595	-0.941868
		-3.28974	-1.65794	-0.132932	-1.37598	-2.28577			-1.03415	-2.77425	-0.924709	-2.37792	-0.696086
		-3.27673	-1.2799	-0.357242	-1.29982	-2.46906			-0.856475	-2.60776	-1.21015	-2.58596	-0.563425
		-3.39948	-1.48	-1.06323	-1.42064	-2.487			-0.63873	-2.44984	-1.20231	-2.57628	-0.454466
		-3.57279	-1.60258	-1.25086	-1.06112	-2.21349			-0.459632	-2.40139	-0.947753	-2.29056	0.19067
		-3.55689	-1.72708	-0.920343	-0.796127	-1.92896			-0.549464	-2.48151	-1.00964	-2.59617	0.196313
		-4.20634	-1.98779	-0.537309	-1.2276	-2.25229			-0.526689	-2.65331	-1.59027	-2.69419	-0.198477
		-4.31783	-2.16588	-0.455824	-1.75678	-2.48018			-0.357512	-2.95806	-1.36968	-2.81939	-0.341892
		-3.96321	-2.22679	-0.47513	-1.83501	-2.28775			-0.263529	-2.84447	-0.32418	-2.77597	-0.143369
		-3.82266	-2.20556	-0.923292	-2.48134	-2.56696			-0.427997	-2.65743	-0.418227	-2.55198	-0.010795
		-3.91769	-2.2794	-1.60633	-3.27076	-2.90552			-0.565216	-2.48181	-0.765938	-2.45423	-0.484848
		-3.95026	-2.15553	-1.52804	-3.32364	-2.8328			-0.511243	-2.51333	-0.491389	-2.3011	-0.514116
		-3.81402	-1.89428	-1.23574	-3.4556	-2.87114			-0.521397	-2.65391	-0.306807	-1.8475	-0.306028
		-3.52205	-1.89461	-1.50032	-3.70048	-2.74594			-0.452235	-2.43212	-0.505378	-1.58348	0.304474
		-3.56125	-2.09178	-2.18909	-3.91097	-2.98902			-0.396146	-2.27229	-0.712333	-1.67088	0.854634
		-3.78683	-2.27502	-2.29721	-3.80802	-3.30017			-0.768309	-2.47112	-0.908074	-1.69694	0.807971
		-3.64473	-2.12768	-2.20278	-3.71647	-3.31672			-1.33314	-2.97769	-1.18799	-1.5669	-0.057018
		-3.70861	-1.83646	-1.93849	-3.61324	-3.33323			-1.53269	-3.35814	-1.34065	-1.90265	-0.810967
		-4.38551	-2.1821	-2.04127	-3.65112	-3.38089			-1.76884	-3.32841	-0.989399	-2.14254	-1.00433
		-4.37041	-2.48523	-1.79511	-3.53898	-3.44255			-2.0015	-3.20804	-0.84451	-1.93062	-0.724813
		-3.88024	-2.4175	-1.26161	-3.2913	-3.19503			-1.73136	-2.97101	-0.466693	-1.77105	-0.511811
		-3.19578	-2.21913	-1.25999	-3.30275	-2.889			-1.36304	-2.85705	0.0809061	-1.73638	-0.15872
		-3.06701	-2.25033	-2.04746	-3.57259	-3.1978			-1.11857	-2.49232	0.314204	-1.64949	0.171261
		-3.80706	-2.51601	-2.8027	-3.7921	-3.68512			-0.909842	-2.17806	0.522192	-1.64036	0.522625
		-4.40475	-2.71426	-2.73334	-4.06077	-3.98863			-0.879942	-2.15241	0.463721	-1.56327	0.555311
		-4.50898	-2.76844	-2.60521	-4.59345	-4.15641			-0.865727	-2.11991	0.595174	-1.63445	0.528326
		-4.29007	-2.62148	-2.54522	-4.32735	-3.97279			-0.76976	-2.49875	0.912121	-1.90312	0.268067
		-4.02322	-2.28866	-1.9203	-3.78635	-3.5666			-0.996578	-2.73816	0.414945	-2.33851	-0.0387667
		-3.91604	-1.96891	-1.29704	-3.6193	-3.46132			-1.79263	-2.85116	-0.517039	-2.48995	-0.304864
		-4.10743	-1.75827	-1.34516	-3.32672	-3.24632			-1.86564	-2.95295	-0.523569	-2.28582	-1.12317
		-3.79043	-1.82058	-1.37763	-3.33619	-3.07528			-1.52359	-3.02553	-0.171081	-2.10237	-1.12714
		-4.00103	-1.89227	-1.84773	-3.48695	-3.02394			-1.40715	-3.16718	-0.359018	-2.25518	-0.64953
		-4.10222	-1.76118	-1.99059	-3.65046	-3.11938			-1.68904	-3.40001	-0.877316	-2.44511	-0.889693
		-4.05081	-1.60259	-2.27203	-4.09858	-3.33679			-1.66242	-3.22628	-0.942919	-2.33127	-1.11173
		-3.99237	-1.68464	-2.61274	-4.3561	-3.42793			-1.48273	-2.83454	-0.680466	-2.21886	-0.916148
		-3.80481	-1.78257	-1.95149	-3.62751	-2.83277			-1.56917	-2.76927	-0.899849	-1.9769	-0.852807
		-4.04626	-1.76079	-1.73403	-3.51767	-2.64352			-1.94508	-3.06957	-1.55993	-2.1784	-1.28177
		-3.83037	-1.82559	-2.12854	-3.9968	-3.10898			-1.81007	-2.99097	-1.46273	-2.26297	-1.62754
		-3.48047	-1.87385	-2.11881	-3.622	-3.17832			-1.47088	-3.04837	-0.863564	-1.85697	-1.60718
		-3.80256	-1.82852	-1.91572	-3.3804	-2.96011			-1.43052	-3.04883	-0.42874	-1.79254	-1.20105
		-4.23071	-1.85782	-2.02865	-3.6523	-3.00469			-1.55285	-2.80758	-0.53544	-1.8344	-0.678973
		-4.48122	-1.8682	-2.28412	-3.96211	-3.44929			-1.36134	-2.71105	-0.709962	-1.78778	-0.181106
		-4.55333	-1.82559	-2.25433	-4.17174	-3.66897			-0.793295	-2.55572	-0.479883	-1.76235	0.88858
		-4.38708	-1.90165	-2.40657	-4.44659	-3.51149			-0.643016	-2.63056	-0.251356	-1.35773	0.964886
		-3.77333	-2.16984	-2.31648	-4.68718	-3.42032			-0.653443	-2.28739	-0.426338	-0.507606	0.65964
		-3.74674	-2.32175	-2.0464	-4.444	-3.22327			-0.384017	-1.80066	-0.665042	-0.532095	1.47874
		-3.84546	-2.10474	-1.90795	-4.22226	-2.8757			-0.334632	-1.78543	-0.554951	-0.716652	1.52794
		-4.2728	-1.99182	-1.86185	-4.38175	-3.3352			-0.327097	-1.8181	-0.457003	-0.584427	1.06397
		-4.08774	-2.26036	-1.74439	-4.1774	-3.91809			-0.46669	-2.20859	-0.545042	-1.06136	0.644088
		-3.63956	-2.42491	-1.92779	-4.30007	-4.03813			-0.500164	-2.531	-0.725223	-1.0007	0.603336
		-3.673	-2.48342	-2.56158	-4.68652	-3.79423			-0.338792	-2.60869	-0.692974	-0.891283	0.51927
		-3.2997	-2.39232	-2.66483	-4.4732	-3.5656			-0.442557	-2.6317	-0.697697	-1.41631	0.302383
		-3.37603	-2.37445	-2.51463	-4.5479	-3.79065			-0.519716	-2.89952	-1.08039	-1.55044	-0.202791
		-3.42909	-2.31875	-2.20752	-4.93521	-3.8673			-0.714507	-3.10982	-1.03743	-1.35594	-0.626146
		-3.59727	-2.24008	-1.9518	-4.76164	-3.64517			-1.02977	-3.02911	-0.965549	-1.065	-0.442031
		-3.87396	-2.48573	-1.94563	-4.56736	-3.65996			-0.807609	-2.72157	-1.08057	-0.876918	0.168144
		-3.78494	-2.54471	-1.76295	-4.57209	-3.71268			-0.69625	-2.60793	-0.869947	-0.989865	0.381748
		-3.63103	-2.45917	-1.50705	-4.61542	-3.52992			-1.16492	-2.77067	-0.901285	-1.56234	-0.171998
		-3.57457	-2.45782	-1.56783	-4.34151	-3.28541			-1.48219	-3.12287	-1.39277	-1.70514	-0.510515
		-4.04347	-2.40305	-2.3332	-4.61357	-3.54093			-1.08275	-3.27755	-1.70399	-1.55661	-0.320176
		-4.21118	-2.28896	-3.20483	-5.2206	-3.83645			-0.989034	-3.22539	-2.03638	-1.61611	-0.238336
		-4.32777	-2.41587	-3.40441	-5.24805	-4.1161			-1.34114	-3.44615	-2.44531	-1.45013	-0.177088
		-4.18997	-2.51952	-2.63616	-5.01449	-3.93381			-1.62189	-3.48215	-2.46202	-1.44324	-0.0909171
		-3.63932	-2.31664	-1.59841	-4.77103	-3.61907			-1.4422	-3.31935	-2.34863	-1.33674	-0.301676
		-3.73314	-2.21263	-1.56221	-5.14664	-3.70797			-1.07797	-3.1149	-2.1035	-0.882138	-0.611274
		-3.86312	-2.27542	-2.1348	-5.73399	-4.32694			-0.979731	-3.15023	-1.62334	-0.942156	-0.725918
		-3.70121	-2.26458	-2.35078	-5.51541	-4.31162			-1.0328	-3.02735	-1.67702	-1.18475	-0.771612
		-3.90721	-2.49267	-2.23228	-5.03192	-4.21689			-1.05034	-2.9512	-2.01219	-1.18679	-0.778281
		-4.26738	-2.77781	-2.41027	-5.0491	-4.35924			-0.892889	-2.83903	-2.22114	-1.26943	-0.602937
		-4.3215	-2.82444	-2.3015	-5.30256	-4.22242			-0.736663	-2.66087	-2.38472	-1.37596	-0.400475
		-4.60232	-2.74156	-2.34483	-5.50534	-4.01652			-0.501673	-2.56842	-2.09566	-1.38049	-0.0764572
		-4.40721	-2.66161	-2.33504	-5.43397	-3.77771			-0.625038	-2.94856	-2.34316	-1.30266	-0.374409
		-3.82905	-2.62576	-2.02174	-4.76355	-3.2853			-0.94705	-3.45883	-2.94035	-1.35244	-1.22542
		-3.83477	-2.27117	-1.89286	-3.94172	-2.65062			-1.16827	-3.63	-3.24936	-1.44861	-1.63831
		-3.69882	-1.95226	-2.12397	-3.31353	-2.29294			-0.919018	-3.5398	-3.34256	-1.49832	-1.56065
		-3.65873	-2.05157	-2.47093	-3.42769	-2.63393			-0.737982	-3.47674	-3.29109	-1.56054	-1.55894
		-3.58932	-2.27405	-2.32454	-3.52868	-2.59766			-0.892487	-3.70161	-3.26793	-1.38946	-1.51936
		-3.4299	-2.33837	-2.09542	-3.29574	-2.15181			-1.00949	-3.80756	-3.13121	-1.46343	-1.21802
		-3.58776	-2.35281	-2.05194	-3.70987	-2.42396			-1.07683	-3.88065	-3.01048	-1.51098	-1.22252
		-3.75732	-2.37958	-2.53807	-4.61074	-3.32847			-0.975506	-3.93461	-3.19949	-1.60564	-0.820964
		-3.79804	-2.57345	-3.09502	-5.15045	-4.03373			-0.961598	-3.61917	-3.54019	-1.43565	-0.337052
		-3.89826	-2.8373	-3.15352	-5.46169	-4.21961			-1.08457	-3.17997	-3.45524	-1.57211	-0.232125
		-4.27876	-2.86894	-3.32199	-5.61065	-4.07028			-1.28715	-3.25377	-3.00966	-1.73748	-0.119657
		-4.16946	-2.84564	-3.58289	-5.29935	-4.06262			-1.1495	-3.31724	-2.66379	-1.65046	-0.371509
		-4.13881	-2.89434	-3.21441	-5.14744	-4.2315			-0.886222	-2.98597	-2.54556	-1.49148	-1.09917
		-4.16307	-2.91349	-2.38748	-5.16786	-4.0883			-0.859741	-2.79661	-2.2588	-1.25855	-1.50619
		-4.20644	-3.01727	-2.51288	-5.22802	-4.005			-0.935384	-2.98914	-2.31429	-1.44234	-1.27943
		-4.09381	-3.01324	-2.91488	-5.15119	-3.89164			-0.879642	-3.41256	-2.59587	-1.7167	-1.04053
		-4.44863	-2.98908	-2.93439	-5.27705	-3.81229			-0.913417	-3.36114	-2.44217	-1.30397	-0.73004
		-4.82147	-3.06593	-2.76411	-5.40068	-3.99385			-0.905678	-3.06887	-2.17407	-0.862528	-0.260921
		-4.46865	-3.18394	-2.69292	-5.58212	-4.25444			-0.316953	-2.78501	-1.88806	-0.929486	-0.218951
		-4.12557	-3.28444	-2.9205	-5.63817	-4.32365			0.131617	-2.53772	-1.68308	-1.07272	-0.761587
		-4.57864	-3.37387	-3.09355	-5.75119	-4.37538			-0.017602	-2.43261	-1.59211	-1.42513	0.0281547
		-4.50827	-3.38562	-3.2912	-5.94507	-4.38026			-0.0028273	-2.4134	-1.20575	-1.63024	0.785773
		-3.53835	-3.36512	-3.61737	-5.76035	-4.21266			0.169281	-2.07793	-1.07627	-1.39402	0.714678
		-3.23798	-3.22462	-3.39704	-5.3041	-4.21871			0.107926	-1.92662	-1.5831	-0.878505	0.679941
		-3.4782	-3.29665	-3.31367	-5.22377	-4.46881			-0.0138846	-2.22303	-1.7568	-0.80154	0.548737
		-3.59252	-3.44429	-3.5108	-5.47769	-4.62571			-0.00449324	-2.66165	-1.77524	-0.906459	-0.0975838
		-3.9324	-3.35966	-3.62363	-5.41576	-4.36124			-0.0685056	-3.02325	-1.93176	-1.46588	-0.698957
		-4.24226	-3.20915	-3.89378	-5.49383	-4.51386			-0.173136	-2.83409	-1.87709	-1.6632	-0.0589352
		-3.73993	-3.17409	-3.79783	-5.64992	-4.74324			-0.160659	-2.55051	-1.63418	-1.52919	0.259264
		-3.17768	-3.27735	-3.24338	-5.49548	-4.76539			-0.178726	-2.45544	-1.47174	-1.56145	-0.121326
		-3.03941	-3.11341	-2.7421	-4.84504	-4.24096			-0.292783	-2.60071	-1.57212	-1.12671	-0.110321
		-2.93606	-2.70498	-2.35437	-4.11668	-3.63091			-0.379219	-2.97991	-1.74736	-1.11925	0.034684
		-2.44392	-2.4895	-2.27617	-4.2445	-3.78025			-0.285277	-3.17899	-2.0703	-1.1379	-0.609627
		-2.39583	-2.47079	-2.55338	-4.59191	-4.06288			-0.504846	-3.57177	-2.4431	-1.40663	-1.5791
		-3.00871	-2.48568	-3.03389	-4.92361	-4.0827			-0.785976	-3.57945	-2.39542	-1.69263	-1.32002
		-3.48841	-2.67758	-3.01351	-4.9198	-3.97401			-0.558766	-3.41341	-2.26344	-1.67389	-0.274497
		-3.23696	-2.54632	-2.55908	-4.26621	-3.39054			-0.583968	-3.55984	-2.21263	-1.49347	-0.483035
		-2.92643	-2.24341	-2.32998	-3.85593	-3.011			-0.802995	-3.43232	-1.93133	-1.17648	-1.09463
		-3.11132	-2.40134	-2.8997	-4.22501	-3.32545			-0.235521	-2.78547	-1.37315	-1.09514	-0.394121
		-3.21763	-2.61024	-3.0363	-3.95196	-3.03358			0.190483	-2.25441	-1.28409	-0.35661	0.333901
		-3.44177	-2.46692	-2.32264	-3.31108	-2.54559			0.434766	-2.07186	-1.14498	-0.0787272	0.347574
		-3.67962	-2.37652	-2.15159	-3.69342	-2.75429			0.570887	-2.08534	-0.991482	-0.207095	0.914714
		-3.64327	-2.4956	-2.50673	-4.00845	-3.19732			0.312576	-2.23149	-0.922806	-0.265586	1.12281
		-3.30685	-2.5669	-2.52251	-3.57699	-3.53825			-0.0949455	-2.86828	-1.1683	-0.755712	0.591673
		-3.74142	-2.72242	-2.44834	-3.80633	-3.74882			0.224371	-2.72055	-1.0421	-0.928532	0.742799
		-4.28272	-3.09347	-2.82148	-4.61915	-3.75126			0.778178	-2.31305	-0.658734	-0.97717	1.18697
		-4.16454	-3.21756	-2.9282	-4.58487	-3.67516			0.514838	-2.54304	-0.86473	-1.40515	0.953121
		-4.17576	-3.30383	-2.95499	-4.31777	-3.65104			-0.0370765	-3.031	-1.09277	-1.64362	0.603716
		-4.41851	-3.58561	-3.0681	-4.16168	-3.7206			-0.364699	-3.09683	-0.836279	-1.44977	0.808719
		-4.76091	-3.69478	-3.31702	-4.56451	-3.92427			-0.565004	-3.18072	-0.628243	-1.55625	0.684694
		-4.91736	-3.70334	-3.64371	-5.03852	-3.97234			-0.716115	-3.46735	-0.327546	-1.54927	0.254029
		-4.69785	-3.69902	-3.67306	-5.14041	-4.07488			-0.414122	-3.00006	0.0512802	-0.845953	0.563963
		-4.29013	-3.63216	-3.56907	-5.13968	-4.40392			-0.440987	-2.52073	-0.650339	-0.857674	0.635095
		-4.48214	-3.62878	-3.71521	-5.09628	-4.34757			-0.622537	-2.85962	-1.29583	-1.37803	0.820778
		-4.99162	-3.65435	-3.89868	-5.24447	-4.11274			-0.782636	-3.44468	-1.59216	-1.81717	1.12795
		-5.05644	-3.59532	-3.7585	-5.34666	-4.14143			-1.40943	-4.13795	-2.19784	-2.23638	0.669069
		-5.21048	-3.69029	-3.47167	-5.40034	-4.36642			-1.351	-4.24111	-2.50115	-2.0382	-0.156773
		-4.95735	-3.72893	-3.60124	-5.43352	-4.34517			-1.17161	-4.2718	-2.55299	-1.77306	-1.21904
		-4.67485	-3.67915	-3.75222	-5.27784	-4.13306			-1.64659	-4.20442	-3.44919	-2.02704	-1.89841
		-4.7509	-3.67459	-3.7804	-5.49423	-4.19759			-1.71835	-3.83518	-3.21911	-2.13384	-1.27328
		-5.02654	-3.72432	-3.83864	-5.71719	-4.27554			-1.03512	-2.92707	-2.11032	-1.98958	-0.296594
		-5.24026	-3.77291	-3.90236	-5.91009	-4.42395			-0.814891	-2.80807	-1.85339	-2.09065	0.0256245
		-5.34538	-3.90368	-3.65936	-5.9363	-4.25486			-1.0028	-3.40778	-1.85332	-2.14959	0.151757
		-4.81982	-3.8716	-3.20854	-5.11441	-3.68714			-0.933452	-3.39866	-1.60321	-1.75284	-0.0562571
		-4.60554	-3.73218	-3.2578	-4.56789	-3.38029			-0.700509	-3.0607	-1.58408	-1.25377	-0.733173
		-4.81113	-3.67811	-3.48664	-4.87595	-3.60753			-0.89472	-2.76156	-1.98014	-0.790703	-0.622837
		-5.18872	-3.80148	-3.66874	-5.26032	-3.87248			-1.33176	-2.81725	-2.47894	-0.958321	-0.781339
		-5.09265	-3.79133	-3.75143	-5.7391	-4.01047			-1.82893	-3.29483	-3.18577	-1.49488	-2.10365
		-5.08268	-3.76467	-3.61367	-5.98462	-4.2336			-1.81032	-3.0381	-3.03852	-1.1243	-2.31823
		-4.88422	-3.77148	-3.67169	-5.79629	-4.22066			-1.16378	-2.52151	-2.17754	-0.822234	-1.54264
		-4.405	-3.74717	-3.83364	-5.63903	-4.17155			-0.999656	-2.28351	-1.65618	-0.688203	-1.62794
		-4.77028	-3.88196	-4.04132	-6.20287	-4.73574			-1.01489	-1.93725	-1.23315	-0.57222	-1.82555
		-5.34519	-3.95942	-4.42883	-6.63766	-5.21824			-1.51337	-2.0405	-1.37732	-0.798566	-2.21274
		-5.38335	-3.82953	-4.52326	-6.67027	-5.27912			-1.83577	-2.34978	-1.66967	-0.584734	-2.44308
		-4.97082	-3.83178	-4.27597	-6.61484	-4.88576			-1.84151	-2.63162	-1.94814	-1.11138	-2.15787
		-4.92267	-3.84869	-4.1202	-6.68931	-4.86584			-1.7433	-2.53537	-2.18477	-1.62356	-2.37596
		-5.25424	-3.80325	-4.53784	-6.91268	-5.02165			-1.34458	-2.20165	-1.88804	-1.38155	-2.05939
		-5.57074	-3.7072	-4.57159	-6.63848	-4.87422			-1.33539	-2.54985	-1.91427	-1.48115	-1.99696
		-5.14796	-3.63167	-4.18244	-5.9718	-4.3766			-1.19482	-2.43583	-2.03359	-1.48202	-1.65856
		-4.5047	-3.59918	-3.9196	-6.34953	-4.33046			-1.28709	-2.15215	-1.85456	-1.34925	-1.26185
		-4.39659	-3.47665	-3.62225	-6.78732	-4.45668			-1.36932	-1.90649	-1.37249	-0.895931	-0.709847
		-4.55874	-3.49091	-3.95315	-7.048	-4.46294			-1.12618	-1.28034	-0.563884	-0.152537	0.589624
		-4.74429	-3.54689	-4.22918	-6.65607	-4.51153			-0.993886	-0.912695	-0.0904031	0.0334562	1.62943
		-4.6349	-3.51593	-4.08011	-6.15498	-4.57983			-0.939378	-0.887391	0.196584	0.0978515	2.06003
		-4.53623	-3.4278	-4.01486	-6.34459	-4.64902			-0.823685	-0.532425	0.196019	-0.012401	1.91867
		-4.71509	-3.44702	-4.28424	-6.70623	-4.75663			-0.741613	-0.516733	0.0150882	-0.233046	0.790771
		-4.84488	-3.30564	-4.62543	-6.73339	-4.77881			-0.654409	-0.680203	0.258599	-0.10388	0.0278473
		-5.48065	-2.9244	-4.56287	-6.80658	-4.62781			-0.505767	-0.803972	0.397184	0.534379	0.016377
		-5.46425	-2.99248	-4.463	-6.97213	-4.47084			-0.623435	-0.80836	0.122397	0.36737	-0.0368712
		-5.20068	-3.50569	-4.66035	-7.2286	-4.60217			-0.996068	-0.850599	-0.0297289	0.280919	-0.134011
		-4.9294	-3.57263	-5.10307	-7.31832	-4.6445			-1.107	-0.87173	-0.0499468	0.533655	-0.375757
		-4.72694	-3.54	-5.40295	-7.38681	-4.77141			-0.671082	-0.748514	-0.17199	0.575646	-0.710773
		-4.79982	-3.65347	-5.36643	-7.3135	-4.96851			-0.359943	-0.557062	-0.29825	0.791668	-0.215476
		-4.48638	-3.53626	-5.17515	-6.74232	-5.02971			-0.693348	-0.607942	-0.312828	0.875463	0.394433
		-4.17835	-3.40827	-5.21908	-6.27188	-5.05888			-1.2772	-0.901975	-0.293265	0.479831	-0.0486531
		-3.93743	-3.39808	-4.90729	-6.61593	-5.02356			-1.87622	-1.10841	-0.40384	-0.0290507	-0.382836
		-3.87173	-3.43924	-4.51725	-6.7792	-4.8449			-2.09112	-0.977353	-0.46867	-0.311759	-0.616024
		-4.1416	-3.49946	-4.46142	-6.71936	-4.73782			-1.9001	-0.582963	-0.237264	-0.102203	-0.591415
		-3.84893	-3.66556	-4.4844	-6.46834	-4.52593			-1.90137	-0.531908	-0.439931	-0.0938391	-0.472268
		-3.59086	-3.59012	-4.67009	-5.82553	-4.26716			-2.07397	-0.811973	-0.982241	0.077602	-0.46358
		-3.70967	-3.46943	-4.82727	-5.86047	-4.35981			-2.08051	-1.13228	-1.28241	0.681448	-0.663071
		-3.96723	-3.54917	-4.98359	-6.06859	-4.32818			-1.92666	-1.28438	-0.881046	0.816128	-0.829705
		-4.04658	-3.40984	-5.11034	-6.56192	-4.5052			-2.14335	-1.28246	-0.667204	0.473814	-0.269096
		-4.2641	-3.42024	-5.1749	-6.52604	-4.76987			-2.19298	-1.35034	-1.13868	0.264992	-0.17534
		-4.14121	-3.56123	-4.85827	-6.51632	-4.80015			-1.92286	-1.28063	-1.30843	0.21848	-0.387576
		-3.92613	-3.73278	-4.74423	-7.03699	-4.53175			-1.72385	-1.10221	-0.64007	0.525752	-0.00139111
		-3.97444	-3.79944	-4.80674	-6.61429	-4.43821			-1.49834	-1.17716	-0.0604367	0.618651	0.247166
		-4.04825	-3.72398	-4.83166	-6.38046	-4.80658			-1.58117	-1.50644	-0.415747	0.649766	0.200602
		-4.24442	-3.67849	-5.06384	-6.379	-4.93379			-1.79233	-1.65139	-0.823852	0.908259	-0.18496
		-4.66454	-3.83637	-5.03421	-6.55632	-4.79664			-1.76813	-1.51146	-0.564529	0.841311	-0.665489
		-4.89409	-3.83821	-4.63884	-6.72539	-4.58167			-1.02183	-0.549835	0.498093	1.45421	-0.142377
		-5.19784	-3.69623	-4.44101	-6.52717	-4.55814			-0.376551	0.559753	1.27889	2.49433	1.3444
		-5.39893	-3.64562	-4.81887	-6.33058	-4.65754			-0.35007	0.832197	0.873367	2.11629	2.0385
		-5.16973	-3.73307	-5.24636	-5.86028	-4.27238			-0.49152	0.827432	0.00491293	1.75424	1.93862
		-4.71292	-3.65696	-4.94405	-5.79525	-3.95726			-0.860847	0.041827	-0.4826	1.90823	1.42595
		-4.6113	-3.50691	-4.60795	-6.07304	-4.19967			-0.824409	-0.53558	-0.367478	1.6296	1.45553
		-4.62719	-3.45686	-4.72228	-6.09113	-4.55801			-0.474884	-0.680354	-0.265537	1.29878	1.9858
		-4.3203	-3.62947	-4.73609	-6.23839	-4.72933			-0.832208	-1.1154	-0.676337	0.839022	1.67997
		-4.18207	-3.83657	-4.8315	-6.63138	-4.69676			-1.23193	-1.28393	-0.714992	0.309698	0.400961
		-4.48376	-3.71895	-4.73462	-6.47891	-4.31491			-1.11646	-1.31696	-0.543812	-0.0876193	-0.776271
		-4.74236	-3.69418	-4.85201	-6.27216	-4.41015			-1.2116	-1.66046	-0.743402	-0.523627	-0.364065
		-4.36227	-3.87205	-5.35074	-6.40087	-4.72996			-0.973077	-1.67683	-1.1304	-0.58926	0.521733
		-3.7823	-3.87063	-5.33083	-6.58472	-4.78466			-0.707947	-1.27177	-0.890866	-0.893078	0.559679
		-3.5281	-3.9948	-5.06407	-6.74821	-4.58839			-0.539169	-1.10929	-0.741319	-0.767964	0.109848
		-3.52915	-4.06824	-5.38033	-6.8999	-4.54117			-0.359769	-1.06914	-0.525028	-0.691418	-0.144378
		-3.72732	-4.03823	-6.00451	-6.64599	-4.66903			-0.204716	-0.914398	-0.445048	-0.57247	-0.309226
		-4.01474	-4.01419	-6.31258	-6.24137	-4.60467			-0.549362	-0.936708	-1.0225	-0.408455	-0.0066239
		-3.98996	-4.03733	-5.75645	-6.51443	-4.63728			-0.71807	-1.02194	-1.09204	-0.394197	0.284827
		-3.91199	-4.01659	-5.52386	-6.89596	-4.61983			-0.782974	-1.27913	-1.24003	-0.490602	0.423697
		-4.75048	-3.94872	-5.41061	-6.77971	-4.59799			-1.41248	-1.69096	-1.71683	-0.552509	0.012558
		-4.81738	-4.1051	-4.76117	-6.24808	-4.42983			-1.68214	-1.75631	-1.72091	-0.461647	-0.494937
		-4.21172	-4.07527	-3.89506	-5.38729	-3.59011			-1.70179	-1.6736	-1.27134	-0.897893	-0.723087
		-3.71751	-3.64662	-3.48089	-4.51409	-2.7262			-1.57259	-1.77497	-0.757518	-0.841827	-0.213173
		-3.52087	-3.17051	-3.73031	-3.71797	-2.66198			-1.25074	-1.68478	-0.459233	-0.482728	0.0289933
		-3.79018	-3.07287	-3.86694	-3.70301	-3.10058			-1.29276	-1.96033	-0.576722	-0.796444	-0.249937
		-4.19237	-3.03979	-3.83908	-4.27963	-3.01549			-1.37762	-1.68421	-0.752187	-0.647927	0.342038
		-4.69154	-3.07189	-3.84957	-4.74185	-3.14907			-1.29925	-1.16337	-0.712929	-0.2232	0.917012
		-4.72701	-3.19356	-3.56555	-4.66189	-3.17597			-1.34198	-1.12472	-0.675332	-0.135269	0.540832
		-4.81387	-3.20918	-3.38584	-4.7717	-2.9831			-1.57727	-1.62413	-0.536829	-0.614225	0.00385251
		-5.18298	-3.38195	-3.42638	-5.44405	-3.45007			-1.8962	-1.93911	-0.521057	-0.768776	-0.145918
		-5.19555	-3.49538	-3.36874	-5.84525	-4.27229			-1.92151	-1.84416	-0.903444	-0.838473	-0.373037
		-5.23275	-3.52925	-3.71444	-5.90882	-4.79079			-1.66739	-1.96113	-1.01958	-1.14336	-0.811753
		-4.96254	-3.62027	-3.9859	-5.53723	-4.56266			-1.55122	-2.09211	-0.902673	-1.23198	-0.979371
		-4.87119	-3.72055	-3.99334	-5.24162	-3.96233			-1.26527	-1.40322	-0.0130025	-0.686798	-0.171215
		-4.98276	-3.70129	-4.21799	-5.99817	-3.91136			-1.49101	-1.10098	0.60656	-0.00156909	0.961025
		-4.91897	-3.68545	-4.06309	-6.57827	-4.17509			-1.95271	-1.33491	0.334862	0.32116	1.03275
		-4.82746	-3.74739	-3.86572	-6.81828	-4.40739			-2.0468	-1.15366	-0.158386	0.290981	0.879601
		-4.84396	-3.91955	-4.2607	-7.24191	-4.76196			-1.80027	-0.732043	-0.187898	0.0647941	0.750038
		-4.4845	-3.98235	-4.74385	-6.97329	-4.83983			-1.28755	-0.450867	-0.132024	0.139148	0.323837
		-4.09157	-4.05421	-4.93832	-6.41962	-4.49221			-1.01798	-0.741785	-0.345036	-0.20916	-0.435603
		-4.06856	-3.8626	-5.10567	-5.90381	-4.09124			-1.43618	-1.14179	-0.527813	-0.946257	-1.14182
		-4.28899	-3.7167	-5.08649	-5.39069	-3.93037			-1.68687	-1.45194	-0.499572	-1.66845	-1.42429
		-4.27181	-3.85829	-4.81798	-5.69668	-4.21855			-1.36636	-1.80688	-0.457458	-1.71573	-1.00017
		-3.6427	-3.86991	-4.58313	-6.19686	-4.5028			-1.17093	-2.05447	-0.595574	-1.34162	-0.303351
		-3.51971	-3.92925	-4.45132	-6.70297	-4.71789			-1.37784	-2.28625	-1.13536	-1.43411	-0.185324
		-3.9265	-4.09239	-4.59715	-7.2511	-4.80723			-1.67854	-2.40836	-1.54694	-1.57921	-0.513238
		-4.01852	-4.10251	-4.47697	-7.08054	-4.63102			-1.75789	-2.84681	-2.08305	-1.4624	-0.952438
		-4.11064	-3.99601	-4.83315	-6.34116	-4.55651			-1.62669	-3.04315	-2.57076	-1.68113	-0.934885
		-3.95923	-3.86069	-5.40073	-6.34141	-4.80073			-1.36542	-2.77304	-2.22339	-1.54533	-0.896554
		-3.78022	-3.767	-5.22462	-6.42776	-4.86666			-1.30659	-2.55062	-1.4485	-1.06494	-1.13899
		-3.74042	-3.83639	-4.9232	-6.71085	-4.97989			-1.57483	-2.54217	-1.2202	-0.859946	-0.953071
		-3.99698	-4.02182	-5.16605	-7.17822	-5.30892			-1.47754	-2.55507	-1.09386	-0.954735	-1.1548
		-4.28262	-4.0998	-5.34594	-7.65043	-5.47979			-1.44238	-2.70198	-0.84782	-1.29482	-1.41027
		-4.48321	-3.99029	-5.39654	-7.81849	-5.4618			-1.55999	-2.83668	-0.930292	-1.64082	-1.24924
		-4.31255	-3.80529	-5.53525	-7.81869	-5.56034			-1.49151	-2.90742	-1.29091	-2.07479	-1.03391
		-3.54237	-3.80987	-5.24049	-7.72545	-5.4753			-1.61855	-2.64916	-2.02007	-1.9355	-0.952635
		-3.04101	-3.87217	-4.72428	-7.71584	-5.45864			-1.67209	-2.6129	-1.86079	-1.65369	-1.39096
		-3.20145	-4.03304	-4.68981	-7.60013	-5.28522			-1.63145	-2.99263	-1.03002	-2.13904	-1.51218
		-3.67014	-4.12666	-5.01038	-7.28695	-5.24658			-1.64906	-3.13969	-1.27742	-2.22714	-1.2583
		-4.38735	-4.27902	-6.27115	-7.35827	-5.6799			-1.68466	-3.15886	-1.87182	-2.09844	-1.00661
		-4.77401	-4.45181	-7.12605	-7.75254	-5.95597			-1.79448	-3.15249	-2.07432	-1.73696	-0.957568
		-4.76904	-4.21385	-6.61423	-7.40631	-5.15562			-1.53387	-2.84038	-2.07958	-1.08256	-0.844638
		-4.18467	-3.78992	-5.49138	-6.93246	-4.50119			-1.00824	-2.32539	-1.77078	-0.7727	-0.305009
		-3.72408	-3.631	-4.80805	-6.52927	-4.23861			-0.930028	-2.22185	-1.39962	-1.61804	-0.419862
		-4.19334	-3.6084	-4.93608	-6.23866	-4.07168			-1.12617	-2.20835	-1.11354	-2.11097	-0.371948
		-4.31489	-3.56244	-4.6884	-5.91915	-3.94069			-1.36884	-2.49414	-0.97116	-1.95133	-0.850129
		-4.67416	-3.50304	-4.93865	-6.19744	-4.15322			-1.71926	-3.03879	-1.30359	-2.28546	-1.86765
		-5.10098	-4.00407	-6.08414	-7.85373	-5.16662			-2.32923	-3.69408	-2.35505	-2.79322	-2.55727
		-4.81695	-4.3876	-6.34656	-8.79025	-5.83433			-2.81953	-4.13958	-2.90602	-2.87246	-2.70144
		-4.63108	-4.23112	-5.85036	-8.49663	-6.08731			-2.70409	-3.98207	-2.61027	-2.72476	-2.56328
		-4.54221	-4.01927	-5.43638	-7.73072	-5.89124			-2.43263	-3.78513	-2.57061	-2.88098	-2.42689
		-4.54468	-4.04589	-5.37391	-7.14668	-5.42967			-1.88841	-3.38492	-1.97592	-2.55235	-1.55628
		-4.42636	-3.99442	-5.05876	-6.75976	-5.25437			-1.68205	-3.15009	-1.27523	-2.2059	-0.909692
		-4.6597	-3.88672	-4.75414	-6.69782	-5.38761			-1.64978	-3.08006	-1.12605	-1.73682	-0.680582
		-5.21745	-4.04353	-5.48899	-7.71566	-6.12882			-1.55529	-2.39091	-0.751309	-1.61495	-0.135181
		-5.65416	-4.52543	-6.75778	-8.49826	-6.49187			-1.52645	-1.78813	-0.401616	-1.62067	0.109522
		-5.55545	-4.60412	-6.48872	-7.60435	-5.6997			-1.27125	-1.64272	-0.252367	-1.27522	0.0776841
		-5.19514	-4.30322	-5.57898	-6.5048	-4.91216			-0.885413	-1.87035	-0.317205	-1.01018	-0.247407
		-4.99642	-3.93606	-5.10167	-6.27792	-4.64963			-1.24381	-2.34657	-0.868687	-1.37255	-0.482812
		-4.8218	-3.63686	-5.45188	-6.26221	-4.78984			-1.65953	-2.49329	-0.995968	-2.15885	-0.0389622
		-4.91679	-3.54679	-5.45103	-6.2497	-4.75263			-1.61671	-2.48935	-0.731892	-2.29664	0.668291
		-5.08815	-3.59265	-5.07663	-6.58845	-4.8321			-1.83578	-2.40739	-0.398442	-1.98336	0.823732
		-4.82199	-3.71503	-5.06104	-6.53647	-5.07458			-1.91683	-2.00639	0.0985952	-1.7303	1.0093
		-4.82071	-3.90692	-4.99716	-5.97869	-4.94411			-1.23507	-1.47991	0.522201	-1.34291	1.40587
		-4.71264	-4.02797	-4.63534	-5.73193	-4.36148			-0.535603	-1.51529	0.408052	-0.907986	1.64471
		-4.3953	-3.859	-4.22691	-5.18753	-3.93846			-0.521107	-1.45988	0.116427	-0.90003	1.08184
		-4.28188	-3.69849	-4.07349	-4.75689	-3.79793			-0.695897	-1.12693	-0.138599	-1.08816	0.859139
		-4.40329	-3.7891	-4.46894	-5.18637	-4.28033			-0.577151	-1.09246	0.160981	-1.03618	0.645306
		-4.46742	-3.98443	-5.1587	-5.6684	-4.86906			-0.38967	-1.19602	0.206094	-0.490403	0.309685
		-4.4097	-3.84255	-4.82409	-5.58497	-4.60603			-0.339539	-0.905914	-0.189161	-0.390606	0.352914
		-4.75824	-3.68431	-4.03422	-5.90925	-4.22492			-0.262599	-0.63778	0.0817522	-0.717422	0.989936
		-4.61495	-3.76786	-4.19825	-6.4732	-4.66414			-0.0194005	-0.716307	0.557014	-1.01629	1.53553
		-4.69058	-3.96916	-4.84641	-6.91848	-5.38897			0.254607	-0.802026	0.750812	-1.25745	1.49771
		-5.13115	-4.07008	-4.37873	-6.99059	-5.23088			0.206581	-0.792139	0.860117	-1.11891	1.39991
		-4.7725	-4.24611	-4.18652	-7.01273	-5.00767			-0.406058	-0.70385	0.600457	-0.864932	1.11489
		-4.68705	-4.38064	-4.86673	-7.19223	-5.3644			-0.705707	-0.941679	0.17576	-0.751355	0.849733
		-5.06901	-4.3175	-4.95807	-6.68027	-5.20298			-0.287987	-1.16827	0.298031	-0.735445	1.2184
		-5.05057	-4.21703	-5.22377	-6.83081	-5.18193			0.30184	-0.556982	0.592367	-0.501099	1.71438
		-4.75552	-4.11742	-5.41105	-7.34681	-5.47361			0.825486	0.211463	1.02403	0.326181	2.09608
		-4.99574	-4.05747	-5.2476	-7.73079	-5.89013			0.866369	0.769411	1.18106	1.03456	2.33958
		-5.7699	-4.1585	-5.50058	-8.13612	-6.28808			0.822552	1.24355	0.897674	1.07728	2.28966
		-5.87298	-4.20935	-5.45889	-8.07467	-6.33449			0.783138	1.6165	1.29242	0.554407	2.79678
		-5.90979	-4.4032	-5.65229	-8.36602	-6.47891			0.415124	1.65372	1.2444	0.0643603	3.13413
		-5.44457	-4.38361	-5.61714	-7.84233	-5.91031			-0.0588357	1.44439	0.737076	0.266986	3.16011
		-5.22753	-4.34528	-5.74247	-7.7402	-5.52291			-0.181032	1.07135	0.713832	0.67439	3.1798
		-5.14526	-4.48338	-6.05018	-8.00967	-5.81915			0.00654166	1.09719	0.935075	0.558865	2.76399
		-4.84496	-4.33694	-5.85817	-7.34056	-5.739			0.127406	1.08535	0.591059	0.159408	1.75647
		-5.13235	-4.32821	-5.85495	-7.17001	-5.85918			-0.272328	0.298239	0.0143491	-0.24003	0.850237
		-5.32456	-4.50628	-5.95926	-7.4538	-5.93064			-0.685115	-0.740807	-0.19173	-0.678688	0.257036
		-5.27512	-4.40673	-5.85789	-7.76898	-5.75962			-0.79045	-1.18241	-0.0887061	-1.0674	0.0489389
		-5.29367	-4.21622	-5.78187	-7.6491	-5.67141			-0.965744	-1.188	-0.213222	-1.29991	0.342136
		-5.46747	-4.17909	-6.00223	-7.13332	-5.83795			-0.921237	-1.21531	-0.193898	-1.40815	-0.0723157
		-5.52653	-4.3239	-6.45654	-7.23956	-6.14748			-0.754045	-1.11581	-0.0471388	-1.29689	-0.0516038
		-5.33617	-4.45838	-7.49205	-8.30621	-6.48473			-0.663282	-0.90353	-0.212256	-0.973934	0.063733
		-5.41202	-4.43916	-7.97165	-9.08903	-6.84369			-0.742294	-1.07524	-0.242024	-0.362838	-0.123361
		-5.67563	-4.35062	-7.71036	-8.699	-6.82453			-0.920463	-1.28968	-0.0680918	-0.240841	-0.0823187
		-5.39737	-4.27034	-7.4664	-8.16271	-6.69454			-0.997711	-1.3313	-0.345549	-0.862336	-0.117662
		-4.90825	-4.1209	-7.06182	-8.19777	-6.48297			-1.26516	-1.5233	-0.644078	-0.998898	0.253619
		-4.73593	-3.98088	-6.1557	-7.65645	-5.81801			-1.7693	-1.95908	-0.459126	-0.988626	0.560385
		-4.69614	-3.95846	-5.60189	-7.30632	-5.53701			-1.6388	-1.50794	-0.331765	-1.06171	0.189808
		-4.91676	-3.97378	-5.62799	-7.24865	-5.77592			-1.21626	-0.852652	-0.69476	-0.74968	-0.0977666
		-5.50066	-4.06672	-6.42253	-7.31785	-5.98867			-0.96774	-0.474038	-0.708823	-0.27744	0.47363
		-5.78504	-3.94007	-6.65765	-7.00544	-5.77796			-0.636879	0.0748999	-0.33484	0.319771	0.941278
		-5.52089	-3.73285	-6.30401	-7.01516	-5.64424			-0.710739	0.472779	0.00501086	0.812183	1.58541
		-5.44172	-3.99671	-6.69502	-7.67286	-6.0006			-1.06136	0.506385	0.00651952	0.735281	2.2702
		-5.69656	-4.36031	-6.97992	-8.0428	-6.32858			-1.11661	0.302313	-0.257726	0.671584	2.83031
		-5.62722	-4.21634	-6.65573	-7.2807	-6.06443			-1.19299	-0.240476	-0.30275	0.710604	2.66079
		-5.5279	-3.94647	-6.76147	-6.7798	-6.04798			-1.49272	-0.728325	-0.36296	0.403461	1.46234
		-5.14586	-3.85326	-6.60041	-7.17464	-5.87194			-1.67126	-0.993424	-0.212964	-0.121789	0.394702
		-4.90756	-3.90091	-6.07062	-7.44949	-5.58618			-1.90738	-1.02627	-0.341102	-0.071898	0.0463524
		-4.77719	-3.98494	-5.69533	-7.09812	-5.33228			-1.87347	-1.09114	-0.738666	0.313768	0.510292
		-4.21366	-3.86937	-5.67358	-6.60082	-5.26048			-1.54211	-1.42553	-0.379392	0.591416	1.08896
		-4.10102	-3.74307	-5.81537	-6.64579	-5.5399			-1.97447	-1.65831	-0.00345947	0.229411	0.964237
		-4.51957	-3.84555	-5.85182	-7.17287	-5.72992			-2.70637	-1.79821	-0.142429	-0.431811	-0.188262
		-5.04983	-3.95874	-6.12489	-7.20067	-5.60626			-2.79102	-1.68323	-0.468855	-0.95868	-1.18783
		-5.14998	-3.78597	-6.2477	-7.18532	-5.37367			-2.60111	-1.42781	-0.382838	-0.964066	-1.29391
		-4.85944	-3.66889	-5.82838	-7.41073	-5.25333			-2.6441	-1.45604	-0.448229	-0.469316	-0.871257
		-4.84271	-3.92655	-5.69902	-7.33974	-5.21809			-2.60722	-1.53046	-0.734857	-0.172598	-0.885112
		-5.16162	-4.33824	-6.53019	-7.70745	-5.67872			-2.57652	-1.4908	-0.686883	-0.362527	-1.10288
		-5.93416	-4.54711	-7.23389	-7.70297	-6.13964			-2.32953	-1.62339	-0.75703	-0.799094	-1.59099
		-6.28352	-4.6178	-6.92442	-7.44612	-6.05729			-2.24372	-1.89868	-0.480922	-0.484162	-1.58463
		-5.94068	-4.40146	-6.37726	-7.47352	-5.81891			-2.3758	-1.81003	-0.309657	-0.169231	-1.07319
		-5.41516	-4.00078	-5.4172	-7.09766	-5.38249			-2.58853	-1.66616	-0.472902	-0.0785488	-0.302983
		-5.03658	-4.03874	-5.17193	-6.33049	-4.94245			-2.45676	-2.10083	-0.920242	-0.197323	0.112025
		-4.87083	-4.16653	-5.53204	-6.34045	-5.11079			-2.21086	-2.25009	-0.615873	-0.425009	-0.0181489
		-4.8769	-4.05437	-5.54014	-7.05236	-5.37228			-2.16699	-2.02918	-0.293387	-0.764978	-0.322356
		-5.2622	-4.03411	-5.5804	-7.72133	-5.51775			-2.09967	-2.38542	-0.609565	-1.25101	-0.796946
		-5.04183	-4.15281	-5.81505	-7.79607	-5.89348			-1.99313	-2.66267	-0.753883	-1.45983	-1.05041
		-4.81803	-4.16752	-5.84673	-7.58558	-5.99292			-2.15422	-2.66699	-0.58772	-1.859	-1.2431
		-5.25185	-4.25012	-5.92128	-7.92534	-5.79809			-2.43289	-2.92394	-0.731184	-2.13649	-1.50061
		-5.78157	-4.37156	-5.84131	-8.16305	-5.68064			-2.31441	-3.01617	-0.918062	-2.2212	-1.11884
		-5.6894	-4.07251	-5.67333	-7.55617	-5.25104			-1.97996	-2.71678	-0.858499	-2.14352	-0.954855
		-5.1514	-3.73826	-5.52002	-6.63689	-4.5029			-2.03911	-2.50769	-1.36761	-2.15939	-1.78395
		-4.83672	-3.74553	-5.33433	-6.34555	-4.55617			-2.14613	-2.87636	-2.05321	-2.25252	-2.2701
		-4.76351	-3.83567	-5.4224	-6.48387	-5.08457			-2.32915	-2.96781	-1.78081	-2.19251	-1.83751
		-4.64719	-3.87497	-5.39809	-6.69546	-5.2015			-2.48083	-3.13696	-1.24738	-1.42368	-1.48874
		-4.80309	-4.10445	-5.39773	-7.23517	-5.40723			-2.26624	-3.15496	-1.15875	-1.15219	-1.17247
		-5.05074	-4.24596	-5.38229	-7.80864	-5.47482			-1.818	-3.03196	-1.31455	-1.50632	-0.933138
		-5.00435	-4.28997	-5.53955	-7.6421	-5.65122			-1.82274	-3.08952	-1.38684	-1.41382	-1.32963
		-4.90263	-4.36285	-5.46095	-6.85479	-5.45475			-1.80633	-2.75585	-1.56678	-1.13514	-1.86796
		-4.80191	-4.28211	-5.19596	-6.13245	-4.53096			-1.59416	-2.40877	-1.8999	-1.04891	-1.96165
		-4.74644	-4.27892	-5.42789	-6.397	-4.28679			-1.65768	-2.84863	-2.28268	-1.17728	-1.99302
		-5.12946	-4.3463	-5.74676	-6.7425	-4.49879			-1.403	-2.85747	-2.01472	-1.09093	-1.39082
		-5.29817	-4.43292	-5.7206	-6.63642	-4.7103			-1.22442	-2.5856	-1.59617	-1.04577	-1.02857
		-5.20173	-4.35186	-6.55568	-7.43668	-5.40309			-1.32326	-2.68682	-1.22827	-1.09721	-0.642993
		-5.80571	-4.44555	-7.59801	-8.47816	-6.21446			-1.34609	-2.75951	-1.53292	-1.06584	-0.794384
		-6.11204	-4.52984	-7.66226	-8.71621	-6.44431			-0.981867	-2.64877	-1.91158	-0.805725	-1.25845
		-5.65664	-4.39081	-6.86237	-8.36354	-6.13615			-1.03611	-2.82336	-2.03764	-0.684925	-1.63859
		-5.40013	-4.25388	-6.0181	-8.13799	-5.75578			-1.39564	-2.9695	-1.88797	-0.716974	-1.58822
		-5.64143	-4.29743	-5.54556	-8.0403	-5.1968			-1.40231	-2.65553	-1.54128	-0.917592	-1.0332
		-5.72319	-4.35587	-5.63994	-8.00155	-5.10937			-1.12006	-2.4305	-1.21664	-0.702193	-0.596865
		-5.52329	-4.32384	-5.08669	-7.97695	-5.32591			-0.563828	-2.5012	-0.610981	-0.659555	-0.564487
		-5.28332	-4.2098	-4.54181	-8.10845	-5.30619			-0.500794	-2.49939	-0.384183	-0.53099	-0.0413877
		-4.97685	-4.12355	-5.01383	-8.37575	-5.09561			-0.806919	-2.5186	-0.127919	-0.372784	0.556571
		-4.96504	-4.01995	-5.66153	-8.20471	-5.15789			-0.894941	-2.75558	-0.357462	-0.991683	0.189792
		-5.36817	-3.906	-5.99177	-7.74925	-5.36988			-0.953521	-2.75507	-1.14468	-1.50964	0.376062
		-5.53465	-3.90054	-5.40919	-7.51369	-5.34751			-0.748419	-2.78766	-1.41043	-1.2321	0.608738
		-5.30155	-3.98481	-4.92746	-7.81414	-5.30157			-0.6654	-3.02139	-1.3122	-1.07437	0.202792
		-5.11906	-4.04851	-4.88477	-8.40469	-5.38365			-0.784841	-2.78404	-1.24112	-1.48128	0.0734303
		-5.20324	-4.11768	-4.91934	-8.17356	-5.01094			-0.968936	-2.38641	-0.584763	-1.42076	0.449926
		-4.89261	-4.15348	-4.96832	-7.53306	-4.50968			-0.98086	-2.20455	-0.386957	-1.23244	0.593239
		-4.78	-4.04099	-5.28982	-7.38568	-4.35129			-0.766941	-2.1056	-0.616123	-0.787532	0.810799
		-5.02477	-3.94178	-5.09913	-7.14356	-4.55806			-0.718756	-2.22491	-0.670033	-0.952139	0.884662
		-4.93351	-3.90366	-5.21717	-7.44653	-5.01951			-1.28616	-2.47243	-0.828238	-1.49085	0.0298749
		-4.58255	-3.97744	-5.02111	-7.86576	-5.31347			-1.5767	-2.55626	-1.08235	-1.73787	-0.694262
		-4.37613	-3.92855	-4.71141	-7.92012	-5.18288			-1.03466	-2.16895	-1.16085	-1.49986	-0.505291
		-4.9273	-3.84623	-4.84561	-7.22946	-4.7592			-0.563222	-1.43316	-1.06943	-0.978312	-0.0103559
		-5.88266	-4.06469	-5.98413	-7.44226	-5.46323			-0.116537	-0.748898	-0.393138	-0.436735	0.794115
		-6.63813	-4.5013	-7.61533	-9.09819	-6.79151			0.0514451	-0.0877726	-0.292257	-0.00803792	1.43978
		-7.03737	-4.62313	-8.32495	-10.2452	-7.18119			-0.0282741	-0.0529715	-0.906917	0.198293	1.51769
		-6.91046	-4.53366	-7.639	-9.79983	-6.71369			0.32577	-0.363777	-0.891624	0.214061	1.92405
		-6.28561	-4.31562	-6.8361	-9.09362	-6.46324			0.99664	0.0775623	-0.873901	-0.118575	2.93998
		-5.94847	-4.12283	-6.53516	-8.95507	-6.12851			0.92424	0.430645	-0.492113	-0.131457	3.29802
		-6.08359	-4.10786	-6.32427	-8.52537	-5.54939			0.504598	0.187537	-0.1076	0.371951	3.21345
		-6.00308	-4.20031	-6.35572	-8.09078	-5.15392			0.0283765	-0.531796	-0.282413	0.290922	2.8578
		-5.98887	-4.23418	-6.33201	-7.31029	-5.10605			-0.595784	-1.36683	-0.576478	-0.369175	1.87821
		-6.04227	-4.17419	-6.75461	-7.38916	-5.44743			-1.06223	-1.67032	-0.928194	-1.20084	1.34053
		-6.16011	-4.16893	-6.50493	-7.68293	-5.51275			-1.07965	-1.71938	-1.00533	-1.46535	1.74062
		-6.03971	-4.11547	-5.74818	-7.43102	-5.30449			-0.923225	-2.03875	-0.661248	-1.08687	2.26066
		-5.85711	-4.10088	-5.43871	-7.53642	-5.35852			-0.892469	-2.20347	-0.642303	-0.615677	1.80415
		-6.15664	-3.92235	-5.70568	-7.69013	-5.44472			-0.94801	-2.07605	-0.691606	-0.468194	1.42151
		-6.36281	-3.8087	-5.75752	-7.98842	-5.55078			-1.05225	-1.89403	-0.622528	-0.719777	1.29285
		-5.95289	-3.95151	-5.76301	-8.71403	-5.83169			-1.36391	-1.82209	-0.887633	-0.949902	1.0299
		-6.10432	-4.00642	-5.90334	-8.84438	-5.98568			-1.47001	-1.78523	-1.12716	-0.801651	0.845656
		-6.35113	-4.08866	-6.54256	-8.89826	-6.1461			-1.33155	-1.56016	-1.23799	-0.443333	1.33555
		-6.36329	-4.32777	-6.94222	-9.10362	-6.56341			-1.36914	-2.03611	-1.01765	-0.630158	2.51527
		-6.23778	-4.4304	-6.77562	-9.38392	-6.38981			-1.55334	-2.01467	-0.942662	-0.785912	2.80168
		-6.29333	-4.53501	-6.76396	-9.2964	-6.19963			-1.70631	-1.80739	-1.30889	-0.883606	1.817
		-6.41808	-4.49566	-6.65822	-8.95605	-6.1809			-1.72378	-2.09901	-1.72549	-0.950827	0.887705
		-6.27096	-4.31716	-6.44156	-8.9467	-6.0623			-1.73591	-2.42456	-1.79817	-0.965487	0.610213
		-6.19505	-4.28979	-6.29264	-8.64048	-6.04338			-1.79611	-2.39896	-1.20905	-1.30843	0.542844
		-5.87402	-4.23259	-6.34991	-8.32829	-6.0082			-1.44348	-2.24763	-0.85821	-1.46715	0.760519
		-5.41687	-4.08966	-6.71142	-8.26691	-5.93478			-1.33741	-2.09011	-0.665423	-1.40062	0.934356
		-5.24836	-4.1464	-6.73147	-8.03971	-5.80679			-1.64766	-1.90143	-0.641784	-1.3558	0.618511
		-5.30037	-4.16549	-5.53836	-7.25752	-5.01486			-1.9272	-2.12156	-0.891871	-1.38199	0.186013
		-5.50411	-4.10218	-4.69975	-6.74626	-4.447			-2.33511	-2.26221	-1.30301	-1.89745	-0.163339
		-5.59159	-3.96363	-4.85735	-6.88986	-4.9156			-2.37371	-2.53053	-1.59311	-2.20606	-0.451162
		-6.22807	-4.02707	-6.22245	-7.49494	-5.9421			-2.0645	-2.50323	-1.12045	-2.13451	-0.675473
		-6.584	-4.21274	-6.84965	-8.07117	-6.36707			-1.87344	-2.2598	-0.947549	-1.75486	-1.03734
		-6.46988	-4.1357	-6.31124	-8.6532	-5.98615			-1.9317	-2.52671	-1.50076	-1.20062	-1.00197
		-6.07827	-4.11168	-5.89169	-8.58684	-5.71388			-1.98317	-2.51075	-1.31752	-1.22978	-0.56519
		-6.13113	-4.28678	-6.05011	-8.51376	-5.9219			-2.06483	-2.49325	-1.14618	-1.34273	-0.670127
		-6.00108	-4.32444	-5.82631	-8.4287	-5.87654			-2.20787	-2.81442	-1.59064	-1.21388	-0.798356
		-5.77536	-4.31145	-5.78551	-8.32177	-5.68726			-2.15472	-2.75924	-1.73811	-1.23903	-0.285296
		-5.69019	-4.1541	-5.64423	-8.1393	-5.85794			-2.16803	-2.70845	-1.53397	-1.48871	0.25648
		-5.63219	-4.09443	-5.16804	-7.68929	-5.48676			-2.42935	-3.06633	-1.45322	-1.56584	-0.149743
		-5.47226	-3.94049	-4.49341	-7.59854	-4.96056			-2.45332	-3.36706	-2.03326	-1.6479	-1.1336
		-5.56823	-3.92167	-4.35746	-7.56723	-4.94485			-2.04407	-3.05571	-1.96374	-1.92453	-0.933719
		-5.873	-3.97997	-4.42139	-7.6675	-5.13318			-1.82037	-2.77208	-1.81891	-1.8333	-0.562877
		-6.13935	-4.02303	-4.66611	-7.81576	-5.36772			-1.99552	-2.67686	-1.48107	-1.65175	-0.537538
		-6.14408	-4.0111	-5.04386	-7.85845	-5.67071			-2.30734	-2.23809	-0.887436	-1.5329	-0.659915
		-5.8069	-3.93901	-5.11126	-7.95008	-5.82226			-2.26146	-1.88479	-0.754062	-1.23279	-0.210945
		-5.71125	-3.96445	-4.61546	-7.74657	-5.3567			-2.10498	-1.82581	-1.19417	-0.994669	0.417492
		-5.7904	-3.92312	-4.5423	-7.90718	-5.13436			-1.76505	-1.15369	-1.20234	-0.619969	1.04169
		-5.66789	-4.04989	-5.12465	-8.18689	-5.77309			-0.987722	-0.0115752	-0.397032	-0.104354	1.76217
		-5.88126	-4.2948	-5.22632	-8.00346	-6.05122			-0.487211	0.422193	0.0819608	0.202811	2.67159
		-6.65323	-4.35451	-5.33616	-7.93597	-5.92826			-0.543968	0.422416	0.0373883	0.255255	3.00271
		-6.67994	-4.13232	-5.12605	-7.56893	-5.38267			-0.993414	0.166996	-0.145994	0.215427	2.41474
		-6.11143	-4.09595	-4.71604	-7.29518	-5.13225			-1.04531	-0.0468833	-0.210361	-0.392071	2.08463
		-5.71703	-4.16496	-5.03474	-7.53312	-5.55864			-1.32708	-0.375347	-0.34071	-0.737043	1.36967
		-5.63897	-4.15841	-5.53916	-7.92028	-5.88104			-1.70551	-0.747761	-0.614735	-0.90549	0.751153
		-5.45946	-4.253	-5.60292	-7.91872	-5.57136			-1.71046	-0.760728	-0.582084	-1.11315	0.640301
		-5.78783	-4.58658	-5.50334	-7.9028	-5.41405			-1.52596	-0.46938	-0.893606	-0.837886	1.03595
		-5.68798	-4.53191	-5.8038	-7.92692	-5.5103			-1.46603	-0.552932	-1.22317	-1.06013	1.13335
		-5.29849	-4.31385	-5.79932	-8.14766	-5.50223			-1.54687	-0.956941	-1.24907	-1.51883	0.495712
		-5.45232	-4.29955	-5.81607	-8.0603	-5.53266			-1.62088	-1.49794	-1.89019	-1.42555	-0.39179
		-5.25798	-4.32846	-6.27858	-7.62002	-5.48081			-1.76308	-1.46299	-2.12189	-1.47928	-0.45541
		-5.27207	-4.43714	-6.59436	-7.52761	-5.51545			-1.76473	-1.48547	-1.87054	-1.78665	-0.0377805
		-5.61685	-4.44506	-6.66229	-8.21262	-5.61021			-2.03136	-1.75754	-1.60554	-1.59249	0.177433
		-5.56814	-4.4964	-6.45038	-8.64089	-5.64219			-2.25381	-1.94928	-1.58389	-1.2869	0.0643311
		-5.5095	-4.55188	-6.45634	-8.49687	-5.50576			-1.88989	-2.14032	-1.6989	-1.32056	-0.064355
		-5.07039	-4.39048	-6.53924	-8.23361	-5.54631			-1.53425	-2.01211	-1.88601	-1.23821	0.0836319
		-4.66252	-4.29361	-6.79196	-8.36964	-5.73308			-1.45069	-2.02937	-2.31563	-1.31325	0.453956
		-4.58675	-4.38753	-6.89442	-8.7675	-5.62536			-1.3072	-1.84365	-2.2585	-1.60528	0.462044
		-4.66155	-4.41771	-6.98047	-8.43966	-5.61933			-1.02409	-1.20065	-1.43261	-0.913905	0.370231
		-4.61191	-4.34232	-6.8307	-7.78745	-5.54887			-0.931695	-0.874603	-1.08684	-0.426967	0.207583
		-4.1126	-4.26194	-6.48326	-7.45247	-5.11752			-0.97389	-1.13843	-1.43362	-1.13767	0.170437
		-3.74764	-4.35283	-6.62515	-7.62282	-5.1185			-1.10387	-1.36766	-1.75197	-1.24812	0.398032
		-3.68864	-4.31112	-6.74894	-7.96868	-4.90972			-1.29691	-1.84229	-2.1923	-0.969643	0.575775
		-3.99815	-4.27291	-6.70623	-8.24548	-5.1254			-1.22416	-2.05058	-2.34111	-0.551663	0.694921
		-4.67888	-4.39025	-6.79101	-8.68295	-5.75957			-0.761741	-1.57042	-1.65088	0.0838996	0.927357
		-4.6814	-4.30433	-6.46364	-8.5616	-5.81918			-0.632745	-1.3259	-1.04644	0.0934718	1.56741
		-3.91144	-4.05512	-6.15662	-7.88062	-5.47287			-1.23627	-1.5727	-1.15542	-0.222953	1.56588
		-3.7153	-4.03373	-6.69457	-8.06357	-5.64995			-1.51505	-1.59896	-1.37904	-0.189889	1.58784
		-4.4621	-4.2881	-7.21515	-8.23288	-5.90316			-1.19379	-1.43007	-1.5932	-0.0337267	1.4762
		-4.80203	-4.39335	-6.88088	-8.11001	-5.74618			-1.06602	-1.78018	-1.9815	0.00383221	0.585549
		-4.3513	-4.33687	-6.58988	-8.07804	-5.5779			-1.63019	-2.50449	-2.00242	-0.553804	-0.15246
		-4.09152	-4.23284	-6.26757	-7.85704	-5.26864			-2.17736	-2.9131	-2.10236	-1.25791	-0.487097
		-4.25511	-4.12818	-6.00904	-7.41481	-4.85606			-2.07287	-2.87456	-2.38555	-1.41826	-0.650329
		-4.07371	-4.11979	-6.23426	-7.62059	-5.12224			-1.93794	-2.7989	-2.73658	-1.23419	-0.612145
		-4.09531	-4.18432	-6.10537	-7.72678	-5.15415			-1.99157	-2.66775	-3.07306	-0.962511	-0.345113
		-4.59495	-4.10091	-6.26217	-7.6188	-5.31413			-2.00447	-2.31608	-3.26126	-0.779459	-0.300336
		-5.12641	-4.10073	-6.78089	-8.23684	-5.69843			-1.73092	-2.24737	-3.02801	-1.04768	-0.427424
		-5.06854	-4.29591	-6.81458	-8.92126	-5.93873			-1.58607	-2.46934	-2.4881	-1.12781	-0.14471
		-4.81233	-4.37988	-6.86917	-9.15134	-5.90052			-1.77438	-2.60818	-2.29363	-1.14059	-0.0660764
		-4.9459	-4.51137	-7.06573	-9.18713	-5.94461			-1.87544	-2.57218	-2.60543	-1.15893	0.0260703
		-5.72219	-4.56476	-7.42965	-8.97657	-5.9604			-2.00011	-2.86039	-3.20527	-1.74438	-0.199356
		-6.20734	-4.51382	-7.81463	-9.12187	-6.1732			-2.29398	-3.21429	-3.34108	-2.59512	-0.898553
		-6.31057	-4.37386	-7.44549	-9.40684	-6.17044			-2.14081	-3.14098	-2.75491	-2.65148	-1.04997
		-6.55461	-4.37077	-7.15644	-9.48349	-6.01576			-2.01305	-2.87052	-2.63964	-2.26883	-0.810467
		-6.10435	-4.55742	-6.77326	-8.87425	-5.61292			-2.03519	-2.93083	-3.23018	-2.25972	-0.991629
		-5.78726	-4.64476	-6.66182	-8.40981	-5.48737			-2.38335	-2.95866	-3.5956	-2.29894	-0.838683
		-5.74735	-4.70836	-6.63473	-8.16848	-5.27037			-2.46074	-2.77816	-3.40694	-2.31734	-0.947803
		-5.62358	-4.77267	-6.80706	-8.01316	-5.13703			-2.31635	-2.53352	-2.7586	-2.56621	-1.00353
		-5.54166	-4.69055	-6.62451	-8.06832	-5.36896			-2.593	-2.67273	-2.46829	-2.90802	-1.0087
		-5.35552	-4.52861	-6.44163	-8.16127	-5.63663			-2.70144	-2.79928	-2.87686	-2.54072	-1.15394
		-5.25475	-4.49416	-6.30975	-8.28398	-5.72063			-2.75046	-3.0038	-3.23127	-2.32436	-1.32914
		-5.30682	-4.63209	-6.3968	-8.55518	-5.78059			-2.71332	-3.1613	-3.28824	-2.33965	-1.07326
		-5.324	-4.80332	-6.46701	-8.59051	-5.5406			-2.51135	-2.96981	-3.54683	-2.41467	-0.907275
		-5.59203	-4.74206	-6.61766	-8.52971	-5.24748			-2.25261	-2.64808	-3.03518	-2.34453	-0.386552
		-5.93853	-4.64116	-6.66449	-8.64581	-5.41785			-2.414	-2.73477	-2.23529	-2.25211	-0.00166163
		-6.18307	-4.61235	-6.39503	-9.31493	-5.78175			-2.41468	-2.50416	-1.95265	-2.13645	0.268837
		-5.67021	-4.6324	-5.87366	-9.73363	-5.65625			-2.09177	-2.13295	-1.89042	-1.86553	1.15557
		-5.23183	-4.5484	-5.63938	-9.57253	-5.35902			-1.96561	-2.20647	-1.77024	-2.06296	1.06593
		-5.33449	-4.58789	-6.08427	-9.37399	-5.42223			-2.11268	-2.10654	-1.87621	-2.3844	0.365763
		-5.65074	-4.63731	-6.72644	-9.51854	-5.68172			-1.52168	-1.29402	-1.53387	-1.81744	0.80431
		-5.1707	-4.56791	-6.83134	-9.70377	-5.78359			-1.05716	-0.303558	-0.971075	-1.03516	1.9055
		-4.64312	-4.50799	-6.43348	-9.19716	-5.76944			-1.27934	0.242251	-0.726482	-0.565807	2.3063
		-5.31326	-4.53853	-6.68604	-8.97298	-5.9145			-1.48874	-0.127619	-0.9797	-0.574974	2.08526
		-5.58036	-4.57994	-7.0591	-8.95835	-5.74042			-1.56151	-0.870769	-1.47887	-0.723027	1.66823
		-5.3773	-4.54126	-7.10198	-9.07655	-5.8979			-1.57683	-1.29717	-1.98489	-0.844312	1.43307
		-5.76435	-4.51841	-7.03752	-9.18322	-6.2042			-1.88296	-1.8341	-2.08622	-0.986621	0.912344
		-5.9465	-4.52348	-7.14862	-9.32256	-6.36015			-2.0471	-2.4438	-2.00883	-1.39626	-0.089584
		-5.67199	-4.56787	-7.13789	-9.27656	-6.19006			-1.7683	-2.59559	-2.43106	-1.2782	-0.660793
		-5.51225	-4.67838	-7.07529	-9.08684	-5.82795			-2.16131	-2.87827	-2.85794	-1.29139	-0.829606
		-5.86893	-4.75279	-6.94579	-8.75532	-5.16419			-2.51908	-3.30294	-3.11484	-1.59145	-1.1945
		-6.20086	-4.88577	-6.86335	-9.09395	-4.99833			-2.32027	-3.46508	-3.25721	-1.75037	-1.31498
		-5.94744	-5.03858	-7.22415	-9.11304	-5.4149			-2.28927	-3.14551	-3.39241	-1.37932	-0.720898
		-6.15865	-5.01767	-7.0278	-8.86519	-5.78306			-2.3348	-2.82331	-3.4368	-1.15341	-0.0438866
		-6.60907	-4.90205	-6.61891	-8.93644	-5.66572			-2.41196	-3.14446	-3.37974	-1.50989	-0.81033
		-6.59934	-4.86835	-6.58871	-8.74555	-5.22204			-2.46665	-3.49928	-3.31385	-1.17934	-1.41719
		-6.43135	-4.90345	-6.3775	-8.82897	-5.01065			-2.465	-3.34335	-3.24945	-1.18861	-1.3365
		-6.24002	-4.9377	-5.93373	-8.89193	-5.0575			-2.53697	-3.16581	-3.30657	-1.51399	-1.08996
		-6.17944	-4.86334	-5.87013	-8.48388	-5.18609			-2.49319	-3.28951	-3.15433	-1.57593	-0.860248
		-6.21002	-4.85605	-5.87132	-7.99748	-5.34564			-2.08643	-3.38679	-2.53187	-1.65689	-0.824256
		-6.10015	-4.85235	-6.00267	-8.09124	-5.26059			-1.63962	-3.30597	-2.3785	-1.40119	-0.936294
		-6.12896	-4.8907	-6.44538	-8.01661	-5.12119			-1.64395	-2.91557	-2.37058	-0.996594	-0.649801
		-6.43596	-5.03685	-6.89483	-8.06903	-5.32951			-1.41473	-2.37385	-2.22795	-1.04051	-0.500058
		-6.35152	-5.03256	-6.66241	-8.44687	-5.62275			-1.01892	-2.01312	-2.37571	-1.08202	-0.468346
		-6.28366	-4.96511	-6.17511	-8.61195	-5.87554			-0.892785	-1.53897	-2.21701	-1.07647	-0.163969
		-6.49506	-4.99572	-6.36131	-8.35452	-5.90473			-1.21391	-1.73854	-2.07586	-1.34567	-0.168088
		-6.59904	-4.93982	-6.39099	-8.0252	-5.70648			-1.45119	-2.16375	-2.05304	-1.8403	0.0240602
		-6.39383	-4.9915	-6.10926	-8.32851	-5.49838			-1.51106	-2.34064	-2.00647	-2.19642	-0.0796551
		-5.86929	-4.95072	-6.09316	-8.52134	-5.58952			-1.93105	-2.73711	-2.05306	-2.02401	-0.938336
		-6.08702	-4.90898	-6.42139	-8.50457	-6.02748			-1.99184	-2.71275	-2.33841	-1.84526	-1.27212
		-6.616	-5.01575	-6.88569	-8.76344	-6.34706			-1.7192	-2.51006	-2.34757	-1.63367	-1.02631
		-6.76284	-5.08364	-7.31523	-8.76577	-6.13351			-1.57386	-2.4394	-1.89662	-1.33954	-0.742289
		-6.90869	-5.22418	-7.82306	-8.97459	-6.28137			-1.53682	-2.4935	-1.79928	-1.06667	-0.9043
		-6.59195	-5.24672	-8.20481	-9.43796	-6.52861			-1.58501	-2.53478	-2.02708	-0.967073	-0.825087
		-6.41626	-5.17829	-8.24283	-9.16604	-6.62413			-1.54833	-2.21906	-2.05434	-1.46354	-0.310113
		-6.46091	-5.14289	-8.02433	-9.13246	-6.87752			-1.41081	-2.09836	-1.83851	-1.65322	0.243618
		-6.54469	-5.18934	-7.75578	-9.10831	-6.74335			-1.21253	-2.21629	-1.61747	-1.40799	0.611613
		-6.51408	-5.16255	-7.40824	-8.73683	-6.13866			-1.09918	-2.45226	-1.70948	-1.55845	0.441168
		-6.45656	-5.07421	-7.26258	-8.39777	-5.76902			-1.07097	-2.58424	-1.92935	-2.1256	0.0973628
		-6.43932	-5.12737	-7.59324	-8.20928	-5.68856			-0.92539	-2.54225	-1.90859	-2.22851	0.152951
		-6.17258	-5.18673	-7.7784	-8.19687	-5.74941			-0.917797	-2.73064	-1.79917	-2.14074	0.0359683
		-6.01673	-5.08549	-7.73767	-8.47724	-5.75003			-1.04667	-2.75416	-1.83504	-2.08286	-0.467856
		-5.85837	-4.90342	-7.39126	-8.70549	-5.46071			-0.977287	-2.53778	-1.65509	-2.02454	-0.359618
		-5.81702	-4.88637	-7.21577	-8.65502	-5.38844			-0.584446	-2.05463	-1.29252	-1.90452	0.0586907
		-6.12285	-4.86894	-7.21138	-8.7888	-5.79315			-0.423853	-1.81623	-0.822583	-1.7219	0.464601
		-6.32909	-4.88799	-7.38819	-8.9968	-6.38587			-0.534939	-1.80102	-1.06914	-1.49597	0.644128
		-6.20835	-4.9241	-7.27682	-9.01341	-6.3992			-0.530587	-2.10888	-1.67871	-1.954	0.771566
		-6.29444	-4.95214	-6.96584	-9.28217	-6.07349			-0.683598	-2.6471	-1.63616	-2.40463	1.00823
		-6.43821	-4.90643	-6.94177	-9.47191	-6.08871			-0.860476	-2.90284	-1.58391	-2.55163	0.646311
		-6.29771	-4.84873	-7.26405	-9.06952	-5.94819			-1.05618	-2.97369	-1.40808	-2.63526	0.609655
		-6.26779	-4.76941	-7.62467	-8.7677	-5.86556			-0.864684	-2.62462	-0.968081	-2.42903	0.951375
		-5.63212	-4.793	-7.35117	-8.76515	-6.10342			-0.617204	-2.00992	-0.764161	-2.17964	1.5399
		-5.6185	-4.97925	-7.23362	-9.26105	-6.54269			-0.67699	-1.93351	-0.842135	-2.22692	2.04843
		-6.01959	-5.05068	-7.35067	-9.4553	-6.62025			-0.892762	-2.45313	-1.04745	-2.31878	2.21556
		-6.2304	-5.01785	-7.51498	-9.14087	-5.96885			-1.17026	-2.73798	-1.43619	-2.30693	1.67309
		-6.41189	-4.87115	-7.94402	-9.23094	-6.08641			-0.978953	-2.35049	-1.28858	-1.71231	1.76948
		-6.2949	-4.76734	-7.66399	-9.43521	-6.57873			-0.845278	-2.11609	-0.765209	-1.14916	2.17126
		-5.80715	-4.78481	-6.93266	-9.61932	-6.47796			-1.11014	-1.89756	-0.881682	-0.819786	1.53426
		-5.3691	-4.83563	-6.17837	-9.46053	-6.14295			-1.11479	-1.61225	-0.907485	-1.03474	0.807357
		-5.6145	-4.91296	-6.67895	-9.33254	-6.17868			-1.14077	-1.34494	-0.411944	-1.31714	0.911417
		-5.92792	-4.92181	-7.29672	-9.06476	-5.98534			-1.2046	-1.49056	-0.120201	-1.29973	1.27563
		-6.14879	-4.90804	-7.35911	-8.68444	-5.65691			-0.922241	-1.47036	0.0550118	-1.09675	1.6762
		-6.2768	-4.97548	-7.32214	-8.95184	-5.74001			-0.784794	-1.20229	-0.0643955	-1.29523	1.9164
		-6.55093	-4.88897	-7.29197	-9.6634	-6.19235			-1.2188	-1.45835	-0.122234	-1.89229	1.32252
		-6.77569	-4.68471	-7.15372	-9.72446	-6.34497			-1.2842	-1.75261	-0.262361	-2.44844	1.0081
		-6.49386	-4.62466	-7.114	-9.39669	-6.43174			-1.28203	-2.01344	-0.47486	-2.40401	0.686897
		-6.32596	-4.63098	-7.52247	-9.24033	-6.32271			-1.30383	-2.45367	-0.41091	-2.03137	0.538193
		-6.39356	-4.63204	-7.72191	-9.58804	-6.27665			-1.24276	-3.11883	-0.901958	-1.97956	0.821542
		-6.7175	-4.75913	-7.9946	-9.68494	-6.29033			-1.45407	-3.34559	-1.67305	-1.82318	0.845262
		-6.85872	-4.91994	-8.14304	-9.37357	-6.09636			-1.35109	-2.86265	-1.73889	-1.70018	1.05208
		-6.66148	-4.94084	-8.20872	-8.56553	-5.65601			-1.00609	-2.83155	-1.25851	-1.70852	1.11907
		-6.12732	-4.91833	-8.44253	-8.3593	-5.43331			-0.986721	-2.93154	-1.00057	-1.61783	1.24291
		-5.36179	-4.88149	-8.07347	-8.86357	-5.56149			-1.00975	-2.89852	-1.00284	-1.1052	1.37954
		-5.27401	-4.85833	-7.79834	-9.4181	-6.05043			-0.71483	-2.69443	-0.51962	-0.731527	1.63074
		-5.70095	-4.74029	-7.51476	-9.53236	-6.49598			-0.494716	-2.34131	0.123632	-0.752327	2.06213
		-6.1084	-4.71577	-6.87909	-9.18965	-6.50479			-0.768753	-2.25646	-0.13944	-0.952807	1.92738
		-5.84032	-4.6056	-6.27857	-8.92471	-5.88212			-0.963544	-2.09781	-1.12141	-1.25361	1.67456
		-5.54801	-4.53438	-5.99203	-8.77295	-5.58785			-1.08887	-2.15238	-1.50433	-1.50992	1.95495
		-5.44457	-4.69596	-6.05148	-8.65647	-5.61036			-0.911428	-2.1411	-0.841222	-1.51224	2.22262
		-5.5826	-4.85989	-6.41045	-8.76398	-5.74079			-0.692954	-2.0288	-0.261017	-1.30249	2.27156
		-6.11919	-4.85914	-6.36132	-9.08085	-6.04618			-0.505942	-1.97781	-0.172369	-1.07353	2.62348
		-6.1949	-4.80592	-6.27369	-9.13551	-6.15961			-0.20693	-1.95454	-0.23591	-1.33754	3.05673
		-5.65247	-4.7661	-6.28766	-8.98494	-5.79744			-0.0833116	-1.69794	-0.272022	-1.4963	3.28946
		-5.64021	-4.91883	-6.15114	-8.70859	-5.28091			-0.0370403	-1.47253	-0.289413	-1.73506	2.99504
		-6.1835	-4.97526	-6.43459	-8.57644	-5.1703			-0.0504348	-1.53214	-0.259744	-1.72121	2.93717
		-6.37857	-4.84588	-7.08018	-8.57643	-5.23658			-0.0579019	-1.51233	-0.121255	-1.47924	3.18088
		-6.38316	-4.81742	-7.21214	-8.47553	-5.17013			-0.111021	-1.33223	-0.286073	-1.33168	2.89402
		-6.13994	-4.60344	-6.76015	-8.27001	-5.21688			-0.445675	-1.64433	-0.850809	-1.31593	2.25303
		-6.08975	-4.45214	-6.61249	-8.50839	-5.61555			-0.767795	-2.28577	-1.38434	-1.03242	1.55808
		-6.33268	-4.62787	-6.94266	-8.81481	-5.63238			-0.742237	-2.31658	-1.1187	-1.27831	1.15646
		-6.17846	-4.81731	-6.81909	-8.47637	-5.12567			-0.688602	-2.22186	-0.378976	-1.59533	0.945921
		-5.65731	-4.92428	-5.8169	-8.31923	-5.07153			-0.8908	-2.67098	-0.149947	-1.29693	0.823499
		-5.48257	-4.99505	-5.61368	-8.27648	-5.49937			-1.27542	-2.98717	-0.177055	-1.35637	0.658367
		-5.68541	-4.91839	-6.34677	-8.3735	-5.84901			-1.26683	-3.06196	-0.0505488	-1.37705	1.01204
		-5.56523	-4.78488	-6.60925	-8.23779	-5.32986			-1.24945	-3.14759	-0.0866596	-1.62478	1.37283
		-5.37239	-4.71158	-6.35484	-7.8317	-4.82601			-1.36539	-3.13991	-0.320862	-1.91741	1.05032
		-5.5971	-4.73878	-5.91033	-7.52814	-4.71089			-1.42009	-3.14319	-0.791291	-1.51523	0.42145
		-6.01979	-5.02337	-6.02704	-7.74235	-4.91814			-1.19497	-2.78982	-0.959985	-1.18289	1.03372
		-5.92601	-5.06403	-6.20621	-7.99469	-5.26635			-0.84487	-2.57623	-0.767337	-1.16203	1.8195
		-6.08587	-5.05442	-6.09837	-8.25503	-5.3854			-0.552556	-2.74702	-0.74763	-1.47614	1.37742
		-6.48654	-4.90084	-5.97151	-7.67116	-5.00709			-0.56658	-2.96012	-0.768438	-1.96791	1.13477
		-6.5795	-4.76491	-5.62185	-7.14737	-4.54574			-0.649421	-2.69532	-0.731434	-1.88488	1.17654
		-6.37299	-4.71514	-5.44525	-7.02658	-4.54798			-0.580352	-2.46957	-0.694633	-1.41611	1.1542
		-5.81274	-4.63386	-5.51969	-7.20765	-4.63842			-0.575133	-2.49463	-0.826994	-1.17284	1.1441
		-5.51337	-4.59788	-5.6307	-7.24586	-4.82439			-0.672583	-2.13248	-0.484391	-1.11592	1.17775
		-5.8029	-4.66235	-5.52501	-7.27244	-5.28155			-0.794388	-1.69429	-0.220739	-1.49893	0.837399
		-6.53804	-4.79679	-5.98845	-7.72395	-5.62093			-1.06609	-2.05892	-0.994286	-1.95556	0.583382
		-6.71659	-4.98293	-6.53187	-8.52987	-5.86048			-1.46419	-2.57464	-1.47617	-1.92739	0.416247
		-6.33387	-5.04554	-6.39801	-8.72645	-5.90172			-1.77606	-2.87972	-1.50849	-1.76197	0.439217
		-6.22481	-4.83741	-6.49799	-8.91725	-6.18476			-2.13676	-2.7749	-1.83042	-2.18748	-0.30525
		-6.44986	-4.93162	-6.90968	-9.23194	-6.40822			-2.36645	-2.51195	-1.99064	-2.50592	-1.30585
		-6.74297	-5.09255	-7.25566	-9.26695	-6.66524			-2.27558	-2.55439	-1.99977	-2.69052	-1.18821
		-6.63164	-5.01108	-7.32845	-8.71052	-6.60169			-1.95068	-2.75757	-1.44541	-2.68479	-0.444781
		-6.43667	-5.08222	-6.98027	-8.38683	-6.26287			-1.7048	-3.03669	-1.18629	-2.16982	-0.189502
		-6.20426	-5.08266	-6.68992	-8.41233	-6.10178			-1.99834	-3.13477	-1.76847	-2.50269	-0.569083
		-5.57932	-4.88961	-6.67515	-8.21332	-6.00504			-2.25022	-2.68442	-1.95332	-2.87631	-0.317807
		-5.52198	-4.70621	-6.31427	-8.31252	-5.94944			-1.76566	-2.06491	-1.59519	-2.39048	0.477383
		-5.38708	-4.76861	-6.18999	-8.44037	-5.6883			-1.10903	-1.56134	-1.25226	-1.37329	0.98044
		-4.98619	-4.91122	-5.97771	-8.02859	-5.24133			-1.28225	-1.48415	-1.64016	-0.580921	0.678738
		-5.10966	-4.92487	-5.78648	-7.65221	-5.09253			-1.33004	-0.554851	-1.83649	0.0648255	0.818222
		-5.67821	-4.89589	-6.18158	-7.48309	-5.44811			-1.0769	0.170892	-1.62997	0.0738767	0.722264
		-5.65252	-4.81708	-6.21074	-7.55522	-5.93327			-1.089	0.00227143	-1.62855	0.104199	0.391383
		-5.58554	-4.78916	-6.057	-7.88313	-6.00162			-0.917379	0.239945	-1.95792	-0.241324	0.279572
		-5.47701	-4.78734	-5.88154	-8.07638	-5.35142			-0.793281	0.674615	-1.6492	-0.126562	0.468783
		-5.37949	-4.79762	-6.01697	-7.78333	-4.8466			-0.419764	0.848326	-0.832894	0.355614	0.842666
		-5.55322	-4.8743	-6.50427	-7.36176	-4.6323			-0.236872	1.1853	-0.851344	0.357215	0.864078
		-5.87309	-5.04497	-6.29706	-7.34113	-4.76125			-0.0916146	1.84501	-0.990764	0.757026	0.855426
		-5.79319	-5.06049	-6.00256	-7.69491	-4.81795			0.0795597	2.03696	-0.728702	1.01318	1.29543
		-5.61479	-4.91811	-6.02217	-7.55891	-4.54467			-0.136214	1.93327	-0.455135	1.06915	1.63225
		-5.87885	-5.05007	-5.93507	-7.3163	-4.49748			-0.326033	1.91457	-0.213429	1.11419	2.03325
		-6.0546	-5.19969	-5.78446	-7.8517	-4.88426			-0.0261044	2.29325	-0.155724	1.12974	2.73989
		-6.04883	-5.00685	-5.76081	-8.47839	-5.14341			0.320329	2.94253	0.0222611	1.11805	3.46385
		-6.07437	-4.93623	-5.59281	-8.21024	-5.05256			0.365482	3.39164	-0.123737	1.37966	3.61438
		-6.13773	-5.07824	-5.41486	-8.25549	-5.22786			0.0250283	3.54942	-0.503238	1.47909	3.09852
		-6.31186	-5.17138	-5.5251	-8.72025	-5.46009			-0.140484	3.60702	-0.603985	1.08271	2.4059
		-6.42479	-5.26098	-5.50195	-8.86048	-5.54641			-0.0568507	3.57884	-0.828737	1.03084	2.03115
		-6.18306	-5.12533	-5.54303	-8.57741	-5.6999			0.132481	4.43169	-0.453758	2.3103	2.55686
		-6.27783	-4.89869	-6.01569	-8.98274	-6.31525			0.294753	5.21415	0.255983	2.55686	3.63285
		-6.36902	-4.82791	-6.15402	-9.10599	-6.3724			0.235117	5.15783	0.61588	1.42142	4.33751
		-6.48883	-4.72311	-6.1032	-8.92142	-6.11242			0.03948	4.77024	0.74305	1.64666	4.51386
		-6.57653	-4.79696	-6.13015	-9.08212	-6.11195			-0.238784	4.14841	0.408006	2.00969	4.20597
		-6.63032	-5.02034	-6.13454	-9.30385	-6.30063			-0.474419	3.61331	-0.186658	1.35414	3.72821
		-6.73614	-5.07071	-6.38167	-9.41442	-6.34819			-0.627218	3.7806	-0.508244	0.567854	3.38702
		-6.52846	-5.0174	-6.74475	-9.21082	-5.95363			-0.752588	3.73272	-0.40577	0.803396	3.11137
		-6.48051	-4.96149	-6.52891	-8.99804	-5.58889			-0.813743	3.38723	-0.635968	1.18053	2.63532
		-6.31602	-4.99676	-6.3572	-8.53269	-5.43159			-0.954989	2.7317	-1.00447	0.847296	1.86692
		-6.10658	-4.98864	-6.43416	-8.49326	-5.91717			-1.06001	2.56998	-1.12934	0.593504	1.8385
		-6.50227	-5.02948	-6.4264	-8.70419	-5.96365			-1.08371	2.46305	-0.994798	0.640952	1.55899
		-6.94412	-4.84486	-6.48507	-8.36809	-5.79392			-0.875904	2.22759	-1.01629	0.557692	1.30213
		-6.77066	-4.79426	-6.85172	-7.78851	-5.64122			-0.539748	2.35299	-1.25551	0.514257	1.5705
		-6.87412	-4.88923	-6.58714	-7.68789	-5.48508			-0.384773	2.29617	-1.36825	0.160528	1.41273
		-7.09254	-4.88825	-6.33475	-8.29855	-5.7867			-0.269827	1.84961	-1.18609	-0.0478183	1.29134
		-6.90847	-4.76258	-6.69658	-9.09455	-6.0376			-0.40934	1.2259	-1.04904	-0.0198785	1.68245
		-6.90186	-4.67107	-6.76232	-9.46916	-6.2577			-0.225035	0.903178	-1.01329	-0.311016	2.05902
		-7.18873	-4.80046	-6.61864	-9.53107	-6.69016			-0.177332	1.23506	-1.02789	0.1548	1.58717
		-7.38681	-5.0462	-6.76156	-9.22314	-6.50376			-0.351078	1.36514	-1.31238	0.413618	1.27935
		-7.24011	-5.04504	-6.88883	-9.10778	-5.97588			-0.389212	0.985294	-1.1323	0.452691	1.14422
		-6.83368	-5.07223	-6.87753	-9.31733	-6.13261			-0.376918	0.964419	-0.49972	0.603607	1.1091
		-6.72639	-5.06946	-6.95012	-9.4076	-6.36405			-0.682626	1.12076	-0.516999	0.703172	0.982726
		-6.71578	-5.09776	-7.05729	-9.34742	-6.43852			-0.651248	1.11558	-0.632094	0.786182	0.701638
		-6.64114	-5.08553	-6.76783	-9.06529	-6.16953			-0.63037	1.36755	-0.426363	0.528928	0.519272
		-6.81173	-5.10688	-6.5478	-9.16663	-6.13968			-0.993655	1.08501	-0.626154	0.350008	-0.0376848
		-7.54691	-5.23146	-6.56853	-9.36283	-6.45517			-1.12145	1.19655	-0.920174	0.464094	-0.338133
		-7.28099	-5.32002	-6.70908	-8.70571	-5.96022			-1.0974	1.52466	-0.844913	0.527997	-0.341988
		-6.55981	-5.24714	-6.55446	-8.3825	-5.51989			-0.647356	1.61909	-0.685259	0.148795	-0.156409
		-6.11827	-5.09689	-6.35973	-8.47997	-5.54296			-0.142078	2.03468	-0.365918	0.118141	0.567484
		-6.15965	-5.10202	-6.34597	-8.50389	-5.48467			-0.387516	1.99706	-0.465913	0.911781	1.11179
		-6.23058	-5.22705	-6.54041	-8.53677	-5.44859			-0.524703	2.06386	-0.527755	1.40693	1.36781
		-5.67513	-5.25302	-6.78029	-8.6033	-5.62007			-0.315057	2.72964	-0.513924	1.41396	1.04302
		-5.4942	-5.24643	-6.91059	-8.56836	-5.70657			-0.850912	3.57924	-0.81513	1.903	0.484767
		-6.22253	-5.31342	-6.63101	-8.67444	-5.75989			-1.05763	3.85313	-1.03975	2.78054	0.814913
		-6.97822	-5.34977	-6.65408	-9.23579	-5.76193			-0.622195	4.06455	-0.496608	3.3104	1.75544
		-6.83199	-5.29711	-6.668	-9.28449	-5.76789			-0.463478	4.70302	-0.432211	3.63802	2.12638
		-6.56005	-5.11857	-6.34066	-8.64952	-5.57695			-0.506907	4.27408	-0.52385	2.95616	2.68913
		-6.28137	-5.14776	-6.26933	-8.12599	-5.09951			-0.772968	3.64161	-0.290943	2.69447	3.2884
		-5.66099	-5.20306	-6.38179	-7.38394	-4.74058			-0.896662	3.54953	-0.306122	3.14351	3.35178
		-5.96872	-5.22076	-6.24812	-6.9262	-4.52421			-0.756066	3.36167	-0.520281	3.23711	3.23415
		-6.45008	-5.10033	-6.19205	-7.12926	-4.79666			-0.429202	3.38446	-0.626157	3.31142	3.06992
		-6.11779	-5.12898	-6.01838	-7.50853	-4.9859			-0.0843407	3.46588	-0.766548	3.37043	3.01883
		-5.89068	-5.19902	-6.18437	-7.51665	-4.476			0.215736	3.42889	-1.25986	2.56728	2.9709
		-6.30824	-5.06205	-6.68996	-7.24386	-4.42752			-0.021412	3.26045	-1.62132	1.62678	2.38852
		-7.14947	-5.10669	-6.88631	-7.17306	-4.95822			-0.111684	2.73257	-1.02687	1.2698	1.94044
		-7.09534	-5.12751	-6.5938	-7.24639	-5.22947			-0.0149322	2.1756	-0.678953	1.34581	1.70419
		-6.58952	-5.17242	-6.17499	-7.52292	-5.0267			-0.115742	1.86696	-0.642386	1.66768	1.4421
		-6.34613	-5.18661	-6.03543	-7.66031	-5.09391			-0.333026	1.716	-0.515153	1.79756	1.02747
		-6.31684	-5.12009	-5.9905	-7.73703	-4.59105			-0.599494	1.96851	-0.803453	1.85534	0.701962
		-6.40747	-5.14427	-6.22399	-7.88101	-3.8787			-0.867167	2.10611	-1.30883	1.45872	0.866091
		-6.28057	-5.2283	-6.40071	-7.70876	-3.98502			-0.953346	1.89799	-1.36406	1.19105	0.831395
		-6.28169	-5.15722	-6.03664	-7.16131	-4.01452			-1.05458	1.18721	-1.25916	1.3695	0.283037
		-6.40257	-5.07983	-5.46244	-7.04221	-4.12652			-0.878303	1.1734	-1.52282	1.43493	0.479565
		-6.97197	-5.19168	-5.51498	-7.54857	-4.60591			-0.551268	1.74832	-1.1293	1.30763	0.974543
		-7.25731	-5.23442	-6.1632	-7.96309	-5.23063			-0.481004	1.83084	-0.613499	1.15164	0.787014
		-7.34438	-5.19711	-6.39186	-8.14318	-5.78415			-0.53905	1.02338	-0.514513	1.55583	0.0223962
		-7.43895	-5.33156	-6.47585	-8.57695	-6.03769			-0.739605	0.62405	-0.483595	1.79172	-0.267024
		-7.05423	-5.24321	-6.39491	-8.40493	-5.67262			-0.594142	0.897602	-0.636261	1.26431	0.087113
		-6.85238	-5.03571	-6.43565	-7.99322	-5.0315			-0.490776	1.02967	-0.607472	0.813424	-0.0326657
		-7.00176	-5.02376	-6.82261	-7.89192	-4.95703			-0.694582	0.999231	-0.667032	0.160593	-0.877554
		-6.69458	-5.14997	-6.69521	-8.34924	-5.34724			-0.679994	0.746528	-1.00244	-0.225561	-1.31382
		-6.45646	-5.123	-6.29832	-8.5606	-5.62385			-0.785078	0.628107	-1.77651	-0.0496981	-1.45439
		-6.59671	-4.98346	-6.10225	-8.55726	-5.75035			-0.815284	0.119462	-2.78178	0.0116953	-1.42725
		-6.40902	-4.96327	-5.84976	-8.54968	-5.78626			-0.380225	-0.213995	-2.65504	0.431535	-1.02852
		-5.95619	-4.98706	-5.8638	-8.84613	-5.95416			-0.0991218	0.182517	-1.95367	0.636686	-0.420331
		-5.61137	-5.0862	-5.93913	-9.27218	-6.27473			-0.130883	0.654498	-1.653	0.428379	-0.205592
		-5.89178	-5.13614	-5.86454	-8.95123	-6.16279			-0.339464	0.61707	-1.4281	0.172076	-0.644363
		-6.35411	-5.24346	-6.2066	-8.46952	-6.16924			-0.40454	0.209523	-1.60267	0.00201486	-1.30962
		-6.19426	-5.20223	-6.53045	-8.58456	-6.44057			-0.498749	0.0641233	-1.97545	-0.0701367	-1.47714
		-5.62565	-5.09646	-6.45092	-8.92163	-6.35799			-0.595527	0.114754	-1.93417	0.267633	-1.23247
		-6.00701	-5.20765	-6.46039	-9.23055	-6.39944			-0.817069	0.143311	-1.82202	0.603553	-1.01116
		-6.35507	-5.42488	-7.16272	-9.79068	-6.95018			-0.853322	0.0340074	-1.77884	0.750453	-0.908329
		-6.13071	-5.46023	-7.55027	-10.0121	-7.12758			-0.559844	0.00575424	-1.48911	0.990057	-0.869709
		-6.1003	-5.42437	-7.3532	-9.92226	-6.9808			-0.228448	0.0532223	-0.884255	1.06093	-0.38838
		-5.84047	-5.36797	-7.18419	-9.54445	-6.44169			-0.014298	0.234825	-0.218337	0.820972	0.117161
		-5.93597	-5.32895	-7.04468	-9.15972	-5.85926			-0.315427	0.126914	-0.278565	0.749309	0.120066
		-6.20495	-5.33019	-6.9404	-9.19414	-5.9891			-0.692349	-0.277022	-0.860339	0.7776	-0.178252
		-5.91313	-5.27356	-6.86659	-9.29993	-6.08702			-0.757616	-0.481619	-1.07698	0.780782	-0.521653
		-5.84418	-5.18024	-6.73893	-9.28825	-6.02584			-1.34277	-0.731759	-0.778778	1.09818	-0.366009
		-6.3093	-5.05765	-6.57411	-9.35249	-6.31284			-1.61615	-0.966891	-0.608999	1.45039	-0.499693
		-6.51918	-5.03902	-6.68681	-9.4862	-6.81147			-1.40016	-0.958211	-0.709722	1.51837	-1.0643
		-6.07288	-5.20086	-7.10683	-9.66309	-6.86829			-1.42209	-0.719086	-0.516022	1.71557	-1.46203
		-5.82465	-5.25563	-7.25629	-9.91509	-6.57681			-1.24823	-0.749285	-0.128774	1.66839	-0.838052
		-6.18643	-5.27109	-6.93099	-10.217	-6.63134			-0.977147	-0.901713	0.272944	1.02358	-0.436014
		-6.51015	-5.35824	-6.87533	-10.4125	-6.86094			-0.668543	-0.746428	0.266777	0.54896	-0.440388
		-6.91516	-5.39103	-7.55798	-10.2934	-6.96028			-0.717587	-0.32366	-0.176438	0.709918	-0.286279
		-7.02031	-5.31176	-7.84825	-10.0396	-6.82271			-0.97029	-0.0686838	-0.805943	0.950748	-0.429478
		-6.78238	-5.2859	-7.5412	-10.212	-6.70123			-1.15796	-0.499249	-1.62293	0.465944	-1.313
		-6.85368	-5.33724	-7.687	-10.3756	-6.4937			-0.977888	-0.3828	-1.81656	-0.076267	-2.09009
		-6.81777	-5.26297	-8.04715	-10.2483	-6.30836			-0.576135	0.483424	-0.983809	0.176459	-1.43509
		-6.46028	-5.39189	-8.30271	-9.7323	-6.51105			-0.558307	0.933851	-0.682008	0.464697	-0.752334
		-6.51518	-5.5771	-8.38863	-9.74864	-6.94123			-0.779256	0.982993	-0.926119	0.767623	-0.377974
		-6.71745	-5.41899	-8.17995	-10.0149	-7.00936			-0.581309	1.36501	-0.946432	1.25911	-0.0488874
		-6.90826	-5.36707	-8.12998	-10.0711	-7.16952			-0.441108	1.80765	-1.11871	1.92107	-0.190305
		-6.92175	-5.35594	-7.98273	-10.2565	-7.40611			-0.64624	2.28448	-0.989989	2.63383	0.0538957
		-6.94739	-5.32555	-7.59501	-10.2811	-7.1579			-0.550756	2.66427	-0.952093	2.40341	0.492217
		-6.98396	-5.33028	-7.70824	-10.4045	-7.18045			-0.645119	2.48895	-1.30991	1.96636	0.253421
		-6.65334	-5.24102	-7.71626	-10.14	-6.92994			-1.02936	2.16605	-1.34911	2.07644	0.398092
		-6.47075	-5.2361	-7.46513	-9.70538	-6.43814			-1.08496	1.76644	-0.959245	2.06744	0.684204
		-6.54098	-5.14932	-7.59285	-9.87317	-6.58221			-1.22215	1.24733	-1.26668	1.81493	0.0103472
		-6.51388	-5.14119	-7.32928	-9.77712	-6.51657			-1.43043	0.980274	-1.7775	1.51006	-0.211618
		-6.03935	-5.1117	-6.94202	-9.43722	-6.26322			-1.30092	0.842956	-1.9743	1.69295	-0.13397
		-5.36994	-5.16071	-6.88059	-9.41793	-6.11346			-1.31493	0.841704	-2.00275	1.94132	-0.517893
		-5.25863	-5.22202	-7.16717	-9.75834	-6.06735			-1.1677	1.0817	-2.19569	1.76706	-0.899778
		-5.80656	-5.03594	-7.39963	-9.65772	-6.06698			-0.839421	1.22151	-1.76167	1.71059	-0.717533
		-6.00767	-4.91676	-7.44885	-9.62286	-6.37742			-0.818237	1.08308	-1.37242	1.55857	-0.859458
		-5.36973	-4.98636	-7.20074	-9.63487	-6.26647			-0.849966	0.607368	-1.66266	1.76698	-1.51362
		-5.12919	-4.9373	-7.01996	-9.27356	-5.91614			-0.362099	1.02939	-1.37143	1.94886	-1.01347
		-5.45848	-5.0036	-7.3115	-9.2364	-6.04661			-0.382467	1.75539	-0.685538	2.26349	-0.233406
		-5.7469	-5.18251	-7.64408	-9.75593	-6.54525			-0.782573	2.04197	-0.655323	2.30784	-0.0766658
		-5.76304	-5.05606	-7.38533	-10.0878	-6.66435			-0.785462	1.93278	-0.919829	1.84518	0.0737056
		-5.52938	-4.9587	-7.29695	-10.2674	-6.75666			-0.57053	1.41012	-1.17138	1.52891	-0.165065
		-5.33921	-5.07299	-7.43179	-10.481	-6.77718			-0.600359	0.947659	-1.23225	1.50459	-0.794591
		-5.17157	-5.09023	-7.35183	-10.2308	-6.44486			-0.822652	1.20024	-0.974821	1.47272	-0.737195
		-5.10332	-5.08286	-7.29764	-9.64317	-6.16242			-0.609349	1.56223	-0.761991	1.46702	-0.110008
		-5.28246	-5.07777	-7.44975	-9.46854	-6.02791			-0.538831	1.45011	-0.956154	1.60895	0.0687993
		-5.30041	-5.07607	-7.7733	-9.66402	-6.22264			-0.670845	1.53421	-1.02412	1.95761	-0.0611798
		-5.2023	-5.10533	-7.72688	-9.31584	-6.14203			-0.43193	1.95086	-0.899939	1.86805	0.152894
		-5.18113	-5.198	-7.74052	-8.78785	-5.77708			-0.0447961	2.74087	-1.24161	1.73885	0.870844
		-5.30276	-5.30697	-8.0056	-8.77107	-5.65722			-0.153995	3.26499	-1.11737	1.7739	1.10536
		-5.59136	-5.3533	-8.12099	-8.98746	-5.54069			-0.278506	2.81527	-0.924851	1.78093	0.597516
		-6.04676	-5.39161	-7.90068	-8.91497	-5.51882			-0.134524	2.71866	-0.950249	1.93616	0.11381
		-5.89755	-5.34626	-7.90427	-9.18328	-6.00061			0.0788827	3.03566	-1.03191	2.4369	0.297098
		-6.25684	-5.22503	-8.38012	-9.68077	-6.42169			-0.110352	2.53108	-1.24307	2.8942	1.04318
		-6.5899	-5.2263	-8.37461	-9.78174	-6.42895			-0.381185	2.09262	-1.74346	2.56461	1.22464
		-6.45719	-5.21928	-7.56915	-9.6736	-6.18898			-0.633522	1.41888	-2.2641	1.61471	0.472656
		-6.41801	-5.06398	-6.88224	-9.55049	-6.18304			-0.949982	0.994544	-2.44178	1.04376	0.234342
		-5.99234	-5.03888	-7.19917	-9.57531	-6.43491			-0.533433	1.27584	-1.87417	0.645607	0.533646
		-6.0142	-5.26875	-8.02368	-9.76455	-6.63987			-0.0235414	1.7603	-1.41782	0.860188	0.887381
		-6.35426	-5.32126	-8.1446	-9.69351	-6.61913			0.0760088	1.86423	-1.34805	1.01133	1.26755
		-6.36363	-5.27724	-7.69937	-9.74087	-6.44841			0.0652107	2.12435	-1.26148	1.12975	1.13102
		-6.89433	-5.28208	-7.35034	-10.1344	-6.42844			0.15664	2.81452	-1.12119	1.29009	0.971418
		-6.73872	-5.21126	-7.09966	-10.1214	-6.60038			0.285989	2.59589	-0.967575	1.26056	1.28319
		-6.26823	-5.3156	-7.19716	-9.99974	-6.75512			0.220932	2.0358	-0.859879	1.24214	1.50016
		-6.57755	-5.43427	-7.0323	-9.906	-6.79716			0.200056	1.89239	-1.29869	1.26698	1.3169
		-6.58642	-5.44139	-6.9388	-9.92094	-6.9952			0.197654	2.11001	-1.29701	1.38633	1.06555
		-6.1952	-5.37901	-7.23067	-9.99577	-6.95332			0.394611	2.49673	-0.95785	1.80678	0.700663
		-6.28155	-5.27253	-7.63319	-9.81877	-6.76371			0.702532	2.80126	-0.592463	2.37847	1.15308
		-6.45753	-5.21738	-7.76705	-9.56584	-6.4962			0.762561	3.00698	-0.333032	2.84329	1.77232
		-6.23386	-5.23098	-7.68299	-9.83249	-6.48094			0.807002	2.98972	-0.385109	2.68822	1.39653
		-6.01377	-5.2717	-7.66722	-10.0604	-6.55633			0.784919	2.52053	-0.746319	1.84023	1.12877
		-6.02708	-5.34228	-7.57358	-9.9047	-6.66839			0.654664	1.90898	-0.69467	1.4116	1.1332
		-6.38503	-5.36633	-7.61131	-10.0951	-6.64386			0.969071	2.34421	-0.479027	1.83003	1.2446
		-6.47349	-5.3581	-7.59759	-10.289	-6.49169			0.964416	3.93424	-0.523507	2.4853	1.61627
		-6.4939	-5.30962	-7.59939	-10.1278	-6.53528			0.828643	4.3037	-0.46351	2.99056	2.02239
		-6.40932	-5.21801	-7.78668	-9.76754	-6.72589			0.87563	3.84554	-0.314319	2.88296	2.28251
		-6.36375	-5.11078	-8.04357	-9.73564	-7.07628			0.884073	4.48343	-0.16391	2.81318	2.8384
		-6.37339	-5.13141	-8.01164	-10.1609	-7.14355			0.789615	4.91532	-0.118807	2.79762	3.6301
		-6.43805	-5.49594	-7.89746	-10.5301	-7.46553			0.648628	4.43026	-0.221511	2.65547	3.83023
		-7.03528	-5.70309	-8.11456	-10.7238	-7.55533			0.463543	4.03101	-0.457973	2.54768	3.57592
		-7.24532	-5.5855	-8.24411	-10.7888	-7.21024			0.0393093	3.54637	-0.975114	2.66219	3.08223
		-6.84362	-5.50599	-7.81689	-10.5127	-7.13378			-0.303556	2.90304	-1.23039	2.59538	2.40139
		-6.32992	-5.50913	-7.4007	-10.3487	-7.04053			-0.515844	2.40825	-1.23204	1.97817	2.06375
		-6.07423	-5.39649	-6.97028	-10.0306	-6.58629			-0.464218	2.38655	-1.40095	1.79551	2.0595
		-6.17388	-5.34237	-6.72817	-9.7034	-6.32611			-0.0596435	2.49556	-1.33189	2.018	1.83996
		-5.98678	-5.33551	-6.62255	-9.78706	-6.5078			-0.0674814	2.63641	-1.04291	1.90106	1.13427
		-6.39948	-5.27687	-6.66038	-9.82223	-6.59511			-0.352583	2.35884	-1.0091	1.78441	0.326608
		-6.57109	-5.2237	-6.84301	-9.64792	-6.28553			-0.637259	1.54898	-1.42998	1.53101	0.0734561
		-6.71255	-5.3044	-7.20819	-9.64417	-6.37456			-0.831776	1.38055	-1.58292	1.45744	0.566217
		-7.05846	-5.3364	-7.55709	-9.48126	-6.74007			-0.648192	1.62865	-1.72238	1.60502	0.713679
		-6.92138	-5.23373	-7.35349	-9.30731	-6.76776			-0.777512	1.34028	-1.99041	1.41291	0.0833037
		-6.48568	-5.19673	-6.95162	-9.30248	-6.61779			-0.929839	1.19927	-2.01907	1.51961	-0.313395
		-6.10202	-5.34224	-6.73227	-9.52111	-6.5186			-0.8192	1.52668	-1.57264	1.52713	-0.443347
		-6.5867	-5.43744	-7.07068	-9.82261	-6.59075			-0.619267	1.78094	-1.07837	1.4266	-0.427325
		-6.97217	-5.31745	-7.55071	-9.98505	-6.72417			-0.654928	1.82655	-0.714226	1.41467	-0.0834583
		-6.86331	-5.20089	-8.06572	-10.3828	-7.0528			-0.82928	1.60512	-0.505862	2.05668	0.613494
		-6.83239	-5.21524	-8.1594	-10.7177	-7.48059			-0.78255	1.99709	0.0792959	2.92172	1.1018
		-6.78576	-5.26535	-8.0724	-10.8244	-7.91483			-0.809249	2.45282	0.0925485	2.61281	0.821426
		-6.61071	-5.2538	-7.9419	-10.7157	-7.75478			-0.934434	2.20403	-0.733053	2.28614	0.860997
		-6.1872	-5.31766	-7.61787	-10.4245	-7.13826			-0.925207	2.14842	-0.896691	2.29106	1.66076
		-6.24672	-5.35722	-7.65272	-10.3708	-6.88599			-0.640417	2.66193	-0.82408	2.31152	2.09239
		-6.3397	-5.40921	-7.78377	-10.2709	-6.8495			-0.658664	3.37995	-0.674608	3.06929	1.99906
		-6.30081	-5.51222	-7.83383	-10.6551	-7.02711			-0.89675	4.06434	-0.197073	3.49502	2.08476
		-6.36022	-5.70945	-8.25452	-11.1863	-7.43786			-0.908623	4.77765	-0.162962	3.35801	2.32801
		-6.30662	-5.61778	-8.3855	-11.0091	-7.399			-0.709858	5.058	-0.365555	3.36147	2.1845
		-6.33296	-5.43199	-8.2432	-10.4674	-6.9621			-0.654403	4.82891	-0.345813	3.29748	1.96349
		-6.1195	-5.33427	-8.15434	-10.001	-6.5842			-0.553884	4.64424	-0.0404306	3.3745	1.68973
		-5.83429	-5.3317	-7.89826	-10.0407	-6.72438			-0.289474	4.58378	-0.000244733	3.55216	1.3294
		-5.78805	-5.30479	-7.46896	-10.125	-6.90916			-0.548411	4.2063	-0.292474	3.66919	1.19444
		-5.83605	-5.38426	-7.23833	-9.9554	-6.78315			-0.849102	4.31966	-0.516653	3.37085	1.15782
		-5.8706	-5.40926	-7.41834	-9.90386	-6.87707			-0.971598	4.64393	-0.553767	2.71345	0.971251
		-5.55622	-5.34434	-7.81515	-9.98159	-7.22618			-1.12114	4.34272	-0.753182	2.73851	0.656085
		-5.60638	-5.22102	-8.0255	-9.93449	-7.3873			-1.15852	4.23741	-0.921566	2.76561	0.722501
		-6.21676	-5.12006	-8.61776	-10.2665	-7.84827			-1.02105	4.50753	-0.797159	2.70501	0.901252
		-6.79286	-5.20286	-9.10415	-10.3255	-7.90754			-1.09606	4.1069	-0.775889	3.13921	0.871016
		-6.73255	-5.2738	-8.71263	-10.2976	-7.72434			-1.33299	3.43877	-0.752341	3.46381	0.715168
		-6.3688	-5.33074	-8.39388	-10.6014	-7.65159			-1.37324	3.5653	-0.589687	3.28806	1.363
		-6.15211	-5.35292	-8.53673	-10.4632	-7.55489			-1.04184	3.67996	-0.273715	3.16647	1.74189
		-6.68241	-5.47762	-8.99735	-10.5764	-7.90274			-0.697341	3.69299	-0.545979	3.74882	1.53832
		-6.7052	-5.57279	-9.39233	-11.1575	-8.07327			-0.594513	4.56137	-0.24114	4.54636	1.99174
		-5.95763	-5.45654	-9.22257	-10.6527	-7.52358			-0.570719	6.21109	0.432908	4.94382	3.35107
		-5.4628	-5.57602	-9.30841	-10.2387	-6.98872			-0.567163	6.86532	0.646076	4.6059	4.56862
		-5.68524	-5.68785	-9.25796	-10.1716	-6.86831			-0.5076	6.65357	0.515654	3.93608	4.86862
		-5.97212	-5.64967	-8.98265	-10.1461	-7.30708			-0.29061	6.35803	0.252099	3.61202	4.59658
		-6.24116	-5.70739	-9.04729	-10.0956	-7.38374			-0.0931665	6.15786	-0.000973759	3.88981	3.98508
		-6.25203	-5.71109	-9.13548	-10.2069	-7.34748			-0.234829	6.19391	-0.234398	3.9306	3.91623
		-5.95038	-5.54896	-9.04219	-9.97403	-7.19692			-0.338867	5.79612	-0.180245	3.84791	3.72122
		-5.68086	-5.32631	-8.47185	-9.49032	-6.94092			-0.539143	5.10998	-0.379297	3.94176	2.85523
		-4.92657	-5.24057	-8.04555	-9.34313	-7.22094			-0.576048	4.71963	-1.16946	3.6297	2.40221
		-4.48329	-5.27279	-8.06407	-9.28127	-7.11852			-0.409817	4.37662	-1.02834	3.06067	2.38244
		-4.68279	-5.33358	-8.05837	-9.50449	-6.59427			-0.437654	3.99293	-0.567687	2.90171	2.19406
		-5.45546	-5.40175	-8.07743	-9.60598	-6.14228			-0.574717	3.55084	-0.547982	2.75925	1.90861
		-5.82563	-5.28634	-8.06735	-9.43292	-5.97871			-1.06767	3.21083	-1.18895	2.53197	1.23925
		-5.80508	-5.10567	-8.1686	-9.06144	-5.93761			-1.38652	2.9465	-1.39229	2.05611	0.681603
		-5.31335	-4.96965	-8.24167	-8.5363	-5.874			-1.17206	2.75149	-1.29382	1.81063	0.73348
		-5.18402	-4.99504	-8.25325	-8.46644	-5.86146			-1.07472	2.70705	-1.38582	2.49373	1.06511
		-5.12512	-5.05814	-7.79082	-8.98156	-5.91907			-0.910224	2.74024	-1.36555	3.16282	1.21596
		-5.03548	-5.13643	-7.68439	-9.02424	-6.01785			-1.05352	2.72778	-1.77127	2.93919	1.34157
		-5.21573	-5.2171	-8.00631	-8.9958	-5.98147			-1.15263	2.8998	-2.15187	2.9582	1.52627
		-5.26347	-5.19605	-7.919	-9.3466	-5.8242			-1.02354	3.00981	-1.74295	2.95977	1.72695
		-5.43022	-5.07583	-7.98104	-9.76341	-6.05441			-0.903938	2.94615	-1.63967	2.77462	1.61408
		-5.11477	-5.00921	-8.08192	-10.1312	-6.80326			-0.898658	3.00389	-1.74205	2.6534	1.46593
		-4.95951	-5.0311	-8.30105	-10.1116	-6.973			-0.715286	3.27453	-1.48699	2.7982	1.77206
		-5.15828	-5.09738	-8.53442	-9.76719	-6.78094			-0.61166	3.55377	-1.24469	3.3389	2.32915
		-5.12325	-5.11965	-8.55521	-9.78463	-6.67629			-0.423042	3.99143	-1.14391	3.06611	2.81861
		-4.96338	-5.30024	-8.42265	-10.2495	-6.82506			-0.355081	4.12202	-1.30641	2.90721	2.83929
		-5.15054	-5.3803	-8.23732	-10.4259	-6.95299			-0.584226	3.93021	-1.46917	3.39649	2.68824
		-5.70481	-5.27741	-8.15615	-10.406	-7.14088			-0.694989	3.94495	-1.31103	3.59329	2.74706
		-5.87806	-5.19033	-8.11486	-10.296	-6.9784			-0.782625	3.93833	-1.39627	3.57398	2.47282
		-5.52806	-5.24732	-8.4435	-10.1631	-6.64647			-0.671303	4.17305	-1.53502	3.59057	2.20125
		-5.42067	-5.35702	-8.68206	-9.6621	-6.196			-0.398153	4.18427	-1.24843	3.15463	2.52319
		-5.19864	-5.23458	-8.51527	-9.39459	-6.15205			0.0769427	4.59173	-0.986709	3.35074	2.90157
		-5.29376	-5.19842	-8.14884	-9.41414	-6.23439			0.159787	5.38969	-1.11159	3.83989	2.57671
		-5.72489	-5.20042	-7.73787	-9.51698	-6.25644			-0.369455	4.92357	-1.56156	3.02736	1.20996
		-6.18325	-5.0711	-7.69258	-9.26257	-6.11442			-0.834664	3.79722	-2.18598	2.27077	0.252211
		-6.71787	-5.00381	-8.05836	-8.90487	-6.04523			-0.933269	3.388	-2.33605	2.51992	0.177077
		-6.83177	-5.14316	-8.46817	-9.28703	-6.1408			-0.793361	3.2228	-1.90183	2.46917	0.149202
		-6.44741	-5.34219	-8.77784	-9.7723	-6.26848			-0.554011	3.19445	-1.36159	2.61384	0.334108
		-6.39265	-5.38281	-8.60554	-9.86238	-6.48994			-0.408569	3.35665	-1.19752	2.61941	0.816002
		-6.25011	-5.32071	-8.43333	-9.83672	-6.50189			-0.401956	3.24521	-0.786748	1.95876	0.994969
		-5.91386	-5.20878	-8.16153	-9.80087	-6.49547			-0.378827	3.18695	-0.816433	1.93177	1.29613
		-5.79966	-5.05855	-8.26442	-9.8622	-6.48151			-0.504076	3.07504	-1.08835	1.70543	1.46256
		-5.90128	-5.1736	-8.4583	-9.8716	-6.75615			-0.539721	2.97778	-1.0845	1.42363	1.04667
		-6.25995	-5.31874	-8.41091	-9.73838	-6.84077			-0.293173	2.43519	-1.02072	1.3721	0.699218
		-6.68321	-5.32469	-8.7175	-9.52342	-6.63007			-0.136357	1.65198	-1.22105	1.25941	0.634004
		-5.97597	-5.41211	-8.51424	-9.75356	-6.88062			-0.0833727	1.44935	-1.46485	1.18949	0.77341
		-5.89798	-5.5825	-8.16282	-10.277	-7.19047			-0.103287	0.851817	-1.59074	0.833381	0.751412
		-5.82925	-5.59216	-8.41572	-10.384	-7.03664			-0.316145	0.585461	-1.4348	0.779381	0.853172
		-5.61412	-5.41827	-8.25496	-10.2616	-6.77752			-0.541652	1.58487	-1.4324	1.28259	1.59421
		-5.91028	-5.24005	-8.00361	-9.85456	-6.45267			-0.648041	2.84224	-1.53553	1.60776	1.54002
		-5.80926	-5.26548	-8.59892	-9.91072	-6.66621			-0.583985	2.93374	-1.9971	1.38511	1.14036
		-5.46068	-5.27574	-9.03643	-10.1458	-7.08514			-0.407318	2.41184	-2.01657	1.37272	1.61443
		-5.83593	-5.27902	-8.91219	-10.3741	-7.16721			-0.643442	2.21614	-1.90395	1.55166	2.48836
		-5.59224	-5.33208	-8.86656	-10.1977	-7.12786			-0.766027	2.24329	-1.59472	1.70443	2.46308
		-5.21308	-5.38299	-9.14703	-10.0792	-7.25065			-0.652344	2.32953	-1.28561	1.50008	2.03147
		-5.03628	-5.34288	-9.24256	-10.3965	-7.28801			-0.355317	2.56811	-1.47659	1.21221	1.78838
		-5.07322	-5.26903	-8.84387	-10.2886	-6.95126			-0.0118439	2.38871	-1.79409	1.2298	1.51249
		-5.48609	-5.33826	-8.47482	-9.83986	-6.70644			-0.0582762	2.00601	-1.98358	1.51072	1.0748
		-5.27195	-5.3536	-8.42504	-9.58516	-6.45559			-0.255707	1.64832	-1.64193	1.14532	1.0336
		-5.06031	-5.13053	-7.97901	-9.10302	-6.05645			-0.332901	1.139	-1.36967	0.629717	0.989225
		-4.91991	-4.86965	-7.47582	-8.43822	-5.50738			-0.355754	1.07623	-1.60888	0.607432	0.363892
		-4.96855	-4.83473	-7.0863	-8.11772	-5.11011			-0.179621	1.55509	-1.44204	1.25296	0.431899
		-5.34111	-4.86864	-6.80944	-8.11088	-5.15963			-0.250587	1.42306	-1.51078	1.50498	0.280594
		-5.75278	-4.88434	-6.71716	-8.32507	-5.31298			-0.434963	0.796836	-1.54756	1.09303	0.0290439
		-5.85788	-4.965	-6.83637	-8.64706	-5.56695			-0.301557	0.87356	-1.10451	0.84115	0.81675
		-5.77611	-5.10677	-7.43728	-9.27254	-5.89764			-0.534451	1.01411	-0.72832	1.11848	1.22787
		-5.53548	-5.21667	-7.67705	-9.92026	-6.22054			-0.686757	0.939258	-1.10937	1.49532	0.828634
		-5.07572	-5.29572	-7.81962	-10.1798	-6.42481			-0.957777	0.660422	-2.21412	1.55804	-0.0981421
		-5.48794	-5.50015	-7.95603	-10.1559	-6.32438			-0.701323	1.05255	-2.17988	1.89003	-0.465669
		-5.82568	-5.62587	-7.91452	-10.1745	-6.07686			-0.235638	1.88429	-1.43869	2.18104	0.0802707
		-5.56314	-5.56285	-7.76228	-9.63139	-5.93096			-0.20833	2.20654	-1.16272	1.93009	0.620682
		-5.2936	-5.62097	-7.73346	-8.97388	-6.19716			-0.478256	1.93202	-1.34391	1.67778	0.599507
		-5.34431	-5.63471	-8.33702	-9.04984	-6.21918			-0.222747	1.94693	-1.26005	1.45084	0.859535
		-6.08099	-5.66654	-8.7177	-9.32465	-6.073			0.133314	2.21241	-1.71763	1.04407	0.805905
		-6.78714	-5.63118	-8.76859	-9.08785	-5.97095			-0.026718	2.35161	-2.02667	0.761764	0.836165
		-6.98132	-5.43519	-8.63517	-9.04954	-6.08093			0.0243938	2.68864	-1.89323	1.0325	1.00615
		-6.88752	-5.32919	-8.3667	-9.36997	-6.079			0.187792	2.37487	-2.04471	1.25796	0.715213
		-6.62372	-5.31787	-8.03664	-9.55247	-6.19475			0.216778	2.47029	-2.0836	1.9615	0.565066
		-6.34872	-5.34836	-8.22369	-9.57056	-6.70215			0.407569	3.28018	-1.25719	3.0841	1.22349
		-6.21723	-5.43499	-8.93335	-10.0032	-7.22814			0.772347	3.87421	-0.443225	3.11819	2.60974
		-6.16077	-5.57819	-9.50949	-10.6445	-7.501			0.89363	3.74106	-0.276088	2.37422	3.66332
		-6.46509	-5.80063	-9.52568	-10.709	-7.57739			0.720205	2.63735	-0.63354	1.94492	4.43049
		-6.62908	-5.80709	-9.17275	-10.4711	-7.51969			0.799876	2.44826	-0.39224	1.95438	5.50235
		-6.21594	-5.59261	-9.03011	-10.851	-7.64065			1.12431	2.55543	-0.00695837	1.50285	6.75536
		-6.1457	-5.45255	-8.96746	-11.3402	-7.7833			1.20074	2.48667	0.016526	1.44853	7.01613
		-6.32445	-5.37526	-8.86314	-11.1444	-7.5959			1.11407	2.65836	-0.0777502	2.04343	6.53156
		-6.29508	-5.32311	-8.86875	-10.5413	-7.30478			0.93453	2.98227	-0.315219	2.69778	5.66691
		-6.47577	-5.34196	-8.89483	-10.2867	-7.21957			0.934159	2.71114	-0.473482	2.54173	4.68332
		-6.96254	-5.33945	-8.84003	-10.1911	-7.03148			0.745373	2.18423	-0.570724	1.8292	4.12621
		-7.13443	-5.30077	-9.29276	-10.5204	-6.8			0.460095	1.50351	-0.651727	1.3671	4.20757
		-7.08942	-5.25556	-9.55101	-11.1462	-7.00249			0.260035	1.0146	-1.16339	1.12808	4.22933
		-6.81855	-5.3592	-9.15327	-11.1637	-7.55586			0.202996	1.06375	-1.00284	1.01394	3.76631
		-6.81593	-5.45863	-8.37667	-10.6954	-7.3248			0.338633	0.910045	-0.378749	0.413743	3.28146
		-6.82851	-5.38289	-8.43571	-10.5668	-7.00149			0.176499	0.24193	-0.40355	-0.040313	2.94115
		-6.61765	-5.27877	-8.85231	-10.6013	-6.98641			0.0572689	-0.48814	-0.989259	-0.379822	2.78152
		-6.61297	-5.25577	-8.92659	-10.6077	-6.87027			0.34403	-0.967298	-1.03762	-0.666899	2.60677
		-7.03734	-5.34299	-8.77566	-10.4204	-7.09995			0.421543	-0.987081	-0.889812	-0.423553	2.43875
		-7.08042	-5.3461	-8.80601	-10.2466	-7.36837			0.146547	-0.820214	-1.0066	-0.281038	2.31841
		-6.6403	-5.35384	-8.82531	-10.3668	-7.48779			0.0903768	-1.04429	-1.19576	-0.223766	2.13709
		-6.3489	-5.30806	-8.76189	-10.0914	-7.12613			0.368398	-1.12473	-0.979519	0.0701719	1.84619
		-6.40835	-5.24184	-8.39556	-9.56329	-6.44365			0.614105	-1.11039	-1.05044	0.242699	1.5107
		-6.46059	-5.1242	-8.15738	-9.27297	-6.3695			0.878526	-0.841626	-0.891202	0.0629854	1.65581
		-6.53716	-5.0906	-7.93733	-9.19648	-6.58154			0.824604	-0.601713	-0.502022	-0.0481534	2.06841
		-6.90799	-5.05557	-7.99369	-9.23132	-6.73251			0.703028	-0.0821088	-0.22178	0.414143	2.33061
		-7.03264	-5.17248	-7.94745	-8.70867	-6.52933			1.03283	0.957909	0.415587	1.64104	3.07061
		-6.59989	-5.21112	-7.66434	-8.27252	-6.36615			1.63012	1.38395	0.920007	2.33969	3.60512
		-6.45944	-5.203	-7.37898	-8.56561	-6.46381			1.82945	1.03275	1.36519	2.35714	3.67797
		-6.46116	-5.26127	-7.16413	-9.06725	-6.54509			1.44546	0.469637	1.31262	2.14069	3.54128
		-6.42128	-5.31187	-7.39688	-9.31089	-6.86571			0.792317	-0.302457	0.344737	0.859318	3.10817
		-6.23251	-5.38117	-7.99724	-9.8217	-7.21859			0.484452	-0.550211	-0.099563	0.173632	2.65231
		-5.98068	-5.46448	-8.16603	-10.2316	-7.05808			0.498391	-0.371006	-0.0801615	0.479397	2.20912
		-5.7426	-5.33525	-7.81824	-10.2968	-6.68178			0.843013	0.369391	-0.372476	1.07111	1.97958
		-5.94572	-5.24135	-7.98321	-10.3913	-6.76578			1.54852	1.7041	-0.18251	1.94244	2.52236
		-6.25874	-5.20233	-8.16955	-10.5822	-7.26306			2.00396	2.54829	0.0333991	2.15285	3.46946
		-6.21566	-5.31357	-8.28691	-10.8647	-7.72885			1.93856	3.20685	0.0821419	2.10869	4.47984
		-6.06189	-5.42862	-8.19717	-10.5013	-7.63938			1.68112	3.70572	-0.024043	2.19004	4.94473
		-6.14218	-5.42395	-8.13513	-9.93789	-7.46325			1.56243	4.00601	-0.000166999	1.99995	4.98104
		-6.02997	-5.48568	-8.37123	-10.2165	-7.68585			1.51662	3.4192	0.22987	1.39285	5.16789
		-5.74991	-5.51608	-8.44065	-10.5635	-7.61754			1.61257	2.03072	0.0832034	0.719825	5.1151
		-5.84666	-5.30917	-8.57554	-10.663	-7.60266			1.59775	1.34353	-0.26487	0.265381	4.29615
		-6.02016	-5.26871	-8.82809	-10.4231	-7.82574			1.52098	1.54701	-0.817528	0.423843	3.7738
		-5.99797	-5.34697	-8.67038	-10.0612	-7.59435			1.2017	1.54033	-1.01332	0.463816	3.32554
		-5.96026	-5.44539	-8.79963	-10.4078	-7.51278			0.666098	0.964141	-0.736221	0.538881	2.73444
		-6.13033	-5.44473	-8.87108	-10.6529	-7.55151			0.343693	0.47348	-0.662322	0.356925	2.91982
		-5.74077	-5.39752	-8.84476	-10.7635	-7.56883			0.165945	0.347365	-1.09531	0.268363	2.65006
		-5.23844	-5.42846	-8.88593	-10.3386	-7.26744			0.268062	0.287408	-1.12645	0.0130967	2.15271
		-5.43464	-5.39342	-8.97326	-9.72369	-6.94062			0.493198	0.408531	-0.857728	0.0988359	2.03739
		-5.47829	-5.2568	-8.93099	-9.37773	-6.80565			0.789866	0.741187	-0.899671	0.549459	2.1099
		-5.34946	-5.10833	-8.78721	-9.36553	-6.7353			0.923705	0.72217	-1.25665	0.696896	1.94438
		-5.28711	-5.06363	-8.5431	-9.23074	-6.6177			1.07956	0.442756	-1.4193	0.772567	1.81741
		-5.4759	-5.10704	-8.22346	-8.96717	-6.58537			0.896625	0.357201	-1.46834	0.835399	2.01122
		-5.67568	-5.23266	-7.96979	-9.17964	-7.01005			0.50586	0.745749	-1.39243	1.11242	2.15411
		-5.70413	-5.34936	-7.89288	-9.69138	-7.45944			0.550404	0.957588	-0.382205	2.00938	2.57054
		-6.25595	-5.44864	-7.8974	-10.1035	-7.75035			0.969357	1.42602	0.761275	2.60369	2.98122
		-6.85941	-5.57566	-8.02411	-10.421	-7.74657			0.724063	1.66675	0.812744	2.43264	3.08214
		-6.84573	-5.64038	-8.29382	-10.3006	-7.40456			0.626135	1.80188	0.264877	2.56099	3.48828
		-6.40257	-5.55434	-8.37707	-9.7531	-7.04583			0.939789	1.95298	-0.0476749	2.72845	3.85521
		-6.18103	-5.4615	-8.2842	-9.33538	-6.70668			0.936795	2.18511	-0.0790979	2.71552	4.0606
		-6.43684	-5.3923	-8.40179	-9.08699	-6.66844			0.746117	2.35596	-0.0424693	2.67811	4.08281
		-6.48202	-5.37453	-8.00055	-9.39082	-6.8704			0.665693	2.33506	-0.0275522	2.67648	3.81488
		-6.19286	-5.47554	-7.7309	-9.7558	-6.98264			0.7415	2.11063	-0.409057	2.45922	3.56145
		-6.06038	-5.59845	-8.44857	-10.1136	-7.44876			0.800791	1.60392	-0.795172	1.55188	2.66763
		-6.04006	-5.4843	-8.96239	-10.0448	-7.52501			0.719271	0.963403	-0.719753	1.2778	2.28469
		-5.62798	-5.21029	-8.31964	-9.06416	-6.93494			0.736457	1.00767	-0.171581	1.68954	2.78776
		-5.51507	-5.19601	-8.07682	-8.43432	-6.4689			0.552785	1.23473	0.162625	1.75621	2.89239
		-5.58085	-5.32938	-8.12546	-8.39783	-6.49979			0.135406	1.04479	-0.272214	1.72563	2.34666
		-5.8063	-5.45935	-7.97711	-8.7689	-7.00522			0.0135565	1.2344	-0.512986	1.61212	2.12129
		-5.69676	-5.62615	-8.18512	-9.53903	-7.18486			0.264061	1.26046	-0.197454	1.71707	2.65319
		-4.95664	-5.81836	-8.37854	-9.94072	-7.00128			0.608549	0.739462	0.222907	2.15984	3.09685
		-5.41132	-5.7582	-8.11312	-10.0594	-7.01956			1.05356	1.16734	0.382172	3.03106	3.26858
		-6.11245	-5.73103	-8.15786	-9.929	-7.146			1.26726	1.74386	0.120359	4.13125	3.07371
		-6.16462	-5.87393	-8.48885	-9.95466	-7.12487			1.49177	1.97136	0.18523	4.16084	3.04814
		-6.40796	-5.77498	-8.76816	-10.2092	-7.20075			1.42582	2.06344	0.00899896	3.40575	3.29038
		-6.54952	-5.54811	-8.48088	-9.99988	-7.35638			0.896993	1.84492	-0.577566	2.79639	2.83296
		-6.28431	-5.58295	-8.26471	-10.0452	-7.6031			0.570358	1.87305	-0.733212	2.76653	2.62939
		-5.70452	-5.65595	-8.30699	-10.1827	-7.53283			0.550792	1.99751	-0.4305	2.59801	2.55999
		-5.62828	-5.73197	-8.28368	-9.86978	-7.27655			0.611497	1.55968	-0.349131	2.88627	1.88021
		-6.26921	-5.68029	-8.1358	-9.73614	-7.04965			0.594357	1.04878	-0.651543	2.69276	0.872709
		-6.52025	-5.66482	-8.00768	-9.62927	-6.91435			0.40939	0.567903	-0.631123	1.85021	0.388693
		-6.50638	-5.793	-8.45148	-9.83453	-7.23264			0.0490207	0.473524	-0.637986	1.03219	0.685502
		-6.25793	-5.90255	-8.75145	-9.96542	-7.52715			-0.104559	0.197005	-0.501159	1.07287	1.17469
		-5.74599	-5.98771	-8.17943	-9.55061	-6.92154			-0.341281	-0.0355456	-0.37747	1.26055	1.34691
		-5.85387	-5.80094	-7.46545	-8.69027	-6.05943			-0.0768766	0.0657598	-0.00152722	1.03682	1.64645
		-5.98745	-5.61826	-7.27165	-8.68811	-5.99556			0.513876	0.135671	0.11524	0.844176	2.41279
		-6.00739	-5.6577	-7.17723	-8.76747	-6.08408			0.752993	0.711668	0.264578	0.840872	3.06263
		-6.23798	-5.68028	-7.44517	-9.03506	-6.36453			1.15027	1.4596	0.627549	1.15079	3.44507
		-6.42596	-5.5831	-7.56932	-9.1914	-6.30876			1.42419	2.06532	0.659648	1.56506	3.46853
		-6.28186	-5.44905	-7.18647	-8.78183	-6.11009			1.25455	1.93547	0.267749	1.90837	2.95034
		-5.93457	-5.47082	-6.9132	-8.72761	-6.33766			0.991533	1.34543	-0.0979541	1.96167	2.27331
		-6.14838	-5.67329	-7.13817	-9.1023	-6.84433			0.961062	1.07269	0.134263	2.44082	2.08771
		-6.51301	-5.78808	-7.46762	-9.42022	-6.91675			1.07303	1.22729	0.356846	2.6973	2.155
		-6.23378	-5.63657	-7.60576	-9.76509	-6.87756			1.19491	1.2892	0.055071	2.38281	1.88054
		-6.3797	-5.62396	-7.82841	-9.81742	-7.05172			1.03945	0.949596	-0.285782	1.91681	1.36223
		-6.90701	-5.70737	-8.20112	-9.85726	-7.1466			0.757477	0.603312	-0.51554	1.78299	0.793993
		-6.84913	-5.73993	-8.02076	-9.92414	-7.04122			0.711281	0.296866	-0.795856	1.41999	0.752943
		-6.45271	-5.72962	-7.89677	-10.0322	-7.13899			0.94626	0.252582	-0.305986	1.43956	1.3396
		-6.27607	-5.69872	-8.01737	-9.97875	-7.17626			1.33752	0.596542	0.370609	1.55133	1.77826
		-6.39176	-5.69729	-8.23406	-10.2324	-7.39564			1.4695	0.605544	0.373549	1.91423	1.82839
		-6.34728	-5.71659	-8.62281	-10.4184	-7.21541			1.68335	0.950926	0.534531	2.37199	1.64454
		-6.18097	-5.72066	-8.41635	-9.94919	-6.75626			1.82379	1.48205	0.463579	2.34269	1.62999
		-6.15996	-5.78502	-8.40189	-10.0571	-6.99519			1.63989	1.49277	0.292074	2.52822	1.38805
		-6.33444	-5.76479	-8.56419	-10.771	-7.63434			1.23767	1.47421	0.429429	2.71581	0.600347
		-6.40243	-5.71713	-9.03191	-11.3114	-7.93969			0.717284	1.32697	0.534635	2.08918	0.429612
		-6.24379	-5.74622	-9.44409	-11.2999	-7.84576			0.58394	0.947044	0.353611	1.65652	0.137339
		-5.53366	-5.71337	-9.2652	-11.1257	-7.8275			0.489627	0.644316	0.100523	1.71514	0.0392706
		-5.32487	-5.71914	-9.05241	-10.9269	-8.05585			0.415264	0.754748	0.0814447	1.89559	0.647864
		-5.33456	-5.76356	-8.96525	-11.0772	-8.14884			0.677507	1.19309	0.451037	1.70617	1.61668
		-5.34835	-5.92177	-9.07161	-11.1876	-8.10178			1.04005	1.16467	1.04249	1.48716	2.49042
		-4.94644	-5.93995	-9.0878	-10.7418	-7.88535			1.20056	1.28865	1.23356	1.54703	2.66371
		-4.33905	-5.74424	-9.08345	-10.6859	-7.70319			1.16991	1.79096	0.834974	1.46038	1.98234
		-4.44799	-5.48613	-9.38171	-10.9485	-7.86546			1.39323	1.95957	0.742049	1.57444	1.18636
		-4.54708	-5.48967	-9.54353	-11.1255	-7.90052			1.196	1.86826	0.365258	1.83694	1.32115
		-4.28952	-5.44427	-9.34585	-11.0905	-7.89008			0.72515	1.23836	-0.592411	1.73314	1.09752
		-4.67593	-5.51372	-9.35731	-10.808	-7.97341			0.670564	0.700277	-0.629645	1.42812	0.821762
		-5.64973	-5.78248	-9.70799	-11.1834	-8.27706			0.547725	0.17422	-0.17354	1.21576	0.487073
		-5.39961	-5.83847	-9.64253	-11.0245	-8.15363			0.839448	0.0221811	0.378292	0.974779	0.484779
		-5.1811	-5.7415	-9.09644	-9.96168	-7.47062			1.09881	0.35247	0.647387	1.0943	0.944108
		-5.30779	-5.67767	-8.78694	-9.66164	-7.30467			0.961621	0.779706	0.336722	1.16585	1.25947
		-5.32971	-5.66267	-8.41403	-9.44536	-7.21573			0.807688	0.708233	0.267286	1.44024	1.78391
		-5.3583	-5.65977	-8.41602	-9.63032	-6.89165			0.967286	0.460828	-0.0286852	1.97147	1.96854
		-5.00981	-5.64222	-8.54345	-9.66055	-6.50792			1.18328	0.433058	-0.250834	2.21658	2.50261
		-4.83602	-5.51586	-8.47237	-8.69157	-6.10039			1.07739	0.457347	-0.403452	1.77152	2.81731
		-4.52722	-5.39778	-8.09711	-7.68321	-5.40058			1.04718	0.0229534	-0.599305	1.45042	2.15851
		-4.0267	-5.37566	-7.27327	-7.04896	-4.48222			1.26323	-0.113136	-0.587838	1.41972	1.78438
		-4.26045	-5.22064	-6.98315	-6.72981	-4.07638			1.07309	-0.188502	-0.826866	1.21816	1.47152
		-4.87094	-4.99536	-7.09608	-6.59407	-4.10374			0.803804	-0.412512	-0.907761	1.17237	1.11808
		-4.76309	-4.96884	-7.10889	-6.92841	-4.35177			0.666391	-0.55288	-0.753666	1.69439	1.05486
		-4.73511	-5.08477	-7.29261	-7.35142	-4.8727			0.616124	-0.367229	-0.277697	1.52923	1.19786
		-4.89734	-5.31543	-7.45548	-7.51966	-5.40493			0.326814	-0.307271	-0.0157517	0.575318	1.16632
		-4.72132	-5.40712	-7.5694	-7.69988	-5.60938			0.0582418	-0.0137102	-0.00760897	0.287791	0.907828
		-4.43471	-5.32576	-7.94503	-8.3018	-6.05088			-0.00820037	0.307845	0.0615279	1.32432	0.538902
		-3.9788	-5.26497	-8.10886	-8.50646	-6.25888			0.424244	0.286453	-0.0381368	1.82654	0.882927
		-3.86242	-5.30378	-8.19849	-8.4372	-6.09599			0.639027	0.287103	-0.168505	1.60302	1.30525
		-3.96857	-5.33124	-8.34517	-8.4119	-6.18359			0.215617	-0.0906898	-0.0629391	1.24906	1.25738
		-3.69706	-5.23538	-8.26975	-8.67254	-6.77665			0.00652837	-0.55472	-0.202698	1.22725	0.995079
		-3.84458	-5.25661	-8.48099	-8.92476	-6.99478			0.0305982	-0.408434	-0.0127312	1.16097	1.55593
		-3.92055	-5.31568	-8.77036	-8.77216	-6.5753			0.159452	-0.145688	0.300493	1.06536	2.02985
		-3.65219	-5.21271	-8.70518	-8.64703	-6.10363			0.18655	-0.186792	-0.189326	1.4574	1.69655
		-3.45452	-5.12748	-8.7908	-9.22877	-6.38058			0.451452	0.011503	-0.872018	1.57023	1.86616
		-3.54645	-5.02795	-8.63314	-9.59226	-7.00711			0.624675	0.151684	-0.952679	1.51269	2.34278
		-3.77271	-4.91609	-8.76734	-9.37362	-7.24794			0.499011	0.284062	-0.428679	1.77888	2.12261
		-4.17615	-5.15583	-9.05237	-9.11104	-6.98517			0.692893	0.957473	0.458366	1.62079	2.63833
		-4.10993	-5.27477	-8.98818	-9.09672	-6.937			0.632364	1.00932	0.815681	1.45979	2.51442
		-4.32049	-5.29536	-8.65399	-9.04422	-7.06946			0.422771	0.711619	0.688929	1.54936	2.15639
		-5.04125	-5.42344	-8.6176	-9.29657	-7.09305			0.387235	0.51966	0.95394	1.38448	1.77866
		-5.06865	-5.46844	-8.77485	-9.71878	-7.34519			0.559813	0.456411	1.18028	1.1196	1.60187
		-5.28437	-5.48147	-8.71586	-9.89969	-7.4554			0.569133	0.455138	0.853677	1.14431	1.66531
		-5.38504	-5.44548	-8.89404	-9.61129	-7.12737			0.174357	0.435973	0.317087	1.5477	1.47895
		-5.12998	-5.42031	-9.06498	-9.45593	-7.14752			-0.172425	0.0384073	0.0685233	1.4131	0.929898
		-5.26839	-5.35937	-9.13263	-9.53627	-7.11449			-0.329446	-0.556759	-0.298216	0.851715	0.147633

## Sheet: Fig5c
	Saline	Saline	Saline	Saline	Saline	Saline	Saline	Saline	Saline	Saline	Saline	Saline	Saline		CNO	CNO	CNO	CNO	CNO	CNO	CNO	CNO	CNO	CNO	CNO	CNO	CNO	CNO
-40--20 min	0.558847	-0.575145	0.268763	0.433389	0.216766	0.277325	0.159803	0.25541	0.46744	-0.323613	-0.265288	0.42115	0.0327421		0.217363	-0.288658	0.555899	0.244014	0.315626	0.395949	0.027048	0.224838	0.291683	-0.0564774	-0.0653674	-0.0758439	0.238431	0.341608
-20-0 min	-0.558847	0.575145	-0.268763	-0.433389	-0.216766	-0.277325	-0.159803	-0.25541	-0.46744	0.323613	0.265288	-0.42115	-0.0327421		-0.217363	0.288658	-0.555899	-0.244014	-0.315626	-0.395949	-0.027048	-0.224838	-0.291683	0.0564774	0.0653674	0.0758439	-0.238431	-0.341608
0-20 min	-0.193567	0.693361	-1.0547	-0.647512	0.575043	-0.834227	0.782593	0.0658494	-0.118276	0.921846	1.29188	-0.295749	-0.367243		1.04891	1.42734	-0.258213	-0.0109715	-1.4827	0.548684	0.367324	0.255158	-0.367036	0.476333	1.42841	0.623354	-0.616732	-0.681392
20-40 min	-0.526831	0.974406	-0.469515	-0.834086	0.640677	-1.59719	0.349882	-0.491087	-0.607106	1.28054	1.4339	-0.782084	-0.263013		0.206063	0.669204	-0.215435	-0.0982997	-2.90746	-0.0318253	-0.316871	-0.568778	-1.0835	0.21454	1.07272	0.432952	-1.39475	-1.32718
40-60 min	-0.904616	1.50532	-0.418931	-0.623434	-0.0301786	-1.22763	0.379162	-0.437676	-0.550359	0.648899	0.797104	-1.0501	-0.207792		-1.02849	0.250397	-0.15502	-0.342146	-3.51777	-0.57989	-0.33967	-1.37563	-1.54371	0.0754664	0.551617	0.245477	-2.87594	-1.51654
60-80min	-1.27223	2.39151	-0.862315	-0.155593	-0.62532	-2.43854	0.528037	-0.158905	-0.683702	0.682758	1.11239	-1.52143	0.0760423		-2.43009	-0.060648	-0.601737	-0.655501	-3.98475	-2.01543	-0.991914	-1.69861	-2.07426	-0.275606	-0.136795	0.521747	-3.62162	-1.4639
80-100min	-1.09223	1.31942	-0.88604	-0.0799327	-1.87222	-3.36631	-0.153696	-0.865056	-1.17948	0.570666	1.11722	-1.56034	0.593184		-2.55391	-0.462145	-1.11741	-0.692603	-4.02279	-1.99587	-2.38126	-1.64803	-2.68041	-0.658878	-0.423614	0.506435	-3.9989	-2.23425
100-120min	-1.03435	1.87953	-1.37034	-0.410219	-2.04149	-3.9951	-0.539925	-1.10898	-1.451	0.71073	0.274268	-1.29533	1.1727		-1.86394	-1.31157	-0.997128	-2.098	-4.91506	-2.35193	-2.53409	-1.8287	-4.0632	-1.08999	-0.947782	0.665038	-4.33988	-2.29034

## Sheet: Fig5d
Saline	CNO
-0.966053	-1.53407
1.61404	-0.182952
-0.801429	-0.617346
-0.420653	-0.77731
-0.785705	-3.86956
-2.52496	-1.39499
0.112692	-1.31276
-0.612341	-1.42395
-0.894329	-2.28902
0.778719	-0.346893
0.946976	0.0232293
-1.24186	0.47433
0.274225	-3.24622
	-1.76644

## Sheet: Fig5f
t-bin=5 s	ACSF	ROI#1	ROI#2	ROI#3	ROI#4	ROI#5		2MeSADP	ROI#1	ROI#2	ROI#3	ROI#4	ROI#5		PSB	ROI#1	ROI#2	ROI#3	ROI#4	ROI#5
		1.68371	2.15297	1.35204	2.1772	1.03109			2.49937	2.52497	2.2445	2.55218	1.93688			1.94589	0.936688	2.46639	2.3634	0.596502
		1.21917	1.56486	1.39516	2.0306	1.35388			2.44181	2.11254	1.986	2.47438	1.81873			2.0427	1.00911	2.09279	2.17905	0.372103
		0.86366	0.954984	0.581895	1.36461	1.00876			1.79549	1.13336	1.31038	1.33823	0.810741			1.48719	1.39088	1.57024	1.40747	0.293845
		1.05995	1.92247	1.19373	2.23634	1.12247			1.2919	0.870199	1.21443	1.35836	0.83122			1.10745	0.990371	1.58768	1.36675	0.17022
		0.0880155	1.1565	-0.412956	0.871233	0.659297			1.30263	0.928464	1.08792	1.25241	0.618405			1.27219	1.47713	1.26099	1.51422	0.206877
		-0.148993	0.252357	-0.440167	-0.203483	-0.829186			1.551	1.14408	1.43994	1.82881	0.913482			1.26939	1.00428	1.13449	1.11599	-0.146498
		0.0622534	0.654418	0.476241	1.35683	0.40443			1.71159	1.27409	1.41718	1.74056	1.34804			0.71426	1.10204	0.990436	0.962122	-0.583126
		0.279422	0.615363	0.281036	0.811103	0.571026			1.55683	0.955638	1.14525	1.04256	0.85066			1.15693	0.567833	1.63861	0.559369	-0.492302
		0.588927	0.59711	0.105919	1.08579	0.635039			1.27414	0.768708	1.01503	1.12846	0.785313			0.872096	0.490622	1.1038	0.162353	0.0142744
		0.623669	0.596632	0.414082	0.973609	0.604894			0.794077	0.379715	0.486762	0.739039	0.170726			0.539493	0.765022	1.11846	0.13905	-0.405404
		0.877022	0.81867	0.155572	1.29659	0.768735			0.63083	0.0478794	0.296064	0.087501	0.145293			0.684123	0.37411	0.55254	0.73494	-0.0870478
		0.282282	0.736671	0.390624	0.671855	-0.0112264			0.965923	0.382803	1.09871	0.685727	0.0581961			0.366882	0.444644	0.957421	0.664014	0.249015
		0.295617	0.512197	0.16011	0.935884	0.202462			0.503937	0.173991	0.162981	0.389548	-0.127162			0.12757	-0.182752	1.17842	0.488764	-0.703638
		1.00599	0.226394	0.481451	0.811288	0.16555			0.395885	-0.0938855	0.141257	0.165827	0.0255433			0.0344405	0.113814	0.904533	0.287558	-0.326677
		1.18557	0.768872	0.280977	0.568899	0.133027			0.201343	-0.0995023	-0.321502	0.221743	-0.498705			0.393408	0.159034	0.618202	-0.205365	-0.182463
		0.215861	0.529529	-0.110174	0.668073	0.0547793			1.25517	0.840219	0.967329	1.32103	0.455495			0.796576	0.567991	1.2139	0.470749	-0.370583
		1.26174	1.15409	-0.0108344	0.754579	0.00456162			0.535415	-0.0731905	0.585628	0.513458	-0.317538			0.504799	1.03225	1.00507	0.647071	-0.236936
		0.543365	1.1052	0.423226	0.796312	0.117439			0.7673	0.0699061	0.589042	0.603536	0.0815726			0.0248488	-0.0202957	0.631016	0.110573	-0.25899
		0.744983	0.965866	0.697339	1.23187	0.491759			1.25846	0.697569	1.13976	1.36006	0.592558			0.330306	0.783849	0.703064	0.265096	0.69283
		0.773409	1.13262	0.290969	1.00509	0.0104657			1.00289	0.695936	1.11145	1.12749	0.380495			0.869467	0.952574	0.873221	1.53465	1.30073
		1.04863	1.2675	0.276429	1.02388	0.663336			1.33356	0.718699	0.930642	1.28361	0.423451			0.147444	0.49667	1.01983	0.42061	0.0622774
		0.742001	0.183953	0.0671636	0.947122	-0.273982			0.405516	-0.0352248	0.483799	0.378174	0.230433			0.228608	0.24431	0.887011	0.614281	0.206358
		0.477638	0.974132	-0.36221	0.799906	-0.350537			0.717476	0.563906	0.579804	0.496414	0.477929			0.360419	0.570987	0.60042	0.493099	-0.221197
		0.327845	0.0748053	-0.290856	0.470828	-0.478877			0.713066	0.243635	0.637296	0.601454	0.126415			0.281573	0.822159	1.1253	1.30502	0.477414
		0.455102	0.250888	-0.845425	-0.0447154	0.240088			0.487232	-0.10323	0.198515	0.156701	-0.265765			-0.435968	0.691427	0.599267	0.386696	0.577214
		0.540265	0.383406	0.0330045	0.807636	0.0193567			0.169965	-0.0672234	-0.00150088	-0.162802	-0.464807			0.0258626	0.72393	0.0512177	0.327947	0.225264
		0.582041	0.300392	-0.04672	0.0939775	-0.211772			1.23818	0.766589	0.668566	0.689284	0.466965			0.108229	0.239214	-0.0164029	-0.283965	0.132094
		0.566737	0.0277879	-0.288246	0.1164	0.0536159			0.891594	0.178037	0.494769	0.518519	0.241001			0.286764	0.420978	0.853277	0.445792	0.170665
		-0.024647	0.143209	-0.615661	0.176167	-0.0336673			0.495184	0.330124	0.467898	0.620049	0.266748			0.0469109	0.912572	1.1275	0.108839	0.3846
		0.814481	0.763679	0.658299	0.96575	0.499198			0.360033	0.315177	0.313619	0.239329	0.318531			0.19462	0.14989	0.584084	-0.118761	-0.233731
		0.243112	0.454008	-0.158186	0.402202	0.0958412			0.536259	0.00911439	0.32406	0.0944528	-0.431459			0.255917	-0.0467002	0.046843	0.416312	0.0638711
		0.28451	0.721653	-0.359174	0.313291	0.224243			0.967874	0.545777	0.752627	0.372838	-0.0937569			0.152121	0.110321	0.782952	0.327945	0.158306
		0.236589	-0.0879128	0.235789	0.159536	0.0908137			0.926955	0.407026	1.08514	0.310569	0.0175045			-0.0771494	0.665091	0.589036	-0.268588	-0.293395
		0.485921	0.452856	0.16709	0.0448087	0.17703			0.490316	0.474166	0.787371	0.651228	0.258581			-0.901438	-0.267572	0.215841	0.276933	-0.353052
		0.640886	0.646966	-0.123883	0.336587	-0.372369			1.18644	0.538681	0.807757	0.55892	0.300189			-0.226325	-0.0639757	-0.19187	-0.208905	-0.318321
		1.02557	0.906938	0.143827	0.530466	0.211491			0.338992	0.261328	0.846227	0.187148	-0.0757314			-0.539256	-0.142165	-0.264719	-0.16545	-0.795843
		0.973954	0.890429	1.10844	0.587128	0.789878			0.300698	-0.3478	0.433194	-0.0583268	-0.238143			-0.351968	0.812875	-0.218361	-0.0168497	0.155204
		0.505335	1.35579	0.888067	0.370089	0.384733			-0.121403	-0.370754	-0.170379	-0.65887	-1.11563			-0.180305	-0.0109746	-0.130154	0.491708	-0.350237
		1.00385	0.358555	0.58801	1.08142	0.518283			0.534888	0.443944	0.446402	0.146136	0.356107			-0.36906	0.0886214	0.0371354	0.157699	-0.673281
		0.556815	-0.158752	0.0279117	0.758202	0.119858			0.425619	0.342424	0.343395	0.132119	0.0185942			-0.299044	0.213473	0.0385156	0.271423	-0.300093
		-0.173864	-0.0969504	0.0564784	-0.0374482	-0.0159567			0.244667	0.0190397	0.13901	-0.138122	-0.519066			-0.0543451	-0.285882	-0.198417	0.366992	0.0470607
		-0.382617	-0.112632	0.0646188	0.238522	-0.436169			0.219045	-0.192794	0.0240076	-0.0775213	-0.457166			-0.730522	0.0471906	-0.166282	0.250983	-0.56515
		0.584902	0.731802	1.02264	0.711234	0.322096			-0.519961	-0.948313	-0.463283	-0.63139	-0.892923			-0.605502	-0.0663475	-0.481294	-0.00529767	-0.240719
		0.339555	0.96245	0.253167	0.504868	0.0588184			-0.0642318	-0.181475	-0.235691	-0.380191	-0.472637			-1.33313	-0.0527303	-0.632472	0.146118	-0.513119
		0.651733	0.387094	0.693499	0.846802	0.681344			0.0706548	0.0751006	0.0686557	-0.311368	-0.0689241			-0.229115	-0.354101	0.0110161	-0.127561	-0.0612248
		0.448293	0.157811	-0.0197056	0.368327	-0.103742			-0.0741308	0.0972702	-0.0305582	-0.309055	-0.239254			-0.456728	-0.174665	-0.286008	0.418559	-0.497767
		0.245233	0.454108	0.101907	-0.145606	-0.392321			0.15409	0.350435	0.401265	0.112324	0.142666			-0.898523	-0.25019	0.42038	0.0623913	-0.506611
		0.295955	0.298474	0.072089	0.301607	-0.441165			0.348151	-0.145007	0.115468	0.317778	-0.17769			-0.499819	0.106165	0.283214	0.292537	-0.153869
		-0.200989	-0.0946574	0.429782	-0.188538	-0.59871			0.232385	0.25192	0.0110764	-0.0906632	-0.251747			-0.1107	-0.267474	0.108909	0.121486	-0.0527069
		0.169154	0.337735	0.770557	0.272836	-0.158993			-0.191052	-0.284423	0.0687714	-0.271583	0.338234			-0.56667	0.128331	-0.644662	0.0617896	-0.986892
		-0.23494	0.238326	0.427545	-0.309134	-0.233314			-0.350315	-0.00845644	-0.0621747	-0.334913	-0.0145583			-0.0853507	-0.60546	-0.0519386	0.174011	-0.71559
		0.131584	0.560268	0.886175	0.0125798	-0.0106327			-0.376717	-0.710902	-0.392193	-0.978481	-0.901071			-0.16922	-0.386399	-0.27629	0.213837	-0.21773
		0.534363	0.790079	0.301651	0.569085	-0.125024			-0.277748	0.115101	-0.279081	-0.111186	-1.16505			0.209253	-0.420577	-0.157951	0.0446711	-0.0654512
		0.213141	-0.0346716	0.343314	0.157102	-0.380864			-0.168849	-0.147157	-0.262289	-0.485832	-0.487478			-0.420037	-0.5657	-0.634798	0.190612	-0.595445
		0.104672	0.0528075	0.242143	0.908048	0.189322			-0.108856	0.0871207	0.329795	-0.220565	-0.406826			0.16471	-0.20396	-0.327164	0.302643	-0.00847354
		-0.258357	0.543169	-0.0103797	0.420989	-0.123663			0.168767	0.569203	0.114715	0.182424	-0.225906			-0.512885	-0.844525	-0.325487	0.239538	-0.0620822
		0.255267	0.168841	0.311874	0.140383	-0.0362605			0.209512	0.459651	0.31102	-0.118681	-0.0857181			0.267842	-0.0953299	-0.167	0.746094	0.0564528
		0.0435025	-0.00572595	0.626459	-0.133545	0.521221			0.235157	0.740499	0.242426	0.173021	0.061699			-0.221319	-0.290725	-0.27862	0.564596	-0.139479
		-0.0246822	0.36276	0.115122	-0.497038	-0.53885			0.271997	0.294929	0.227319	0.185872	0.163943			-0.734795	-0.57481	-0.376358	-0.0793792	-0.21857
		-0.707573	-0.00628872	0.00284844	-0.271396	-0.795076			0.627998	0.60533	0.267035	0.0628493	-0.0726163			-0.46802	-0.631131	-0.8243	0.175022	-0.656063
		-0.379462	0.24702	0.0793511	-0.17958	-0.415184			-0.618251	-0.484946	-0.704085	-0.737441	-1.20434			-0.787764	0.00452055	-0.974703	-0.444885	-0.713944
		-0.212765	-0.113683	0.1505	0.124584	-0.850032			-0.623819	-0.387034	-0.521919	-0.54456	-0.568882			-0.126979	-0.330795	0.338935	0.181156	-0.499036
		0.117311	0.565891	0.0777212	0.160542	0.35565			0.28312	-0.0642231	-0.322143	-0.299662	-0.490451			-0.327892	-0.468309	0.0612209	0.200861	-0.901607
		0.0370202	0.319052	0.557347	0.122829	-0.0832395			0.886719	0.866826	0.503224	0.435072	-0.014881			-0.378276	-0.500564	-0.612573	-0.0289637	-0.864271
		-0.212904	-0.516032	0.666182	-0.217483	-0.250546			1.07251	0.694298	0.69576	0.133652	0.354372			-0.971211	-1.08668	-0.760404	0.0191664	-0.684083
		0.467505	-0.0804289	0.576281	0.312464	-0.196597			0.227561	-0.0587379	-0.391247	-0.311114	-0.57135			-0.990489	-0.495271	-0.66928	0.0738543	-0.331681
		-0.178568	0.131419	0.0516336	-0.180791	0.246072			0.507679	0.070995	-0.0691411	-0.239048	-0.547545			-0.876269	-0.576908	-0.131862	0.449438	-0.657452
		-0.110951	0.11836	0.700423	0.123252	-0.0279068			0.834775	0.858723	0.507808	0.562065	-0.0292115			-0.134196	0.109749	-0.670079	0.349249	-1.08218
		0.279294	-0.138914	0.331889	0.146266	0.0639568			0.160223	0.191736	0.192253	0.00881356	-0.267154			-0.637444	-0.439586	-0.573976	0.575203	-0.572005
		0.307303	-0.288875	0.672117	0.172386	-0.36343			-0.544647	-0.57566	-0.495558	-0.385108	-1.52779			-0.803602	-0.57969	-0.742763	0.276003	-0.438462
		0.643257	0.0711926	0.297709	0.454951	-0.210167			0.348701	0.54436	-0.012617	-0.0795834	-0.184704			-1.09005	-0.895587	-0.759626	0.140396	-0.0563237
		0.551319	0.110609	-0.27818	0.269584	-0.0512003			0.514003	0.380179	-0.0140894	0.0353995	-0.883482			-0.762279	-0.879669	-1.06804	-0.358966	-0.416389
		-0.135014	0.616438	0.0836573	0.279943	0.475627			0.535201	0.246427	0.165977	-0.119067	-0.529927			-1.06305	-0.718637	-1.19005	-0.879027	-0.601184
		-0.476943	-0.461886	0.226327	-0.651293	-0.463372			0.68949	0.465671	0.324109	-0.0675834	-0.393223			-0.687086	-1.05804	-0.847024	-0.688499	-0.560309
		-0.242628	-0.00578698	-0.0586351	-0.370977	-0.326366			1.2193	1.11891	0.662817	0.498036	-0.0027596			-0.896076	-0.478393	-0.268302	-0.44272	-0.324849
		-0.290789	-0.345837	0.119174	-0.245093	-0.862728			0.936831	1.15907	0.897668	0.698234	0.827606			-0.482249	-0.773005	-0.209218	-0.726414	-0.447403
		0.0226795	0.125975	0.0174291	0.119394	-0.240957			1.34688	1.46297	1.30463	0.982783	0.665478			-1.10082	-0.982036	-0.286701	-0.584966	-0.450592
		0.190839	0.0157366	0.637245	-0.0207206	0.25126			0.620128	1.00901	0.641696	0.321705	0.127342			-1.39435	-0.945259	-1.01031	0.10659	-0.767919
		-0.0443629	0.277346	-0.286078	-0.719454	-0.389936			0.968192	1.31651	1.11252	0.398033	0.872179			-0.701295	-1.2211	0.0735203	-0.265403	-0.310135
		0.751537	0.160439	0.11541	-0.215063	-0.247816			1.52376	1.76698	1.08328	1.27351	0.695787			-1.0587	-1.17226	-0.874372	-0.135974	-0.565361
		-0.0761792	-0.122559	0.00497138	-0.0144883	-0.0593291			1.38222	1.6564	1.42232	0.990747	0.869785			-1.05898	-1.05997	-1.21536	-0.278919	-0.820347
		0.344989	-0.0823493	0.0928037	-0.0303125	-0.233622			1.15829	1.55956	1.00031	0.785898	0.650244			-1.26556	-1.14697	-0.774976	-0.719364	-0.993825
		0.441386	-0.370146	0.816817	0.346932	0.553201			0.773474	1.00959	0.850693	0.769891	0.0523631			-1.24159	-1.09404	-0.953371	-0.52724	-1.02234
		-0.179492	0.127916	-0.034872	0.144868	-0.557196			0.246973	1.01168	0.307529	0.347667	-0.104916			-0.679867	-0.796777	-1.07642	-0.170893	-0.810066
		-0.451511	-0.0914129	0.811382	0.785344	-0.223934			1.04659	1.32953	1.1937	1.09476	0.751293			-1.03588	-0.834327	-0.515359	-0.28282	-0.494136
		0.00512866	0.0135809	0.239944	0.414922	0.131065			1.15564	1.29771	0.62374	0.744748	0.466476			-0.955693	-0.624645	-0.472284	-0.269582	-0.723062
		-0.209669	-0.0925226	-0.0806824	-0.15045	0.0742426			1.1344	1.10812	0.849158	0.85264	0.817979			-0.346618	-0.691363	-0.523568	-0.0670757	-0.44121
		0.00269927	-0.289698	0.111661	0.0721361	0.175161			1.05871	1.3303	1.25744	0.989287	0.758385			-1.06503	-0.638181	-0.175887	-0.0304664	-0.784174
		0.336974	-0.801416	0.359306	0.0579493	-0.566546			1.22908	1.46715	1.35244	1.44622	1.04875			-0.780967	-0.517666	-0.569228	-0.260404	-0.874876
		0.120069	-0.431981	0.620614	0.449367	-0.375243			1.45213	1.51604	1.35977	1.30956	1.12199			-0.746876	-0.914081	-0.645919	-0.111024	-0.501163
		-0.0831414	-0.104113	0.203324	-0.254741	-0.686402			0.684419	1.01079	0.512132	0.690291	0.257417			-1.21323	-1.78224	-1.53587	-0.746281	-0.925058
		0.162193	-0.480392	0.393658	-0.00223619	-0.576818			1.38436	2.23454	1.39162	1.48162	1.4167			-0.976055	-0.768884	-1.11967	0.00452648	-0.611556
		0.429406	-0.238729	0.142162	0.267547	0.145982			1.24686	1.90216	1.71075	1.5258	1.9229			-0.682635	-0.752772	-0.774642	0.0262255	-0.529676
		-0.0694794	0.545251	0.0626249	0.650165	-0.252533			1.49896	1.78998	1.97292	1.45631	1.56532			-0.0597505	-0.404904	-0.603736	0.193788	-0.0610285
		0.150541	0.0267996	0.054172	0.375558	0.0111504			1.63278	1.24723	1.71802	1.48643	2.22938			-0.518876	-0.256789	-0.222781	-0.386673	-0.077027
		0.24752	-0.222894	0.103123	-0.158924	-0.557582			0.894077	0.994554	1.03919	1.13617	1.81484			-0.950781	-0.733614	-0.333571	-0.519308	-0.0734798
		0.483447	0.0304735	0.434808	0.296043	-0.294193			1.24423	1.5741	1.71433	1.65305	1.84104			-0.293961	-0.355351	-0.424273	-0.148012	0.219355
		0.212751	-0.294843	-0.110192	-0.437434	-0.680181			0.474269	0.849254	1.09422	0.960204	1.87515			-0.00561225	-0.720866	-0.546562	0.11687	-0.336185
		-0.313985	0.402607	-0.0315708	-0.108143	-0.0314374			0.216318	0.42859	0.34849	0.786743	1.03459			0.0958627	-0.74631	-0.512456	1.27053	-0.129784
		0.253158	0.17643	1.21927	0.816425	-0.228261			0.302936	0.69311	0.409506	0.777151	1.09653			-0.0283196	-0.509689	-0.222984	1.22934	-0.18611
		0.0986778	0.29371	0.267444	0.223905	0.253727			0.33034	0.436637	0.589966	0.584308	0.989299			0.0845385	-0.821046	-0.233407	1.30944	-0.485832
		0.265857	0.606783	0.205551	0.232703	0.612237			0.245544	0.591294	0.449879	0.397536	0.887193			-0.357804	-0.859513	-0.179115	1.0023	-0.0143414
		-0.232818	-0.114944	0.65189	-0.0323311	0.5709			0.202443	0.681906	0.207358	0.813522	1.14818			-0.0937643	-0.0966113	0.109976	0.944133	-0.321804
		-0.012806	-0.807733	0.854894	0.148939	-0.0598175			0.523077	0.887902	0.939216	1.11923	1.25183			0.118753	-0.0388194	0.067741	1.09845	-0.11167
		-0.254543	0.107532	0.392909	0.339451	0.428753			0.774221	0.994247	0.69753	0.99522	1.10525			-0.402649	-0.258474	-0.259292	0.73034	0.0373817
		-0.132508	-0.2928	0.277156	-0.0199942	-0.28748			0.675128	0.517982	0.423541	1.11163	1.07476			-0.223292	0.231834	0.413107	0.943457	0.0651107
		0.263906	-0.581507	-0.19892	-0.338521	0.430959			0.110599	0.155642	0.224672	0.614252	0.400672			-0.0823222	0.690188	-0.0642306	1.08201	0.785022
		-0.737415	-0.638773	-0.246465	-0.734619	-0.351186			0.175781	0.351079	0.622355	0.594938	0.743768			0.614442	0.120202	-0.13356	0.851442	0.485136
		0.0749483	-0.466462	-0.114172	0.408319	-0.171268			0.445306	0.638142	0.327038	0.971422	1.31936			0.0259856	0.555879	-0.395167	0.578041	0.491042
		-0.51429	-0.686736	-0.125055	0.0330317	0.0234684			0.782129	0.82243	0.701009	1.34206	1.58133			-0.303151	-0.454983	-0.276751	-0.181204	0.0499238
		-0.422824	-0.353209	0.0917389	0.133984	-0.461064			0.518013	0.428262	0.470469	0.837637	0.916811			0.0297239	-0.244	0.428655	-0.0954597	0.501894
		-0.560749	-0.378979	-0.204681	-0.29217	-0.43649			0.039352	0.394197	0.596952	0.642687	0.673658			-0.251899	-0.199589	-0.269392	-0.113353	0.222307
		-1.03648	-1.02261	-0.227136	-1.10911	-1.10347			0.594365	0.944478	0.705805	1.21486	1.04023			-0.277508	-0.0800322	-0.248153	-0.868814	-0.113472
		-0.257066	-0.493103	0.146982	-0.133559	0.0595038			0.552277	0.763264	-0.0485351	0.724114	0.429516			-0.279955	-0.072477	-0.211343	-0.41968	-0.123619
		-0.275104	-0.692851	-0.084726	-0.428414	0.366968			0.324015	0.671372	0.262992	0.40328	0.935874			0.0130386	-0.0989063	0.259551	-0.174642	0.312232
		-0.100179	-0.624812	-0.407175	-0.796142	-0.0160977			0.233559	0.985703	0.314134	0.999478	1.45441			0.611155	0.718683	0.746062	0.132111	0.121419
		0.441293	-0.239189	0.301356	0.275049	0.553182			-0.200665	0.568271	-0.240037	0.148289	0.406557			0.412741	-0.0893693	0.661345	0.30242	0.581661
		-0.497441	-0.861322	0.192895	-0.297275	-0.424507			0.0183307	0.414158	-0.0622242	0.403126	0.508432			0.317974	-0.204667	0.632687	0.0937253	0.866307
		-0.551231	-1.00771	0.0631548	-0.0417152	-0.290617			-0.0485893	0.489182	0.624774	0.336816	1.16762			0.214041	0.036635	0.805034	-0.20513	0.703609
		0.270533	-0.407239	0.331045	-0.315494	-0.283652			-0.494186	0.294587	0.486063	0.408698	1.37501			-0.727271	-0.169094	-0.331128	-0.0924202	-0.22753
		-0.350695	-0.495358	0.65035	-0.250351	-0.052759			-0.104391	0.204811	0.707172	0.491763	1.2353			-0.18893	-0.709091	0.267006	-0.348513	-0.435248
		-0.434809	-0.444392	-0.285051	-0.106045	-0.838135			0.371663	0.501533	0.959811	1.03667	1.25893			0.111974	-0.280927	0.263811	-0.115829	0.261285
		-0.312628	-0.749582	-0.34464	-0.48053	-0.27971			0.945012	1.11257	1.21536	1.46981	1.81753			-0.236899	-0.731794	-0.190943	-0.398603	-0.354069
		-0.324985	-0.814577	0.293548	-0.262484	0.139302			0.212805	0.607807	0.667317	0.779627	1.25459			-0.515884	-0.441724	-0.350577	-0.503666	-0.471089
		-0.288246	-0.462082	0.105618	-0.179293	0.138302			-0.462846	-0.0570833	0.112987	0.21185	0.589005			-0.707239	-0.511161	-0.0726776	-0.365725	0.0358722
		-0.306574	-0.730798	-0.77365	0.0388231	-0.56262			0.0127615	0.250674	0.194891	0.509184	0.850259			0.0520841	0.180287	0.367418	-0.476634	-0.142554
		0.188543	-0.466732	0.178677	-0.270145	0.339751			0.203742	0.376262	0.521511	0.590404	0.814718			-0.778842	-0.0369421	0.109172	-0.0292305	-0.00998901
		0.282983	-1.21337	-0.397507	-0.603225	0.196991			0.185799	0.359637	0.54861	0.256398	0.728523			0.0547097	-0.0527221	0.664714	-0.0577838	0.151075
		-0.505223	-0.530575	-0.353092	-0.4575	-0.861565			-0.02031	-0.0688421	0.172945	0.449835	0.500248			-0.505595	-0.2325	-0.0238369	0.0283175	0.556295
		-0.118067	-0.967286	-0.419445	-0.672302	-0.443552			0.338269	0.123751	0.142412	0.346445	0.610035			-0.497917	-0.344536	-0.299567	0.0656408	0.544151
		-0.0109175	-0.551526	0.40608	-0.536582	0.673152			-0.289829	0.106378	-0.028252	0.189533	0.581417			-0.335044	-0.620282	-0.526936	-0.413385	-0.129761
		0.339519	-0.300725	-0.425835	0.0742402	0.00645604			-0.532972	-0.427971	-0.746714	-0.53926	0.14621			0.317833	-0.160384	0.192047	0.24093	-0.0352224
		-0.304896	-0.817218	0.388132	0.128396	0.0596777			0.0283105	0.0425418	-0.0397868	0.401201	0.999277			0.223092	-0.37732	0.105172	-0.809221	0.0442228
		-0.762675	-0.714782	-1.10646	-0.489292	-0.886771			0.233499	0.475364	0.606005	0.524892	1.66938			0.059209	-0.445088	-1.09903	-0.916347	-0.215209
		-0.237696	-0.450024	-0.422767	-0.465786	-0.378114			0.668326	0.942715	1.20562	1.28726	1.58574			-0.46034	-0.28771	-0.880904	0.0388072	-0.220088
		-0.254709	-0.328092	-0.18759	-0.587443	-0.0141629			0.310851	0.513444	1.05588	1.37272	1.37812			-0.327594	-0.201246	-0.507776	-0.479987	-0.764843
		-0.483028	-0.779025	-0.318324	-0.456295	0.119809			-0.343326	-0.158994	0.449143	0.0878816	0.500203			-0.594556	-0.359852	-0.529868	-0.270017	-0.0491576
		0.151559	-0.351754	0.532709	-0.0575627	0.378044			-0.116264	0.158209	-0.153124	0.204897	0.653908			-0.306483	-0.339412	-0.168465	-0.382618	0.0139274
		0.0459565	0.535041	0.00132102	-0.152879	0.697235			0.0620701	0.551495	0.759246	0.375421	1.32565			-0.11187	-0.0736381	-0.604693	0.187925	-0.457639
		-0.0697517	-0.767997	0.0988029	-0.821196	-0.0217624			-0.516435	-0.0395228	0.223211	0.074125	1.07888			-0.300988	-0.152531	-0.112945	-0.130861	0.226406
		0.343386	-0.424648	0.287252	-0.0126007	0.191406			-0.11902	0.1324	0.409586	0.286828	1.09869			0.356142	0.293104	0.284876	0.2837	0.262834
		0.253246	-0.372371	0.107124	-0.374108	0.546845			-1.0101	-0.903654	-0.53855	-0.557217	0.616849			0.146795	-0.0683719	0.147763	0.0100079	0.321231
		0.104404	0.0578718	0.294889	-0.189726	0.561611			-0.688526	-1.00201	-0.22346	-0.44293	0.114747			0.248363	0.475669	-0.01106	-0.127845	0.427193
		-0.241709	-0.861308	-0.000856026	-0.0944505	-0.466582			-0.544339	-0.469533	-0.236445	-0.0838061	0.334458			0.0457617	-0.0737551	-0.168435	0.170746	0.52713
		0.59655	0.411062	0.520949	0.20345	0.10096			-0.66177	-0.36017	-0.0737277	0.0835175	0.536836			-0.0920773	0.0779958	0.253794	0.325169	0.4866
		0.0674634	-0.48183	0.551174	-0.405422	0.0616756			-0.336363	-0.25995	-0.347088	-0.0746742	0.205362			0.194951	0.764396	0.401578	0.0068184	1.13
		0.351983	0.403161	0.246215	-0.545577	0.17634			0.134233	-0.05597	0.218731	0.354669	0.455588			0.596569	-0.0162563	0.413676	0.215684	0.696179
		0.434396	-0.591073	0.0107824	-0.217567	0.303949			-0.427462	-0.428395	-0.466871	-0.180054	-0.106815			0.47449	0.69813	0.531427	0.453234	0.690707
		0.286652	-0.293283	0.333137	-0.380047	0.677729			-0.622986	-0.635241	-0.820771	-0.532035	-0.434467			-0.0982126	0.58188	0.732383	0.413482	0.515273
		-0.16372	-0.212584	0.630629	0.461483	-0.101364			-0.265921	-0.406048	-0.235976	-0.243278	0.193028			-0.449947	-0.374007	-0.171731	-0.463358	0.00985054
		-0.314472	-0.379338	-0.47886	-0.969624	-0.342802			-0.178371	-0.274578	-0.0626441	-0.0544541	0.13429			-0.504652	0.307489	0.124098	-0.453656	0.209577
		-0.80426	-0.982275	0.0279575	-0.309935	-1.23612			-0.518617	-0.626465	-0.416979	-0.21495	-0.296849			0.214432	0.0411625	0.307962	-0.81753	0.287327
		-0.454281	-1.47235	-0.954742	-1.27355	-0.441783			-0.526771	-0.955731	-0.963004	-0.637781	-0.484485			-0.621898	-0.397618	-0.160185	-0.779825	0.0737512
		-0.508374	-0.204515	-0.0902848	-0.360905	0.141906			-0.856977	-0.846998	-0.606052	-0.740654	-0.409658			0.0415545	-0.00635453	0.0556793	-0.385544	0.334581
		-0.262888	0.178798	0.372538	0.165178	0.390839			-0.802739	-0.677077	-0.842227	-0.707612	-0.452138			-0.233307	0.241908	1.03428	-0.374318	0.359233
		-0.178666	-0.262819	0.183733	0.67936	0.461052			-0.460596	-0.875222	-0.670216	-0.258723	-0.404755			0.268124	0.659692	1.39461	0.555042	0.429053
		-0.0232471	-0.104951	0.629601	0.0177133	-0.00833252			-0.751466	-0.597265	-0.695736	-0.188596	-0.55405			0.932367	0.415435	1.30978	0.654705	0.7299
		-0.279746	0.335495	0.231476	0.648624	0.159632			-1.09021	-1.37229	-1.15474	-1.18644	-1.07922			0.216735	-0.137035	0.69016	0.374884	0.805656
		0.270058	0.281932	-0.175981	0.25223	0.47224			-1.2528	-1.41184	-1.40721	-1.06194	-1.21494			0.794187	0.118473	0.613926	0.525606	0.702731
		-0.588094	-0.15048	-0.419472	0.106282	0.0224608			-0.856877	-0.812957	-0.771737	-0.81343	-0.0746289			0.263712	0.0781935	0.911397	0.370864	1.15239
		0.127105	-0.117781	0.0709667	0.0249724	0.394722			-0.134578	-0.233608	-0.010025	0.194979	0.293169			-0.0699704	-0.631861	0.0798269	0.336474	0.535814
		0.557962	0.201664	0.105432	0.560465	0.893649			-0.765384	-0.550333	-0.645949	-0.497445	0.407488			0.154098	-0.251683	0.785205	0.28081	0.808562
		0.0509974	0.315244	-0.273878	-0.389321	0.370491			-0.314402	-0.198773	-0.5883	-0.214886	0.142435			0.83767	0.133959	0.722594	0.44836	0.548467
		-0.391334	0.54735	-0.157028	-0.393645	0.486477			-0.147499	-0.382211	-0.128906	-0.167182	0.138163			0.389582	0.584249	1.053	1.15688	0.728197
		-0.115319	0.513956	-0.186836	0.0138446	0.203825			-0.0865398	-0.264589	-0.273217	-0.0567367	-0.135874			1.17608	0.26587	0.6142	1.04284	0.812038
		-0.164612	-0.0100969	-0.0785237	0.24414	1.04743			-0.525664	-0.760623	-0.569069	-0.348236	-0.39607			-0.0622488	0.038283	0.349905	0.126369	0.567797
		0.527805	-0.359063	-0.139877	-0.0267455	-0.0172316			-0.0866304	-0.312788	-0.40448	0.01593	0.135037			-0.249411	-0.623204	-0.0902149	0.245404	-0.319789
		0.604934	0.131252	0.359368	-0.361554	-0.0192151			-0.545937	-0.501403	-0.448596	-0.458522	-0.434398			0.24741	-0.316019	0.0983905	0.0457482	0.288362
		-0.554147	0.144195	-0.40794	-0.826698	-0.0177512			-0.410569	-0.786857	-0.724168	-0.393504	-0.55901			-0.329659	-0.537658	0.0469311	-0.660433	-0.421982
		-0.449515	-0.384049	-0.0293394	-0.637761	0.20215			-0.709532	-1.10067	-1.19944	-0.590789	-0.619853			-0.564364	-0.199746	-0.489001	-0.697949	-0.188323
		0.447676	0.442816	0.927752	-0.398999	0.510463			-0.672644	-0.794957	-1.05426	-0.981545	-0.783371			-0.237428	-0.632365	0.0872936	-0.645752	0.344272
		0.0443489	0.188202	0.155283	-0.199132	0.395917			-0.564908	-0.73001	-0.722519	-0.555981	-1.1543			-1.07747	-0.474529	-0.143922	-0.475917	-0.0441285
		-0.44983	0.192608	0.0765146	-0.67028	-0.643092			-0.349882	-0.904903	-0.747259	-0.639946	-0.404113			-0.747849	0.00241115	-0.225362	-0.367897	0.39224
		-0.669457	-0.748067	-0.460889	-0.449513	-0.401884			-0.257796	-0.504532	-0.618614	-0.358086	0.0343252			0.253569	0.161309	-0.231421	0.346338	0.444409
		-0.117639	-0.252704	-0.164628	-0.648695	-0.230524			-0.210243	-0.210339	-0.468822	-0.216637	-0.0541555			0.40846	-0.0996421	0.0779831	-0.332633	0.398587
		-0.597921	-0.0563194	0.0137988	-0.471811	-0.165198			-0.64836	-0.45717	-0.669735	-0.860252	-0.330182			0.292803	-0.0493268	0.0431456	0.196082	0.406053
		-0.799845	-0.215996	-0.460439	-0.390283	-0.397015			-0.916711	-0.880008	-0.884497	-1.19923	-0.983714			0.230172	0.134253	0.805401	0.819388	1.04914
		-0.103196	-0.0745934	-0.730208	-0.443075	-0.386345			-0.619411	-0.964113	-0.716009	-0.715395	-0.653593			0.138255	-0.15516	0.310189	0.380192	1.03341
		0.123496	-0.280561	-0.00488419	-0.141189	-0.268741			-1.4986	-1.39626	-1.07095	-0.883635	-1.3938			0.660228	1.12576	0.991751	0.101647	1.01393
		0.0281409	-0.279925	-0.302177	-0.0233005	-0.12411			-0.990227	-0.832854	-1.0401	-1.07684	-0.870838			0.379232	0.404247	-0.0416301	0.76782	0.354272
		-0.0201337	0.320471	0.022825	0.0249113	-0.495961			-0.746731	-0.447813	-0.32654	-0.737	-0.481526			0.0757555	0.344456	0.630958	-0.0861772	0.321354
		-0.579241	-0.756222	-0.354629	-0.620114	-0.0775803			-0.436782	-0.557835	-0.228553	-0.553763	-0.4021			0.24239	0.564745	0.608037	0.0520058	0.580286
		-0.398334	-0.394511	-0.799474	-0.495364	-0.319556			-0.534353	-0.835896	-0.555945	-0.712413	-0.401476			0.981097	1.16729	0.747961	1.23968	0.948412
		0.332107	-0.650293	-0.477458	-0.201113	0.22851			-0.813719	-1.06398	-1.0907	-0.816612	-0.828675			1.24689	1.21342	1.20045	1.07831	1.33556
		-0.136539	0.000603434	-0.740133	-0.0690842	-0.168168			-0.862874	-1.00593	-1.25534	-0.996364	-0.902151			0.771773	0.743326	0.928165	1.13609	0.994387
		0.194742	-0.848048	-0.611268	-0.707125	-0.407288			-1.30442	-1.39709	-1.31629	-1.10882	-1.15844			0.60137	0.561555	0.43292	0.608963	1.31415
		-0.810053	-0.464167	-0.355638	-0.0117167	-0.434336			-0.929791	-1.18532	-1.08232	-1.33136	-1.25644			1.13822	0.808669	0.815259	1.0805	1.25524
		-0.113559	-0.466523	-0.421422	-0.509062	0.146939			-0.776436	-0.853274	-1.10744	-0.681763	-0.717917			0.629176	0.640335	0.986371	0.978324	0.900937
		-0.521828	-0.654408	-0.572377	-0.500075	-0.201231			-0.90469	-0.882798	-0.846796	-0.97567	-0.918151			1.20572	1.55293	1.11709	1.12334	1.20119
		-0.196606	-0.374954	-0.992961	-0.446344	0.0915971			-0.730204	-1.00256	-0.83692	-0.810794	-0.750073			1.64725	1.48598	1.45631	0.798437	2.32331
		0.250446	0.131476	-0.19143	-0.32264	-0.210993			-1.46318	-1.63282	-1.76642	-1.63355	-1.33243			1.28023	1.44404	0.521678	0.370728	1.28151
		0.0247229	-0.0767283	-0.320686	-0.705326	0.0723801			-1.53828	-1.46612	-1.60018	-1.43407	-1.21329			1.1573	0.623616	0.158509	0.174674	0.882007
		-0.470274	-0.517835	-0.66301	-0.398192	-0.333345			-1.01199	-0.901818	-0.893238	-0.77087	-1.06817			0.717535	1.09107	0.0645057	0.394238	1.15717
		-0.305808	0.0476831	-0.616799	-0.913636	0.539448			-0.848273	-0.672555	-0.909179	-0.320148	-0.96166			1.31587	1.62867	0.0807589	0.110996	1.12627
		0.376821	0.493455	-0.189949	0.576655	0.78563			-0.551835	-0.571665	-0.93815	-0.597015	-0.689092			0.209737	0.85038	0.10081	-0.343066	1.07343
		-0.205385	0.375618	-0.59309	0.079769	0.379698			-0.643595	-1.04041	-1.03929	-0.812139	-0.806494			0.879955	0.531285	0.0589151	-0.0375589	1.10649
		0.160901	0.251976	-0.157103	0.0191535	0.326602			-1.35513	-1.54667	-1.54379	-1.39715	-1.10428			0.522583	0.624034	0.363966	-0.775164	0.453338
		-0.100337	-0.0337824	-0.267523	-0.804407	-0.0800055			-1.39484	-0.864298	-1.54498	-1.42479	-1.28817			0.0881933	0.74279	0.271631	-0.557766	0.779227
		-0.14082	0.340644	-0.166115	0.0975634	-0.114271			-0.980994	-1.08207	-1.33119	-1.27055	-1.38548			1.16483	1.12782	0.424639	-0.490919	0.791602
		0.167392	0.333041	0.118403	-0.229186	-0.122349			-1.60509	-1.94893	-1.95636	-1.80786	-1.81824			0.14617	0.0680173	-0.301947	-1.11324	0.193963
		-0.704369	-0.132806	-0.56203	-0.177137	0.105777			-1.23727	-1.32449	-1.37828	-1.70565	-1.44595			0.938168	0.617198	-0.219774	-0.840449	0.487418
		-0.470781	-0.193727	-0.378485	0.595259	0.228055			-0.806003	-0.933276	-0.998493	-1.28317	-0.959493			0.448227	-0.0306638	-0.725966	-0.512758	0.675453
		-0.351697	0.18708	-0.458375	0.545	0.887806			-0.677291	-0.976462	-1.1338	-1.15709	-0.959337			0.212179	-0.192573	-0.773873	-1.50763	0.0940936
		-1.04564	-0.224009	-0.991618	-0.976491	-0.309466			-0.978295	-1.29529	-1.23734	-1.50353	-1.28347			-0.122382	-0.259151	-0.537541	-0.827539	-0.140869
		-0.417776	-0.426535	-0.530993	-0.349502	-0.114024			-0.5274	-0.635292	-0.574037	-0.682095	-0.527454			-0.0743269	0.071252	-0.764499	-0.890391	0.358404
		-0.758334	0.0177166	-0.267013	-0.151923	-0.174833			-0.63492	-0.510764	-0.777863	-0.643665	-0.328283			-0.0855665	-0.315583	-0.413777	-0.557685	-0.240493
		-0.0931496	0.395283	-0.140512	0.152065	0.153044			-1.47039	-1.35995	-1.03543	-1.2907	-1.06791			0.00594374	0.337062	-0.131768	-0.890796	0.368777
		-0.139109	0.364791	-0.0912462	-0.189152	0.0105559			-1.45691	-1.11452	-0.765177	-1.10684	-1.02485			-0.283217	-0.0847897	-0.451617	-1.00305	0.182348
		-0.193585	-0.0996123	-0.656985	0.0176691	0.68197			-0.83657	-0.689458	-0.606411	-0.978574	-0.796875			-0.094325	0.19463	-0.35061	-1.04539	0.0475922
		-0.433488	-0.1106	-0.281683	-0.55681	0.274379			-1.61818	-1.55951	-1.32123	-1.62446	-1.44949			-0.125537	0.0114516	-0.728882	-1.40817	-0.496077
		-0.417781	0.247332	-1.04777	-0.469117	-0.390263			-1.89334	-1.323	-1.67557	-1.78634	-1.29909			-0.416897	0.286909	-1.24542	-1.07953	-0.249053
		-0.0902385	-0.0244624	-0.374873	-0.0850883	0.244352			-1.14575	-1.03679	-0.957281	-1.07097	-1.25224			0.234797	0.630461	-0.575916	-1.00173	-0.05135
		-0.325555	-0.0210776	-0.559144	0.334966	0.355225			-1.23519	-0.861385	-1.1235	-1.05264	-1.13421			0.767411	0.668665	0.0752755	-0.297332	-0.000422886
		-0.273806	0.110684	-0.604528	-0.46897	0.293193			-1.34261	-1.11824	-1.14078	-1.02234	-1.16875			0.713762	-0.151966	-0.350319	-0.658957	0.341284
		0.0472614	-0.280111	-0.447249	-0.0653743	-0.0296852			-0.471592	-0.526398	-0.517526	-0.580818	-0.775501			0.56673	0.487333	0.235334	-0.442087	-0.168071
		-1.27039	-0.194736	-0.918397	-0.441686	-0.880507			-0.276813	-0.358885	-0.425875	-0.431808	-0.760199			0.438362	0.66137	0.432779	-0.69556	0.204032
		-0.546423	0.494453	-0.937513	-0.576991	-0.424879			-1.08777	-1.00757	-1.25257	-1.29695	-1.45418			0.732794	0.0431958	-0.757116	-0.828637	0.0723795
		-0.46745	0.644282	-0.579235	-0.0564479	-0.256317			-0.865829	-0.846956	-0.988938	-1.10045	-1.01036			0.732294	0.300822	-0.630752	-0.605402	-0.00770161
		-0.303333	-0.0285032	-0.562122	-0.567135	-0.305829			-0.821901	-0.94838	-0.462422	-0.851636	-0.794265			0.310033	0.16701	0.160658	-0.0474919	-0.455339
		-0.121313	0.033212	-0.58033	-0.743838	-0.481832			-0.438002	-0.79192	-0.594438	-0.844831	-0.868702			0.258148	0.223926	-0.615274	-0.808997	-0.944022
		-0.54652	0.351202	-0.807862	-0.865115	-0.643638			-0.191764	-0.0275161	-0.246444	-0.313442	-0.153228			-0.0669618	-0.171153	-0.0876822	-0.740263	-0.620851
		-0.521479	-0.377128	-0.188117	-0.501929	-0.798427			-0.141936	0.266162	0.13845	-0.206464	0.0614217			0.0694868	0.611925	-0.502021	-1.07635	-1.09416
		-0.255364	0.0396405	-0.0506634	-0.486236	0.0825202			0.311099	0.583014	0.274448	-0.0581145	-0.107635			0.348752	0.37444	-1.01027	-0.601189	-0.231571
		-0.891237	-0.753456	-0.967337	-0.856545	-1.24531			-0.206198	-0.341183	-0.104083	-0.550909	-0.179732			0.344032	-0.0746724	-0.692339	-1.16807	-0.844402
		-0.722793	-0.798616	-1.04884	-0.698158	-0.927081			-0.701486	-0.458872	-0.153277	-0.791016	-1.02901			0.426413	0.325839	-0.807982	-0.965114	-0.771269
		-0.920429	-0.566641	-0.67364	-0.475134	0.0595717			-0.642344	-0.307567	-0.0874664	-0.236456	-0.214152			0.315439	-0.604674	-0.92866	-0.677748	-0.665794
		-0.393953	0.259301	-0.649425	-0.454451	0.409903			-0.226256	0.110741	0.0169119	-0.104363	-0.0329594			0.326797	0.223013	-0.525343	-1.14629	-0.540303
		-0.301698	-0.694121	-0.612911	-0.546941	0.348519			-0.346642	-0.266722	-0.014086	-0.168678	-0.38481			0.110381	0.0228932	-0.682045	-1.02964	-0.534026
		-0.512982	0.0283872	-0.906965	-0.640444	-0.343209			-0.967071	-0.953556	-1.04544	-0.951944	-0.952107			0.765327	0.256024	-0.868295	-0.737673	-0.138554
		-0.758182	-0.355341	-0.255404	-0.723236	-0.0493793			-1.40029	-1.17013	-1.24699	-1.08188	-1.03243			0.869022	-0.0204111	-0.577562	-1.0013	-0.160473
		-0.382276	-0.0698137	-0.297051	-0.670645	-0.149996			-1.41712	-0.951377	-0.731597	-1.22735	-1.20619			0.0154483	-0.651203	-1.31023	-1.16193	-0.93961
		-0.0877088	-0.240734	0.045732	-0.439226	0.241227			-1.62683	-1.00471	-1.6888	-1.58432	-1.61705			-0.248366	-0.324322	-1.05355	-0.753178	-0.31066
		-0.219676	-0.33118	0.152406	-0.249452	0.557125			-0.912401	-0.716641	-0.951172	-0.922007	-0.947374			-0.360099	-0.570437	-1.27546	-1.1204	-0.591242
		-0.66688	-0.418135	-0.660838	-0.547241	0.480669			-1.19957	-0.765306	-0.929178	-1.26082	-1.34544			-0.068309	-0.0948915	-1.02518	-0.669304	-1.24855
		-0.446722	-0.283353	-0.557035	-0.563624	0.20234			-1.33896	-1.29052	-1.5323	-1.65681	-1.56519			-0.414583	-0.328018	-0.990326	-1.32339	-0.940652
		-0.0280717	-0.272092	0.333268	-0.425681	0.0259233			-1.0466	-0.805569	-0.908096	-1.43118	-1.27612			-0.518226	-0.234848	-1.36087	-1.22188	-0.963389
t=0min		-0.509038	-0.269887	0.0207936	-0.68687	0.231068			-1.05916	-1.10369	-1.09618	-1.30095	-1.31275			-0.673915	-0.873035	-1.5352	-1.25498	-1.95491
t=40min		0.590116	0.265001	0.475869	-0.736343	-0.944925			-5.36062	-5.57136	-4.98465	-5.63728	-4.77102			3.52894	3.32431	0.496376	-0.110342	1.49358
		-0.62192	-0.688629	-0.658753	-1.82006	-2.27355			-4.88068	-5.13389	-4.63379	-4.78727	-4.22832			3.19619	3.28003	1.24149	0.533134	0.902
		-0.191326	-0.698834	-0.47949	-2.01487	-1.97778			-5.26757	-5.04896	-4.77213	-4.91536	-4.62747			3.85907	3.58861	1.58409	0.540501	1.20088
		-0.142065	-0.199114	-0.883694	-1.48479	-2.81902			-6.48343	-6.57817	-6.21659	-5.92644	-5.76834			3.70202	3.28613	0.999621	0.312304	0.950949
		0.0630558	0.0573282	0.193091	-1.11544	-1.54505			-6.13865	-6.01085	-6.03346	-5.7358	-5.19666			3.65479	2.50571	1.04354	0.0953539	0.631607
		0.562256	0.13021	-0.0078472	-0.942721	-1.8279			-5.6164	-5.88623	-5.70596	-5.49088	-5.44018			3.84074	2.55336	0.844852	0.370306	1.30144
		-0.258891	-0.618929	-1.12778	-1.92949	-2.43706			-5.29695	-5.06729	-5.03575	-5.24932	-5.00603			3.62436	2.82683	0.677103	0.84166	0.856697
		-0.411178	-0.729032	-0.524898	-1.97441	-1.91099			-5.32322	-5.42074	-5.38418	-5.48182	-5.17278			2.14321	2.4054	0.460778	0.000666542	0.448797
		0.362185	-0.436422	-0.405573	-1.10278	-1.96731			-5.43964	-5.40558	-5.32804	-5.13474	-4.89273			1.97658	2.62809	0.823026	-0.327517	0.368702
		0.889428	0.221741	0.856006	-1.14302	-1.00828			-5.18267	-5.40493	-5.19239	-5.3153	-4.91703			2.07623	2.68712	1.14526	0.40089	0.656615
		0.673512	0.0957172	0.178723	-0.55473	-1.03713			-5.01038	-5.27719	-5.34167	-4.96491	-4.87712			1.94182	2.15931	0.76239	0.0968828	-0.0382473
		-0.424547	-0.734091	-0.852228	-1.64982	-2.20543			-5.2607	-5.89154	-5.37322	-5.26943	-5.19096			1.75335	2.56239	1.50546	0.642657	0.247259
		-0.0501197	-0.80204	-0.725813	-1.42993	-2.17602			-6.79521	-6.66461	-6.42513	-6.39153	-6.09408			1.91886	2.51199	1.13522	0.471536	0.723304
		0.848817	-0.782698	0.0930642	-1.05394	-0.954207			-6.71983	-6.68046	-6.24784	-6.50261	-5.96975			1.66825	2.50336	1.3644	0.444086	0.615459
		0.274588	-0.67773	-0.139874	-1.05383	-1.46545			-6.16154	-6.43859	-6.13253	-5.93978	-5.90883			1.88687	3.08543	1.62368	0.446547	1.54614
		-0.0276895	-0.750157	-0.613943	-1.98654	-2.15839			-5.91848	-5.98988	-5.42835	-5.58466	-5.34624			2.17398	3.01169	2.1848	0.248926	1.01982
		0.752623	-0.0594455	0.385917	-0.195717	-1.33423			-5.67941	-6.22014	-5.86002	-5.87343	-5.50228			2.71086	2.89345	1.85093	0.77665	1.60272
		0.0719684	-0.0207388	0.130422	-1.45686	-2.14364			-5.37344	-5.96738	-5.48255	-5.75376	-5.32541			3.18321	3.27003	2.53573	1.24408	1.95399
		0.372723	-0.70845	0.764231	-1.4159	-1.43913			-5.32384	-5.51486	-5.52627	-5.19212	-5.12122			4.10264	3.29801	2.88138	1.35542	1.8348
		0.600487	0.15964	0.347673	-1.42346	-1.54958			-5.74853	-6.12081	-5.5199	-5.2508	-5.21464			3.77072	3.66404	2.6011	1.17127	1.70622
		0.336393	-0.62775	-0.0547243	-0.936438	-1.82939			-5.96773	-6.53371	-5.96543	-6.1792	-6.0298			4.00657	3.55828	2.328	0.772104	1.17678
		-0.671402	-1.11753	-0.976615	-1.42517	-2.67132			-5.48066	-5.90761	-5.40168	-5.55219	-5.54192			3.69265	3.19278	2.45535	1.42474	1.37765
		0.61879	-0.545136	0.0657685	-1.53825	-1.85589			-5.27966	-5.57707	-5.35377	-5.5352	-5.49349			4.39407	4.01244	3.15104	2.41368	2.1926
		0.345637	-0.2157	-0.191156	-1.49931	-1.68684			-5.52493	-5.85171	-5.54084	-5.44662	-5.50238			4.67755	4.42144	3.09136	1.74082	2.41563
		0.419419	0.163346	0.412724	-0.719972	-1.63618			-5.40608	-5.75952	-5.43869	-5.39184	-5.57497			4.61775	3.99847	4.02033	2.55305	2.36241
		0.489037	0.213411	-0.037429	-0.949517	-1.55036			-5.94848	-6.07924	-5.87006	-5.64254	-5.44662			4.08668	3.64519	3.65876	2.00165	2.54267
		0.217845	-0.351888	-0.14585	-1.36954	-1.46858			-6.86693	-6.99643	-6.48379	-6.57513	-6.50748			4.77759	4.63608	3.19706	2.65965	2.50998
		0.281295	-0.305261	-0.0908097	-0.592469	-2.12142			-6.6314	-6.9649	-6.29348	-6.26316	-5.98737			3.97557	3.39982	2.4327	1.98336	2.06284
		-0.605731	-0.551753	-0.303354	-1.79881	-1.81738			-6.59843	-7.00633	-6.54406	-6.55151	-6.48805			4.55514	3.59106	2.29383	2.36037	1.83697
		-0.449738	-0.823958	-0.164223	-1.38622	-1.95916			-6.23695	-6.49092	-6.03511	-6.36836	-5.97179			4.71567	3.82212	1.94166	2.45439	2.18183
		-0.408994	-1.20134	-0.919375	-1.73627	-2.24183			-5.52579	-5.92359	-5.59963	-5.57153	-5.26326			4.07812	3.22515	1.87453	2.52864	1.73994
		-0.51455	-0.113092	-0.257693	-1.97263	-2.41256			-5.74192	-5.98123	-5.75642	-5.6121	-5.50085			4.09491	4.32698	2.00847	1.12238	2.51769
		-0.0463113	-1.1737	-0.150896	-1.42712	-1.59713			-5.3812	-5.69224	-5.46796	-5.33303	-5.18237			3.87479	3.83767	1.66275	1.31195	2.59012
		0.465119	0.341593	0.288424	-0.350566	-1.00022			-5.71966	-5.95475	-5.66823	-5.81364	-5.50521			3.89605	4.10457	2.489	1.33328	1.34654
		0.299842	-0.330459	0.575477	-0.439318	-1.67536			-6.43233	-6.58032	-6.06107	-6.26387	-5.94181			4.22494	4.08832	1.71499	2.19254	2.60817
		0.282063	0.436695	0.882572	-0.651365	-1.84805			-5.91337	-6.63562	-5.91119	-6.09226	-5.95829			4.86779	4.132	2.48442	2.64618	2.31949
		0.736096	-0.35866	1.15951	-0.0324677	-1.21916			-6.38563	-6.88326	-6.31117	-6.38571	-6.02694			5.0269	5.36872	2.2645	3.10641	2.32282
		-0.0470046	-0.523035	0.801658	-0.682453	-1.33438			-6.43951	-6.67397	-5.78919	-6.36703	-6.10296			4.22942	4.80943	2.25967	2.6294	2.18143
		-0.636615	-1.53664	-1.15453	-1.92374	-2.03811			-5.92971	-6.51248	-5.67963	-6.06172	-6.04023			4.732	4.78883	1.80854	2.15633	2.31036
		-0.276172	-0.920432	-0.312395	-1.33311	-2.15308			-5.43628	-5.761	-5.43173	-5.18144	-5.35916			4.24505	5.37296	2.16994	2.05078	2.04262
		0.337062	-0.580594	-0.289006	-0.712598	-1.31241			-5.67125	-5.77762	-5.53052	-5.60078	-5.34689			3.43013	3.90852	1.10281	0.640311	1.15117
		0.496763	0.247671	1.23942	-0.695042	-1.36323			-5.21102	-5.69298	-4.92566	-5.36979	-5.28973			3.20091	3.85943	1.0287	1.05118	1.56284
		0.323391	0.0433451	0.637901	-0.843413	-1.53067			-5.20474	-5.7057	-4.92823	-5.38666	-5.39015			2.69024	4.07808	0.308044	0.906239	1.03368
		0.0941774	0.0709412	0.469212	-0.722517	-1.02503			-4.98007	-5.36583	-4.96827	-5.35559	-4.92589			2.34762	3.49842	0.765	1.20847	1.28368
		0.03826	-0.147671	0.930708	-0.609338	-1.09048			-5.88131	-6.08438	-5.37075	-5.72468	-5.3179			2.15958	3.47961	1.22155	1.01781	0.855742
		0.544716	-0.188965	0.807648	-0.575063	-1.26363			-5.40695	-5.65262	-4.53693	-5.51256	-5.08698			2.90552	3.66775	1.44843	1.42417	1.07333
		0.440489	-0.0882975	0.56551	-1.08665	-0.654555			-5.577	-5.56641	-4.56051	-5.39608	-4.86416			3.82778	4.5425	2.83159	2.55926	1.89722
		0.501345	-0.297867	0.82162	-0.590416	-1.58371			-4.34303	-4.07526	-3.30286	-4.26953	-3.70949			4.57527	4.69231	2.73809	3.28988	1.8491
		-0.80425	-1.45903	-0.743324	-1.42931	-2.52243			-4.67716	-4.42215	-3.30893	-4.30764	-3.68586			3.82572	3.90439	2.42841	2.28001	1.76521
		-0.960545	-1.24651	-0.647697	-1.76615	-2.30884			-4.6568	-4.73376	-3.59762	-4.45199	-3.70769			4.18658	3.9661	2.75108	3.05486	1.582
		-0.567664	-0.444302	-0.545529	-1.9121	-2.57041			-4.91143	-4.73472	-3.60419	-4.87674	-3.78105			3.83562	4.24116	2.20507	2.60534	1.63095
		-0.666971	-0.943392	-0.776639	-2.25296	-2.04873			-4.81665	-4.6117	-3.46426	-4.54946	-3.99587			3.63371	3.68152	1.93836	2.53646	1.56111
		-0.605273	-0.597192	-0.316678	-1.71046	-2.46348			-5.92695	-5.92755	-4.43156	-5.69527	-4.60102			4.13556	3.91802	2.40638	2.92997	1.45337
		-0.518847	-0.941273	-0.410597	-1.43734	-2.46876			-5.81862	-5.44712	-4.26027	-5.30913	-4.54208			3.55578	4.14354	2.2358	3.29843	2.09255
		-1.04168	-1.35196	-0.699409	-1.45968	-2.75679			-5.36727	-5.26285	-4.46035	-5.45839	-4.47194			3.41827	4.24533	2.71688	3.02651	2.49963
		0.00932882	-0.453801	-0.0583333	-0.918185	-1.64243			-5.4379	-5.15509	-4.45304	-4.86615	-4.18778			3.55838	3.71666	2.31926	2.25167	1.80218
		-0.1871	-0.430792	0.299549	-1.13869	-2.01271			-6.38013	-6.07499	-5.06018	-5.78684	-4.95309			4.07623	3.9935	2.25126	3.11672	1.81874
		-0.351521	-0.389063	-1.03582	-1.94956	-2.25686			-6.22268	-6.29463	-5.19277	-5.84001	-5.30717			3.81316	3.53712	1.77799	2.65232	1.87982
		-0.849037	-0.601788	-0.944629	-1.90599	-3.06277			-6.00361	-5.85192	-5.10705	-5.67429	-5.16882			3.54278	2.70142	2.1371	2.15734	1.49409
		-1.04144	-0.415433	-0.79096	-2.17232	-2.23072			-5.34377	-5.67449	-4.73543	-5.2592	-4.51038			3.73704	3.78446	2.51993	2.07161	1.76134
		-0.160273	-0.783589	-0.345534	-1.51079	-1.98505			-5.78761	-5.81522	-5.03133	-5.46141	-4.95858			3.96694	4.24464	2.9022	2.46691	1.57921
		-0.672459	-1.06225	-0.637782	-1.51692	-2.48812			-5.52389	-5.51372	-4.47959	-5.09541	-4.40325			4.08787	3.39012	2.00214	2.38177	1.71973
		0.271701	-0.761377	0.249522	-1.45232	-2.53445			-5.10834	-4.94746	-4.25778	-5.19378	-4.25053			3.28882	3.42332	1.89423	1.69287	0.903485
		0.229489	-0.18681	0.627689	-0.722895	-1.12011			-5.17281	-4.96504	-4.19977	-5.06683	-4.56818			4.11409	2.99981	3.1555	1.59718	0.947225
		0.333594	0.0971062	0.393963	-0.873289	-1.66087			-6.60272	-6.53767	-5.68507	-6.21742	-5.53591			3.91667	3.38548	2.91503	1.54557	1.77894
		1.34147	0.366417	1.1863	-0.335317	-1.30853			-5.56472	-5.71491	-4.81417	-5.44742	-4.97757			4.15311	3.62016	2.87237	1.50634	1.58097
		0.510125	0.280759	0.971287	-0.292523	-1.28437			-5.4104	-4.90784	-4.21938	-4.78521	-4.21685			4.45394	3.49837	2.2437	1.58008	2.07128
		0.739116	0.220103	1.50438	-0.56084	-1.25766			-4.76137	-4.26775	-3.4172	-4.50515	-3.58821			4.24328	2.78551	2.53778	1.8918	1.69504
		0.420549	-0.242595	0.829664	-1.20437	-1.34442			-5.03362	-4.538	-3.61776	-4.75064	-3.94701			3.62581	3.10858	2.56154	1.97906	1.59758
		0.187242	0.571896	0.633954	-0.373859	-0.830271			-5.06658	-4.96107	-4.38631	-5.1297	-3.99163			4.45039	3.15771	2.27	2.02903	1.62231
		-0.166987	-0.277047	0.933476	-0.840984	-0.98084			-4.80145	-4.78101	-4.38505	-4.73675	-3.87874			4.62048	3.3076	2.03464	2.80923	1.2888
		0.56073	0.474047	1.06394	-0.283332	-0.851689			-4.76016	-4.30732	-3.48729	-4.51265	-3.70504			3.31545	2.7965	1.91403	2.41538	1.27241
		0.414329	0.542437	1.3331	-0.402073	-1.53239			-5.28703	-5.0743	-4.49687	-5.0442	-4.19126			2.87905	2.7036	1.83587	1.7392	1.26842
		0.528051	0.246197	0.987656	-0.604838	-1.13444			-5.43	-4.76925	-4.40376	-4.84891	-4.11363			3.66798	2.78798	2.56662	1.94645	0.851175
		0.441375	0.491846	1.65539	-0.427827	-1.33647			-5.31872	-5.10476	-4.8399	-5.17628	-4.16395			3.63319	2.92194	2.60303	1.57931	1.56967
		1.11717	0.823592	1.54949	0.119569	-1.07925			-5.7933	-5.60429	-4.578	-5.45845	-4.39091			3.48001	3.05173	2.48435	1.84599	1.44962
		0.475376	0.232244	1.18199	-0.554431	-1.51332			-5.63494	-5.24215	-4.37382	-5.2339	-4.39213			3.15917	2.97383	1.75048	1.067	1.44395
		0.371564	-0.0787765	0.950679	-0.942698	-1.34217			-5.25111	-5.25978	-4.18052	-5.0267	-4.05777			2.68177	3.23669	1.66802	0.569216	1.42719
		-0.781989	-0.955738	-0.716786	-1.38329	-2.13567			-5.5181	-5.16857	-4.20469	-4.71015	-3.86608			2.57943	2.73301	1.70285	0.69882	1.1275
		0.412629	-0.505142	0.343248	-1.07098	-2.10602			-5.57003	-5.43408	-4.68268	-5.17423	-4.60533			2.51214	2.45726	1.17663	0.849949	1.53201
		-0.481304	-0.705725	-0.451625	-1.55004	-2.33522			-5.98681	-5.65543	-4.74434	-5.39876	-4.6894			3.43203	3.22406	1.97095	1.17439	1.34657
		0.382748	0.242225	0.35041	-1.24219	-1.45254			-7.11497	-6.96225	-5.94079	-6.85607	-6.04261			2.87348	3.10842	2.13194	1.79434	1.61392
		-0.136749	0.444133	0.588269	-1.38136	-1.74395			-6.61992	-6.74624	-5.87548	-6.12762	-5.71933			3.5682	3.29879	2.02561	2.14706	1.47803
		0.387808	0.569422	0.835357	-1.08944	-1.17189			-6.49863	-6.56822	-5.46149	-6.02573	-5.39425			3.71423	2.79488	1.88971	2.52356	2.30421
		0.231166	0.76026	0.736321	-0.651511	-0.557341			-6.62416	-6.47541	-5.332	-6.02041	-5.16864			4.28625	3.4718	2.34105	2.64711	2.246
		0.684385	0.179832	0.742141	-1.3334	-1.51994			-6.3962	-6.64199	-5.64543	-6.02613	-5.45449			3.79293	3.85239	2.37459	1.8027	2.04997
		-0.396633	-0.814686	0.00263918	-1.89009	-1.98146			-6.24378	-6.27358	-5.04389	-5.99019	-4.98084			3.92214	3.45591	2.52011	2.5365	2.49665
		-0.0592234	-0.800351	0.575631	-1.57112	-1.53851			-6.50455	-6.41823	-5.2649	-6.07842	-5.27129			3.47975	3.13133	2.47247	1.59179	2.05404
		0.0143086	-0.401296	0.0992055	-1.29768	-1.87323			-5.38395	-5.63719	-4.37501	-5.36726	-4.86962			4.28251	2.75771	2.70941	2.32621	2.01182
		-0.547581	-1.06981	-0.595754	-2.26518	-2.1112			-5.75278	-5.76901	-4.56138	-5.32151	-4.24457			4.36693	3.10532	3.51673	2.35233	2.52329
		-0.478229	-1.07269	-0.457598	-2.08141	-1.95187			-6.57712	-6.59788	-5.29623	-6.23041	-5.22692			4.70066	4.15622	3.42904	2.27113	2.04271
		0.143885	0.4288	0.0970759	-1.70288	-1.9263			-6.62093	-6.43952	-5.22266	-6.17309	-5.53896			3.6491	3.90732	2.80212	1.76845	1.7506
		0.292595	0.322865	0.122584	-1.01356	-1.71761			-6.70793	-6.70474	-5.52273	-6.49323	-5.86109			3.89829	3.23399	3.2648	1.20957	2.0507
		-0.217185	0.153793	0.405491	-1.49389	-1.5387			-6.25782	-5.74435	-5.02278	-5.57034	-5.0453			3.47162	2.57218	2.54114	0.508332	1.84275
		-0.544744	0.283814	0.125567	-1.594	-1.45625			-5.6216	-5.50066	-4.5382	-5.44305	-4.89577			4.46051	3.29959	2.5969	1.35701	1.81252
		-0.294273	0.595419	0.258851	-1.46766	-1.5094			-5.61292	-5.32454	-3.94202	-5.22747	-4.37503			4.50839	4.17736	2.86519	1.20269	1.96873
		-0.158001	-0.714088	-0.631773	-1.69288	-1.77438			-5.57644	-5.47895	-4.29646	-5.28623	-4.55446			3.8265	2.72573	1.82136	0.963287	1.39783
		-0.161406	0.116493	-0.486061	-1.66968	-1.79161			-4.88181	-5.27019	-3.88627	-5.00738	-4.36994			3.1999	2.60224	1.98602	0.15988	1.4204
		-0.352738	-0.0256425	0.0266629	-1.88764	-1.69415			-4.98835	-5.01914	-4.00843	-4.679	-4.37804			3.21571	3.01186	1.92005	0.322947	1.30278
		-0.248919	0.0523266	0.00649706	-1.15539	-1.3215			-4.68048	-4.59101	-3.46005	-4.60272	-4.16794			4.06089	3.56708	2.26426	1.14032	2.00701
		-0.473118	0.0856049	0.143307	-1.12687	-1.46594			-4.90833	-4.69082	-3.83707	-4.6454	-4.30846			3.6197	3.36247	2.45765	1.2866	1.97477
		0.185215	0.171403	0.864559	-1.54469	-1.02875			-4.803	-5.18364	-4.40204	-5.1683	-4.49895			3.72648	3.51818	3.36796	1.16135	2.58574
		0.656615	0.201849	0.78685	-0.857473	-0.761			-6.23716	-6.26184	-5.0534	-6.30037	-5.0799			4.11974	3.45047	3.35141	1.66104	1.60901
		0.701503	0.212051	0.488022	-1.07433	-0.888441			-6.2586	-6.26458	-5.30764	-6.1186	-5.35546			4.49647	3.72787	3.03304	2.24328	2.93607
		0.357605	0.523241	0.716239	-1.7892	-0.687964			-6.05903	-5.91627	-5.01737	-6.05773	-5.29457			5.71948	3.97486	2.32107	2.056	2.71533
		0.0942674	-0.601636	0.217673	-1.44144	-1.65396			-5.8067	-5.5395	-4.44214	-5.61935	-4.86205			3.78672	3.78265	2.43194	2.67199	2.81898
		-0.0832633	0.263738	-0.00513899	-1.4005	-1.37163			-6.16028	-6.05532	-4.99421	-5.974	-5.1179			1.84065	2.32909	0.172536	0.400048	0.932172
		0.185139	0.711354	0.311128	-1.25129	-1.08904			-6.19065	-6.26326	-4.70454	-5.64324	-4.84392			3.32992	2.87574	0.474976	1.09592	1.42668
		0.752351	0.716614	0.489376	-0.961257	-1.20666			-6.25903	-6.26228	-5.11949	-5.77442	-5.13444			3.01798	3.51	1.18728	1.32086	2.08935
		0.143695	0.318078	-0.163819	-1.55572	-0.394672			-6.03874	-5.9593	-4.67181	-5.91984	-5.02644			3.20117	3.72815	1.05609	0.997624	2.13173
		0.696263	0.744438	0.806562	-1.20167	-0.701848			-6.31457	-6.15194	-4.9186	-6.11768	-4.97938			3.17785	3.23757	0.639692	0.895998	1.82802
		0.727563	0.416967	0.534826	-0.686244	-0.26941			-6.99473	-6.64535	-5.51221	-6.7201	-5.66262			2.21456	2.30573	-0.315798	-0.179036	0.873009
		0.103744	0.276301	0.433099	-1.18667	-0.842235			-6.93123	-6.77608	-5.583	-6.62853	-5.53747			2.66077	2.66648	-0.19757	0.235983	1.44365
		0.392245	0.493408	0.203296	-0.80909	-0.70654			-5.96299	-5.6322	-4.90923	-5.64946	-4.80474			3.93305	3.5351	1.23058	1.0817	1.53362
		0.265774	0.184067	0.490704	-1.43131	-1.1793			-5.48299	-5.21331	-4.29349	-5.38824	-4.62448			3.26843	4.11316	0.549794	0.904351	1.60383
		0.112144	-0.0982064	0.404134	-1.49598	-1.25843			-5.13354	-5.03604	-4.04229	-4.92086	-4.50118			4.22534	4.28998	1.7574	1.85357	1.40719
		-0.0535398	-0.500224	0.257714	-1.37496	-1.03573			-5.28241	-5.20356	-4.27461	-5.16925	-4.23957			4.30906	4.42282	2.22158	1.94259	1.80682
		0.990897	0.986955	2.26895	-0.543901	-0.180061			-5.76728	-5.49075	-4.78762	-5.41742	-4.9121			4.50054	4.04331	2.21134	2.35976	2.47855
		0.875749	0.47938	0.962172	-0.539344	-0.116031			-5.82647	-5.39292	-4.86202	-5.63698	-5.09738			4.81655	3.72484	2.15949	2.39072	1.96794
		0.475588	0.813721	1.68782	-1.08359	-0.315321			-5.56959	-5.80123	-4.317	-5.34586	-5.07375			5.44273	4.88787	2.60869	2.69967	2.59405
		-0.26256	-0.375892	0.298697	-2.00688	-1.23069			-5.91561	-5.51951	-4.6329	-5.55526	-5.30306			5.29136	4.16866	2.51173	2.41982	2.33421
		-0.353412	0.0750881	-0.27584	-2.0496	-1.56335			-6.10498	-6.17249	-5.15283	-5.98439	-5.50536			4.42431	4.20124	2.47014	2.2518	1.95943
		0.00819041	-0.238003	-0.119859	-1.76341	-1.43552			-7.01132	-6.9244	-5.67644	-6.45845	-6.08568			4.56285	3.95535	2.45381	2.90762	1.88535
		-0.137721	-0.0865687	0.299946	-1.52893	-1.40217			-6.66515	-6.74027	-5.82506	-6.50768	-6.02115			4.38348	4.24219	2.5162	2.53835	2.54153
		-0.723361	-0.419505	0.624767	-2.23231	-0.786503			-6.02006	-5.8803	-4.85551	-5.6433	-4.95956			4.59319	4.37382	2.60669	2.45592	1.80275
		-0.0725894	-0.581753	0.664019	-1.88382	-1.49465			-6.37034	-6.51216	-5.4643	-6.06651	-5.60163			4.26579	4.75968	2.4058	2.22255	1.8999
		0.315287	0.754271	1.61833	-0.828873	-0.094901			-6.3248	-6.39565	-5.42089	-6.14498	-5.85969			4.97591	4.58855	2.81334	2.58938	2.04455
		-0.161242	-0.266719	0.0654349	-1.71888	-1.3159			-6.22449	-6.29829	-5.1951	-6.00814	-5.42211			5.14913	4.84919	3.38974	2.21164	1.87008
		0.422099	-0.144922	0.382114	-2.17044	-1.05796			-5.7807	-6.03131	-4.8035	-5.6392	-5.30106			4.86152	5.08355	3.29192	2.36191	2.56497
		0.21012	0.0461899	-0.377663	-1.59379	-1.03829			-5.23824	-5.51963	-4.23673	-5.44732	-4.88773			5.71263	5.08586	3.86506	2.76377	3.21711
		-0.0922071	-0.616693	-0.606757	-1.65253	-1.09134			-5.91327	-5.99873	-4.88622	-5.84195	-5.22447			5.22407	4.1978	2.74154	2.47425	1.63936
		-0.444805	-0.759858	-0.596532	-1.92177	-1.32442			-5.87194	-5.58682	-4.46454	-5.80578	-4.59283			5.68667	4.66695	3.56822	3.18057	2.66722
		-0.154811	-0.208073	-0.184209	-2.04478	-1.08548			-5.27801	-5.2152	-3.4947	-4.99007	-3.79482			5.30329	4.36572	2.99079	3.50848	2.40697
		-0.107571	-0.700785	-0.284033	-1.78552	-1.49347			-5.21294	-5.0177	-3.76628	-4.90786	-4.1479			5.48469	4.84447	2.91066	3.44905	2.3296
		0.879929	-0.201465	0.302162	-0.473671	-0.470177			-5.25301	-4.90576	-3.86985	-5.0252	-4.20902			5.52458	4.84389	2.85286	2.58582	2.96979
		1.15522	0.482691	0.972601	-0.514434	-0.0324636			-5.51981	-5.23724	-3.72724	-5.25449	-4.30092			7.01829	5.6722	3.34834	3.93772	3.35441
		1.35269	0.540953	0.868102	-0.819809	0.373451			-6.67032	-6.01749	-4.69083	-5.79864	-4.90549			6.69757	6.29127	3.80633	4.24069	3.64815
		0.165353	0.374199	0.69343	-1.03984	-0.533718			-6.4316	-6.18103	-4.69233	-6.09443	-5.18252			7.31038	6.46403	3.93866	4.22136	3.3438
		-0.042383	-1.00468	-0.441546	-1.46954	-1.53556			-5.37613	-5.19941	-3.55333	-5.02168	-4.32535			7.48523	6.67584	3.81448	4.95861	4.27443
		0.0828912	-0.526257	-0.470235	-1.59411	-1.11584			-5.0298	-4.50152	-3.50059	-4.42308	-3.69845			7.19756	6.19368	3.7066	4.39299	4.80129
		0.163789	-0.383992	-0.275338	-1.78487	-0.946113			-4.96334	-4.55575	-3.61634	-4.70181	-3.73119			6.98823	6.50858	4.27901	5.12957	4.44374
		0.262239	-0.0230378	0.635984	-1.16429	-1.11989			-6.2313	-5.68715	-4.53391	-5.65328	-4.91958			6.8469	6.78698	4.0799	5.03274	4.46376
		0.844197	0.22628	0.691575	-1.35332	-0.225212			-5.83941	-5.37257	-3.83419	-5.27674	-4.55764			7.47621	6.19684	4.40909	5.57747	3.77497
		0.925543	0.153215	1.08689	-1.41178	-0.937067			-5.13208	-4.87461	-3.22533	-4.76318	-4.28427			6.53561	6.80392	4.43761	5.33894	4.70847
		0.898941	-0.394969	-0.290858	-1.54009	-1.20611			-5.32207	-5.40256	-4.00008	-5.29652	-4.75345			6.45104	7.20434	3.91802	5.69198	4.39152
		-0.379446	-0.805673	-0.249729	-1.82905	-1.42876			-5.20333	-4.96357	-3.61981	-4.88969	-4.09246			6.36801	5.944	3.45558	5.14616	3.8546
		0.843301	0.0526355	0.898398	-0.759023	-0.863573			-5.06434	-4.5287	-3.49265	-4.66272	-3.99934			6.26996	6.04168	3.22062	4.21875	3.08954
		0.485495	0.235007	0.805573	-0.611428	-0.72553			-5.12157	-4.77661	-3.83792	-4.83409	-3.86593			5.36874	5.03101	2.99641	3.49571	3.21924
		0.701008	0.253234	0.838901	-0.783458	-0.522304			-5.04955	-4.91322	-3.82537	-4.449	-4.33047			5.58222	5.42935	2.757	3.92941	2.93758
		0.332014	0.299038	0.54405	-0.714095	-0.378279			-5.04549	-4.75671	-3.80667	-4.48846	-4.10787			6.19067	6.45141	3.17617	4.2733	3.24011
		0.750781	0.962628	0.929035	-0.8059	-0.33154			-4.47602	-4.08954	-2.73501	-3.9181	-3.41768			6.41295	5.31666	3.62429	4.77746	2.70978
		0.84515	0.476745	0.840653	-0.687981	-0.215758			-4.81856	-4.77751	-3.0957	-4.02901	-3.70453			6.11893	5.47793	3.67035	4.86732	2.55756
		0.78091	0.674834	0.681965	-0.746459	-0.251734			-5.11058	-4.9881	-3.9306	-4.66287	-4.25402			5.79101	5.40921	3.47349	4.90671	2.61148
		0.138813	0.581183	1.3166	-0.905898	-0.331145			-4.76068	-4.53287	-3.52379	-4.29305	-3.67763			5.6989	5.68618	3.57731	4.41113	2.21767
		1.03769	0.431751	1.33974	-0.581586	-0.239271			-6.05453	-6.00189	-4.73877	-5.75449	-4.99694			6.0721	6.05239	3.33551	3.39376	3.01494
		0.309403	-0.187338	0.44909	-1.93424	-0.901373			-6.03164	-5.97554	-4.89094	-5.50949	-4.99326			5.13804	5.68249	3.4	3.84276	2.87684
		0.335628	0.197185	0.327726	-0.669477	-0.683186			-5.49931	-5.43351	-4.25794	-4.96787	-4.56853			6.29023	6.24012	3.7488	3.87961	3.52219
		-0.344875	-0.10574	0.324812	-0.969663	-1.09717			-5.50767	-5.15877	-4.4253	-5.01068	-4.44381			6.76075	6.06116	3.46248	4.33928	3.78422
		0.396737	0.128795	0.472709	-0.875453	-1.07504			-5.71834	-5.49555	-4.39309	-5.23119	-4.48959			5.9579	5.82852	3.11701	5.02338	3.42358
		-0.0335301	0.440141	0.196756	-1.45096	-1.3832			-5.95191	-5.99542	-5.1106	-5.64686	-4.92019			5.50422	5.99218	3.13301	5.03631	3.66375
		-0.0428857	0.301917	-0.20452	-1.15951	-0.950786			-5.48238	-5.18254	-4.32127	-4.82148	-4.40319			6.06926	6.02732	3.50008	5.35947	3.98431
		-0.313161	0.227114	0.473711	-1.31871	-1.15252			-5.30119	-5.48824	-4.16804	-4.98619	-4.58917			6.62323	6.17599	3.84737	6.04696	3.97842
		-0.0764417	-0.0347767	-0.233967	-1.58154	-1.29747			-5.10644	-5.11923	-3.89209	-4.5796	-4.19415			6.54651	5.85521	4.19579	5.56298	3.69778
		-0.191788	0.0150143	0.301792	-1.47362	-1.28939			-5.32251	-5.26839	-3.91341	-4.70257	-4.29856			5.6674	5.84715	3.69092	4.78795	3.51778
		0.830402	1.01094	0.924847	-0.644287	-0.240216			-5.2708	-5.11202	-4.46111	-5.23548	-4.16155			3.78825	4.3903	2.43086	2.75955	2.34532
		0.728043	1.28182	1.83349	-0.413775	0.0421814			-4.66028	-4.66483	-3.49062	-5.03997	-3.41592			4.18615	4.34446	2.16352	2.85865	2.29014
		0.342831	0.92118	0.351513	-1.07168	-0.660004			-5.03259	-4.55325	-3.64864	-4.42473	-3.73991			4.00316	4.43585	2.13574	3.54195	2.38299
		-0.558926	0.221608	-0.325887	-1.99625	-1.79835			-4.94441	-4.87307	-3.75873	-4.54045	-4.01306			4.35451	5.34653	2.63278	3.66332	3.07443
		-0.535031	0.219497	-0.0138079	-1.97649	-1.01901			-5.72383	-5.73703	-4.42591	-5.1031	-4.41286			4.02518	4.69518	1.89713	3.99693	2.81669
		-0.45301	0.0734391	0.0464465	-1.50216	-0.929688			-5.65518	-5.71531	-4.25006	-5.35685	-4.79657			5.09546	5.83711	2.86544	4.55616	3.01702
		-0.352988	-0.00587198	-0.178876	-1.30932	-1.36007			-5.73512	-5.47708	-4.25169	-5.11502	-4.53055			6.01838	5.99526	4.09956	5.77062	3.14837
		-0.648684	0.769431	0.0329632	-1.17518	-0.990534			-5.56353	-5.97518	-4.50301	-5.3576	-4.72739			4.92812	5.86966	3.37008	4.93649	2.98709
		-0.205805	-0.292805	0.0709833	-1.54398	-1.34623			-5.59697	-5.52919	-3.95394	-5.02785	-4.4078			5.54944	6.21705	3.88721	4.67409	3.30438
		0.044657	0.319092	-0.041343	-0.193647	-0.978942			-5.70901	-5.61735	-4.44595	-5.4168	-4.53559			4.10035	4.674	2.29167	3.0926	2.65234
		0.055653	0.433406	-0.190231	-1.42291	-1.26881			-6.31843	-5.9303	-5.20635	-6.07073	-5.24225			3.59192	4.66052	2.93677	3.56828	2.71674
		-0.00511965	0.507297	0.653013	-1.04324	-0.611328			-6.27351	-5.74825	-4.37905	-6.15732	-4.90304			4.67951	5.21233	2.94287	3.75608	2.41786
		1.0829	1.09411	0.742322	-0.399029	-0.64148			-6.70916	-6.12525	-5.19859	-6.07203	-5.01244			4.99005	5.50997	3.53982	3.94809	2.51478
		0.780091	0.579391	-0.0465791	-0.649679	-0.374166			-6.76775	-6.22982	-4.97313	-5.87893	-5.21298			5.54745	6.41508	3.94037	4.558	3.55291
		0.233315	0.748536	0.386969	-0.727652	-0.167438			-6.45416	-6.25244	-5.11523	-5.86986	-5.178			3.93418	4.51754	2.75098	3.01903	1.66708
		-0.0743413	0.219425	-0.125119	-1.44614	-0.296679			-6.26761	-6.18953	-5.09183	-5.80432	-5.21296			4.52754	5.41922	2.99272	3.10904	2.17361
		-0.257868	0.584306	-0.0797571	-1.03756	-0.774247			-7.19724	-6.70962	-5.9625	-6.82838	-6.05488			6.37022	6.61247	4.32147	5.65386	3.12432
		1.0227	1.95679	1.28905	-0.0248516	0.0856292			-6.68368	-6.17426	-5.3216	-6.38751	-5.63807			6.21357	6.94461	4.85087	5.59901	3.77851
		1.81319	1.64881	1.04615	-0.246529	-0.216851			-5.26832	-5.22937	-3.93228	-5.06614	-4.62334			7.67721	7.06371	4.51586	5.48818	4.64846
		0.312952	0.44286	0.261522	-0.867976	-0.832854			-4.92643	-5.10536	-3.76623	-4.79452	-3.98821			6.88523	6.20078	4.63694	4.38112	3.95823
		0.0920812	0.313729	-0.84823	-1.46026	-1.32144			-5.08947	-5.36737	-4.13631	-5.09393	-4.39854			6.78899	6.85544	5.15685	4.50638	5.09209
		0.0615258	0.377157	-0.326458	-1.0605	-0.868218			-5.28639	-5.29472	-4.11219	-5.04296	-4.39121			7.89732	7.77433	5.95235	5.04283	4.98796
		0.637985	0.446543	0.461738	-0.871374	-0.805184			-4.67895	-4.51044	-3.81327	-4.57097	-3.98031			4.72136	4.99715	2.98122	3.20021	2.58572
		-0.242849	0.457728	-0.0220269	-0.810888	-1.36327			-5.07155	-4.91281	-3.76824	-4.71621	-4.43343			5.07092	4.65768	3.54233	2.75437	2.45227
		-0.531146	-0.314271	-0.328481	-1.29526	-1.3598			-4.98561	-4.41991	-3.29434	-4.7254	-3.57411			5.25899	5.34438	3.74358	3.31422	2.54107
		-0.0242189	0.490037	-0.436753	-0.780743	-1.54807			-5.16973	-4.75274	-3.79989	-4.72396	-4.05091			5.60376	5.93467	4.46834	3.97474	3.43662
		0.235912	0.028856	0.474328	-0.895805	-0.571315			-5.2015	-4.76233	-3.88483	-4.70841	-4.07724			5.36913	5.49731	4.14604	3.49571	2.37511
		0.676308	0.356789	0.0233673	-1.41204	-1.10229			-5.43797	-5.25834	-4.30563	-5.44457	-4.52192			4.5525	5.19018	3.69993	2.4519	2.3647
		-0.0635437	-0.0199784	0.640758	-1.27492	-0.704899			-5.77726	-5.35407	-4.56187	-5.04319	-4.39321			6.01063	6.23263	4.68312	3.54719	3.16696
		-0.26466	0.104049	-0.198209	-1.4611	-0.719124			-5.57516	-5.61192	-4.62368	-5.31633	-4.80144			5.53449	6.04776	4.30233	3.26063	2.42798
		-0.181477	0.697829	0.402877	-0.632194	-0.413349			-5.64772	-5.47705	-4.61856	-5.44295	-4.8194			4.78241	5.80785	4.24736	4.16261	2.43056
		0.180496	-0.13468	0.209506	-0.692722	-0.963988			-6.10212	-5.57532	-5.11223	-5.60746	-5.18266			5.0969	5.83188	4.13409	4.14107	3.31746
		-0.238626	0.387717	0.343104	-1.22111	-0.710931			-6.28311	-6.0025	-5.20133	-6.07383	-5.31493			4.21033	5.6172	3.96324	3.86578	2.53707
		0.117783	-0.214326	-0.0511832	-0.332418	-0.624357			-7.46198	-7.36918	-6.14295	-7.02944	-6.53344			4.70839	4.99432	3.85896	3.79092	2.14773
		0.195884	0.12502	-0.204662	-1.09962	-0.34839			-6.83545	-6.96631	-5.99353	-6.75097	-6.2748			5.37515	5.77239	4.59541	4.41042	1.91731
		0.2101	0.628071	0.250731	-1.03738	-0.0664953			-6.47808	-6.31501	-5.3218	-6.00392	-5.73489			4.58836	5.83449	4.22887	4.1856	2.86296
		0.236589	0.292515	0.277804	-1.21938	-0.759177			-6.35117	-5.95781	-5.40867	-6.1217	-5.96477			3.86355	4.98492	4.02981	3.21244	1.5626
		1.27852	1.7747	0.61591	-0.0237789	0.44623			-6.77442	-6.46033	-5.59745	-6.30447	-5.89077			3.89086	4.05125	2.41279	2.68037	2.2568
		0.39314	0.942708	0.857366	-0.603083	0.334958			-7.28849	-6.60993	-5.96974	-6.70921	-6.21262			3.78728	4.04766	3.2535	3.3566	1.56667
		1.27536	1.14416	1.75066	0.230134	-0.153626			-7.18163	-6.69855	-5.91196	-7.01503	-6.31075			3.64541	5.08763	2.50808	3.25118	2.35869
		1.09738	1.78934	1.3489	0.0470384	0.366369			-7.04856	-6.78881	-6.1398	-6.86728	-6.19873			3.65982	4.2882	3.06215	3.23739	2.2894
		0.83182	1.56332	1.35689	0.0609591	0.216557			-8.5234	-8.25216	-7.18694	-7.8149	-7.00861			3.56264	4.17487	2.14115	2.62508	1.46568
		1.59711	1.67944	1.43894	-0.163324	0.0523098			-7.95241	-7.28333	-6.55588	-7.31098	-6.49982			3.33216	3.78908	3.0699	2.50852	1.51784
		0.929054	1.71607	1.60573	-0.323055	0.463551			-8.16584	-7.82356	-7.01712	-7.59698	-7.0327			4.06039	4.06965	2.73323	3.15956	2.29521
		1.26361	1.50607	0.56704	0.121872	0.74796			-8.90261	-8.45946	-7.52708	-8.32248	-7.49319			4.45547	4.41886	3.44287	2.91012	2.37932
		0.919643	1.187	1.17927	-0.306039	0.218562			-8.43357	-8.3682	-7.27685	-7.735	-7.06355			4.02604	4.57237	3.20068	2.88475	2.22645
		0.358339	1.38396	1.15893	-0.755801	0.255344			-8.57654	-8.43632	-7.13234	-7.89721	-7.11396			4.63901	4.44929	3.28629	2.92499	2.9664
		0.882552	0.922089	1.16026	-0.489784	0.599634			-9.05909	-8.71506	-7.69627	-8.44567	-7.72582			4.90789	5.52124	3.56924	2.77144	3.17985
		-0.753299	-0.683998	-0.520119	-2.04744	-1.31246			-8.40387	-8.05299	-7.24145	-8.17174	-7.18025			4.86277	5.50022	3.48695	3.313	3.22418
		-0.249841	0.420997	-0.0584918	-0.860876	-0.774188			-8.18278	-7.99307	-7.09455	-7.82416	-7.03741			5.43626	5.48221	3.68915	2.65205	3.03823
		0.752656	0.816203	0.951674	-0.418185	0.389137			-8.34782	-8.01079	-7.17107	-7.81103	-6.96126			5.37392	6.01995	4.82161	3.46949	3.35639
		1.04358	1.04991	1.27	0.368986	0.718831			-7.98377	-7.88434	-7.03883	-7.71093	-7.08933			5.97498	6.03476	4.71427	2.78978	3.00942
		0.143862	0.690167	0.950371	-0.810984	-0.538466			-8.3113	-7.81537	-7.28423	-7.81044	-6.93155			5.42845	6.40658	4.72109	3.63766	3.35644
		0.0738468	0.315304	-0.475403	-0.610216	-0.557806			-7.52268	-7.16599	-6.13819	-7.17862	-6.43646			5.93348	6.24166	4.28523	3.17027	3.32403
		0.122067	0.0084754	-0.102018	-1.00875	-0.641965			-8.04025	-7.77571	-6.26367	-7.4003	-6.63117			5.26431	7.05584	4.63391	3.53032	2.96502
		0.452524	-0.0811199	0.410431	-0.803993	-0.321701			-7.98005	-7.82937	-6.14073	-7.74176	-6.56275			5.24764	6.14431	4.86771	3.3823	3.97169
		0.611394	0.134661	0.161629	-1.64567	-0.757396			-7.29083	-6.95581	-5.37546	-6.90634	-5.76133			5.38246	6.27515	4.70738	3.58701	3.45893
		0.407801	0.387472	0.320748	-0.498773	-0.737079			-7.00988	-6.69584	-5.37099	-6.51777	-5.30918			5.62823	7.39296	5.22813	3.39357	3.59041
		0.442911	-0.256643	0.926212	-0.941725	-0.427969			-6.34406	-6.36125	-4.9391	-6.28062	-5.07505			5.20636	7.14216	4.86833	3.92873	4.01632
		0.692738	-0.302671	0.411289	-1.39916	-0.253102			-6.56942	-6.41221	-4.91123	-6.17436	-4.98511			3.94871	6.2073	3.97588	3.38158	2.76572
		-0.769232	-0.0321545	-0.0299994	-1.98133	-0.381727			-6.45412	-6.59707	-4.90865	-6.21526	-5.11411			4.69044	6.26489	5.0406	3.19139	2.53997
		-0.108341	-1.00567	-0.464856	-1.54696	-1.41705			-6.49221	-6.65565	-4.85327	-6.24167	-5.1287			5.22915	5.92657	5.18988	2.97276	3.43189
		-0.242395	-0.440807	-0.13135	-1.52844	-0.861061			-6.23038	-5.95606	-4.72607	-5.91093	-5.28858			3.93525	5.0457	3.98649	2.18975	2.78424
		0.369251	0.393469	0.406702	-0.64536	0.0885973			-6.76231	-6.61483	-5.06734	-6.28025	-5.34881			4.14559	4.73719	3.87036	2.49876	1.87326
		0.895461	0.0690933	1.06021	-0.375481	0.148322			-5.24141	-5.18431	-4.05845	-5.08721	-4.43699			4.41757	4.88336	4.06969	2.59534	2.6061
		0.705614	0.535082	0.91339	-0.0240106	0.223084			-5.51811	-5.34694	-4.18883	-5.06461	-4.33763			4.65011	5.31339	3.40359	3.60152	2.15363
		-0.182739	0.581037	0.563801	-0.552017	-0.118627			-5.90397	-5.35306	-4.09551	-5.3296	-4.29926			4.90527	4.73535	3.46911	3.1639	2.48401
		1.29514	1.17619	1.0771	0.00203216	0.695633			-6.79659	-6.54601	-5.33348	-6.63989	-5.40541			4.95194	4.79865	3.32187	3.10064	1.71778
		0.93205	1.43031	2.22953	0.172316	1.02995			-6.3023	-5.74858	-4.60514	-6.02116	-5.36941			5.16495	5.35059	3.70684	3.19827	1.87658
		0.443248	0.337286	0.120783	-0.704702	-0.0645323			-5.794	-5.56504	-4.18279	-5.57915	-4.63987			5.39569	5.53205	3.60795	3.37878	2.3299
		0.511808	0.103876	0.368238	-0.521399	-0.598545			-5.49484	-5.26838	-4.11424	-5.2435	-4.07741			5.40726	4.98476	3.9577	4.4987	2.18438
		-0.169804	0.428804	0.603418	-1.17673	-1.28855			-5.16691	-5.28204	-4.19317	-5.30968	-4.33576			5.19298	5.93857	3.8092	3.82869	1.64345
		1.18575	0.782792	0.796013	-0.627647	-0.302377			-4.6701	-4.35542	-3.55609	-4.57548	-3.70559			5.27507	5.74018	4.31139	4.20545	2.0244

## Sheet: Fig5g
	ACSF	ACSF	ACSF	ACSF	ACSF	ACSF	ACSF	ACSF	ACSF	ACSF		2MeSADP	2MeSADP	2MeSADP	2MeSADP	2MeSADP	2MeSADP	2MeSADP	2MeSADP				PSB	PSB	PSB	PSB	PSB	PSB	PSB
t=-20- -10min	0.120024	0.316445	-0.132059	0.179597	0.072681	-0.168552	-0.186876	-0.194548	0.0829789	0.585561		-0.47675	0.493268	0.423206	0.366553	-0.0940875	0.584191	0.145246	-0.218837				-0.659792	-0.276208	-0.275993	-0.344056	0.294548	-0.0266826	-0.090285
t=-10-0min	-0.128387	-0.327735	0.118811	-0.173343	-0.115583	0.14348	0.170908	0.14145	-0.116877	-0.604864		0.463688	-0.545023	-0.456381	-0.450403	-0.00886213	-0.645969	-0.186715	0.191295				0.639386	0.300861	0.280845	0.323552	-0.274493	0.056757	0.0637812
t=40-50min	0.138224	-0.259175	-1.01696	-0.0122595	-2.96784	-0.307611	-0.308619	-3.45679	-3.33165	-2.80395		-0.47215	-5.41296	-5.28413	-6.84575	-9.53949	-6.34361	-1.83159	-1.88867				0.70232	2.7387	0.461575	-0.526858	0.503298	1.8241	0.0845382
t=50-60min	0.640337	0.112011	-0.439808	0.432175	-3.30754	0.0667881	-0.283378	-4.75205	-3.05896	-3.2626		0.08258	-5.52552	-5.23764	-5.88281	-9.63935	-5.77558	-2.03279	-0.906594				0.484715	3.23013	1.16009	-0.0665282	1.50248	3.33489	0.517795

## Sheet: Fig5h
ACSF	2MeSADP	PSB
0.393462	-0.188254	0.603721
-0.0679368	-5.44336	2.97209
-0.721762	-5.2443	0.808405
0.206831	-6.32236	-0.286441
-3.11624	-9.53794	0.992861
-0.107876	-6.0287	2.56446
-0.288014	-1.91146	0.314418
-4.07787	-1.38386
-3.17836
-3.02362
