# Supplementary material for: Microglia regulate sleep through calcium-dependent modulation of norepinephrine transmission
Source: Nat Neurosci. 2024 Jan 18;27(2):249–58. doi: 10.1038/s41593-023-01548-5 (PMC10849959; doi:10.1038/s41593-023-01548-5)
Supplement: Supplementary file 16 — Statistical source data. [file 41593_2023_1548_MOESM16_ESM.xlsx]

## Sheet: Fig6b
distance (um)	cumulative probability (%)					Brain#157 distance (um)	Brain#98 distance(um)	Brain#2 distance (um)		all_sorted (um)
0	10.3376					0	0	0		0
1	19.2726					0	0	0		0
2	30.6699					0	0	0		0
3	42.9609					0	0	0		0
4	54.9871					0	0	0		0
5	66.4646					0	0	0		0
6	76.3557					0	0	0		0
7	84.4432					0	0	0		0
8	90.2721					0	0	0		0
9	94.3045					0	0	0		0
10	96.8726					0	0	0		0
>10	100					0	0	0		0
						0	0	0		0
						0	0	0		0
						0	0	0		0
						0	0	0		0
						0	0	0		0
						0	0	0		0
						0	0	0		0
						0	0	0		0
						0	0	0		0
						0	0	0		0
						0	0	0		0
						0	0	0		0
						0	0	0		0
						0	0	0		0
						0	0	0		0
						0	0	0		0
						0	0	0		0
						0	0	0		0
						0	0	0		0
						0	0	0		0
						0	0	0		0
						0	0	0		0
						0	0	0		0
						0	0	0		0
						0	0	0		0
						0	0	0		0
						0	0	0		0
						0	0	0		0
						0	0	0		0
						0	0	0		0
						0	0	0		0
						0	0	0		0
						0	0	0		0
						0	0	0		0
						0	0	0		0
						0	0	0		0
						0	0	0		0
						0	0	0		0
						0	0	0		0
						0	0	0		0
						0	0	0		0
						0	0	0		0
						0	0	0		0
						0	0	0		0
						0	0	0		0
						0	0	0		0
						0	0	0		0
						0	0	0		0
						0	0	0		0
						0	0	0		0
						0	0	0		0
						0	0	0		0
						0	0	0		0
						0	0	0		0
						0	0	0		0
						0	0	0		0
						0	0	0		0
						0	0	0		0
						0	0	0		0
						0	0	0		0
						0	0	0		0
						0	0	0		0
						0	0	0		0
						0	0	0		0
						0	0	0		0
						0	0	0		0
						0	0	0		0
						0	0	0		0
						0	0	0		0
						0	0	0		0
						0	0	0		0
						0	0	0		0
						0	0	0		0
						0	0	0		0
						0	0	0		0
						0	0	0		0
						0	0	0		0
						0	0	0		0
						0	0	0		0
						0	0	0		0
						0	0	0		0
						0	0	0		0
						0	0	0		0
						0	0	0		0
						0	0	0		0
						0	0	0		0
						0	0	0		0
						0	0	0		0
						0	0	0		0
						0	0	0		0
						0	0	0		0
						0	0	0		0
						0	0	0		0
						0	0	0		0
						0	0	0		0
						0	0	0		0
						0	0	0		0
						0	0	0		0
						0	0	0		0
						0	0	0		0
						0	0	0		0
						0	0	0		0
						0	0	0		0
						0	0	0		0
						0	0	0		0
						0	0	0		0
						0	0	0		0
						0	0	0		0
						0	0	0		0
						0	0	0		0
						0	0	0		0
						0	0	0		0
						0	0	0		0
						0	0	0		0
						0	0	0		0
						0	0	0		0
						0	0	0		0
						0	0	0		0
						0	0	0		0
						0	0	0		0
						0	0	0		0
						0	0	0		0
						0	0	0		0
						0	0	0		0
						0	0	0		0
						0	0	0		0
						0	0	0		0
						0	0	0		0
						0	0	0		0
						0	0	0		0
						0	0	0		0
						0	0	0		0
						0	0	0		0
						0	0	0		0
						0	0	0		0
						0	0	0		0
						0	0	0		0
						0	0	0		0
						0	0	0		0
						0	0	0		0
						0	0	0		0
						0	0	0		0
						0	0	0		0
						0	0	0		0
						0	0	0		0
						0	0	0		0
						0	0	0		0
						0	0	0		0
						0	0	0		0
						0	0	0		0
						0	0	0		0
						0	0	0		0
						0	0	0		0
						0	0	0		0
						0	0	0		0
						0	0	0		0
						0	0	0		0
						0	0	0		0
						0	0	0		0
						0	0	0		0
						0	0	0		0
						0	0	0		0
						0	0	0		0
						0	0	0		0
						0	0	0		0
						0	0	0		0
						0	0	0		0
						0	0	0		0
						0	0	0		0
						0	0	0		0
						0	0	0		0
						0	0	0		0
						0	0	0		0
						0	0	0		0
						0	0	0		0
						0	0	0		0
						0	0	0		0
						0	0	0		0
						0	0	0		0
						0	0	0		0
						0	0	0		0
						0	0	0		0
						0	0	0		0
						0	0	0		0
						0	0	0		0
						0	0	0		0
						0	0	0		0
						0	0	0		0
						0	0	0		0
						0	0	0		0
						0	0	0		0
						0	0	0		0
						0	0	0		0
						0	0	0		0
						0	0	0		0
						0	0	0		0
						0	0	0		0
						0	0	0		0
						0	0	0		0
						0	0	0		0
						0	0	0		0
						0	0	0		0
						0	0	0		0
						0	0	0		0
						0	0	0		0
						0	0	0		0
						0	0	0		0
						0	0	0		0
						0	0	0		0
						0	0	0		0
						0	0	0		0
						0	0	0		0
						0	0	0		0
						0	0	0		0
						0	0	0		0
						0	0	0		0
						0	0	0		0
						0	0	0		0
						0	0	0		0
						0	0	0		0
						0	0	0		0
						0	0	0		0
						0	0	0		0
						0	0	0		0
						0	0	0		0
						0	0	0		0
						0	0	0		0
						0	0	0		0
						0	0	0		0
						0	0	0		0
						0	0	0		0
						0	0	0		0
						0	0	0		0
						0	0	0		0
						0	0	0		0
						0	0	0		0
						0	0	0		0
						0	0	0		0
						0	0	0		0
						0	0	0		0
						0	0	0		0
						0	0	0		0
						0	0	0		0
						0	0	0		0
						0	0	0		0
						0	0	0		0
						0	0	0		0
						0	0	0		0
						0	0	0		0
						0	0	0		0
						0	0	0		0
						0	0	0		0
						0	0	0		0
						0	0	0		0
						0	0	0		0
						0	0	0		0
						0	0	0		0
						0	0	0		0
						0	0	0		0
						0	0	0		0
						0	0	0		0
						0	0	0		0
						0	0	0		0
						0	0	0		0
						0	0	0		0
						0	0	0		0
						0	0	0		0
						0	0	0		0
						0	0	0		0
						0	0	0		0
						0	0	0		0
						0	0	0		0
						0	0	0		0
						0	0	0		0
						0	0	0		0
						0	0	0		0
						0	0	0		0
						0	0	0		0
						0	0	0		0
						0	0	0		0
						0	0	0		0
						0	0	0		0
						0	0	0		0
						0	0	0		0
						0	0	0		0
						0	0	0		0
						0	0	0		0
						0	0	0		0
						0	0	0		0
						0	0	0		0
						0	0	0		0
						0	0	0		0
						0	0	0		0
						0	0	0		0
						0	0	0		0
						0	0	0		0
						0	0	0		0
						0	0	0		0
						0	0	0		0
						0	0	0		0
						0	0	0		0
						0	0	0		0
						0	0	0		0
						0	0	0		0
						0	0	0		0
						0	0	0		0
						0	0	0		0
						0	0	0		0
						0	0	0		0
						0	0	0		0
						0	0	0		0
						0	0	0		0
						0	0	0		0
						0	0	0		0
						0	0	0		0
						0	0	0		0
						0	0	0		0
						0	0	0		0
						0	0	0		0
						0	0	0		0
						0	0	0		0
						0	0	0		0
						0	0	0		0
						0	0	0		0
						0	0	0		0
						0	0	0		0
						0	0	0		0
						0	0	0		0
						0	0	0		0
						0	0	0		0
						0	0	0		0
						0	0	0		0
						0	0	0		0
						0	0	0		0
						0	0	0		0
						0	0	0		0
						0	0	0		0
						0	0	0		0
						0	0	0		0
						0	0	0		0
						0	0	0		0
						0	0	0		0
						0	0	0		0
						0	0	0		0
						0	0	0		0
						0	0	0		0
						0	0	0		0
						0	0	0		0
						0	0	0		0
						0	0	0		0
						0	0	0		0
						0	0	0		0
						0	0	0		0
						0	0	0		0
						0	0	0		0
						0	0	0		0
						0	0	0		0
						0	0	0		0
						0	0	0		0
						0	0	0		0
						0	0	0		0
						0	0	0		0
						0	0	0		0
						0	0	0		0
						0	0	0		0
						0	0	0		0
						0	0	0		0
						0	0	0		0
						0	0	0		0
						0	0	0		0
						0	0	0		0
						0	0	0		0
						0	0	0		0
						0	0	0		0
						0	0	0		0
						0	0	0		0
						0	0	0		0
						0	0	0		0
						0	0	0		0
						0	0	0		0
						0	0	0		0
						0	0	0		0
						0	0	0		0
						0	0	0		0
						0	0	0		0
						0	0	0		0
						0	0	0		0
						0	0	0		0
						0	0	0		0
						0	0	0		0
						0	0	0		0
						0	0	0		0
						0	0	0		0
						0	0	0		0
						0	0	0		0
						0	0	0		0
						0	0	0		0
						0	0	0		0
						0	0	0		0
						0	0	0		0
						0	0	0		0
						0	0	0		0
						0	0	0		0
						0	0	0		0
						0	0	0		0
						0	0	0		0
						0	0	0		0
						0	0	0		0
						0	0	0		0
						0	0	0		0
						0	0	0		0
						0	0	0		0
						0	0	0		0
						0	0	0		0
						0	0	0		0
						0	0	0		0
						0	0	0		0
						0	0	0		0
						0	0	0		0
						0	0	0		0
						0	0	0		0
						0	0	0		0
						0	0	0		0
						0	0	0		0
						0	0	0		0
						0	0	0		0
						0	0	0		0
						0	0	0		0
						0	0	0		0
						0	0	0		0
						0	0	0		0
						0	0	0		0
						0	0	0		0
						0	0	0		0
						0	0	0		0
						0	0	0		0
						0	0	0		0
						0	0	0		0
						0	0	0		0
						0	0	0		0
						0	0	0		0
						0	0	0		0
						0	0	0		0
						0	0	0		0
						0	0	0		0
						0	0	0		0
						0	0	0		0
						0	0	0		0
						0	0	0		0
						0	0	0		0
						0	0	0		0
						0	0	0		0
						0	0	0		0
						0	0	0		0
						0	0	0		0
						0	0	0		0
						0	0	0		0
						0	0	0		0
						0	0	0		0
						0	0	0		0
						0	0	0		0
						0	0	0		0
						0	0	0		0
						0	0	0		0
						0	0	0		0
						0	0	0		0
						0	0	0		0
						0	0	0		0
						0	0	0		0
						0	0	0		0
						0	0	0		0
						0	0	0		0
						0	0	0		0
						0	0	0		0
						0	0	0		0
						0	0	0		0
						0	0	0		0
						0	0	0		0
						0	0	0		0
						0	0	0		0
						0	0	0		0
						0	0	0		0
						0	0	0		0
						0	0	0		0
						0	0	0		0
						0	0	0		0
						0	0	0		0
						0	0	0		0
						0	0	0		0
						0	0	0		0
						0	0	0		0
						0	0	0		0
						0	0	0		0
						0	0	0		0
						0	0	0		0
						0	0	0		0
						0	0	0		0
						0	0	0		0
						0	0	0		0
						0	0	0		0
						0	0	0		0
						0	0	0		0
						0	0	0		0
						0	0	0		0
						0	0	0		0
						0	0	0		0
						0	0	0		0
						0	0	0		0
						0	0	0		0
						0	0	0		0
						0	0	0		0
						0	0	0		0
						0	0	0		0
						0	0	0		0
						0	0	0		0
						0	0	0		0
						0	0	0		0
						0	0	0		0
						0	0	0		0
						0	0	0		0
						0	0	0		0
						0	0	0		0
						0	0	0		0
						0	0	0		0
						0	0	0		0
						0	0	0		0
						0	0	0		0
						0	0	0		0
						0	0	0		0
						0	0	0		0
						0	0	0		0
						0	0	0		0
						0	0	0		0
						0	0	0		0
						0	0	0		0
						0	0	0		0
						0	0	0		0
						0	0	0		0
						0	0	0		0
						0	0	0		0
						0	0	0		0
						0	0	0		0
						0	0	0		0
						0	0	0		0
						0	0	0		0
						0	0	0		0
						0	0	0		0
						0	0	0		0
						0	0	0		0
						0	0	0		0
						0	0	0		0
						0	0	0		0
						0	0	0		0
						0	0	0		0
						0	0	0		0
						0	0	0		0
						0	0	0		0
						0	0	0		0
						0	0	0		0
						0	0	0		0
						0	0	0		0
						0	0	0		0
						0	0	0		0
						0	0	0		0
						0	0	0		0
						0	0	0		0
						0	0	0		0
						0	0	0		0
						0	0	0		0
						0	0	0		0
						0	0	0		0
						0	0	0		0
						0	0	0		0
						0	0	0		0
						0	0	0		0
						0	0	0		0
						0	0	0		0
						0	0	0		0
						0	0	0		0
						0	0	0		0
						0	0	0		0
						0	0	0		0
						0	0	0		0
						0	0	0		0
						0	0	0		0
						0	0	0		0
						0	0	0		0
						0	0	0		0
						0	0	0		0
						0	0	0		0
						0	0	0		0
						0	0	0		0
						0	0	0		0
						0	0	0		0
						0	0	0		0
						0	0	0		0
						0	0	0		0
						0	0	0		0
						0	0	0		0
						0	0	0		0
						0	0	0		0
						0	0	0		0
						0	0	0		0
						0	0	0		0
						0	0	0		0
						0	0	0		0
						0	0	0		0
						0	0	0		0
						0	0	0		0
						0	0	0		0
						0	0	0		0
						0	0	0		0
						0	0	0		0
						0	0	0		0
						0	0	0		0
						0	0	0		0
						0	0	0		0
						0	0	0		0
						0	0	0		0
						0	0	0		0
						0	0	0		0
						0	0	0		0
						0	0	0		0
						0	0	0		0
						0	0	0		0
						0	0	0		0
						0	0	0		0
						0	0	0		0
						0	0	0		0
						0	0	0		0
						0	0	0		0
						0	0	0		0
						0	0	0		0
						0	0	0		0
						0	0	0		0
						0	0	0		0
						0	0	0		0
						0	0	0		0
						0	0	0		0
						0	0	0		0
						0	0	0		0
						0	0	0		0
						0	0	0		0
						0	0	0		0
						0	0	0		0
						0	0	0		0
						0	0	0		0
						0	0	0		0
						0	0	0		0
						0	0	0		0
						0	0	0		0
						0	0	0		0
						0	0	0		0
						0	0	0		0
						0	0	0		0
						0	0	0		0
						0	0	0		0
						0	0	0		0
						0	0	0		0
						0	0	0		0
						0	0	0		0
						0	0	0		0
						0	0	0		0
						0	0	0		0
						0	0	0		0
						0	0	0		0
						0	0	0		0
						0	0	0		0
						0	0	0		0
						0	0	0		0
						0	0	0		0
						0	0	0		0
						0	0	0		0
						0	0	0		0
						0	0	0		0
						0	0	0		0
						0	0	0		0
						0	0	0		0
						0	0	0		0
						0	0	0		0
						0	0	0		0
						0	0	0		0
						0	0	0		0
						0	0	0		0
						0	0	0		0
						0	0	0		0
						0	0	0		0
						0	0	0		0
						0	0	0		0
						0	0	0		0
						0	0	0		0
						0	0	0		0
						0	0	0		0
						0	0	0		0
						0	0	0		0
						0	0	0		0
						0	0	0		0
						0	0	0		0
						0	0	0		0
						0	0	0		0
						0	0	0		0
						0	0	0		0
						0	0	0		0
						0	0	0		0
						0	0	0		0
						0	0	0		0
						0	0	0		0
						0	0	0		0
						0	0	0		0
						0	0	0		0
						0	0	0		0
						0	0	0		0
						0	0	0		0
						0	0	0		0
						0	0	0		0
						0	0	0		0
						0	0	0		0
						0	0	0		0
						0	0	0		0
						0	0	0		0
						0	0	0		0
						0	0	0		0
						0	0	0		0
						0	0	0		0
						0	0	0		0
						0	0	0		0
						0	0	0		0
						0	0	0		0
						0	0	0		0
						0	0	0		0
						0	0	0		0
						0	0	0		0
						0	0	0		0
						0	0	0		0
						0	0	0		0
						0	0	0		0
						0	0	0		0
						0	0	0		0
						0	0	0		0
						0	0	0		0
						0	0	0		0
						0	0	0		0
						0	0	0		0
						0	0	0		0
						0	0	0		0
						0	0	0		0
						0	0	0		0
						0	0	0		0
						0	0	0		0
						0	0	0		0
						0	0	0		0
						0	0	0		0
						0	0	0		0
						0	0	0		0
						0	0	0		0
						0	0	0		0
						0	0	0		0
						0	0	0		0
						0	0	0		0
						0	0	0		0
						0	0	0		0
						0	0	0		0
						0	0	0		0
						0	0	0		0
						0	0	0		0
						0	0	0		0
						0	0	0		0
						0	0	0		0
						0	0	0		0
						0	0	0		0
						0	0	0		0
						0	0	0		0
						0	0	0		0
						0	0	0		0
						0	0	0		0
						0	0	0		0
						0	0	0		0
						0	0	0		0
						0	0	0		0
						0	0	0		0
						0	0	0		0
						0	0	0		0
						0	0	0		0
						0	0	0		0
						0	0	0		0
						0	0	0		0
						0	0	0		0
						0	0	0		0
						0	0	0		0
						0	0	0		0
						0	0	0		0
						0	0	0		0
						0	0	0		0
						0	0	0		0
						0	0	0		0
						0	0	0		0
						0	0	0		0
						0	0	0		0
						0	0	0		0
						0	0	0		0
						0	0	0		0
						0	0	0		0
						0	0	0		0
						0	0	0		0
						0	0	0		0
						0	0	0		0
						0	0	0		0
						0	0	0		0
						0	0	0		0
						0	0	0		0
						0	0	0		0
						0	0	0		0
						0	0	0		0
						0	0	0		0
						0	0	0		0
						0	0	0		0
						0	0	0		0
						0	0	0		0
						0	0	0		0
						0	0	0		0
						0	0	0		0
						0	0	0		0
						0	0	0		0
						0	0	0		0
						0	0	0		0
						0	0	0		0
						0	0	0		0
						0	0	0		0
						0	0	0		0
						0	0	0		0
						0	0	0		0
						0	0	0		0
						0	0	0		0
						0	0	0		0
						0	0	0		0
						0	0	0		0
						0	0	0		0
						0	0	0		0
						0	0	0		0
						0	0	0		0
						0	0	0		0
						0	0	0		0
						0	0	0		0
						0	0	0		0
						0	0	0		0
						0	0	0		0
						0	0	0		0
						0	0	0		0
						0	0	0		0
						0	0	0		0
						0	0	0		0
						0	0	0		0
						0	0	0		0
						0	0	0		0
						0	0	0		0
						0	0	0		0
						0	0	0		0
						0	0	0		0
						0	0	0		0
						0	0	0		0
						0	0	0		0
						0	0	0		0
						0	0	0		0
						0	0	0		0
						0	0	0		0
						0	0	0		0
						0	0	0		0
						0	0	0		0
						0	0	0		0
						0	0	0		0
						0	0	0		0
						0	0	0		0
						0	0	0		0
						0	0	0		0
						0	0	0		0
						0	0	0		0
						0	0	0		0
						0	0	0		0
						0	0	0		0
						0	0	0		0
						0	0	0		0
						0	0	0		0
						0	0	0		0
						0	0	0		0
						0	0	0		0
						0	0	0		0
						0	0	0		0
						0	0	0		0
						0	0	0		0
						0	0	0		0
						0	0	0		0
						0	0	0		0
						0	0	0		0
						0	0	0		0
						0	0	0		0
						0	0	0		0
						0	0	0		0
						0	0	0		0
						0	0	0		0
						0	0	0		0
						0	0	0		0
						0	0	0		0
						0	0	0		0
						0	0	0		0
						0	0	0		0
						0	0	0		0
						0	0	0		0
						0	0	0		0
						0	0	0		0
						0	0	0		0
						0	0	0		0
						0	0	0		0
						0	0	0		0
						0	0	0		0
						0	0	0		0
						0	0	0		0
						0	0	0		0
						0	0	0		0
						0	0	0		0
						0	0	0		0
						0	0	0		0
						0	0	0		0
						0	0	0		0
						0	0	0		0
						0	0	0		0
						0	0	0		0
						0	0	0		0
						0	0	0		0
						0	0	0		0
						0	0	0		0
						0	0	0		0
						0	0	0		0
						0	0	0		0
						0	0	0		0
						0	0	0		0
						0	0	0		0
						0	0	0		0
						0	0	0		0
						0	0	0		0
						0	0	0		0
						0	0	0		0
						0	0	0		0
						0	0	0		0
						0	0	0		0
						0	0	0		0
						0	0	0		0
						0	0	0		0
						0	0	0		0
						0	0	0		0
						0	0	0		0
						0	0	0		0
						0	0	0		0
						0	0	0		0
						0	0	0		0
						0	0	0		0
						0	0	0		0
						0	0	0		0
						0	0	0		0
						0	0	0		0
						0	0	0		0
						0	0	0		0
						0	0	0		0
						0	0	0		0
						0	0	0		0
						0	0	0		0
						0	0	0		0
						0	0	0		0
						0	0	0		0
						0	0	0		0
						0	0	0		0
						0	0	0		0
						0	0	0		0
						0	0	0		0
						0	0	0		0
						0	0	0		0
						0	0	0		0
						0	0	0		0
						0	0	0		0
						0	0	0		0
						0	0	0		0
						0	0	0		0
						0	0	0		0
						0	0	0		0
						0	0	0		0
						0	0	0		0
						0	0	0		0
						0	0	0		0
						0	0	0		0
						0	0	0		0
						0	0	0		0
						0	0	0		0
						0	0	0		0
						0	0	0		0
						0	0	0		0
						0	0	0		0
						0	0	0		0
						0	0	0		0
						0	0	0		0
						0	0	0		0
						0	0	0		0
						0	0	0		0
						0	0	0		0
						0	0	0		0
						0	0	0		0
						0	0	0		0
						0	0	0		0
						0	0	0		0
						0	0	0		0
						0	0	0		0
						0	0	0		0
						0	0	0		0
						0	0	0		0
						0	0	0		0
						0	0	0		0
						0	0	0		0
						0	0	0		0
						0	0	0		0
						0	0	0		0
						0	0	0		0
						0	0	0		0
						0	0	0		0
						0	0	0		0
						0	0	0		0
						0	0	0		0
						0	0	0		0
						0	0	0		0
						0	0	0		0
						0	0	0		0
						0	0	0		0
						0	0	0		0
						0	0	0		0
						0	0	0		0
						0	0	0		0
						0	0	0		0
						0	0	0		0
						0	0	0		0
						0	0	0		0
						0	0	0		0
						0	0	0		0
						0	0	0		0
						0	0	0		0
						0	0	0		0
						0	0	0		0
						0	0	0		0
						0	0	0		0
						0	0	0		0
						0	0	0		0
						0	0	0		0
						0	0	0		0
						0	0	0		0
						0	0	0		0
						0	0	0		0
						0	0	0		0
						0	0	0		0
						0	0	0		0
						0	0	0		0
						0	0	0		0
						0	0	0		0
						0	0	0		0
						0	0	0		0
						0	0	0		0
						0	0	0		0
						0	0	0		0
						0	0	0		0
						0	0	0		0
						0	0	0		0
						0	0	0		0
						0	0	0		0
						0	0	0		0
						0	0	0		0
						0	0	0		0
						0	0	0		0
						0	0	0		0
						0	0	0		0
						0	0	0		0
						0	0	0		0
						0	0	0		0
						0	0	0		0
						0	0	0		0
						0	0	0		0
						0	0	0		0
						0	0	0		0
						0	0	0		0
						0	0	0		0
						0	0	0		0
						0	0	0		0
						0	0	0		0
						0	0	0		0
						0	0	0		0
						0	0	0		0
						0	0	0		0
						0	0	0		0
						0	0	0		0
						0	0	0		0
						0	0	0		0
						0	0	0		0
						0	0	0		0
						0	0	0		0
						0	0	0		0
						0	0	0		0
						0	0	0		0
						0	0	0		0
						0	0	0		0
						0	0	0		0
						0	0	0		0
						0	0	0		0
						0	0	0		0
						0	0	0		0
						0	0	0		0
						0	0	0		0
						0	0	0		0
						0	0	0		0
						0	0	0		0
						0	0	0		0
						0	0	0		0
						0	0	0		0
						0	0	0		0
						0	0	0		0
						0	0	0		0
						0	0	0		0
						0	0	0		0
						0	0	0		0
						0	0	0		0
						0	0	0		0
						0	0	0		0
						0	0	0		0
						0	0	0		0
						0	0	0		0
						0	0	0		0
						0	0	0		0
						0	0	0		0
						0	0	0		0
						0	0	0		0
						0	0	0		0
						0	0	0		0
						0	0	0		0
						0	0	0		0
						0	0	0		0
						0	0	0		0
						0	0	0		0
						0	0	0		0
						0	0	0		0
						0	0	0		0
						0	0	0		0
						0	0	0		0
						0	0	0		0
						0	0	0		0
						0	0	0		0
						0	0	0		0
						0	0	0		0
						0	0	0		0
						0	0	0		0
						0	0	0		0
						0	0	0		0
						0	0	0		0
						0	0	0		0
						0	0	0		0
						0	0	0		0
						0	0	0		0
						0	0	0		0
						0	0	0		0
						0	0	0		0
						0	0	0		0
						0	0	0		0
						0	0	0		0
						0	0	0		0
						0	0	0		0
						0	0	0		0
						0	0	0		0
						0	0	0		0
						0	0	0		0
						0	0	0		0
						0	0	0		0
						0	0	0		0
						0	0	0		0
						0	0	0		0
						0	0	0		0
						0	0	0		0
						0	0	0		0
						0	0	0		0
						0	0	0		0
						0	0	0		0
						0	0	0		0
						0	0	0		0
						0	0	0		0
						0	0	0		0
						0	0	0		0
						0	0	0		0
						0	0	0		0
						0	0	0		0
						0	0	0		0
						0	0	0		0
						0	0	0		0
						0	0	0		0
						0	0	0		0
						0	0	0		0
						0	0	0		0
						0	0	0		0
						0	0	0		0
						0	0	0		0
						0	0	0		0
						0	0	0		0
						0	0	0		0
						0	0	0		0
						0	0	0		0
						0	0	0		0
						0	0	0		0
						0	0	0		0
						0	0	0		0
						0	0	0		0
						0	0	0		0
						0	0	0		0
						0	0	0		0
						0	0	0		0
						0	0	0		0
						0	0	0		0
						0	0	0		0
						0	0	0		0
						0	0	0		0
						0	0	0		0
						0	0	0		0
						0	0	0		0
						0	0	0		0
						0	0	0		0
						0	0	0		0
						0	0	0		0
						0	0	0		0
						0	0	0		0
						0	0	0		0
						0	0	0		0
						0	0	0		0
						0	0	0		0
						0	0	0		0
						0	0	0		0
						0	0	0		0
						0	0	0		0
						0	0	0		0
						0	0	0		0
						0	0	0		0
						0	0	0		0
						0	0	0		0
						0	0	0		0
						0	0	0		0
						0	0	0		0
						0	0	0		0
						0	0	0		0
						0	0	0		0
						0	0	0		0
						0	0	0		0
						0	0	0		0
						0	0	0		0
						0	0	0		0
						0	0	0		0
						0	0	0		0
						0	0	0		0
						0	0	0		0
						0	0	0		0
						0	0	0		0
						0	0	0		0
						0	0	0		0
						0	0	0		0
						0	0	0		0
						0	0	0		0
						0	0	0		0
						0	0	0		0
						0	0	0		0
						0	0	0		0
						0	0	0		0
						0	0	0		0
						0	0	0		0
						0	0	0		0
						0	0	0		0
						0	0	0		0
						0	0	0		0
						0	0	0		0
						0	0	0		0
						0	0	0		0
						0	0	0		0
						0	0	0		0
						0	0	0		0
						0	0	0		0
						0	0	0		0
						0	0	0		0
						0	0	0		0
						0	0	0		0
						0	0	0		0
						0	0	0		0
						0	0	0		0
						0	0	0		0
						0	0	0		0
						0	0	0		0
						0	0	0		0
						0	0	0		0
						0	0	0		0
						0	0	0		0
						0	0	0		0
						0	0	0		0
						0	0	0		0
						0	0	0		0
						0	0	0		0
						0	0	0		0
						0	0	0		0
						0	0	0		0
						0	0	0		0
						0	0	0		0
						0	0	0		0
						0	0	0		0
						0	0	0		0
						0	0	0		0
						0	0	0		0
						0	0	0		0
						0	0	0		0
						0	0	0		0
						0	0	0		0
						0	0	0		0
						0	0	0		0
						0	0	0		0
						0	0	0		0
						0	0	0		0
						0	0	0		0
						0	0	0		0
						0	0	0		0
						0	0	0		0
						0	0	0		0
						0	0	0		0
						0	0	0		0
						0	0	0		0
						0	0	0		0
						0	0	0		0
						0	0	0		0
						0	0	0		0
						0	0	0		0
						0	0	0		0
						0	0	0		0
						0	0	0		0
						0	0	0		0
						0	0	0		0
						0	0	0		0
						0	0	0		0
						0	0	0		0
						0	0	0		0
						0	0	0		0
						0	0	0		0
						0	0	0		0
						0	0	0		0
						0	0	0		0
						0	0	0		0
						0	0	0		0
						0	0	0		0
						0	0	0		0
						0	0	0		0
						0	0	0		0
						0	0	0		0
						0	0	0		0
						0	0	0		0
						0	0	0		0
						0	0	0		0
						0	0	0		0
						0	0	0		0
						0	0	0		0
						0	0	0		0
						0	0	0		0
						0	0	0		0
						0	0	0		0
						0	0	0		0
						0	0	0		0
						0	0	0		0
						0	0	0		0
						0	0	0		0
						0	0	0		0
						0	0	0		0
						0	0	0		0
						0	0	0		0
						0	0	0		0
						0	0	0		0
						0	0	0		0
						0	0	0		0
						0	0	0		0
						0	0	0		0
						0	0	0		0
						0	0	0		0
						0	0	0		0
						0	0	0		0
						0	0	0		0
						0	0	0		0
						0	0	0		0
						0	0	0		0
						0	0	0		0
						0	0	0		0
						0	0	0		0
						0	0	0		0
						0	0	0		0
						0	0	0		0
						0	0	0		0
						0	0	0		0
						0	0	0		0
						0	0	0		0
						0	0	0		0
						0	0	0		0
						0	0	0		0
						0	0	0		0
						0	0	0		0
						0	0	0		0
						0	0	0		0
						0	0	0		0
						0	0	0		0
						0	0	0		0
						0	0	0		0
						0	0	0		0
						0	0	0		0
						0	0	0		0
						0	0	0		0
						0	0	0		0
						0	0	0		0
						0	0	0		0
						0	0	0		0
						0	0	0		0
						0	0	0		0
						0	0	0		0
						0	0	0		0
						0	0	0		0
						0	0	0		0
						0	0	0		0
						0	0	0		0
						0	0	0		0
						0	0	0		0
						0	0	0		0
						0	0	0		0
						0	0	0		0
						0	0	0		0
						0	0	0		0
						0	0	0		0
						0	0	0		0
						0	0	0		0
						0	0	0		0
						0	0	0		0
						0	0	0		0
						0	0	0		0
						0	0	0		0
						0	0	0		0
						0	0	0		0
						0	0	0		0
						0	0	0		0
						0	0	0		0
						0	0	0		0
						0	0	0		0
						0	0	0		0
						0	0	0		0
						0	0	0		0
						0	0	0		0
						0	0	0		0
						0	0	0		0
						0	0	0		0
						0	0	0		0
						0	0	0		0
						0	0	0		0
						0	0	0		0
						0	0	0		0
						0	0	0		0
						0	0	0		0
						0	0	0		0
						0	0	0		0
						0	0	0		0
						0	0	0		0
						0	0	0		0
						0	0	0		0
						0	0	0		0
						0	0	0		0
						0	0	0		0
						0	0	0		0
						0	0	0		0
						0	0	0		0
						0	0	0		0
						0	0	0		0
						0	0	0		0
						0	0	0		0
						0	0	0		0
						0	0	0		0
						0	0	0		0
						0	0	0		0
						0	0	0		0
						0	0	0		0
						0	0	0		0
						0	0	0		0
						0	0	0		0
						0	0	0		0
						0	0	0		0
						0	0	0		0
						0	0	0		0
						0	0	0		0
						0	0	0		0
						0	0	0		0
						0	0	0		0
						0	0	0		0
						0	0	0		0
						0	0	0		0
						0	0	0		0
						0	0	0		0
						0	0	0		0
						0	0	0		0
						0	0	0		0
						0	0	0		0
						0	0	0		0
						0	0	0		0
						0	0	0		0
						0	0	0		0
						0	0	0		0
						0	0	0		0
						0	0	0		0
						0	0	0		0
						0	0	0		0
						0	0	0		0
						0	0	0		0
						0	0	0		0
						0	0	0		0
						0	0	0		0
						0	0	0		0
						0	0	0		0
						0	0	0		0
						0	0	0		0
						0	0	0		0
						0	0	0		0
						0	0	0		0
						0	0	0		0
						0	0	0		0
						0	0	0		0
						0	0	0		0
						0	0	0		0
						0	0	0		0
						0	0	0		0
						0	0	0		0
						0	0	0		0
						0	0	0		0
						0	0	0		0
						0	0	0		0
						0	0	0		0
						0	0	0		0
						0	0	0		0
						0	0	0		0
						0	0	0		0
						0	0	0		0
						0	0	0		0
						0	0	0		0
						0	0	0		0
						0	0	0		0
						0	0	0		0
						0	0	0		0
						0	0	0		0
						0	0	0		0
						0	0	0		0
						0	0	0		0
						0	0	0		0
						0	0	0		0
						0	0	0		0
						0	0	0		0
						0	0	0		0
						0	0	0		0
						0	0	0		0
						0	0	0		0
						0	0	0		0
						0	0	0		0
						0	0	0		0
						0	0	0		0
						0	0	0		0
						0	0	0		0
						0	0	0		0
						0	0	0		0
						0	0	0		0
						0	0	0		0
						0	0	0		0
						0	0	0		0
						0	0	0		0
						0	0	0		0
						0	0	0		0
						0	0	0		0
						0	0	0		0
						0	0	0		0
						0	0	0		0
						0	0	0		0
						0	0	0		0
						0	0	0		0
						0	0	0		0
						0	0	0		0
						0	0	0		0
						0	0	0		0
						0	0	0		0
						0	0	0		0
						0	0	0		0
						0	0	0		0
						0	0	0		0
						0	0	0		0
						0	0	0		0
						0	0	0		0
						0	0	0		0
						0	0	0		0
						0	0	0		0
						0	0	0		0
						0	0	0		0
						0	0	0		0
						0	0	0		0
						0	0	0		0
						0	0	0		0
						0	0	0		0
						0	0	0		0
						0	0	0		0
						0	0	0		0
						0	0	0		0
						0	0	0		0
						0	0	0		0
						0	0	0		0
						0	0	0		0
						0	0	0		0
						0	0	0		0
						0	0	0		0
						0	0	0		0
						0	0	0		0
						0	0	0		0
						0	0	0		0
						0	0	0		0
						0	0	0		0
						0	0	0		0
						0	0	0		0
						0	0	0		0
						0	0	0		0
						0	0	0		0
						0	0	0		0
						0	0	0		0
						0	0	0		0
						0	0	0		0
						0	0	0		0
						0	0	0		0
						0	0	0		0
						0	0	0		0
						0	0	0		0
						0	0	0		0
						0	0	0		0
						0	0	0		0
						0	0	0		0
						0	0	0		0
						0	0	0		0
						0	0	0		0
						0	0	0		0
						0	0	0		0
						0	0	0		0
						0	0	0		0
						0	0	0		0
						0	0	0		0
						0	0	0		0
						0	0	0		0
						0	0	0		0
						0	0	0		0
						0	0	0		0
						0	0	0		0
						0	0	0		0
						0	0.0807868	0		0
						0	0.0807868	0		0
						0	0.0807868	0		0
						0	0.0807868	0		0
						0	0.0807868	0		0
						0	0.0807868	0		0
						0	0.0807868	0		0
						0	0.0807868	0		0
						0	0.0807868	0		0
						0	0.0807868	0		0
						0	0.0807868	0		0
						0	0.0807868	0		0
						0	0.0807868	0		0
						0	0.0807868	0		0
						0	0.0807868	0		0
						0	0.0807868	0		0
						0	0.0807868	0		0
						0	0.0807868	0		0
						0	0.0807868	0		0
						0	0.0807868	0		0
						0	0.0807868	0		0
						0	0.0807868	0		0
						0	0.0807868	0		0
						0	0.0807868	0		0
						0	0.0807868	0		0
						0	0.0807868	0		0
						0	0.0807868	0		0
						0	0.0807868	0		0
						0	0.0807868	0		0
						0	0.0807868	0		0
						0	0.0807868	0		0
						0	0.0807868	0		0
						0	0.0807868	0		0
						0	0.0807868	0		0
						0	0.0807868	0		0
						0	0.0807868	0		0
						0	0.0807868	0		0
						0	0.0807868	0		0
						0	0.0807868	0		0
						0	0.0807868	0		0
						0	0.0807868	0		0
						0	0.0807868	0		0
						0	0.0807868	0		0
						0	0.0807868	0		0
						0	0.0807868	0		0
						0	0.0807868	0		0
						0	0.0807868	0		0
						0	0.0807868	0		0
						0	0.0807868	0		0
						0	0.0807868	0		0
						0	0.0807868	0		0
						0	0.0807868	0		0
						0	0.0807868	0		0
						0	0.0807868	0		0
						0	0.0807868	0		0
						0	0.0807868	0		0
						0	0.0807868	0		0
						0	0.0807868	0		0
						0	0.0807868	0		0
						0	0.0807868	0		0
						0	0.0807868	0		0
						0	0.0807868	0		0
						0	0.0807868	0		0
						0	0.0807868	0		0
						0	0.0807868	0		0
						0	0.0807868	0		0
						0	0.0807868	0		0
						0	0.0807868	0		0
						0	0.0807868	0		0
						0	0.0807868	0		0
						0	0.0807868	0		0
						0	0.0807868	0		0
						0	0.0807868	0		0
						0	0.0807868	0		0
						0	0.0807868	0		0
						0	0.0807868	0		0
						0	0.0807868	0		0
						0	0.0807868	0		0
						0	0.0807868	0		0
						0	0.0807868	0		0
						0	0.0807868	0		0
						0	0.0807868	0		0
						0	0.0807868	0		0
						0	0.0807868	0		0
						0	0.0807868	0		0
						0	0.0807868	0		0
						0	0.0807868	0		0
						0	0.0807868	0		0
						0	0.0807868	0		0
						0	0.0807868	0		0
						0	0.0807868	0		0
						0	0.0807868	0		0
						0	0.0807868	0		0
						0	0.0807868	0		0
						0	0.0807868	0		0
						0	0.0807868	0		0
						0	0.0807868	0		0
						0	0.0807868	0		0
						0	0.0807868	0		0
						0	0.0807868	0		0
						0	0.0807868	0		0
						0	0.0807868	0		0
						0	0.0807868	0		0
						0	0.0807868	0		0
						0	0.0807868	0		0
						0	0.0807868	0		0
						0	0.0807868	0		0
						0	0.0807868	0		0
						0	0.0807868	0		0
						0	0.0807868	0		0
						0	0.0807868	0		0
						0	0.0807868	0		0
						0	0.0807868	0		0
						0	0.0807868	0		0
						0	0.0807868	0		0
						0	0.0807868	0		0
						0	0.0807868	0		0
						0	0.0807868	0		0
						0	0.0807868	0		0
						0	0.0807868	0		0
						0	0.0807868	0		0
						0	0.0807868	0		0
						0	0.0807868	0		0
						0	0.0807868	0		0
						0	0.0807868	0		0
						0	0.0807868	0		0
						0	0.0807868	0		0
						0	0.0807868	0		0
						0	0.0807868	0		0
						0	0.0807868	0		0
						0	0.0807868	0		0
						0	0.0807868	0		0
						0	0.155941	0		0
						0	0.155941	0		0
						0	0.155941	0		0
						0	0.155941	0		0
						0	0.155941	0		0
						0	0.155941	0		0
						0	0.155941	0		0
						0	0.155941	0		0
						0	0.155941	0		0
						0	0.155941	0		0
						0	0.155941	0		0
						0	0.155941	0		0
						0	0.155941	0		0
						0	0.155941	0		0
						0	0.155941	0		0
						0	0.155941	0		0
						0	0.155941	0		0
						0	0.155941	0		0
						0	0.155941	0		0
						0	0.155941	0		0
						0	0.155941	0		0
						0	0.155941	0		0
						0	0.155941	0		0
						0	0.155941	0		0
						0	0.155941	0		0
						0	0.155941	0		0
						0	0.155941	0		0
						0	0.155941	0		0
						0	0.155941	0		0
						0	0.155941	0		0
						0	0.155941	0		0
						0	0.155941	0		0
						0	0.155941	0		0
						0	0.155941	0		0
						0	0.155941	0		0
						0	0.155941	0		0
						0	0.155941	0		0
						0	0.155941	0		0
						0	0.155941	0		0
						0	0.155941	0		0
						0	0.155941	0		0
						0	0.155941	0		0
						0	0.155941	0		0
						0	0.155941	0		0
						0	0.155941	0		0
						0	0.155941	0		0
						0	0.155941	0		0
						0	0.155941	0		0
						0	0.155941	0		0
						0	0.155941	0		0
						0	0.155941	0		0
						0	0.155941	0		0
						0	0.155941	0		0
						0	0.155941	0		0
						0	0.155941	0		0
						0	0.155941	0		0
						0	0.155941	0		0
						0	0.155941	0		0
						0	0.155941	0		0
						0	0.155941	0		0
						0	0.155941	0		0
						0	0.155941	0		0
						0	0.155941	0		0
						0	0.155941	0		0
						0	0.155941	0		0
						0	0.155941	0		0
						0	0.155941	0		0
						0	0.155941	0		0
						0	0.155941	0		0
						0	0.155941	0		0
						0	0.155941	0		0
						0	0.155941	0		0
						0	0.155941	0		0
						0	0.155941	0		0
						0	0.155941	0		0
						0	0.155941	0		0
						0	0.155941	0		0
						0	0.155941	0		0
						0	0.155941	0		0
						0	0.155941	0		0
						0	0.155941	0		0
						0	0.155941	0		0
						0	0.155941	0		0
						0	0.155941	0		0
						0	0.155941	0		0
						0	0.159655	0		0
						0	0.159655	0		0
						0	0.159655	0		0
						0	0.159655	0		0
						0	0.159655	0		0
						0	0.159655	0		0
						0	0.159655	0		0
						0	0.159655	0		0
						0	0.159655	0		0
						0	0.159655	0		0
						0	0.159655	0		0
						0	0.159655	0		0
						0	0.159655	0		0
						0	0.159655	0		0
						0	0.159655	0		0
						0	0.159655	0		0
						0	0.159655	0		0
						0	0.159655	0		0
						0	0.159655	0		0
						0	0.159655	0		0
						0	0.159655	0		0
						0	0.159655	0		0
						0	0.159655	0		0
						0	0.159655	0		0
						0	0.159655	0		0
						0	0.159655	0		0
						0	0.159655	0		0
						0	0.159655	0		0
						0	0.159655	0		0
						0	0.159655	0		0
						0	0.159655	0		0
						0	0.159655	0		0
						0	0.159655	0		0
						0	0.159655	0		0
						0	0.159655	0		0
						0	0.159655	0		0
						0	0.159655	0		0
						0	0.159655	0		0
						0	0.159655	0		0
						0	0.159655	0		0
						0	0.159655	0		0
						0	0.159655	0		0
						0	0.159655	0		0
						0	0.159655	0		0
						0	0.159655	0		0
						0	0.159655	0		0
						0	0.159655	0		0
						0	0.159655	0		0
						0	0.159655	0		0
						0	0.159655	0		0
						0	0.159655	0		0
						0	0.159655	0		0
						0	0.159655	0		0
						0	0.159655	0		0
						0	0.159655	0		0
						0	0.159655	0		0
						0	0.159655	0		0
						0	0.159655	0		0
						0	0.159655	0		0
						0	0.159655	0		0
						0	0.159655	0		0
						0	0.159655	0		0
						0	0.159655	0		0
						0	0.159655	0		0
						0	0.159655	0		0
						0	0.159655	0		0
						0	0.159655	0		0
						0	0.159655	0		0
						0	0.159655	0		0
						0	0.159655	0		0
						0	0.159655	0		0
						0	0.159655	0		0
						0	0.159655	0		0
						0	0.159655	0		0
						0	0.159655	0		0
						0	0.159655	0		0
						0	0.159655	0		0
						0	0.159655	0		0
						0	0.159655	0		0
						0	0.159655	0		0
						0	0.159655	0		0
						0	0.159655	0		0
						0	0.159655	0		0
						0	0.159655	0		0
						0	0.159655	0		0
						0	0.159655	0		0
						0	0.159655	0		0
						0	0.159655	0		0
						0	0.159655	0		0
						0	0.159655	0		0
						0	0.159655	0		0
						0	0.159655	0		0
						0	0.159655	0		0
						0	0.159655	0		0
						0	0.159655	0		0
						0	0.159655	0		0
						0	0.159655	0		0
						0	0.159655	0		0
						0	0.159655	0		0
						0	0.159655	0		0
						0	0.159655	0		0
						0	0.159655	0		0
						0	0.159655	0		0
						0	0.159655	0		0
						0	0.159655	0		0
						0	0.159655	0		0
						0	0.159655	0		0
						0	0.159655	0		0
						0	0.159655	0		0
						0	0.159655	0		0
						0	0.159655	0		0
						0	0.159655	0		0
						0	0.159655	0		0
						0	0.159655	0		0
						0	0.159655	0		0
						0	0.159655	0		0
[truncated: 138,885 more rows]

## Sheet: Fig6d
	CNO	ROI#1	ROI#2	ROI#3	ROI#4	ROI#5		saline	ROI#1	ROI#2	ROI#3	ROI#4	ROI#5
t-bin=5s		1.92731	2.15211	5.18726	3.73476	5.34979			2.70563	2.38867	1.53102	-0.277678	2.67905
		1.43215	1.24854	4.69985	2.96092	4.64833			2.32737	2.1505	1.84311	-0.319858	2.47128
		0.671402	0.389282	4.08028	1.92851	3.56933			1.75397	1.39516	1.64233	-0.853374	1.77603
		-0.169254	-0.338913	3.51253	1.44019	2.5721			0.907666	0.520467	0.718994	-1.81392	0.848787
		-0.286093	-0.395021	3.25972	1.86356	2.41944			0.783274	0.0915011	0.165312	-2.31727	0.391842
		0.066207	-0.215014	2.9805	1.28976	2.07244			0.916088	0.187965	0.235337	-2.19073	0.53442
		0.0312389	-0.41457	2.5547	0.108367	1.40021			0.66315	0.0912689	0.0470953	-2.05557	0.366522
		-0.268957	-0.738479	2.56487	0.0829612	1.0244			0.789739	0.262209	0.454895	-1.56457	0.560382
		-0.36807	-0.69531	2.89498	0.710802	1.06418			0.588086	0.263247	0.216523	-1.66734	0.155465
		-0.492831	-0.695461	2.78818	0.721472	0.664194			0.278155	0.127682	-0.242383	-2.25587	-0.138345
		-0.513823	-0.885189	2.42604	0.305482	0.137735			0.301494	-0.0390979	-0.154956	-2.52356	-0.297387
		-0.336555	-0.505218	2.62698	0.722319	0.600421			0.457428	-0.0133874	-0.0631776	-2.09118	0.0659877
		-0.165841	-0.32111	2.69266	0.901977	1.03446			0.492431	0.364526	-0.0650542	-1.19865	0.736288
		-0.23192	-0.550017	2.59421	0.546597	0.741378			0.687765	0.853658	-0.357135	-0.567534	1.10633
		-0.413686	-0.923619	2.46119	0.349082	0.567125			1.12512	1.15125	0.307283	0.133926	1.48144
		-0.571331	-1.10537	2.20825	0.392306	0.650382			1.07185	1.02575	0.919912	0.542159	1.28506
		-0.615643	-0.756574	2.12424	0.0599164	0.331103			0.786136	0.879646	0.700225	0.252388	1.01659
		-0.325439	0.00637377	2.5546	0.115026	0.744709			1.11497	0.785168	0.83782	-0.087714	1.14857
		-0.133527	0.360888	2.63205	0.297927	1.29843			1.00406	0.463121	0.797075	-0.3332	1.06268
		-0.218092	0.128018	2.30581	-0.000249919	0.733084			0.803353	0.276915	0.818439	-0.828737	0.93803
		-0.458858	-0.10958	1.93305	-0.0697997	-0.0835722			0.865014	0.418201	0.693467	-0.890498	1.09619
		-0.708776	-0.140993	1.94938	-0.331419	-0.0111963			0.470513	0.683165	0.512889	-0.796807	0.841744
		-1.02068	-0.398669	1.97245	-0.811741	0.0570258			-0.0174019	0.735464	-0.120796	-1.53886	0.28184
		-1.02782	-0.33343	1.95963	-0.106273	0.507541			-0.108373	0.698317	-0.3849	-1.93852	0.320361
		-1.02418	0.020859	1.90797	0.343884	0.691559			-0.223856	0.726803	0.182398	-1.42168	0.571945
		-1.14243	0.0212209	1.87138	0.535023	0.472054			0.0846182	0.855296	1.01872	-0.501899	1.31758
		-1.25395	0.063618	2.16223	0.816602	0.737321			0.466677	1.02086	1.28438	-0.498502	1.43759
		-1.63764	0.0657808	2.21901	0.373236	0.420636			0.260031	0.598615	1.01301	-1.26687	0.67002
		-1.63097	-0.0678531	2.13373	0.107465	0.309775			-0.339119	-0.1105	0.0372592	-1.62161	-0.123294
		-1.54081	-0.182755	2.03234	0.0107081	0.552233			-0.686254	-0.16533	-0.608483	-1.64999	-0.280172
		-1.24647	-0.192567	1.92732	0.177394	0.862875			-0.354184	0.283116	0.293724	-1.08118	0.47257
		-1.06238	-0.233924	1.8502	0.258081	1.09712			-0.0633125	0.910071	0.956562	-0.678512	0.970566
		-1.01232	-0.0702171	2.05311	0.421866	1.43236			0.0939967	1.04561	0.931445	-0.694661	1.03396
		-0.891292	-0.0545175	2.32826	0.805853	1.31494			0.107969	0.893055	0.886683	-0.322307	1.02369
		-1.05409	-0.0669555	2.25164	0.963173	0.909853			0.172943	1.12889	0.682934	-0.295374	0.694605
		-1.46447	-0.276128	1.61587	0.249558	0.602905			0.441862	1.34959	0.434731	0.198127	1.00803
		-1.65392	-0.498828	1.16587	-0.233953	0.317158			0.562542	1.40368	0.131385	0.559084	0.941592
		-1.86267	-0.546325	1.11851	-0.0341964	0.426578			0.661079	1.66974	0.531889	0.628368	1.07258
		-1.7537	-0.257801	1.23671	0.366663	0.639057			0.47831	1.56379	0.885187	0.667443	1.01433
		-1.64441	-0.12278	1.20782	0.435014	0.691232			-0.246154	1.30653	0.30027	0.0959261	0.311728
		-1.52424	-0.151494	1.32523	0.463163	1.03451			-0.430222	1.0342	-0.046613	-0.23887	0.0100135
		-1.56689	-0.258722	1.22981	-0.15066	1.21412			-0.506594	0.767613	-0.407828	-0.351516	0.416559
		-1.69815	-0.2722	0.84871	-0.603879	1.00284			-0.59281	0.737646	-0.487201	-0.178228	0.849539
		-1.61473	-0.206791	0.568106	-1.08445	0.502718			-0.0156342	1.22233	0.117588	0.147985	1.66221
		-1.42772	-0.2979	0.644873	-0.962074	0.628824			0.607623	1.64142	0.766443	0.339087	1.96732
		-1.10116	-0.236386	1.00019	-0.188878	1.21457			0.487517	1.53766	0.510612	-0.186151	1.16575
		-0.920731	-0.0012651	1.34143	0.541686	0.974127			0.159553	1.31255	0.108779	-0.964661	0.437353
		-0.857056	0.222729	1.51471	1.14697	0.939841			0.145279	1.32785	0.0783965	-1.25446	0.207292
		-1.3039	0.0282693	0.7849	0.406715	0.354658			0.161269	1.52601	0.394429	-0.712759	0.518141
		-1.65264	-0.133474	0.308265	-0.604418	-0.621218			0.0523887	1.41373	0.375436	-0.817235	0.647477
		-1.73887	0.0289201	0.804765	-0.110818	-0.634231			0.477476	1.38167	0.642802	-0.803807	0.860448
		-1.65859	-0.0286921	1.22749	0.533988	-0.19472			1.08945	1.41223	0.909519	-0.363836	1.42669
		-1.21899	-0.0886462	1.24539	0.723273	0.196346			0.741424	1.20906	0.113168	-0.572375	1.1046
		-1.12817	-0.325953	1.05125	0.37627	0.162144			0.138728	1.04974	-0.286667	-0.831023	0.501649
		-1.18786	-0.344894	1.01601	-0.0846437	-0.212387			-0.177824	0.856248	-0.383771	-0.689327	0.692901
		-0.972535	-0.0151519	1.20522	-0.00377239	-0.161935			-0.223336	0.821856	-1.02273	-0.38879	0.77288
		-0.919008	0.00960085	1.41947	0.0328361	-0.147743			-0.219043	0.783745	-1.00355	-0.588016	0.280555
		-0.827211	0.308445	1.46288	0.0339998	-0.0908433			-0.323716	0.68404	-0.407217	-0.591164	0.172197
		-0.780451	0.407352	1.24676	-0.132508	-0.386861			0.125484	1.01739	0.70158	0.156186	1.22483
		-0.721404	0.446777	1.17736	-0.0858762	-0.265857			0.385999	1.17044	0.949994	0.511287	1.31669
		-0.526796	0.46396	1.2932	0.292829	0.103259			0.0182686	1.13114	-0.296611	-0.544243	0.0525782
		-0.663652	0.484871	1.34362	0.0746063	-0.0767311			0.0317686	1.18405	-0.29134	-0.555827	0.172539
		-0.837539	0.669958	1.37866	0.100394	-0.0966944			0.25166	1.40442	0.352611	0.284883	1.01315
		-0.837199	0.622876	1.07786	0.703565	0.2865			0.170012	1.56007	0.317886	0.145009	1.45285
		-0.842541	0.364199	0.713268	0.584821	0.0872721			0.0207538	1.61695	-0.136905	-0.221065	1.36104
		-1.08052	0.335005	0.712582	0.165643	-0.539077			0.145405	1.88128	0.0607518	-0.0850985	1.62574
		-0.997581	0.232979	0.679048	0.0121894	-1.14206			0.000917056	1.75232	-0.0630268	-0.279328	1.39563
		-1.14973	0.0886025	0.48987	-0.234454	-1.60986			-0.123603	1.68193	-0.179118	-0.32898	1.17402
		-1.6362	0.00686974	0.501607	-0.161441	-1.10132			-0.190786	1.60394	-0.10679	-0.0213691	1.33756
		-1.2644	-0.211376	0.786311	0.495213	0.105942			-0.203943	1.60709	-0.0530481	-0.473489	1.10945
		-0.865642	-0.411511	0.603183	0.447048	0.470964			0.235499	1.86322	0.586844	-0.772976	0.950103
		-0.870487	-0.445133	0.32609	0.0147352	-0.0965753			0.580511	1.9988	0.946222	-0.46289	1.01916
		-0.679629	-0.453213	0.342723	-0.160343	-0.470188			0.729641	2.35278	0.671639	-0.0669208	1.29967
		-0.112569	-0.196339	0.886291	0.487101	0.058401			0.651011	2.67774	1.22073	0.241252	1.4989
		0.160259	0.0666229	1.32227	1.4328	0.863499			0.519674	2.54609	1.816	-0.11284	1.24403
		0.0289836	0.0719547	0.84826	1.08489	1.22773			0.488663	2.54691	1.40003	-0.493838	0.873286
		-0.396148	-0.566568	0.408498	0.270055	0.877912			0.575795	2.46375	1.28425	-0.257291	0.75093
		-0.751379	-1.17847	0.589057	-0.221942	0.247181			0.238621	1.98339	1.18618	-0.542703	0.190877
		-1.06923	-1.2447	0.66435	-0.517747	0.123418			-0.0166507	1.75199	1.13101	-0.506131	-0.0294403
		-0.818507	-1.14913	0.604465	-0.499071	-0.0474581			0.75509	2.03738	1.44856	0.0780662	0.99062
		-0.575625	-1.33559	0.480789	-0.530054	-0.303154			1.5856	2.51645	1.59946	0.722765	2.24673
		-0.565543	-1.2477	0.330826	-0.72861	-0.213992			1.40627	2.45834	1.55603	0.679571	2.01425
		-0.299204	-0.943548	0.355025	-0.498508	0.413402			1.05342	2.30049	1.62593	0.569003	1.5604
		-0.15957	-0.947564	0.366656	-0.435145	0.637159			0.956092	2.08167	1.42047	0.780935	1.30579
		-0.445846	-1.20864	0.252887	-0.844217	-0.0442718			1.17332	2.00736	0.674691	0.979049	1.10052
		-0.808851	-1.50983	-0.00972438	-1.17506	-0.759438			1.16958	1.93711	0.587879	0.836126	0.990592
		-0.948257	-1.33512	-0.0194549	-1.25406	-0.563826			0.845083	1.41626	-0.015552	0.0455673	0.566499
		-0.653682	-0.776752	0.155976	-1.21841	-0.143354			1.13922	1.52642	0.405627	0.364295	1.18445
		-0.412218	-0.438114	0.39164	-1.06519	0.302888			1.3439	1.86851	1.42385	1.62256	1.73374
		-0.613606	-0.363957	0.555639	-1.06774	0.347142			0.998876	1.71004	1.25334	1.71085	1.46601
		-0.51396	-0.222613	0.762334	-1.19125	0.470268			0.435416	1.4623	0.537606	0.808869	0.851029
		-0.348138	0.0658559	0.876368	-1.1925	0.39978			0.503936	1.5551	0.436033	0.720009	0.611585
		-0.531985	0.262063	1.14699	-0.961759	0.11579			1.1394	1.75565	0.268671	0.841177	1.14004
		-0.849086	-0.0933257	1.18418	-0.720046	-0.126776			1.80139	1.90655	0.456318	0.725151	1.75192
		-0.948588	-0.623462	0.940048	-0.61768	-0.431175			1.93478	1.90781	1.0247	0.533039	1.83208
		-0.733013	-0.0792825	0.910187	-0.331705	-0.0274098			1.60144	2.04763	0.949844	0.227322	2.01133
		-0.831957	0.369175	0.775196	-0.40203	-0.214443			1.45963	1.64908	1.06374	-0.260483	2.05389
		-0.893852	0.359878	0.778424	-0.370829	-0.709854			1.21093	0.988312	1.66606	-0.235168	1.39072
		-0.972044	0.229632	0.715343	-0.460603	-1.04093			1.24921	1.01486	1.65018	-0.115881	1.30291
		-0.910721	0.23318	0.775013	-0.0856002	-0.679022			0.960543	0.940038	0.99879	-0.44079	0.998894
		-0.556266	0.738363	0.825958	0.293571	0.0971728			0.668751	0.287287	0.607208	-0.938131	0.841811
		-0.31955	0.838185	0.822202	0.157446	0.121765			1.02531	0.239951	0.75156	-1.24674	1.55168
		-0.471408	0.487354	0.534856	-0.382586	-0.666959			1.4034	0.62019	0.883432	-1.01779	1.58992
		-0.633622	0.428241	0.499459	-0.863397	-0.827058			1.46887	0.823146	0.751956	-0.805285	1.06774
		-0.674109	0.481195	0.623016	-1.15738	-0.667816			1.1725	0.878384	0.840893	-1.33152	0.631369
		-0.295049	0.380836	0.977981	-0.853424	-0.251953			1.02652	0.695121	0.785865	-1.74403	0.634554
		0.190071	0.273472	1.21813	-0.203806	0.0466933			0.913491	0.457373	0.456259	-1.44536	0.416768
		0.180866	0.586581	1.14847	-0.308617	0.0818493			0.704916	0.315326	-0.116105	-1.60674	-0.22839
		-0.2947	0.499714	0.740729	-0.926393	-0.22977			0.744501	0.368792	-0.0371744	-1.30569	0.0734544
		-0.542822	0.307106	0.319558	-1.50178	-0.571942			0.848436	0.32877	0.230733	-0.991888	0.252376
		-0.386592	0.420858	0.22241	-1.59017	-0.458319			0.334421	-0.0287841	-0.0137361	-1.40953	-0.457467
		-0.633045	0.374001	0.211793	-1.25341	-0.0412189			0.00806324	-0.061239	0.12878	-1.5819	-0.771771
		-0.73283	0.506908	0.313409	-0.856077	0.14276			-0.0495125	0.0318363	0.240123	-1.64026	-0.620603
		-0.436983	0.562251	0.320519	-0.44899	0.0292391			0.161007	0.21264	0.818585	-0.919436	0.230988
		-0.59994	0.47605	0.133472	-0.574776	-0.250331			0.436702	0.552598	1.17992	0.058347	0.823978
		-0.943319	0.504676	0.18532	-0.981349	-0.441053			0.133343	0.313405	0.435586	-0.115699	0.17122
		-1.21896	0.291348	0.28402	-1.13305	-0.666278			0.0425073	0.15243	0.0988224	-0.26169	0.0698704
		-1.21656	0.166789	0.246522	-1.0062	-0.618961			0.224524	0.297795	-0.0358782	-0.263288	-0.0652641
		-0.922681	0.503342	0.48964	-0.258444	-0.236559			0.624393	0.692399	0.0643226	0.00756841	-0.057478
		-1.37518	0.729189	0.518729	0.150322	-0.0348844			1.16205	1.19668	0.495653	0.434743	0.764498
		-1.60565	0.8055	0.0315019	-0.532494	-0.030413			1.14902	1.14455	0.506347	0.786439	0.868797
		-1.30716	1.06861	-0.07178	-0.35237	0.115456			0.842508	1.04382	0.00931504	0.925564	0.549809
		-1.04656	1.11765	0.000960941	-0.00585558	0.575024			0.619704	0.959813	-0.145598	0.228282	0.10224
		-1.19107	1.02678	0.100739	-0.129295	0.474617			0.604509	1.03827	-0.0862778	0.0189628	-0.116947
		-1.39231	1.06586	0.15584	0.0887749	0.245586			0.783901	0.980029	0.0143974	0.334222	0.212912
		-1.60944	0.993577	-0.0622474	0.019727	-0.0517028			0.666002	0.70697	0.430469	0.41328	0.180031
		-1.70404	1.09204	-0.226534	-0.640259	-0.195723			0.794881	0.796639	0.648494	0.531439	0.261644
		-1.3178	1.10133	-0.432428	-0.784767	-0.0984582			0.622348	0.72426	0.65055	0.344584	-0.0607013
		-0.713739	0.994582	-0.530824	-0.597512	0.0994851			0.194805	0.378368	0.598313	0.292597	-0.53625
		-0.593267	1.17899	-0.507215	-0.502239	0.40051			0.22925	0.528832	1.14547	0.724459	-0.283107
		-0.755476	1.44565	-0.549488	-0.793012	0.0110166			0.491537	0.79809	1.20492	0.364335	-0.304888
		-0.85513	1.24923	-0.218338	-0.630893	-0.0813697			0.790418	0.957142	1.72521	0.106299	-0.100331
		-0.921827	1.19912	-0.0218824	-0.451552	-0.00234632			0.697148	0.993035	2.29962	0.270057	0.390272
		-0.932088	1.56639	-0.328696	-0.896699	-0.19471			0.356866	0.837573	2.17025	0.0525838	0.498568
		-0.851352	1.85006	-0.455236	-1.23446	-0.109347			0.253395	0.758422	1.67832	-0.604156	0.62714
		-0.593918	1.70612	-0.304361	-1.02385	0.429841			-0.0126122	0.514837	0.903821	-1.0313	0.157595
		-0.609552	1.60027	-0.208943	-0.955137	0.396703			-0.641907	0.217923	-0.0331299	-1.16267	-1.01751
		-0.990418	1.72053	-0.28369	-0.832308	-0.0115545			-0.6047	0.527576	0.437454	-1.29796	-1.05937
		-1.01408	2.14205	0.258428	0.217834	0.280857			-0.354106	0.546734	1.00616	-1.46685	-0.375587
		-1.03707	3.08396	0.88493	1.22576	0.97442			-0.685887	0.0953085	-0.0286399	-1.93478	-0.833872
		-1.37558	3.20155	0.65456	0.907752	0.865585			-0.616455	0.2949	-0.255132	-2.03763	-0.996753
		-1.63463	2.80124	-0.0516666	0.360105	0.451797			-0.194082	0.633303	0.635354	-1.85737	-0.0437104
		-1.33744	2.34724	-0.489625	-0.00375705	0.153541			0.0213005	0.514555	0.704844	-2.09527	0.256011
		-1.177	1.94173	-0.734894	-0.600291	-0.191776			0.120747	0.463363	-0.235048	-2.08771	0.00747004
		-1.01586	1.90891	-0.932042	-0.732845	-0.276103			-0.104404	0.405348	-0.749529	-1.60079	-0.322028
		-0.623314	2.01851	-0.946607	-0.700927	-0.616234			-0.0676401	0.203678	0.225895	-1.44027	-0.334973
		-0.760962	1.8101	-1.0661	-0.911805	-1.3707			0.136572	0.160976	1.13837	-1.43806	0.0624552
		-1.08825	1.73792	-1.04866	-0.779104	-1.76661			0.180384	0.161474	0.972892	-1.52173	0.0301646
		-0.814163	1.91858	-1.1178	-0.88085	-1.46185			0.380123	-0.0262049	0.737126	-1.55499	-0.0122067
		-0.595861	1.90911	-1.23973	-1.28681	-1.4753			0.357543	-0.277191	0.305767	-1.96816	-0.33114
		-0.782367	1.51412	-1.36022	-1.38765	-1.94237			-0.229843	-0.342919	-0.45761	-2.12736	-0.619955
		-0.798481	1.29334	-1.3044	-1.37084	-1.83437			-0.114013	-0.0617704	0.185911	-1.45365	0.0714262
		-0.458337	1.26189	-1.03841	-1.27455	-1.31038			0.429135	0.30351	0.482221	-1.41643	0.333456
		-0.685062	1.17038	-1.13813	-1.2831	-1.37193			0.572517	0.20195	0.526302	-1.70488	-0.0456968
		-0.983292	1.03282	-1.38385	-1.53773	-1.72265			0.0698009	-0.58417	0.764354	-1.74309	-0.445908
		-0.905989	1.31954	-1.30185	-1.47204	-1.62928			-0.277222	-0.947981	0.577118	-1.78034	-0.527929
		-0.90384	1.56447	-1.06175	-1.12232	-1.49163			-0.051401	-0.949491	0.389843	-1.67829	-0.477238
		-0.994914	1.55979	-1.0202	-1.03001	-1.39736			0.183363	-0.799883	-0.185487	-1.87354	-0.627204
		-0.795548	1.73737	-1.23532	-1.30125	-1.22245			0.174399	-0.845906	-0.977218	-2.07872	-1.14111
		-0.542358	1.59131	-1.27377	-1.3273	-0.924224			0.136902	-0.761986	-0.827374	-1.65557	-1.07125
		-0.430864	1.20631	-1.08833	-1.0873	-0.83696			0.159411	-0.528676	-0.335949	-1.0694	-0.895177
		-0.395219	1.24589	-0.857822	-0.904551	-0.832399			0.261619	-0.343572	-0.14161	-0.386635	-0.593712
		-0.4883	1.44607	-0.774232	-0.969612	-0.482415			0.924292	-0.0611409	0.524203	0.749917	0.429199
		-0.897885	1.22358	-0.905371	-1.01981	-0.420042			1.73508	0.2296	1.20704	1.33182	1.05633
		-1.09426	1.31798	-1.17859	-0.761729	-0.719309			1.27341	-0.0901701	0.905346	0.628469	0.276677
		-1.16297	1.35646	-1.38031	-0.818202	-0.920852			0.660986	-0.197181	0.746718	0.467542	0.215346
		-1.2619	1.12805	-1.40486	-0.766666	-0.720541			0.719696	-0.186896	0.703216	-0.041437	0.283911
		-1.12996	1.20283	-1.07523	-0.0245334	-0.235523			0.70377	-0.630872	0.760127	-0.757187	-0.0464306
		-0.943318	1.52288	-0.756415	0.381258	0.0462458			0.766959	-0.66036	0.947476	-0.609542	0.221554
		-1.10726	1.35438	-0.79217	0.053077	0.155655			1.01889	-0.43919	1.17389	-0.281741	0.893225
		-1.07715	1.15039	-0.821875	0.0010313	0.16472			1.80691	0.0295262	2.22262	0.151794	1.80258
		-0.93847	1.24401	-0.708593	-0.249602	0.113039			2.09982	0.0395699	2.87181	0.26109	1.8186
		-0.839023	0.930284	-0.709078	-0.379615	0.162171			1.54691	-0.215064	1.59228	-0.122975	1.31154
		-0.66883	0.47262	-0.609668	-0.108733	0.210171			1.18652	-0.167232	0.869535	-0.37405	1.31902
		-0.593871	0.667219	-0.323762	0.184211	0.135566			1.38122	0.0405074	1.10107	0.119421	1.60814
		-0.496407	1.12481	-0.232556	0.343211	0.266824			1.44939	-0.0342504	1.31789	0.486058	1.56911
		-0.650388	1.19157	-0.470812	0.0402839	-0.183961			1.54854	-0.055137	1.69048	0.827085	1.92489
		-0.894702	0.982922	-0.553022	-0.217288	-0.761083			1.78465	0.162162	2.17542	1.112	2.32384
		-1.14579	0.763873	-0.699949	-0.295249	-1.01917			1.72151	0.0678886	1.7414	0.581584	2.21098
		-1.27702	0.741589	-0.792142	-0.289273	-0.97732			1.38879	-0.125781	0.603613	-0.762549	1.51998
		-0.76384	1.1551	-0.570569	-0.0354807	-0.19734			1.03298	-0.285143	0.13377	-1.7018	0.796733
		-0.520876	1.09491	-0.470725	-0.132191	0.178685			0.898783	-0.338093	0.161757	-1.12099	0.793539
		-0.380975	1.24568	-0.21708	0.0661506	0.287886			0.834751	-0.184371	0.315104	-0.281541	1.17102
		-0.422339	1.23656	-0.156204	0.145738	0.192798			0.861172	-0.0568253	0.815254	0.271532	1.59238
		-0.814021	1.00485	-0.523331	-0.362178	-0.266678			0.579847	0.00354491	0.530451	-0.430951	1.03417
		-1.02327	1.06644	-0.769254	-0.547954	-0.416779			0.590522	0.260298	0.732052	-1.01175	0.841515
		-0.782151	0.959421	-0.343207	-0.48176	-0.0878188			0.828986	0.0939446	1.37222	-0.318925	1.11316
		-0.922357	0.682884	0.0944671	-0.415636	0.141396			0.574245	-0.361621	0.822929	0.264284	1.01534
		-1.14788	0.371718	-0.0663932	-0.31294	0.458713			-0.113499	-0.998062	0.381789	0.199112	0.292444
		-0.945587	0.0429455	-0.268653	-0.434513	0.761986			0.0770681	-0.897209	0.476323	0.331212	0.205864
		-0.683679	0.0698979	-0.0361306	-0.596924	0.787647			0.674005	-0.220727	0.433701	0.378793	0.740874
		-0.566957	0.0736795	-0.0144091	-0.972168	0.916165			0.490069	-0.297432	-0.47193	-0.0899947	0.404843
		-0.497955	0.195761	0.00380855	-0.91417	1.02603			0.0299499	-0.551249	-1.12464	-0.211589	-0.230336
		-0.737469	0.39468	-0.0962346	-0.606046	0.836328			-0.297598	-0.521911	-1.14343	-0.179057	-0.543366
		-0.625718	0.375789	-0.145222	-0.365243	0.735307			0.0755872	-0.247397	-0.547689	-0.0323114	-0.0150354
		-0.279133	0.458273	-0.050849	0.110492	0.81857			0.742177	0.0226516	-0.204116	0.158838	0.571553
		-0.355928	0.848485	-0.0627462	0.166759	1.07868			0.298454	-0.384746	-1.32043	-0.226319	-0.102343
		-0.355435	1.17629	0.00961465	0.201343	1.60044			0.0408895	-0.572995	-1.865	-0.241592	-0.862254
		-0.0403364	1.19165	0.0796518	-0.237272	1.65244			0.416628	-0.273693	-1.17819	0.296021	-0.600105
		0.620566	1.10598	0.238934	-0.0662397	1.70696			0.393988	-0.285266	-0.302391	-0.140264	-0.348961
		0.983466	0.899641	0.163298	0.559351	1.83144			0.345557	-0.517589	-0.0377023	-0.409546	-0.690594
		0.846606	0.634121	-0.0281048	0.416745	1.9571			0.513414	-0.469329	-0.285236	-0.0822016	-0.537965
		0.619912	0.126177	-0.378909	0.32772	2.04791			0.822627	-0.314162	-0.246417	-0.0290256	0.0239305
		0.441894	-0.320519	-0.845549	-0.518726	1.31153			0.809668	-0.373703	-0.111729	-0.0730482	-0.0761139
		0.56209	0.0181235	-0.754527	-0.960781	0.966072			0.608332	-0.539944	0.177428	-0.101903	-0.411946
		0.850642	-0.0663962	-0.362153	-0.693154	1.24283			0.871835	-0.476837	0.524091	-0.321778	-0.153398
		1.00888	-0.601975	-0.34459	-0.462021	1.37715			1.02078	-0.569357	-0.262559	-0.0705638	-0.12706
		0.699645	-0.567378	-0.765464	-0.893869	1.36			0.919429	-0.888697	-0.990086	0.263649	-0.23194
		0.294714	-0.598805	-1.11577	-1.1113	0.70316			1.10708	-0.862737	-0.7021	0.463443	0.0203088
		0.28475	-0.418668	-1.02041	-0.660201	0.489561			1.49771	-0.556877	-0.400314	0.632856	0.211959
		0.566338	0.0347294	-0.654711	-0.200865	1.20459			1.70806	-0.38489	-0.273114	0.436281	0.216778
		0.71344	0.200672	-0.504365	-0.603654	1.32811			1.66411	-0.410803	0.262942	0.119814	0.287256
		0.774026	0.206163	-0.499219	-1.30298	0.956982			1.71977	-0.395231	0.148315	0.10452	0.524779
		0.91659	0.345991	-0.247646	-1.29545	0.89347			1.8832	-0.23823	0.288844	0.172065	0.839076
		0.842646	0.358036	-0.406184	-1.48304	0.569861			1.79883	-0.475163	0.370013	-0.339354	0.245412
		0.489622	0.304709	-0.693399	-1.6884	0.350999			1.30257	-1.23079	-0.289302	-1.13153	-0.651879
		0.727463	0.732634	-0.367688	-0.892477	1.16967			1.34363	-1.278	-0.287407	-1.04377	-0.846785
		0.956353	0.754577	-0.111477	-0.685444	1.35735			1.50822	-0.910025	0.175076	-0.637802	-0.681441
		0.770412	0.245505	-0.271802	-1.09556	0.736045			1.46921	-0.594472	0.789104	-0.349008	-0.488638
		0.391782	0.264917	-0.308838	-0.583004	0.982178			1.27065	-0.546863	1.0015	-0.15041	-0.340017
		0.0642713	0.488498	-0.193271	-0.317077	1.01732			0.973443	-0.317598	0.330659	-0.272763	-0.258183
		0.0988935	0.527438	-0.131621	-0.471684	0.727136			1.04033	0.10161	-0.132854	-0.451992	-0.212626
		0.199218	0.538043	-0.263509	-0.737124	0.558289			0.938303	-0.0228232	-0.148967	-0.887762	-0.401478
		0.199916	0.0907572	-0.49872	-1.3333	0.204026			0.972624	-0.230025	0.233921	-1.38166	-0.437724
		0.491197	-0.112978	-0.449482	-1.2034	0.410375			1.13257	0.00441765	0.883072	-1.35574	-0.268568
		0.608389	0.18033	-0.324501	-0.601002	0.219171			1.13161	0.48917	1.02343	-0.444785	0.0286836
		0.459623	0.348313	-0.17089	-0.492169	0.102641			0.650232	0.697167	0.57699	0.0815497	0.074239
		0.304908	0.256131	-0.389357	-0.866133	-0.0925729			0.552335	0.673005	0.386967	0.0124749	0.0370448
		0.380573	-0.00495956	-0.884787	-1.73628	-0.573776			0.778169	0.30758	0.412767	0.15343	-0.037109
		0.561601	0.149824	-0.914948	-2.11159	-0.389804			0.703251	0.121016	0.604332	0.302627	-0.256987
		0.717325	0.343488	-0.603219	-1.31286	0.101008			0.773014	0.287644	0.366374	0.240098	-0.111526
		0.981161	0.506543	-0.102303	-0.48759	0.487905			1.17382	0.59371	0.161516	0.513666	0.446067
		1.06406	0.592942	-0.0820655	-0.23934	0.427744			1.32843	0.954916	0.340345	0.724397	0.416758
		0.820612	0.673176	-0.355733	-0.157182	0.536315			1.42089	1.12846	1.04877	0.727597	0.488695
		0.5462	0.575088	-0.54993	-0.79559	0.454945			1.53467	0.730888	1.21531	0.745518	0.281235
		0.666009	0.592842	-0.390984	-0.904198	0.289025			1.38259	0.334431	0.453386	0.326895	-0.331684
		0.913843	0.620979	-0.120366	-0.376819	0.426507			1.41708	0.23392	0.309287	0.140885	-0.751716
		0.765453	0.574804	-0.232751	-0.448611	0.49522			1.24894	0.271082	0.566904	0.0935245	-1.01492
		0.530974	0.284778	-0.459382	-0.838207	0.303408			0.866083	0.324095	0.147876	0.0272	-0.910713
		0.710524	0.100537	-0.240125	-0.769128	0.620165			0.515174	0.338972	-0.292595	0.280079	-0.709927
		0.629688	0.162181	-0.00640121	-0.746708	1.01024			0.248078	0.0240187	-0.321825	0.365915	-0.988206
		0.564989	0.191734	-0.10475	-0.783455	0.725964			0.665241	0.171651	0.151389	0.417315	-0.76732
		0.688742	0.161289	-0.294611	-0.890243	0.196682			0.919034	0.355909	0.476613	0.618448	-0.28082
		0.930346	0.208203	-0.146544	-0.799102	0.13707			0.401651	0.234439	0.478976	0.763651	-0.645586
		1.12943	0.651017	0.303986	-0.241043	0.495201			0.228008	0.606498	0.202698	1.24744	-0.879578
		1.40116	0.942151	0.353071	-0.224521	0.785648			0.30518	0.604714	-0.530248	1.16918	-1.17739
		1.37644	0.537813	-0.0401252	-0.851049	0.409385			0.289669	0.236034	-0.58718	0.681667	-0.990759
		1.26124	0.535771	-0.000868838	-0.6016	0.410377			0.573363	0.104419	0.556465	0.897761	-0.0475629
		1.19696	0.789946	0.524582	0.0477392	1.06941			0.793403	0.117924	1.35258	1.37819	0.708188
		1.17355	0.904169	0.94827	0.848713	1.25008			0.415523	0.0326113	0.630034	1.349	0.475425
		1.0789	0.712904	0.533254	1.37963	1.10553			0.420728	-0.00723635	0.169488	0.997428	0.346829
		1.0125	0.75146	0.272857	1.3847	1.2486			0.538148	-0.139973	0.287413	0.721826	0.189201
		1.14481	0.928017	0.408645	1.21588	1.42145			0.351892	-0.506075	0.199361	0.799086	-0.553812
		1.43735	0.883251	0.426437	1.33924	1.64588			0.373044	-0.499219	0.578551	0.657981	-0.743346
		1.73046	0.781606	0.179953	1.61991	1.64823			0.584195	0.0439036	1.44998	0.692436	-0.0506109
		1.9636	0.764836	0.0016816	1.46595	1.58602			0.588979	0.310794	1.59196	0.656206	-0.00396094
		1.76695	0.586755	-0.106399	0.974282	1.4255			0.291402	0.278425	1.26061	0.711116	-0.206879
		1.46538	0.330859	-0.19735	0.518861	1.03212			0.459561	0.508555	1.2335	1.02249	0.0614306
		1.45501	0.355802	-0.123002	0.612247	1.23436			0.876867	0.322427	1.55904	1.32971	0.162651
		1.6836	0.2434	-0.0285701	0.836786	1.43112			0.564193	-0.173819	1.13708	0.945205	-0.260488
		1.90857	0.417015	0.217564	1.0998	1.38323			0.222674	-0.362572	1.10119	0.295714	-0.674692
		1.64847	0.847882	0.342329	1.24449	1.36263			0.521865	-0.469252	1.66639	0.648133	-0.141832
		1.21248	0.814921	0.407808	0.952752	1.34155			0.335001	-0.608648	1.45977	0.605289	-0.0466171
		1.10194	0.811641	0.474015	0.807181	1.24471			0.126856	-0.679598	1.34942	0.626623	-0.24271
		1.13551	0.787462	0.473592	0.891561	1.21163			-0.00224079	-0.743558	1.19494	1.26536	-0.454757
		1.23681	0.721069	0.435666	0.664014	1.21984			-0.139002	-0.734314	0.663204	1.86758	-0.340361
		1.40773	0.743515	0.470359	0.707553	1.15803			-0.218866	-0.904894	0.165975	2.04501	-0.333089
		1.33267	0.556884	0.522775	0.925747	1.31897			-0.262746	-1.03739	0.13827	1.9374	-0.413257
		1.02901	0.0773897	0.462108	0.616892	1.40221			-0.405079	-1.2613	-0.273752	1.77381	-0.668093
		0.759885	-0.165465	0.342035	0.398551	1.1856			-0.210394	-1.15792	-0.168744	1.31243	-0.34201
		0.664401	0.173432	0.0168281	0.253548	0.737437			0.0445095	-1.11136	0.442223	0.589516	-0.0961451
		0.191692	-0.13928	-0.660574	-0.476913	-0.41435			-0.764178	-1.47674	0.354286	-0.508529	-0.785305
		-0.297922	-0.510809	-0.930609	-0.389452	-1.04273			-1.72956	-1.70611	-0.181397	-1.05451	-1.17149
		0.0455481	-0.10884	-0.45128	0.815236	0.0271107			-1.66474	-1.46038	-0.3941	-0.904617	-0.982993
		0.418298	0.428348	-0.0797573	1.26209	0.868859			-1.4069	-1.15792	-0.332552	0.0258506	-0.840935
		0.780037	0.978662	0.137738	1.59945	1.3249			-1.12827	-1.05554	0.212121	0.561599	-0.357736
		1.12816	1.10172	-0.0316338	1.32028	1.32646			-1.17535	-1.23637	0.219474	0.0915453	-0.50804
		0.930762	0.614435	-0.472704	0.463311	0.524066			-1.1465	-0.979561	0.137858	0.168799	-0.6983
		0.510776	0.109615	-0.935231	0.308591	-0.0843065			-0.936895	-0.616839	0.255818	0.709755	-0.763387
		0.83557	0.342828	-0.958061	0.506639	0.400448			-0.767498	-0.515645	0.710549	1.01987	-0.961847
		1.41622	0.922013	-0.455635	0.801544	1.03027			-0.240582	-0.513136	1.29228	1.27419	-0.603413
		0.94405	0.799906	-0.537323	0.317419	0.133358			0.336765	-0.358319	1.17585	1.66301	-0.104446
		0.517006	0.716788	-0.704565	-0.30357	-0.301578			0.448247	-0.301285	0.958589	1.8338	0.0869712
		0.659637	1.1861	-0.476983	0.0236706	0.115614			0.0650066	-0.602194	0.940783	1.00999	-0.458444
		0.618913	1.22504	-0.645502	0.0101181	-0.33462			0.0191123	-0.475723	1.2888	1.38984	-0.546137
		0.578392	0.716419	-1.02139	-0.448384	-0.824694			0.563326	-0.120026	1.20044	2.26926	-0.327877
		0.860839	0.879603	-0.650767	-0.107883	-0.187433			0.759538	0.0408345	1.05955	2.43867	-0.34276
		0.932346	1.04328	-0.538661	-0.123881	0.0195228			0.199739	-0.391195	0.721611	1.7065	-0.730747
		0.992078	1.0429	-0.483682	0.114231	0.154816			-0.176238	-0.959545	0.119642	0.39751	-1.11421
		1.21634	0.993218	-0.439634	0.588128	0.247939			-0.330351	-1.10856	-0.517019	-0.37861	-1.18488
		1.33703	0.875972	-0.375102	0.683633	0.184644			-0.177265	-0.576978	-0.659434	-0.0182241	-0.889488
		1.26615	0.787961	-0.359344	0.647888	0.262667			-0.0577141	-0.359804	-0.558875	0.415923	-1.10264
		0.877187	0.634801	-0.285943	0.781037	0.427213			-0.401927	-1.02162	-0.772057	0.115495	-1.1595
		0.970516	0.730736	-0.136515	1.39856	0.644757			-0.190138	-1.20604	-0.441404	0.717172	-0.607545
		1.11632	0.873068	-0.160844	1.17155	0.173035			-0.201841	-1.15513	-0.618705	1.28199	-0.534535
		1.19077	1.02317	0.0155252	1.15489	0.276084			-0.442414	-1.04115	-1.0445	1.0568	-0.742082
		1.59392	1.18141	0.227179	1.79752	1.17172			-0.404023	-0.719488	-0.627095	0.854818	-0.920957
		1.77425	1.10157	0.34025	2.46171	1.73971			-0.602177	-0.731999	-0.590132	0.827239	-1.36588
		1.423	0.98104	0.1765	2.7843	1.32175			-0.579031	-0.976222	-0.531869	0.282327	-1.13505
		1.36495	1.37292	0.265903	2.9936	1.14389			-0.0604593	-0.839062	0.480326	0.643594	-0.171943
		1.4969	1.64049	0.583602	3.33427	1.55798			0.87855	-0.288192	1.25461	1.57561	0.492363
		1.25999	1.12776	0.38164	3.18221	1.53558			0.825895	0.168687	0.611856	1.72535	0.437955
		0.936303	0.432424	0.155289	2.80324	0.936434			0.335601	0.179689	-0.36753	1.69596	0.0133938
		0.898377	0.025726	0.0826718	2.40335	0.33109			0.418047	0.0147602	-0.164959	1.49638	0.1463
		1.42639	0.15786	0.485586	2.48674	0.728421			0.461522	-0.0889179	0.108039	1.08465	0.35682
		1.92814	0.26964	0.767314	2.47701	1.23366			0.133597	-0.500919	-0.226502	0.624277	0.341903
		1.71635	0.411106	0.578983	2.06062	1.09303			-0.637272	-0.893164	-0.837398	0.185987	0.0154363
		1.51832	0.509061	0.299514	1.59525	0.747105			-0.642131	-0.828339	-0.557911	0.207218	0.31732
		1.75671	0.377845	0.337238	1.03428	0.477208			-0.0582458	-0.744272	0.324658	0.684927	0.718807
		2.06822	0.522051	0.518929	0.96821	0.31232			0.337654	-0.877826	1.15037	1.34038	0.919284
		2.26506	0.646887	0.470585	1.2899	0.613744			0.42879	-1.18002	0.779508	1.04961	0.611472
		2.38902	0.821976	0.391183	1.60232	1.20392			0.0595957	-1.53371	0.0892817	0.0232863	-0.0793791
		2.41419	1.13179	0.395633	1.66481	1.30422			-0.110046	-1.63704	-0.104757	-0.503596	-0.0696719
		2.32249	1.04079	0.420206	1.68424	1.23566			-0.0399695	-1.77732	-0.46374	-0.511229	-0.298175
		2.24993	0.827583	0.394812	1.85178	1.07793			-0.096708	-1.97151	-0.387384	-0.832541	-0.666293
		2.26963	0.859361	0.367938	1.48864	0.532608			-0.492216	-2.01763	-0.278382	-0.526681	-0.928124
		2.30076	1.00694	0.233763	1.49443	0.351765			-0.98682	-2.01164	-0.734425	0.486901	-1.41131
		2.04026	0.974313	-0.0310479	1.71563	0.104981			-1.1713	-1.9973	-0.752256	0.629398	-1.50312
		1.93618	1.26291	0.192015	2.40982	0.434931			-0.815254	-1.85866	-0.227113	0.372175	-1.05583
		2.00145	1.59072	0.739789	3.73681	1.03918			-0.792745	-1.88595	-0.546414	-0.201496	-0.914178
		1.49252	1.45359	0.786301	3.7435	1.15873			-0.891788	-1.94191	-0.624377	-0.620244	-0.966086
		1.15456	0.940665	0.335282	2.77967	0.882633			-0.716907	-1.61168	-0.124249	0.232289	-0.695616
		1.05492	0.593812	-0.11404	2.46255	0.260297			-0.514703	-1.00553	0.108733	1.27096	0.176572
		0.96586	0.296358	-0.431765	2.52957	0.258836			-0.55096	-0.996293	-0.0845326	1.25191	0.394158
		1.02656	0.0645661	-0.383148	2.35398	0.234408			-0.460823	-1.06898	-0.299838	1.19579	-0.154415
		1.24946	0.106405	-0.433545	2.24289	-0.111747			-0.323819	-1.01073	-0.402008	1.27864	-0.607555
		1.40466	0.210956	-0.599157	2.1106	-0.0574249			-0.0225873	-0.80644	0.141505	1.72277	0.0155957
		1.55202	-0.169944	-0.576192	1.699	0.144927			0.277391	-0.613063	0.717293	2.15168	1.04321
		1.51594	-0.395294	-0.618851	0.700478	-0.053554			0.426323	-0.627437	0.393046	2.17739	0.996758
		2.00398	0.112281	-0.508166	0.538321	0.247466			0.348462	-0.75496	-0.0243565	1.4597	0.376366
		2.19178	0.228253	-0.582728	0.697598	0.579725			0.399392	-0.626145	-0.0739367	1.01762	0.2662
		2.06278	-0.0209249	-0.391568	0.555603	0.614552			0.470208	-0.523996	-0.290038	1.75371	0.396275
		1.92489	0.0421329	-0.0122546	0.423602	0.645285			0.1842	-0.561679	-0.189899	2.15702	0.0898635
		1.80253	-0.0606154	-0.110983	0.664661	0.430759			-0.184992	-0.517222	-0.356771	1.8374	-0.0539964
		1.75907	-0.198955	-0.325745	0.699025	0.40842			-0.216525	-0.437084	-0.74914	1.38441	0.29805
		1.70579	-0.381503	-0.271376	0.452325	0.494118			-0.130889	-0.241874	-0.526779	1.03555	0.779885
		1.63408	-0.453276	-0.137011	0.371595	0.345409			-0.460387	-0.490169	0.167102	0.737709	0.727086
		1.34775	-0.780265	-0.502853	0.138234	-0.372568			-0.92047	-0.736983	0.371223	0.148147	0.510538
		0.944234	-1.05862	-0.949506	-0.683238	-1.21194			-1.06831	-0.782504	-0.263809	-0.161809	0.283269
		0.968647	-0.891849	-0.952866	-0.873129	-1.35988			-0.925137	-0.533276	-0.0954084	0.3154	0.282812
		1.19237	-0.746478	-0.750611	-0.68426	-1.16937			-1.00969	-0.291913	0.0669439	1.18406	-0.174393
		1.05051	-0.799853	-0.577507	-0.839952	-0.990367			-1.25032	-0.499194	-0.176759	1.29629	-0.599235
		0.502483	-1.06688	-0.456089	-0.940751	-1.06259			-1.49678	-0.694535	-0.29798	0.525738	-0.332461
		0.233393	-1.36931	-0.576653	-1.04523	-1.46312			-1.54625	-0.508598	-0.49668	0.0310166	-0.148903
		0.396154	-1.68252	-0.801826	-1.31119	-1.49159			-1.3098	-0.326668	-0.282095	0.0750303	-0.332988
		0.601336	-1.71875	-0.759641	-1.33454	-1.22564			-1.14414	-0.326988	-0.304049	0.252156	-0.37794
		0.963071	-1.37319	-0.563272	-0.83728	-0.614812			-1.01418	-0.0878567	-0.688919	0.347353	-0.169346
		1.50165	-0.777876	-0.420368	-0.375469	0.0929234			-1.01198	0.291111	-0.72134	0.195985	0.110757
		1.73468	-0.425757	-0.426524	-0.273718	0.243239			-1.1757	0.297508	-0.670123	-0.251523	0.147968
		1.50923	-0.620525	-0.581284	-0.421253	-0.0634507			-0.93761	0.0293971	-0.440245	-0.0698186	0.392905
		1.28596	-0.802877	-0.617988	-0.630808	-0.242164			-0.909178	-0.0538244	-0.207062	0.608858	0.456687
		1.17524	-0.843877	-0.540231	-0.840602	-0.0351222			-1.42916	-0.241684	-0.522611	0.413931	-0.351272
		1.27941	-0.412355	-0.521928	-0.536092	0.0312382			-1.62261	-0.32878	-0.875374	0.298023	-0.741268
		1.02201	-0.306835	-0.957081	-0.681444	-0.516973			-1.29144	-0.212672	-0.380441	0.635227	-0.0752578
		0.398389	-0.581028	-1.27894	-0.867586	-0.768787			-1.15949	-0.305412	-0.9528	0.311229	-0.357282
		0.200419	-0.533715	-1.06598	-0.708187	-1.03493			-1.34663	-0.49949	-2.05974	-0.706603	-1.29824
		-0.0430049	-0.607636	-1.11397	-1.11185	-1.32499			-1.10346	-0.364797	-1.68352	-0.362777	-1.1043
		0.09206	-0.683488	-1.09228	-1.03179	-1.15113			-0.792423	-0.112618	-1.0816	0.580407	-0.264068
		0.371079	-0.435008	-0.495408	-0.59773	-0.657069			-0.60204	0.079844	-0.604531	1.48756	0.209729
		0.269904	-0.159699	-0.0118696	-0.0313963	-0.248758			-0.63615	0.0692277	-1.01499	1.40577	0.239787
		0.376222	0.210252	0.24158	0.547332	0.24189			-0.654012	-0.0895808	-1.4087	0.725314	-0.00789739
		0.386296	-0.127571	0.33382	0.665302	-0.305715			-0.665538	-0.184375	-1.35689	0.283658	-0.139652
		0.474514	-0.576153	0.0979853	0.501837	-0.949525			-0.799352	-0.187813	-1.48772	-0.444893	-0.583004
		0.409795	-0.755152	-0.143235	0.357809	-0.786938			-0.961526	-0.310528	-1.31916	-0.819293	-0.908565
		0.40185	-0.918337	-0.554178	0.155136	-0.531126			-1.15529	-0.277769	-1.26908	-0.540349	-0.549744
		0.472843	-0.949465	-0.894044	0.206137	-0.936273			-1.13103	-0.0422806	-1.75662	0.12306	-0.328038
		0.602848	-0.796665	-0.437869	0.832965	-0.873563			-1.41486	-0.317164	-2.53043	-0.0943172	-0.823543
		0.603138	-0.47922	-0.0876392	0.896787	-0.559589			-1.47464	-0.453289	-2.23239	-0.110791	-0.945208
		0.527874	-0.374398	-0.112007	0.828453	-0.254179			-1.23234	-0.309728	-1.71832	0.0691985	-0.53004
		0.539942	-0.513226	0.0537254	1.04892	-0.039412			-1.16821	-0.415425	-1.81449	0.0408935	-0.381627
		0.543504	-0.926825	0.0356238	0.729679	-0.469273			-1.40446	-0.600607	-2.02107	0.0485908	-0.764566
		0.406053	-1.06683	-0.125205	0.130131	-1.27305			-1.41923	-0.530826	-2.06964	0.0445858	-0.878908
		0.610415	-0.932388	-0.187142	0.0922644	-1.44239			-1.24929	-0.45854	-1.57992	-0.0156301	-0.526584
		0.817622	-0.996747	-0.347963	-0.34667	-1.35523			-1.06617	-0.426839	-0.730343	0.322399	0.0330088
		0.942503	-1.08408	-0.493334	-1.04949	-1.40224			-0.605299	-0.0500574	-0.109319	0.906112	0.659334
		1.27824	-1.0719	-0.528201	-0.916665	-1.47862			-0.532543	-0.0339473	0.0228839	0.853943	0.804004
		1.53437	-0.985696	-0.414374	-0.377455	-1.48926			-0.270507	0.0821561	0.027888	0.957757	1.33596
		1.23263	-1.11475	-0.515895	-0.792257	-1.64065			-0.399502	0.164031	-0.608881	0.365239	0.976494
		1.11766	-1.15381	-0.569775	-0.600492	-1.15031			-0.786008	-0.0118859	-0.286651	-0.459197	0.255723
		1.3801	-1.27982	-0.50962	0.266286	-0.420715			-0.727079	-0.203045	-0.0114071	-0.745078	0.153894
		1.14427	-1.47981	-0.638657	0.0979265	-0.48649			-0.680194	-0.263585	-0.946492	-0.92523	-0.406556
		0.785195	-1.33726	-0.648688	-0.436906	-0.795551			-0.719415	-0.222245	-1.25403	-0.654334	-0.505618
		0.710619	-1.02421	-0.622867	-0.850521	-0.671281			-0.70833	-0.450624	-0.623526	-0.316586	-0.544128
		0.745862	-0.40048	-0.65669	-0.547425	-0.675587			-0.941813	-0.800364	-0.46156	-0.247734	-0.644338
		0.662842	-0.283269	-0.884654	-0.117548	-1.06079			-1.06638	-0.811751	-0.452906	-0.252365	-0.335758
		0.63067	-0.473538	-0.867649	-0.147942	-1.16537			-0.49329	-0.200556	-0.120724	0.351624	0.643608
		0.606836	-0.59044	-0.778101	-0.673881	-1.15752			-0.296498	0.17257	-0.432947	0.834552	0.997766
		0.416753	-0.759382	-0.887878	-0.968298	-1.07537			-0.470858	0.180135	-0.300083	0.452854	0.85145
		0.305921	-1.05683	-1.00075	-1.01222	-0.882978			-0.511806	0.0247926	0.187904	-0.0454377	0.697345
		0.401987	-1.26613	-0.945792	-1.38549	-0.94379			-0.190569	-0.153269	0.275898	0.342911	0.855539
		0.438643	-1.26751	-1.0054	-1.51382	-0.81723			-0.139425	-0.327405	-0.422971	0.250071	0.523869
		0.366232	-1.08237	-0.996997	-1.18833	-0.61609			-0.180574	-0.350882	-0.892571	-0.543757	0.0555577
		0.554208	-0.912335	-0.863663	-0.619302	-0.251621			-0.180115	-0.612636	-0.776435	-1.24011	0.014146
		0.560657	-1.10491	-0.805789	-0.197863	0.423019			-0.330051	-0.663853	-1.24755	-1.49216	-0.335506
		0.388907	-0.930518	-0.555614	-0.194212	0.517984			-0.370774	-0.764388	-1.58233	-1.75105	-0.566015
		0.399592	-0.298492	-0.386817	-0.0887993	0.271041			-0.613791	-1.11941	-1.74108	-2.49643	-0.847594
		0.314025	-0.248203	-0.454128	0.271904	0.414161			-0.589299	-1.18042	-1.69356	-2.4483	-0.995717
		0.25355	-0.589299	-0.597645	0.588015	0.547705			-1.14172	-1.1786	-1.72061	-1.9749	-1.56672
		0.11066	-0.959217	-0.755876	-0.222727	0.163447			-2.1478	-1.31077	-2.30691	-1.87323	-2.70158
		0.0787412	-1.07459	-1.02615	-0.967372	-0.333872			-2.53933	-1.57049	-2.66443	-1.75869	-3.34128
		0.000676649	-1.02581	-0.958564	-0.556008	-0.144955			-3.49405	-2.64584	-3.3294	-2.37601	-3.97411
		-0.17375	-1.14623	-0.69723	-0.0710948	0.086094			-3.80254	-2.65641	-3.65218	-2.19839	-4.11813
		-0.126124	-1.2367	-0.715961	-0.0950958	-0.0910587			-3.24694	-1.88169	-3.30152	-1.4033	-3.4026
		-0.162977	-1.238	-0.824745	-0.168842	-0.0688156			-2.98688	-1.6078	-2.84429	-1.15001	-2.88489
		0.0353384	-1.24865	-0.661156	-0.503	-0.141107			-2.07931	-0.952104	-2.16198	-0.527721	-1.65429
		0.325568	-1.07526	-0.525224	-0.790436	-0.117718			-1.5516	-0.41396	-2.09041	-0.313449	-1.07274
		0.153242	-0.977998	-0.568026	-0.799714	-0.464624			-2.44836	-0.805032	-2.63516	-0.830852	-1.94168
		0.0660193	-1.24558	-0.410193	-0.340344	-0.723179			-3.21118	-1.88014	-2.99926	-1.03265	-2.76749
		0.183593	-1.15055	-0.318965	-0.581311	-0.731987			-2.63174	-1.91829	-2.48788	-0.795425	-2.2764
		0.241766	-1.06412	-0.616117	-1.36358	-1.10226			-1.73649	-0.949477	-1.43927	-0.052934	-1.20823
		-0.271501	-1.37176	-0.960894	-1.76333	-1.53632			-1.43268	-0.579553	-0.751293	0.10758	-0.643668
		-0.826941	-1.46888	-0.969305	-1.55825	-1.59487			-1.33947	-0.442948	-0.473877	-0.0150225	-0.324966
		-0.404197	-1.24572	-0.748566	-0.701408	-1.17261			-0.864005	0.129193	-0.0133835	0.211993	0.346799
		-0.128388	-0.885774	-0.543285	-0.620057	-0.794455			-0.310962	0.45913	0.100576	0.242532	0.739123
		-0.560435	-0.650713	-0.573885	-1.00004	-0.65441			0.170462	0.438667	0.875867	0.664471	1.03476
		-0.655237	-0.571283	-0.573095	-1.17753	-0.424807			0.424849	0.0539474	1.52163	0.920499	1.1507
		-0.726385	-0.581798	-0.604493	-1.38833	-0.833913			0.444415	-0.148187	1.06301	0.881405	0.968128
		-1.19466	-0.688159	-0.987898	-1.75985	-1.2804			0.285972	-0.312735	0.941123	1.0525	0.702147
		-1.35962	-0.365294	-1.1375	-1.60669	-1.1421			-0.0161285	-0.816053	0.894307	1.10917	0.236441
		-1.13366	-0.00317362	-1.13607	-1.3563	-1.53279			-0.267969	-1.12364	0.335927	0.74811	-0.184001
		-0.880947	-0.389711	-1.3165	-1.70385	-1.90223			-0.620931	-1.07996	-0.865001	0.27839	-0.605206
		-0.556915	-0.875703	-1.14355	-1.5908	-1.38386			-1.00521	-1.35923	-1.36013	-0.434212	-0.941341
		-0.592838	-1.11416	-0.920786	-0.962117	-0.930092			-0.813922	-1.61068	-1.0861	-0.916525	-0.829216
		-1.1281	-1.33526	-0.757215	-0.45045	-0.702952			-0.644169	-1.22732	-0.526837	-0.422477	-0.588484
		-1.06748	-1.36225	-0.766711	-0.738639	-0.459347			-0.594678	-0.867018	0.147387	0.619212	-0.298434
		-0.958206	-1.55522	-0.828358	-0.943812	-0.487084			-0.386379	-0.512844	0.282406	1.27534	-0.124664
		-1.14067	-1.50463	-1.013	-0.563437	-0.782516			-0.227029	-0.349032	0.269732	1.56795	0.0520953
		-1.12862	-1.35655	-1.10385	-0.348538	-0.882632			-0.479583	-0.528905	-0.162519	1.34913	-0.0833264
		-1.22513	-1.55426	-1.09301	-0.272426	-0.935293			-0.61675	-0.347297	-0.898088	0.717691	-0.64733
		-1.35796	-1.60946	-1.07797	-0.027754	-0.681623			-0.90527	-0.405083	-1.63067	0.00881361	-1.11167
		-1.33263	-1.31249	-1.01044	0.55751	-0.547484			-0.872639	-0.577908	-1.45192	-0.265166	-1.08242
		-1.01788	-1.13268	-0.744318	0.86982	-0.76528			-0.164505	-0.251826	-0.59336	0.182276	-0.699066
		-0.634987	-1.18062	-0.549213	1.32044	-0.601709			-0.338605	-0.352241	-0.933013	0.156251	-1.06628
		-0.780099	-1.43791	-0.73457	1.26933	-0.608733			-0.831536	-0.782993	-1.15117	-0.156354	-1.42057
		-0.855728	-1.84997	-0.84266	0.608922	-1.09811			-0.724357	-0.690336	-0.350798	0.218376	-1.14992
		-0.868394	-2.19078	-0.947667	-0.274121	-1.90201			-0.346206	-0.229509	0.0512344	1.34471	-0.4169
		-1.00423	-2.1552	-1.26355	-0.878049	-2.59391			-0.203884	-0.340692	-0.57114	1.69883	-0.211827
		-0.876757	-1.53611	-1.25984	-0.807984	-2.28363			-0.340284	-0.544812	-0.571873	1.14925	-0.399203
		-0.778102	-1.28942	-0.955261	-0.481219	-1.87733			-0.497047	-0.527173	-0.199589	0.789778	-0.523464
		-0.565646	-1.53027	-0.686488	-0.180746	-1.52165			-0.535584	-0.636945	-0.381767	1.01581	-0.671643
		-0.359626	-1.40347	-0.593387	0.0661427	-1.14269			-1.01471	-1.30878	-0.706171	1.17934	-1.01449
		-0.0636276	-0.813253	-0.408984	0.346078	-1.00913			-2.26242	-2.53194	-1.54481	0.0716	-2.21246
		0.00930003	-0.362847	-0.133634	1.03149	-0.735591			-3.06057	-3.26616	-2.13714	-1.08193	-3.159
		-0.46595	-0.692002	-0.220312	1.19139	-0.859748			-3.19418	-3.38225	-2.86605	-1.91572	-3.76265
		-0.870085	-1.04996	-0.423411	0.915791	-1.19108			-2.99113	-2.98449	-3.48538	-2.10806	-3.66328
		-1.29667	-1.14407	-0.733148	0.677039	-1.72721			-2.72886	-2.73318	-3.18608	-1.70009	-3.02761
		-1.3224	-1.42286	-1.06541	0.657872	-1.55371			-2.81255	-2.7916	-2.40486	-1.24719	-2.76443
		-0.817244	-1.4743	-1.16423	0.389777	-1.34427			-2.748	-2.38697	-1.70895	-0.697969	-2.37168
		-0.443185	-1.4646	-1.2456	-0.0692025	-1.45097			-2.88609	-2.00972	-2.02463	-0.647803	-2.46099
		-0.429473	-1.54282	-1.06069	-0.538129	-1.89533			-2.46183	-1.3663	-2.0117	-0.363793	-2.19876
		-0.700496	-1.59285	-0.655362	-0.282805	-2.2406			-1.37912	-0.555782	-0.793063	0.273156	-1.19376
		-0.760546	-1.49541	-0.454796	0.662383	-1.72576			-1.12539	0.00816407	-0.168978	0.981184	-0.671155
		-0.888947	-1.52349	-0.50386	0.922091	-1.64066			-1.17829	0.225198	-0.285769	0.947381	-0.619404
		-0.868642	-1.71355	-0.675958	0.398298	-1.87393			-1.01105	0.0942673	-0.640378	0.48113	-0.475897
		-0.435852	-1.75218	-0.842065	0.14534	-1.95068			-0.910409	-0.0989753	-1.21127	-0.182214	-0.756471
		-0.186671	-1.42393	-0.811635	0.252361	-1.85404			-0.782459	-0.0970081	-1.19718	-0.531889	-1.05747
		-0.386825	-1.68755	-0.860854	-0.038166	-1.88489			-0.761759	0.21176	-0.971026	-0.283835	-1.03832
		-0.602678	-2.28105	-1.10206	-0.264137	-2.12881			-1.18945	0.387814	-1.32479	-0.21873	-1.5746
		-0.818328	-2.49254	-1.5007	-0.527954	-2.36468			-1.24099	0.728656	-0.924346	0.186285	-1.37278
		-0.581518	-2.23027	-1.66132	-0.534663	-2.27629			-0.735392	1.06988	-0.21718	1.00659	-0.255161
		-0.573192	-2.09199	-1.70073	-0.539172	-2.04922			-0.396573	1.59425	-0.0462975	1.5056	0.378797
		-0.341842	-2.26778	-1.52042	-0.374656	-1.87773			-0.336976	1.57544	-0.496645	1.32719	-0.0209212
		-0.0310106	-2.29853	-1.11784	-0.123638	-1.36764			-0.312518	1.25904	-0.683251	1.20918	0.000790373
		-0.0672312	-2.23023	-0.937804	-0.0411535	-0.643411			-0.273688	1.05886	-0.772906	1.46722	0.175096
		0.0280101	-2.29171	-0.912938	-0.146321	-0.761907			-0.508017	0.640892	-0.952174	1.29401	-0.575968
		0.0901247	-2.06286	-1.00737	-0.0499039	-1.0936			-0.476855	0.553434	-0.357319	1.47506	-0.227796
		0.0716395	-1.76885	-0.961787	0.091524	-1.1532			-0.216297	0.884468	0.219381	2.01016	0.566882
		-0.169848	-1.84845	-0.990607	0.289783	-1.1692			-0.0695892	0.840189	-0.128449	1.87467	0.475742
		0.0416687	-1.77409	-0.659843	0.533404	-0.277138			-0.333337	0.54829	-0.76388	1.12604	0.204989
		0.303447	-1.75335	-0.329807	0.791456	0.0791577			-0.574013	0.327827	-0.670293	0.75045	-0.000367357
		0.359019	-1.62763	-0.425138	1.07702	-0.440897			-1.08515	0.22424	-0.544956	1.02765	-0.653869
		0.0998996	-1.69093	-0.552663	0.965352	-0.729985			-1.57616	-0.168429	-1.31264	1.17941	-1.22887
		-0.088906	-1.60787	-0.181521	1.49559	-0.660064			-1.50755	-0.466904	-1.53179	1.13927	-1.00529
		-0.18233	-1.46304	0.111914	1.83775	-0.913276			-1.2576	-0.155664	-0.739507	1.51609	-0.519354
		0.501888	-1.0628	0.405634	2.65154	0.625963			0.438807	1.14214	0.702816	1.71452	0.208814
t=0min		2.77313	0.284464	2.15437	6.05903	5.14229			5.62057	4.64968	4.0921	2.87422	3.70957
		3.36872	0.338184	2.9249	6.54857	6.10643			7.42151	5.56867	5.04985	3.57139	5.36314
		3.03381	-0.0155193	2.62201	5.63931	5.31962			6.75913	4.78155	3.63247	2.90725	4.53575
		2.51063	-0.213572	2.34577	5.4559	4.86742			6.44187	4.43184	3.29512	2.62091	4.09776
		2.18513	-0.643467	2.30834	4.89572	4.41852			5.90425	3.77972	3.51932	2.92901	3.60232
		2.18105	-0.8036	2.09758	4.33774	4.00971			5.11989	3.04774	2.87012	2.57974	2.6889
		1.87682	-1.0488	1.57304	4.33006	3.16101			4.72569	2.59606	2.32511	1.81249	2.1639
		1.45582	-1.30708	1.25459	4.32463	2.59457			4.4584	2.1337	1.7171	1.23933	1.77121
		1.40839	-1.11415	1.32336	4.1115	2.84753			4.15419	1.78296	1.34523	0.937284	1.37091
		1.3615	-1.13586	1.04762	3.28703	2.93695			3.56007	1.30687	1.1212	0.596872	1.23037
		0.928416	-1.20832	0.666058	2.79478	2.40495			3.48129	1.2111	1.50791	0.445274	1.52702
		1.23583	-0.583731	1.23476	3.63933	3.08834			3.83306	1.28644	1.38118	0.719139	1.65387
		1.68012	-0.28265	1.98537	4.22284	3.9108			3.27542	0.714429	0.637176	0.277919	1.0567
		1.74648	-0.289121	2.04082	3.70249	3.6994			2.91711	0.637318	0.639541	0.100627	1.07424
		1.68376	-0.387017	1.90309	3.18077	3.56226			3.2071	1.08582	0.760903	0.462638	1.31685
		2.12898	-0.282609	2.12917	4.02175	4.06611			3.28105	1.06598	-0.0801072	0.640332	1.18322
		2.45667	0.0233065	2.34265	5.01651	4.81801			2.85007	0.620565	0.0405211	0.951284	1.24427
		2.46484	0.167178	2.54272	4.91027	5.10611			2.16486	0.0793945	0.357514	0.716696	0.88581
		2.48377	0.612025	2.88127	5.51932	4.88699			2.7927	0.424315	0.734743	1.19853	1.36206
		2.34473	0.661102	3.22813	6.26269	4.35923			3.56927	1.15882	0.629874	1.9624	2.52911
		2.0292	-0.262299	2.88714	5.32643	3.70023			3.72566	1.63543	0.664362	2.21965	3.0806
		2.05632	-0.793518	2.42141	4.47537	3.33268			3.72894	1.63942	1.52635	2.41244	2.90831
		2.3699	-0.419345	2.37366	5.31887	4.21766			3.62671	1.22924	1.83884	2.01637	2.40906
		1.97166	-0.021432	2.01774	5.29008	4.3833			3.07647	0.620957	1.61303	1.31652	1.23505
		1.90855	0.0949069	1.91029	4.69321	3.95756			3.00204	0.430448	1.3123	1.51553	0.821681
		2.0736	0.114536	2.04787	4.57006	3.71756			3.13627	0.586063	1.35917	1.97712	1.54502
		1.92595	-0.218728	1.93706	4.58724	3.48809			2.89071	0.104984	1.07881	1.3357	1.0739
		1.51223	-0.525432	1.89264	5.05238	3.35082			2.35093	-0.290828	0.48751	0.164063	0.139298
		2.22267	0.0082659	2.73944	6.45565	4.76672			2.03354	-0.31074	0.171203	-0.505164	0.15274
		2.71045	-0.0533906	3.3378	7.42578	5.88959			2.08853	0.0278718	0.057458	-0.511524	0.491276
		2.56923	-0.58328	3.00658	7.25247	5.48877			1.8535	0.232481	0.339128	-0.431894	0.512248
		2.44022	-0.783556	2.66444	6.70317	4.82949			1.47347	0.414971	0.624089	-0.309862	0.563633
		2.05631	-0.474462	2.3802	5.89374	4.10461			1.51805	0.495727	0.536261	-0.0337483	0.676895
		2.02568	-0.17327	2.11846	5.72232	3.83879			2.05836	0.443677	1.06154	0.503133	1.33871
		2.23013	-0.188542	1.90337	5.63144	4.07153			2.41864	0.762374	1.95975	1.39127	2.05216
		2.67046	-0.13179	1.74938	5.07579	4.27761			2.26169	0.988202	2.16282	1.70458	2.29894
		2.49439	-0.532066	1.65562	4.47946	3.47615			2.33458	0.850888	2.34203	1.54962	2.34873
		2.11434	-0.557125	1.69348	4.53154	2.88887			1.99874	0.596107	2.18689	1.28006	1.81696
		2.25859	-0.0284774	1.99946	5.52802	3.35423			1.53144	0.426796	0.97033	1.08524	1.23142
		2.20594	0.0282159	1.91853	6.1683	3.61348			1.62693	0.503412	0.588343	0.678482	0.820706
		1.83146	-0.272246	1.50819	5.50519	3.30213			1.46054	0.34794	0.807456	0.254659	0.29593
		1.88391	-0.400143	1.89627	4.75357	3.37809			1.55103	0.390652	1.46839	0.434478	0.539152
		1.84186	-0.647377	2.10814	4.10879	2.89357			2.05032	1.00764	2.26639	0.944389	1.45591
		1.40288	-1.0076	1.71174	3.41006	2.04968			2.02192	1.00837	2.33883	1.22258	1.38128
		1.60895	-0.799386	1.79456	3.65423	2.37834			1.99949	1.08587	1.98015	0.996187	0.810903
		1.84386	-0.431526	1.95594	4.06884	3.04323			1.51098	0.97246	0.976843	0.126187	0.295137
		2.12261	-0.163416	2.01064	3.89152	3.46072			0.721399	0.523931	0.340526	-0.447294	0.506596
		2.36073	0.00242172	2.16948	4.15426	3.8144			0.352055	0.215703	-0.372911	-0.898724	0.429708
		2.31138	0.0467701	2.03718	4.08251	4.07586			0.55412	0.0747384	-0.415906	-0.450367	0.460134
		2.33221	-0.00782705	1.49507	3.46144	4.05445			0.494369	-0.378148	0.122995	0.26284	0.486621
		2.5816	-0.0626523	1.2855	3.24018	4.38881			0.319944	-0.265234	0.0559898	0.0723536	0.116789
		2.81681	0.0208467	1.25298	3.15371	4.6687			-0.0738116	-0.399078	-0.253759	-0.286634	-0.588891
		2.4449	-0.301433	0.909356	2.64417	3.93907			-0.730182	-0.678417	-0.347984	0.326321	-0.696169
		2.26692	-0.168855	0.897351	2.83599	3.1625			-0.722251	-0.464729	-0.258635	1.06216	0.119428
		2.46648	0.0907656	1.06776	3.77772	3.45798			-0.494448	-0.658392	0.327569	1.01682	0.464602
		2.41138	-1.84458e-06	0.936735	3.4201	3.76556			-0.0760986	-0.719916	0.412006	1.45494	0.626915
		2.16012	-0.107452	0.979767	2.75992	3.7058			0.122289	-0.848887	-0.483042	1.34893	0.373218
		2.01951	-0.0437785	1.09037	3.07896	3.71743			0.187969	-0.786843	-1.15677	0.848167	0.574693
		1.72774	0.0319704	0.960458	3.32989	3.99195			0.663338	-0.507251	-1.24558	1.10221	0.889597
		1.99606	0.230026	1.12308	2.9914	4.25956			1.19587	-0.505462	-0.37837	1.82657	1.09298
		2.51781	0.554453	1.36545	2.52059	4.27751			1.50835	-0.425759	0.542366	3.0728	1.62942
		2.78914	0.894867	1.71213	3.00893	4.94873			1.45452	-0.457479	0.71651	3.71893	1.5892
		2.91082	1.02946	1.72941	3.36742	5.3246			1.24655	-0.699597	0.536006	3.28543	1.3156
		2.88423	0.756047	1.56086	2.9176	5.12101			0.93187	-0.831335	0.305847	2.95146	1.28883
		2.85596	0.847512	1.72506	3.06104	4.79779			0.195788	-0.948865	-0.0840188	2.5631	0.600303
		2.44926	0.470856	1.57741	3.04863	4.10386			-0.186862	-0.908481	-0.17315	2.39831	-0.00729936
		2.10696	0.122569	1.60475	2.70781	3.7356			0.526409	-0.546794	0.505797	2.47106	0.653884
		2.49758	0.707934	2.08931	3.36961	4.5193			0.386816	-0.660918	0.379195	2.0063	0.61255
		2.62246	0.950078	2.46346	3.72906	5.10251			-0.249681	-0.97083	0.435199	1.9496	0.218947
		2.86852	0.776228	2.45164	3.32982	4.92992			-0.448745	-1.1426	0.334097	1.92934	0.0521586
		3.18596	0.847395	2.42119	3.28362	4.66696			0.0233119	-0.904425	0.489773	2.50599	0.488834
		3.21646	0.79369	2.36566	3.20988	4.57449			0.0529255	-0.867608	0.115378	2.31842	0.440544
		3.52889	0.737433	2.29485	2.9871	4.75356			0.27416	-0.781232	0.290223	1.90731	0.73995
		3.20942	0.523529	2.32493	3.28785	4.57055			1.03987	-0.36387	1.0725	2.08091	1.45247
		2.38328	0.33095	2.1173	3.58611	4.52198			0.648428	-0.482588	1.70927	1.84807	1.4593
		2.10376	0.71212	2.49611	4.06945	5.04898			-0.492668	-1.21835	1.22066	1.41179	0.646326
		2.43405	0.74362	2.87515	4.4178	5.08962			-0.923193	-1.37734	0.83421	2.51982	0.145972
		2.58541	0.63304	2.86757	4.34633	4.89321			-0.316479	-0.969252	1.73057	3.73415	0.594286
		2.35744	0.653318	2.76638	4.12072	4.8356			0.246891	-0.89684	1.88992	3.54363	0.794573
		2.28845	0.837672	2.53381	4.19839	4.71725			0.617839	-0.488786	2.02725	3.71998	1.10986
		2.32964	1.1715	2.64696	4.52805	4.98741			0.484613	-0.146463	1.84537	3.52218	1.37585
		2.61555	1.36139	2.72992	5.0654	5.45403			0.0343984	-0.604457	1.18041	2.44457	1.02442
		2.59235	1.21214	2.45879	4.74499	5.27928			-0.545939	-1.33692	0.650144	1.98129	0.143582
		2.39306	1.15516	2.2111	4.06672	4.75693			-0.430456	-1.01181	0.304141	2.38675	0.402619
		2.04795	0.98479	1.71321	3.73543	4.13853			-0.154559	-0.478423	0.427631	2.67058	0.884158
		1.47745	0.280975	1.12153	3.25722	3.38226			0.0538292	-0.187343	1.11598	3.22343	1.16043
		2.03779	0.263074	1.40959	3.6058	3.92834			0.00168097	-0.314749	0.599101	3.47797	0.862549
		2.88968	0.948329	1.97401	4.12155	4.89737			-0.409406	-0.58491	-0.0711894	3.58119	0.188693
		2.98443	1.45229	2.4733	4.61956	5.40101			-0.269066	-0.319031	0.494559	4.44227	0.264537
		2.79697	1.34748	2.56508	4.61199	5.33802			0.329306	-0.125243	0.733975	4.64814	1.03369
		2.81465	1.09406	2.52656	4.26848	4.71485			0.104017	-0.504016	0.729367	4.26244	0.901978
		2.74116	0.844345	2.78495	4.44713	4.37807			-0.0649439	-0.182279	1.58544	4.42578	1.22518
		2.95081	0.646631	2.95218	5.14732	4.81293			0.058834	0.290396	1.94838	4.32761	2.0092
		3.64887	1.11858	3.66313	6.22049	5.86278			-0.408364	-0.329412	0.900218	3.90033	1.10428
		4.34173	1.73877	4.20062	6.68254	6.93605			-0.928527	-1.07484	0.182132	3.44506	0.201486
		4.39298	1.90375	3.59229	6.73629	7.17605			-0.583272	-0.964678	0.953421	3.78299	0.903327
		4.03384	1.54856	2.99234	5.98264	6.64711			-0.0787721	-0.652148	1.28609	4.08745	1.5316
		3.66654	0.997116	2.71272	5.11772	6.13318			-0.618957	-0.775634	0.746645	3.4279	1.08523
		3.26379	0.725874	2.46973	4.61702	5.70146			-1.77028	-1.6091	0.480842	2.51593	0.00988219
		2.65909	0.244217	1.98306	4.20475	5.07929			-2.24317	-2.15167	0.147655	1.92393	-0.373285
		2.65121	-0.190439	1.99504	4.23528	5.03106			-1.37846	-1.20551	0.556698	2.57539	1.01038
		3.25133	0.349018	2.76647	5.15765	5.8297			-0.538935	-0.557864	1.57784	3.27965	2.29619
		3.50582	0.716265	3.1301	5.64242	6.64281			-0.200338	-0.378608	2.09869	3.60068	2.37683
		3.55692	0.874415	3.09537	5.63507	7.15992			-0.306506	-0.460358	1.60991	3.75325	2.51612
		3.47909	1.12582	2.85728	5.84698	7.25776			-0.442869	-1.02499	1.80291	3.70188	2.58972
		3.32651	0.960406	2.46931	5.75951	6.94437			-0.624691	-1.4591	2.22437	3.57859	2.54994
		3.41466	0.770129	2.36184	6.09483	7.27496			-1.2706	-1.82319	2.13841	3.06896	2.07929
		3.52071	1.05484	2.70295	6.89519	7.80558			-1.94622	-1.91703	1.578	2.34326	1.20169
		2.81807	0.787642	2.49116	6.51004	7.12751			-2.21891	-2.21933	1.04538	1.60349	0.537501
		2.94329	0.753503	2.43714	6.10708	6.79775			-2.56625	-2.689	0.0306177	0.881551	-0.135591
		4.04071	1.18883	2.95224	6.55599	7.54268			-2.47706	-2.40731	-0.750778	0.454642	-0.517678
		4.37529	1.68208	3.21822	6.81893	7.85431			-1.9033	-1.62594	-0.277782	0.960485	0.452921
		4.49498	1.71486	3.18428	6.37302	7.55834			-1.15365	-0.999366	0.634562	2.08526	1.82482
		4.26015	1.70521	2.83126	5.7463	7.03773			-1.14392	-1.15799	0.593774	2.85633	2.00031
		3.89005	1.61377	2.44747	5.65178	6.76143			-1.27417	-1.5326	0.0316517	3.117	1.56935
		3.53989	1.24501	2.31266	5.70707	6.78603			-1.12778	-1.65086	-0.660144	2.96544	1.12959
		3.34461	1.03166	2.40179	5.72809	6.63242			-1.27679	-1.69301	-1.08877	2.70379	0.817948
		3.46137	1.45096	2.90129	6.01202	6.53069			-1.28978	-1.65164	-0.267741	2.77314	0.805676
		3.21228	1.55308	3.06211	6.12518	6.07097			-1.13949	-1.71007	0.126439	2.49654	0.540584
		2.64302	1.15405	2.58207	5.82691	5.53284			-1.3405	-1.92843	-0.583143	1.77515	-0.164659
		2.42289	1.1084	2.14892	5.66673	5.3377			-1.58329	-1.8356	-1.15914	1.51065	-0.461949
		2.85059	1.62789	2.68854	5.9717	6.19789			-1.41353	-1.4264	-1.07747	2.11216	-0.176479
		2.96902	1.67045	2.78371	5.67679	6.29423			-1.18228	-1.05057	-1.25899	2.1203	-0.0910587
		3.3992	1.58852	2.67655	5.63729	6.11145			-1.32231	-1.25339	-1.52746	1.10271	-0.490622
		4.07754	1.75451	2.75766	5.74294	6.29715			-2.51322	-2.20126	-2.07459	-0.0466937	-1.64878
		4.6682	1.8753	2.9567	5.87399	6.72112			-3.18687	-2.36314	-2.23003	0.211413	-1.8081
		5.02344	1.82317	3.32095	6.31911	7.37254			-2.98129	-2.39449	-2.08427	0.259081	-1.67581
		4.77139	1.77631	3.19962	6.22444	7.62691			-3.16854	-2.88114	-2.55398	-0.899777	-2.28095
		4.47362	1.89795	2.99839	6.33251	7.80629			-3.26721	-2.97357	-2.65173	-1.25748	-2.09942
		4.34335	1.92403	2.80401	6.42429	7.69878			-2.83482	-2.42782	-1.91906	-0.662238	-1.42086
		3.92788	1.56443	2.2324	5.68595	6.75789			-2.03778	-1.60912	-0.716162	0.263942	-0.88764
		3.61978	1.35856	2.4845	5.55611	6.13903			-1.88203	-1.38612	-0.220703	0.513469	-1.00571
		3.92019	1.53303	3.1233	6.00402	6.50911			-2.20451	-1.57161	-0.502293	0.15746	-1.0802
		4.0574	1.36875	3.07376	5.6676	6.16903			-2.53999	-2.02115	-0.86331	-0.198537	-1.16067
		3.7588	1.20207	2.8664	5.11093	5.50524			-2.75751	-2.21869	-1.2882	-0.0268722	-1.14342
		3.62086	1.58945	3.03218	5.78424	5.47741			-2.6491	-2.11148	-1.31831	0.150248	-1.28521
		4.08506	2.39372	3.69407	7.38271	6.45645			-2.88592	-2.24065	-1.7053	0.0676519	-1.59018
		4.43409	2.70718	3.8945	7.79161	7.80873			-3.42491	-2.49311	-2.21194	-0.377559	-1.95638
		4.12761	2.55211	3.83968	6.89393	8.06925			-3.9119	-2.6314	-2.36983	-0.74646	-1.9467
		4.01844	2.78152	4.09663	7.2221	8.20173			-3.80025	-2.67825	-2.13388	-0.419281	-1.61111
		3.76631	2.59318	3.82959	6.73735	7.66152			-3.07949	-2.20494	-0.882059	0.546801	-0.773549
		4.01582	2.25287	3.69721	6.23396	7.34963			-2.75475	-1.86718	-0.715968	0.643212	-0.505903
		4.57428	2.07737	4.0372	6.65157	7.72968			-2.70328	-1.88323	-1.48461	0.22387	-0.743824
		4.44899	2.31594	3.92332	6.96742	8.03824			-2.53498	-1.66633	-1.28934	0.00321266	-0.473177
		3.54421	2.2834	3.06732	6.51321	7.57541			-2.00577	-0.672854	-0.851558	0.610421	0.446213
		2.84111	1.92414	2.3288	5.61962	6.61323			-1.72985	0.00133616	-0.855867	1.1207	0.742845
		3.56063	2.24115	3.04125	5.97967	6.78698			-1.61563	0.237305	-0.133021	1.86052	1.14225
		4.37106	2.44511	3.7525	6.93338	7.21502			-1.64909	-0.0905165	0.638961	2.41027	1.5531
		4.81953	2.4123	4.03784	7.35572	7.84162			-2.23466	-0.911478	0.566362	1.95475	1.09478
		4.54607	2.05616	3.88574	6.81558	7.9036			-3.66408	-2.03235	-0.417104	0.718686	-0.304909
		4.12603	1.69445	3.78317	6.30505	7.86727			-3.80021	-2.01688	-0.551889	0.634139	-0.602794
		3.90185	1.684	3.85334	6.51192	7.94453			-3.05631	-1.12242	-0.0499117	1.50879	-0.321746
		4.23888	1.90557	4.14912	6.75648	7.99378			-2.87307	-0.809928	-0.326695	1.48642	-0.470696
		4.69182	2.11102	4.36268	7.13992	8.07369			-2.97976	-0.650067	-0.752656	1.29952	-0.671881
		4.49326	2.16723	3.87897	6.39606	7.51325			-2.98148	-0.474861	-0.866925	1.26106	-0.702171
		3.98615	2.27608	3.66492	5.71534	6.9653			-3.24338	-0.918045	-1.24258	0.326146	-1.06533
		4.17332	2.32815	4.16673	6.02651	7.07198			-3.82201	-1.62824	-1.8717	-0.91756	-1.83126
		4.51523	2.33558	4.57407	6.67892	7.53908			-3.76435	-1.52399	-2.07683	-0.489458	-1.60129
		4.39046	2.15278	4.82785	7.18768	7.95533			-3.48548	-1.3691	-1.49276	0.245397	-1.22346
		4.59651	2.39323	5.02857	7.38877	8.33366			-3.56583	-1.67841	-1.25258	0.352418	-1.31883
		4.62414	2.76308	4.98502	7.36638	8.11194			-3.73126	-1.86521	-1.09989	0.503076	-1.37265
		4.29469	2.45587	4.90852	6.81095	7.6198			-4.42976	-2.40281	-1.45992	-0.0416473	-1.84121
		3.89046	1.92158	4.23934	6.09457	6.89904			-4.02456	-2.29641	-0.832276	0.446423	-1.63824
		3.0195	1.45964	3.30979	5.21874	5.58267			-3.25661	-1.71543	-0.507648	1.32347	-0.68785
		3.42518	1.76899	3.68049	5.66235	6.26193			-3.41701	-1.57161	-1.17101	1.12159	-0.451206
		4.35019	2.30439	4.49714	6.32822	7.72944			-3.41977	-1.51135	-1.1883	0.600127	-0.904736
		4.9704	2.47115	4.81785	6.43685	8.22272			-3.91037	-1.94085	-1.54324	-0.187414	-1.64551
		5.22138	2.01249	4.69468	6.15701	8.31961			-3.92614	-2.07659	-1.63383	0.253367	-1.79558
		5.15313	2.06931	4.79951	6.20633	8.45751			-3.05433	-1.61227	-1.54267	1.18264	-0.756454
		5.10245	2.35762	4.98987	6.7409	8.76903			-2.77431	-1.64228	-2.13874	1.09359	-0.699986
		5.07839	2.32795	4.89193	6.84748	9.08528			-2.63913	-1.16189	-1.83737	1.25877	-0.837486
		4.6089	1.89348	4.45597	6.77377	9.07238			-2.331	-0.682253	-1.33309	1.75689	-0.920996
		4.17057	1.56718	4.29669	6.53905	8.87023			-2.46083	-0.877415	-1.80868	1.81935	-1.40168
		4.25236	2.18997	4.7108	6.67038	9.14501			-2.81011	-1.15565	-2.21034	1.35598	-1.69616
		4.46569	2.59851	4.77498	6.91641	9.12328			-2.7624	-1.1926	-2.23875	0.751251	-1.50327
		4.61796	2.69732	4.79089	7.30288	9.12714			-2.15406	-0.71681	-1.3307	1.66922	-0.732363
		4.82888	2.60889	5.13331	7.46939	9.47957			-1.7994	-0.445899	-1.13663	2.40567	-0.242876
		4.6887	2.27897	5.02852	7.13298	9.17686			-1.92705	-0.643104	-1.63704	2.2325	-0.437239
		4.10759	1.57777	4.48639	6.40363	7.90222			-2.34945	-0.938973	-1.38384	2.50334	-0.497741
		4.0861	1.22931	4.4627	6.24001	7.24282			-3.44949	-1.72448	-2.01465	1.7205	-1.38752
		4.51338	1.54672	4.81727	6.7647	7.74868			-3.73892	-1.96193	-2.55217	1.2481	-1.82056
		4.73169	2.01586	5.03147	6.93358	8.26529			-2.90447	-1.23272	-2.66068	1.52219	-1.54263
		4.69022	1.99449	5.0679	6.74037	8.09416			-2.15715	-0.337265	-2.10032	2.33351	-0.114972
		4.52203	2.0783	5.30767	6.71565	7.88544			-1.99234	-0.0317628	-1.77741	2.84559	0.712075
		4.57611	2.479	5.40078	6.8427	8.27911			-1.91742	0.147721	-1.51394	3.05896	0.88158
		4.5364	2.34278	5.24299	6.97195	8.33136			-1.85755	0.294412	-1.18765	2.70824	0.709602
		4.30256	1.89989	4.84579	6.78702	7.96563			-1.94346	0.202717	-0.861633	2.41499	0.248165
		4.20498	1.94152	4.71071	6.64067	7.82004			-2.51501	-0.366917	-1.16067	1.769	-0.437518
		3.9088	2.00307	4.70677	6.58804	7.72324			-2.74644	-0.862833	-1.62183	1.20435	-0.6265
		3.74271	1.78161	4.67354	6.82084	7.68287			-2.51251	-1.04845	-1.60246	1.58497	-0.852214
		4.07269	1.95415	4.70439	6.70227	7.93086			-2.67102	-1.34484	-1.87023	1.79846	-1.29713
		4.03871	2.18439	4.6806	6.55095	7.87629			-3.18804	-1.80597	-2.31737	0.929226	-1.67979
		4.16667	2.15601	4.89516	6.69813	8.1193			-3.1071	-1.94815	-2.20264	0.118679	-1.47274
		4.77355	2.55052	5.24238	7.25413	8.65398			-2.02078	-1.31858	-1.60076	1.06399	-0.429538
		5.34163	2.81398	5.64984	8.06273	8.84695			-1.40813	-0.867408	-0.985424	2.11237	0.324715
		5.35557	2.73201	5.53584	8.35387	8.65482			-1.36942	-1.24591	-0.654717	2.41467	0.607297
		5.21736	2.67623	5.37565	8.65039	8.83153			-1.83171	-1.65105	-0.948928	2.00267	0.345932
		5.45163	2.91588	5.67949	9.64287	9.74381			-2.31691	-2.19557	-1.39661	1.24065	-0.129561
		5.38444	3.23066	5.84892	9.7892	9.97017			-3.52009	-3.52359	-2.08005	0.141991	-1.41571
		4.83387	3.00277	5.46631	8.69839	9.59766			-3.72549	-3.72444	-1.94844	-0.102261	-1.70037
		4.91316	2.90157	5.0054	8.47625	9.78997			-2.92515	-2.97702	-1.78911	0.104021	-1.39652
		5.31605	3.39648	4.98929	8.51075	10.0475			-3.00141	-2.61039	-2.34959	0.516905	-1.52048
		5.34692	3.77543	5.31913	8.92325	9.79991			-3.09143	-2.40731	-2.63969	1.3063	-1.25637
		5.04366	3.66022	5.49707	9.16125	9.47258			-2.95664	-2.30308	-2.08037	1.44431	-0.983062
		4.94523	3.41298	5.40148	9.15705	9.88295			-3.46801	-2.49732	-2.19894	0.744473	-1.55345
		5.29338	3.29813	5.27317	9.18236	10.5652			-3.65746	-2.27562	-2.36846	0.594398	-1.41907
		5.20366	3.31461	5.21847	9.14997	10.4098			-3.42412	-1.86986	-1.69669	1.33036	-0.724973
		5.03537	3.27113	5.17759	9.47738	9.98085			-3.6921	-2.05907	-1.43302	1.91683	-0.986733
		5.39596	3.28788	5.36566	9.91409	10.5215			-4.84003	-3.0993	-2.68583	0.573552	-2.39422
		5.71667	3.73011	5.56337	10.1034	10.734			-5.39064	-3.67944	-3.60553	-0.666475	-3.12932
		5.60836	3.66717	5.41876	9.8674	10.2493			-4.82206	-3.32445	-2.81117	-0.260435	-2.54875
		5.05039	3.11315	5.48941	9.66622	10.0593			-4.40661	-3.07795	-2.34963	0.561341	-2.17957
		4.39671	2.88257	5.58672	9.72765	9.48589			-4.38892	-3.24736	-2.58407	0.595642	-2.25677
		4.80329	3.82178	5.57811	10.4364	10.2756			-4.492	-3.42637	-2.84469	0.375642	-2.4545
		5.44543	4.35712	5.52108	11.1143	11.1215			-5.16446	-4.1796	-3.36958	0.264261	-2.8368
		5.13209	3.78143	5.24611	11.0386	10.7004			-5.68188	-4.48148	-3.32382	0.472277	-2.64238
		4.85581	3.31284	4.80834	11.0759	10.4341			-5.24754	-3.57827	-2.51959	0.887186	-1.89253
		5.13291	3.58779	4.65586	11.3087	10.6967			-4.95613	-2.99637	-2.52658	0.55756	-1.93848
		5.12904	3.44056	4.78484	10.9653	10.3978			-4.91414	-2.82863	-2.83865	0.681994	-1.93461
		5.0417	3.20453	4.83013	10.0108	10.053			-4.91476	-2.4542	-2.3965	0.995518	-1.59436
		5.36544	3.49261	4.92932	9.64747	10.1057			-4.66348	-2.09326	-2.10795	1.46443	-1.04019
		5.47547	3.48063	5.04538	9.32961	10.2151			-4.37928	-2.01297	-2.10657	2.07229	-0.596397
		5.37098	3.75418	5.14742	9.04766	10.2969			-4.35378	-2.0317	-1.81372	2.3475	-0.258951
		5.55549	3.92059	5.39078	9.3742	10.4634			-4.17249	-1.92902	-1.51592	3.03591	0.170633
		5.65933	3.72643	5.58366	9.59095	10.1695			-3.97574	-2.00741	-1.68967	3.05747	0.548894
		5.26158	4.04718	5.60877	10.0662	10.0507			-4.21744	-2.20301	-2.08824	1.38831	0.0146021
		5.0564	3.83167	5.49622	10.3421	10.2638			-4.38358	-2.40624	-2.24741	0.299985	-0.497273
		4.93855	3.55618	5.47793	10.3565	10.3694			-3.87173	-2.53333	-2.35051	0.328501	-0.214989
		5.02468	3.62897	5.58902	10.9735	10.7937			-3.97408	-2.86229	-3.27916	-0.19963	-0.973766
		5.07639	3.45658	5.58273	11.4813	10.571			-4.92297	-3.41049	-4.46147	-0.976486	-2.26992
		5.05769	3.36163	5.28776	11.0875	10.0106			-5.59455	-4.29246	-4.77587	-1.48109	-2.77002
		5.0541	3.8738	5.30818	10.9919	10.2248			-5.5148	-4.02916	-4.63142	-1.13774	-2.55189
		5.19329	4.46609	5.69202	11.5264	10.8461			-5.04172	-2.79187	-4.4657	-0.389824	-1.94936
		5.53036	4.75999	6.02457	12.1117	11.3457			-4.41384	-2.00582	-4.07521	-0.210347	-1.23566
		5.54954	4.78052	5.86763	11.9916	11.2719			-3.80439	-1.8084	-3.09913	0.537408	-0.464686
		5.3309	4.52161	5.49276	11.5477	11.3898			-3.68014	-1.63122	-2.60638	0.8132	0.0273194
		5.27802	4.16679	5.4147	11.3549	11.5317			-3.8581	-1.63018	-2.49436	0.399114	-0.213325
		5.61908	4.12274	5.57956	11.9873	12.1591			-4.97302	-2.18288	-3.07646	-0.167878	-0.990579
		5.66273	3.98845	5.74601	11.9443	12.2425			-6.11467	-3.01772	-4.34743	-0.794288	-2.25491
		5.62541	3.81918	5.62352	11.2495	11.2265			-5.54882	-2.67871	-3.93187	-0.0246778	-1.75806
		5.78272	3.96679	5.63461	11.1957	10.8891			-4.84556	-2.24343	-2.87986	0.280868	-0.978327
		6.01636	4.17286	5.77703	11.3806	11.3432			-5.04436	-2.2928	-2.95141	-0.0479995	-1.10421
		6.10917	4.20353	5.89487	11.3809	11.4785			-5.47966	-2.7457	-3.97157	-0.167919	-1.7969
		6.03282	4.14448	6.0581	11.1878	11.3934			-5.37868	-2.65753	-4.54321	0.0257688	-1.91461
		6.09342	3.99978	6.08995	10.8316	11.1272			-4.78785	-1.94251	-4.35151	0.0783098	-1.53281
		6.12998	3.90324	5.96436	10.4693	10.9565			-4.22689	-1.39131	-3.84125	0.316212	-1.12459
		5.96723	3.98055	5.63481	10.6986	10.7385			-3.61419	-0.751205	-3.24302	1.17965	-0.664173
		5.8524	4.22191	5.39374	10.7488	10.4792			-3.24533	-0.247927	-2.46796	1.64062	-0.235577
		6.14244	4.38516	5.52406	10.7193	10.8386			-3.21541	-0.420421	-2.41403	1.8102	-0.202161
		6.45419	4.5115	5.63531	11.0878	11.4724			-3.52237	-0.623884	-2.87869	2.16517	-0.332887
		6.66285	4.50661	5.57668	11.0231	11.5983			-3.92339	-0.67988	-2.58341	2.24468	-0.349719
		6.78967	4.32538	5.61345	11.3458	11.7955			-4.32824	-1.12217	-2.40707	1.50027	-0.396567
		7.15392	4.19545	5.73062	12.2058	12.0958			-4.5057	-1.48217	-2.35578	0.996742	-0.264935
		7.66442	4.35506	5.90073	12.5336	12.1826			-4.28962	-1.4664	-2.12573	1.17583	0.0323935
		7.7868	4.30618	5.72244	12.231	11.6741			-3.95322	-1.01832	-2.22032	2.52488	0.464079
		7.70252	4.31923	5.84202	11.9928	11.4139			-3.867	-0.760104	-2.09235	2.87935	0.143152
		7.45033	4.68786	6.20778	11.9233	11.6586			-3.78673	-0.54821	-1.44957	2.42635	0.317913
		6.80564	5.09068	6.56046	12.4975	11.5939			-3.92512	-0.555974	-1.45086	2.45255	0.691773
		6.1109	4.9748	7.04347	13.1516	10.9562			-3.81372	-0.116892	-1.64876	2.81009	0.951474
		6.23707	5.00156	7.31725	13.2007	11.0517			-3.54166	0.602231	-1.57072	3.5172	1.28631
		6.49047	5.07965	7.03058	13.5608	11.5614			-3.19592	0.91809	-0.634775	4.4321	2.39891
		6.45416	4.84026	6.53369	13.8506	11.7337			-3.27261	0.720809	0.0553522	4.50304	2.59196
		6.60816	4.62939	6.48155	13.8269	11.8664			-3.81836	0.29062	-0.875959	3.67588	1.37152
		6.64041	4.71458	6.38592	13.5946	11.7538			-4.0008	0.31161	-1.83008	2.79821	0.57279
		6.65392	4.76232	6.27781	13.3321	12.0722			-3.82781	0.536143	-2.08513	2.78829	0.314452
		6.84054	4.83043	6.40077	13.1731	12.5008			-3.77333	0.726312	-1.80766	3.13064	0.197308
		6.92401	4.86658	6.71557	12.9961	12.4822			-3.85812	0.756035	-2.17082	2.74003	0.170616
		6.84718	4.76974	6.67265	13.0988	12.1983			-3.68564	0.745137	-2.54385	2.36661	0.45315
		6.74271	4.38546	6.3497	13.3384	12.2395			-3.41886	0.695129	-2.34871	2.67776	0.752985
		6.63737	4.42172	6.34368	13.4691	12.3311			-3.30581	0.571096	-2.4006	2.38715	0.170256
		6.57905	4.86371	6.54539	13.5516	12.0183			-3.1975	0.421877	-2.40797	2.59039	0.0306203
		6.46107	5.10199	6.37162	13.5072	11.4015			-3.35176	0.368881	-1.93759	3.6169	0.591337
		6.4055	5.06398	6.30705	13.767	11.5587			-3.68555	0.27639	-2.23108	3.76085	0.710556
		6.2616	4.62036	6.22525	14.3156	12.4361			-3.72042	0.279436	-2.41555	3.89158	0.709795
		5.97118	4.25476	6.20676	13.9468	12.5414			-3.35343	0.0949684	-1.96631	4.20443	1.11195
		6.12844	4.43063	6.24198	13.7749	12.6041			-3.40781	-0.0498554	-2.39273	4.01802	1.16369
		6.63325	4.96249	6.41315	13.8101	12.9435			-3.57572	-0.075469	-3.12373	3.54392	0.897085
		6.84962	5.18827	6.75816	13.221	12.9714			-3.49408	0.0724818	-2.92465	3.61986	0.765939
		6.62556	5.25502	6.99022	12.7145	13.05			-3.73954	0.264032	-2.64779	3.69362	0.537359
		6.48233	5.2783	7.21804	12.9168	12.7403			-4.05565	0.0367561	-2.9807	2.48632	-0.292114
		6.33323	5.39469	7.33423	12.4452	12.0739			-4.0947	-0.0825047	-3.30095	1.69001	-0.823595
		6.22031	5.65695	7.32171	12.1757	12.0184			-4.01748	0.0227617	-3.62799	2.21153	-0.692937
		6.39757	5.75342	7.28367	12.2641	12.1357			-4.13595	-0.093779	-3.75294	2.68412	-0.211939
		6.38587	5.73686	7.53296	11.8008	12.4307			-3.87212	-0.1719	-3.0327	3.49862	0.414686
		6.40602	6.11556	7.94453	11.4089	12.6159			-3.3282	0.0726525	-2.32303	4.44279	0.719533
		6.65544	6.8569	8.11529	11.9851	13.0041			-3.54155	0.0364382	-2.38591	4.33869	0.53096
		6.59824	6.92839	7.98077	12.4067	13.5846			-3.77979	0.176294	-2.34343	4.55617	0.470033
		6.53477	6.64267	7.77102	12.1796	13.5757			-3.65422	0.260858	-2.43095	4.77999	0.490286
		6.7082	6.37894	7.45698	11.9297	13.6012			-3.72883	-0.0111164	-2.47865	4.24778	0.419261
		6.6118	6.25845	7.43424	12.2964	13.525			-3.70661	-0.282218	-2.60523	3.86137	0.429941
		6.82307	5.96998	7.82103	12.8006	13.6612			-3.6777	-0.366596	-2.7807	3.95954	0.424078
		6.87262	5.95694	8.55579	12.9956	13.8213			-3.51866	-0.182927	-2.39752	3.8768	0.974094
		6.9106	6.60817	9.1259	13.7541	14.1898			-3.38759	-0.427409	-2.14176	3.17758	0.673558
		7.1551	6.37094	9.0945	14.2117	14.1567			-3.81734	-0.764158	-2.54896	3.19263	-0.0151992
		6.69303	5.42177	8.72078	13.9229	13.6408			-4.36856	-0.651916	-2.99173	3.61783	0.00149537
		6.45063	4.43384	8.14515	12.8939	12.921			-4.35002	-0.362242	-3.3127	3.35351	0.00624715
		6.70697	4.49203	7.89411	13.2233	12.8014			-4.34227	-0.0129453	-3.32253	2.64528	-0.263102
		6.69143	5.11785	8.11761	13.948	13.1408			-4.05176	0.357743	-2.54301	2.84525	0.281359
		6.71258	5.40698	8.27273	13.588	13.1981			-3.41092	0.629186	-1.65942	3.71786	1.47899
		6.63864	5.07551	8.12704	12.9233	13.0586			-3.32207	0.513173	-1.84377	3.76597	1.88409
		6.81449	5.49225	8.06308	13.6037	13.4721			-3.57786	0.394662	-2.51464	3.50916	1.46475
		6.63809	5.56844	8.02337	14.0926	13.3017			-3.70581	0.27248	-2.4994	3.09665	0.89097
		6.12852	4.90689	8.01609	13.6905	12.8247			-3.58393	0.145178	-2.44236	2.88022	0.746145
		6.11366	4.45964	7.83791	12.814	12.6051			-3.50747	0.0996952	-2.6723	2.62384	0.638186
		6.97963	4.62887	7.94043	13.4932	13.4319			-3.51728	0.221195	-2.55112	2.4514	0.668009
		6.9285	4.76412	8.00376	14.2708	13.6331			-3.21696	0.415075	-1.86574	2.65801	1.02416
		6.50871	4.70721	7.96194	14.3228	13.1846			-2.92009	0.478341	-1.78778	2.65305	1.26606
		6.66825	4.76534	8.038	14.3276	13.4569			-2.80789	0.682954	-1.82084	2.74508	1.39687
		6.88178	4.77668	8.02517	14.3387	13.643			-2.91276	0.514655	-2.06608	3.13106	1.40907
		6.90073	4.6669	7.82356	14.1711	13.3239			-3.08894	0.0919805	-2.71186	2.61641	0.946177
		6.78402	4.44928	7.61364	13.3736	12.955			-3.27942	-0.361359	-3.31804	1.8367	0.117402
		6.59009	4.63489	7.63208	12.2828	12.896			-3.0566	-0.12508	-2.74236	2.29147	0.427364
		6.38737	4.95431	7.6726	12.378	13.1885			-3.0691	-0.10393	-2.48043	2.67287	0.36358
		6.6842	5.03997	7.62722	12.9529	13.821			-3.34836	-0.257327	-3.01768	2.49152	-0.193743
		7.01256	5.06957	7.45106	13.2044	13.8261			-3.00081	0.00217429	-2.74405	2.75884	0.390158
		7.28627	5.24874	7.51469	13.2658	13.877			-2.49277	0.303681	-2.22737	3.49598	1.20179
		7.3864	5.72587	7.85143	13.263	14.1633			-2.15603	0.253654	-1.9833	3.91419	1.09225
		7.36573	6.21927	8.28201	13.5796	14.8582			-2.40814	0.241195	-2.18271	3.7611	0.993105
		7.5443	6.26468	8.50006	14.1461	15.4212			-2.64582	0.372776	-2.13752	3.40124	1.36443
		7.81603	6.17605	8.21284	14.1659	15.5304			-2.7699	0.0174544	-2.27603	2.84186	0.730907
		7.93602	6.41677	7.96915	14.2575	15.4186			-3.16753	-0.372731	-2.89615	2.58253	0.00245735
		7.54564	6.38172	7.7427	14.2728	15.2829			-3.1708	-0.452974	-2.7672	2.76955	0.402185
		7.22069	6.07953	7.60908	13.891	15.3038			-2.65389	-0.202821	-2.34317	3.11995	1.10623
		6.94065	5.79155	7.62742	13.8191	15.12			-2.44587	-0.249392	-2.42316	3.04695	1.50154
		6.86251	5.81913	7.79577	14.1921	15.0229			-2.36833	-0.417862	-2.26802	2.79808	1.42115
		7.15518	6.07201	8.00929	14.8013	15.3101			-2.39066	-0.294862	-2.51984	2.98377	1.54025
		7.59639	5.79255	8.12218	14.4953	15.5475			-2.33729	-0.458261	-2.96528	2.88916	2.14457
		7.57899	5.73316	8.25285	14.2024	15.7306			-2.49467	-0.72029	-3.03406	2.32104	2.33755
		7.17869	5.8705	7.99506	14.2721	15.2932			-2.74143	-0.468805	-3.07008	1.89105	1.67416
		7.16798	5.5622	7.6703	14.0568	14.7848			-2.68724	-0.229239	-3.34407	1.98025	1.2922
		7.5229	5.35698	7.88766	14.0282	15.0053			-2.53262	-0.538263	-3.78431	1.65376	1.33051
		7.71626	5.64455	8.15328	13.7232	15.0762			-2.26846	-1.0333	-3.91052	1.119	1.7173
		7.84428	5.72137	8.21004	13.7813	15.1278			-1.87158	-0.802189	-3.23814	1.18443	2.50369
		7.78216	5.27784	8.20155	13.6628	14.8624			-1.91835	-0.487231	-2.57705	1.93276	3.21013
		7.78162	5.18087	8.38512	13.4155	14.6912			-1.97316	-0.0400734	-1.72693	3.75731	3.93993
		7.96674	5.3911	8.76531	13.6386	14.9493			-2.15888	0.160979	-1.56829	4.3714	3.96005
		8.3341	5.36853	8.61424	13.4883	15.3396			-2.80277	-0.296828	-2.19315	3.21471	2.86291
		8.28692	5.65124	8.07837	12.7457	14.8795			-3.23468	-0.475028	-2.71985	2.35571	1.95114
		8.05125	6.05931	8.12902	12.7204	14.9538			-3.03872	-0.0434304	-3.01052	2.51721	1.83788
		7.90517	6.13101	8.33316	12.8985	15.232			-2.58297	0.30494	-3.03074	2.94211	1.98651
		8.04313	6.41797	8.44783	13.5229	15.5973			-2.491	0.0888424	-2.93942	3.20503	1.8258
		7.99626	6.43402	8.32673	14.2076	15.9977			-2.76583	-0.263144	-2.62887	3.11991	1.58447
		8.05999	6.13154	8.3529	14.6332	16.1754			-2.90138	-0.371679	-2.41009	3.21577	1.95942
		7.95454	5.97437	8.40324	14.289	16.343			-2.87239	-0.404177	-2.88006	3.1238	1.75155
		7.80249	6.11765	8.55548	14.4095	16.5827			-2.91237	-0.570664	-3.36818	2.64941	1.04926
		8.19616	6.06049	8.77443	14.646	16.9072			-3.19876	-0.978799	-3.29889	2.51451	0.681884
		8.65253	5.9416	8.83663	14.9648	17.3985			-3.49297	-1.391	-3.28862	2.72686	0.466539
		8.66638	5.79507	9.04936	15.3225	17.3507			-3.45896	-1.39222	-3.82369	2.82715	0.429539
		8.78341	5.93988	9.11403	15.902	17.7379			-3.50445	-1.61524	-4.61986	2.23509	-0.132247
		9.05302	6.57602	9.07477	16.2976	18.407			-3.43566	-1.79874	-4.60175	2.51367	-0.270727
		9.20718	7.17084	9.20872	16.2275	18.326			-3.24758	-1.66554	-4.5127	2.97646	-0.0478949
		9.1948	6.99741	9.16422	15.7615	17.8751			-2.90113	-1.48001	-4.30772	3.10899	-0.0557833
		9.10769	6.83899	9.134	15.1895	17.4599			-2.61514	-1.25909	-3.93504	2.77767	0.115041
		8.82681	7.09248	9.43793	15.6222	17.7215			-2.3543	-1.01711	-3.45939	3.07797	0.793922
		8.71139	7.3573	9.86364	16.2433	18.4189			-2.36462	-0.934399	-3.08319	3.02159	0.733898
		8.59317	7.81037	9.7628	16.3212	18.1746			-2.5078	-0.917631	-3.38945	2.55748	0.573389
		8.34068	7.87612	9.44601	16.0545	17.5465			-2.48727	-0.750901	-3.37566	2.89924	0.943515
		8.53533	7.8755	9.64553	16.3102	17.6066			-2.83386	-0.748817	-3.09516	2.88664	0.647774
		8.95376	7.83605	9.89173	16.5522	17.8503			-3.41591	-1.14873	-3.91955	2.10268	-0.376294
		9.20462	7.74589	9.89397	15.9986	17.7606			-3.49196	-1.22389	-4.72958	1.9179	-0.440571
		9.24873	7.61257	9.91797	15.7866	17.6989			-3.47846	-0.995683	-4.85184	2.34923	-0.00295503
		9.08082	7.643	9.85427	15.6628	17.8771			-3.3356	-0.775025	-4.18855	2.82398	0.318466
		9.0505	7.78908	9.74018	15.9245	18.1494			-3.35527	-0.691185	-4.15739	2.85258	0.254023
		9.00414	7.89656	9.81874	16.2964	18.2195			-3.72003	-0.360826	-4.34636	2.44969	-0.141969
		9.12534	8.02011	10.1734	16.3781	18.7456			-3.92214	0.0424276	-4.43075	1.86388	-0.376483
		9.17785	7.97312	10.3371	16.4875	19.3298			-3.91535	0.0516749	-4.84093	1.515	-0.244091
		9.10486	7.68804	10.0347	16.0991	18.8292			-3.52564	0.0748558	-4.5851	2.34679	0.325168
		9.1043	7.53839	9.78802	15.9382	18.4032			-3.57737	0.0181424	-4.42026	2.86938	0.43811
		9.38461	7.51665	9.75472	15.789	18.6991			-4.07809	-0.21004	-4.79767	2.44784	-0.34984
		9.358	7.68477	9.71435	15.3322	19.0485			-4.06393	-0.130293	-4.72861	2.53361	-0.567103
		9.4523	8.0014	9.88181	15.9154	19.4736			-3.90372	0.167457	-4.37124	3.00904	0.0545971
		9.45482	8.10298	9.90086	16.0391	19.0204			-3.92488	0.281043	-4.28767	3.23824	0.384216
		9.24249	8.22013	9.84105	15.6786	18.7366			-4.16535	0.274691	-4.50103	2.5261	0.111985
		9.00255	8.24424	9.42659	15.4123	18.7			-4.44951	0.341187	-5.17098	2.10001	0.161464
		8.59689	8.1099	8.77946	14.5035	18.0659			-4.71216	0.135391	-5.22303	2.2066	0.357693
		8.68595	8.21682	8.67204	14.7176	17.9053			-5.02689	-0.267652	-5.76305	1.99679	-0.476181
		8.98707	8.21409	8.96987	15.528	18.1084			-4.77852	-0.250766	-5.85692	2.36618	-0.50781
		8.85754	7.83239	9.13383	15.1391	17.9055			-4.40514	0.0923872	-4.91267	2.84071	0.424546
		8.83475	7.58878	9.23521	14.9922	17.6779			-4.15848	0.3827	-4.14094	3.34311	1.04221
		8.76784	7.53512	9.4189	15.0692	17.8225			-4.07949	0.299031	-4.14985	3.70401	1.02439
		8.8484	7.87279	9.50169	15.3435	17.8903			-4.13121	0.325785	-4.57949	3.84529	0.670042
		9.27042	8.29109	9.88644	15.5136	18.1145			-4.20405	0.445476	-4.54764	3.53741	0.477914
		9.57805	8.52305	10.4274	15.3542	18.3371			-4.35207	0.38203	-4.35665	3.46709	0.490733
		9.32816	8.46083	10.5786	15.2451	18.6461			-4.37372	0.439702	-3.86983	3.91505	0.800349
		9.24423	8.15602	10.4942	15.3554	19.0248			-4.58193	0.230465	-3.57674	3.97871	0.741676
		9.54011	8.11171	10.4665	15.2308	19.0977			-4.71058	-0.257483	-3.60833	3.61098	0.245162
		9.4261	8.57832	10.6412	15.1005	19.0651			-4.77306	-0.252377	-4.49383	3.47615	-0.183243
		9.40533	8.94399	10.9283	15.1899	19.4577			-4.72041	0.11702	-4.59796	3.52652	-0.219974
		9.20979	8.72326	11.0181	14.8633	18.9846			-4.92989	-0.0299674	-4.16166	3.505	-0.115959
		9.21098	8.85489	11.2535	15.0209	18.4176			-5.25207	-0.168839	-4.34232	3.2025	-0.374152
		9.20338	8.86316	11.4631	15.3073	18.3789			-5.15414	0.0797475	-3.79262	3.19367	0.218771
		9.20261	8.81465	11.659	15.1097	18.344			-5.33998	0.190152	-4.20968	2.56019	-0.0119407
		9.26455	8.97474	11.5609	14.6583	18.5026			-5.36865	0.553	-5.03463	2.3014	-0.671077
		9.19898	8.84947	11.6063	14.414	18.4528			-5.12259	1.0286	-5.38397	3.12549	-0.257111
		9.69581	9.1158	12.1589	15.1834	19.1636			-4.98301	0.937563	-5.62833	3.24424	-0.349152
		10.1197	9.34654	12.41	15.9251	19.3679			-4.9329	0.975869	-5.34616	3.29069	-0.565044
		9.69492	9.28862	12.0134	15.4094	18.2968			-5.02653	1.06163	-5.03724	3.74896	-0.00436116
		9.27553	9.44889	11.8652	15.0987	17.503			-5.10794	0.969521	-4.8934	4.4507	0.538857
		9.36411	9.61655	12.0453	15.3689	17.5947			-5.30272	0.852851	-4.63224	4.62692	0.498815
		9.66306	9.6184	12.2028	16.0137	17.9765			-5.40772	0.794756	-4.59316	3.81626	0.076823
		9.63169	9.70281	12.2885	16.3756	17.8807			-5.26903	0.478194	-4.93218	3.11512	-0.103823
		9.30602	9.62926	12.3309	16.416	17.6348			-4.87767	0.784675	-4.65936	3.64883	0.83574
		9.28911	9.39901	12.1527	16.3791	17.8589			-4.67257	1.11502	-3.97285	4.33529	1.64293
		9.39965	9.36922	11.8186	15.5929	17.6412			-4.83652	1.04915	-3.36486	4.32365	1.43829
		9.68619	9.59833	11.7515	15.3298	17.9802			-4.94076	0.693874	-2.96547	4.22557	0.766404
		9.89599	9.49262	11.7295	15.369	18.7101			-4.91993	0.271298	-3.5203	3.75167	0.117269
		9.83321	9.08157	11.5634	15.3491	19.006			-4.73561	0.19744	-3.77182	3.67884	-0.239806
		9.75625	9.12964	11.4389	15.7528	19.1811			-4.74109	0.501124	-3.57444	4.15217	0.120761
		9.37731	9.4975	11.7279	15.4307	18.9523			-4.59279	0.992919	-3.39064	4.80986	0.939354
		9.11519	10.0126	12.1091	15.4056	19.2458			-4.45741	1.16277	-3.31327	4.81563	0.899101
		9.16758	10.4222	12.4951	16.3841	20.0612			-4.3003	1.32974	-3.40215	4.28473	0.77293
		9.23862	10.2186	12.5029	16.7681	19.7968			-4.19864	1.69839	-3.32254	3.91499	1.03735
		9.20314	9.76943	12.2932	16.5612	19.631			-3.95827	1.98309	-3.19052	4.64663	1.04609
		9.31885	9.41043	11.8294	16.6587	19.7201			-4.23693	2.05347	-3.70255	4.87052	0.41738
		9.34162	9.32885	11.6353	17.3446	19.3482			-4.87699	1.67402	-4.20588	4.23315	-0.215314
		9.491	9.64254	11.8469	17.3714	19.2615			-4.90879	1.38798	-4.21454	4.01562	-0.254203
		9.50998	9.84909	11.6283	16.7712	19.5698			-4.79979	1.71696	-4.27681	4.26693	-0.0491757
		9.47683	9.88314	11.515	16.876	19.7996			-4.82524	2.06488	-4.53756	4.01934	0.0345047
		9.72925	10.2159	11.8844	17.2809	19.931			-4.55176	1.88099	-4.48815	3.81714	0.0971586
		10.3821	10.3963	12.4011	17.9205	19.9306			-4.32581	1.79515	-4.39033	4.05629	0.1949
		10.755	10.2569	12.2804	18.4887	19.9214			-4.40094	2.18036	-3.99266	4.40842	0.461476
		10.6509	10.2173	12.0105	18.1571	19.9203			-4.61856	2.01939	-4.03538	4.22369	0.0747518
		10.6908	9.94774	11.9007	17.7277	20.0796			-4.87271	1.77206	-4.57274	4.08153	-0.493346
		11.0553	9.79707	11.6672	17.521	20.0894			-4.76378	1.79896	-4.31237	4.73097	0.1289
		11.4442	9.37855	11.4867	16.947	19.4612			-4.75309	1.85388	-4.16204	4.3317	0.371868
		11.5598	8.98343	11.5349	16.7451	19.6574			-4.67111	1.98212	-4.16857	3.52084	0.0479057
		11.7054	9.36332	11.933	16.9607	20.447			-4.25641	2.24131	-3.77184	3.39433	-0.0240329
		12.1927	10.0803	12.4046	17.1399	20.9714			-4.04085	2.16137	-3.65954	3.72286	0.15465
		12.5716	10.0566	12.5219	16.7104	20.6163			-4.0111	2.08698	-3.62068	3.78032	0.687126
		12.4019	9.59526	12.2933	16.071	19.5961			-4.40383	1.53913	-3.70235	3.8737	0.459642
		12.5498	9.62577	12.3768	16.0062	19.0791			-4.83997	1.52891	-3.91022	4.00358	0.0909281
		12.911	10.0968	12.4171	16.4704	19.0983			-4.76805	1.74848	-4.23589	3.68839	-0.0804157
		12.9973	10.2398	12.4342	16.5448	19.2685			-4.46506	1.5106	-4.18228	3.21231	-0.220673
		12.9324	10.0829	12.7269	16.2704	19.7219			-4.50696	1.33886	-4.33232	3.06687	-0.317782
		13.1534	10.0239	12.7452	16.4593	20.1729			-4.38801	1.31429	-4.1149	3.0924	-0.504535
		13.7064	10.0157	12.6152	16.3	20.4706			-4.24939	1.51629	-3.72821	3.31505	-0.414688
		13.9166	9.82553	12.2881	15.6289	20.4729			-4.24933	1.84234	-4.0839	3.35177	-0.429085
		13.7925	9.71914	12.2049	15.0587	19.8234			-4.50645	1.521	-4.58465	3.00253	-0.929879
		14.0312	9.95432	12.4653	15.2996	19.5496			-4.41029	1.27879	-4.55678	3.15492	-0.657526
		14.3289	9.93495	12.8155	15.5422	19.5321			-4.52282	1.20749	-4.34381	3.37206	-0.358564
		14.5806	10.0629	12.9202	15.4177	19.7699			-4.50186	1.12189	-4.12657	3.22577	-0.405277
		14.8482	10.2375	12.8886	15.1185	20.1715			-4.18313	1.36433	-4.35717	3.05962	-0.421031
		14.8551	10.0213	12.7396	14.9842	19.7871			-4.02857	1.70442	-4.60721	3.03857	-0.84882
		14.4601	9.79261	12.6254	15.1593	19.4779			-4.20314	1.83732	-4.80151	3.38497	-1.34881
		14.3804	9.90823	12.9144	15.263	19.7284			-3.78051	1.82067	-4.63619	3.31419	-1.26488
		14.2219	10.0843	13.0721	14.9456	19.9536			-3.37062	1.72481	-4.61686	2.07543	-1.44984
		13.8366	10.0479	13.1979	14.7282	19.9751			-3.31094	1.4929	-5.01603	1.12261	-1.42761
		13.852	9.8244	13.2859	14.598	19.936			-3.40668	1.20473	-4.90804	1.40526	-1.04533
		13.9132	9.43263	12.9212	14.0233	19.9213			-3.57894	1.15096	-4.36117	2.26805	-0.539103
		14.1136	9.76718	12.9498	14.0789	20.7691			-3.5489	1.052	-4.36834	2.22032	-0.514078
		14.2333	10.2767	13.0736	14.3768	21.2252			-3.25737	0.891074	-4.37463	2.55001	-0.690631
		14.3196	10.4911	13.1196	14.8867	21.5763			-3.3895	0.944605	-4.05551	3.0934	-0.907674
		14.6535	10.8294	13.3282	15.3676	22.348			-3.8841	1.15796	-3.98259	3.10945	-0.72792
		14.7264	10.4469	13.3333	15.5414	22.3611			-4.05576	1.21595	-4.48574	2.67351	-0.673983
		15.1431	10.2784	13.5454	16.2782	22.5374			-3.89873	1.18341	-4.62053	2.31034	-0.71398
		14.9612	10.3577	13.4842	16.2875	22.4439			-3.77427	1.17154	-4.50977	2.07439	-0.727941
		14.5541	10.5548	13.2773	15.8922	22.1853			-3.92076	0.830411	-4.62587	1.52685	-1.2028
		14.7986	10.6691	13.2615	16.1202	22.3267			-4.05191	0.381676	-4.8737	1.66915	-1.20061
		15.0854	10.254	12.8251	15.9439	22.1061			-3.7095	0.756699	-4.17307	3.43608	-0.0421822
		14.9832	9.98285	12.5723	15.8543	22.1524			-3.34506	1.38286	-3.18399	5.16237	1.05134
		14.9841	9.95238	12.824	15.7635	22.0613			-3.16582	1.68801	-2.95219	5.39862	1.27276
		15.1702	9.66237	12.7585	15.1746	21.4521			-3.22766	1.63644	-3.31421	4.96666	0.871984
		15.3079	9.23766	12.527	14.7712	21.0589			-3.39689	1.06331	-4.14482	4.79972	0.352326
		15.6755	9.54913	12.7477	14.6131	20.6445			-3.78561	0.480844	-5.08014	3.77697	-0.563465
		15.6966	9.89771	12.912	14.5996	20.1658			-3.88735	0.340667	-4.78433	4.03264	-0.712027
		15.5981	9.94805	13.1793	14.7344	20.3135			-3.88874	0.539621	-4.18133	4.82206	-0.219015
		15.4477	9.7601	13.2763	14.5852	20.4198			-3.91339	0.384272	-4.09089	4.32966	-0.601464
		15.418	9.80325	13.2396	14.6529	20.486			-4.08526	0.300549	-4.19332	3.72588	-1.13645
		15.8962	10.107	13.1765	14.6002	20.6887			-4.36131	0.379356	-4.32697	3.66448	-0.865999
		16.4977	10.1448	13.292	14.3521	20.5844			-4.16463	0.702222	-4.04861	4.40432	-0.124575
		16.3895	9.69988	13.4299	14.4544	20.6609			-3.73164	1.16492	-3.75627	5.24292	0.683821
		15.9421	9.30638	13.3889	14.8507	20.75			-3.82472	1.40463	-4.02947	5.21469	0.972523
		15.628	9.38833	13.2723	14.8718	20.7545			-3.95134	1.26531	-4.39509	4.33528	0.563823
		15.8086	9.4678	13.1536	14.6115	20.9039			-4.03772	1.06542	-4.3936	3.82222	0.547944
		15.8017	9.43536	13.2384	15.1538	20.535			-4.29971	0.519389	-4.56631	3.32554	0.0812141
		15.5695	9.38537	13.5026	15.0061	20.3396			-4.20831	0.218229	-4.37325	3.106	-0.299985
		15.1448	9.04125	13.3382	13.9516	20.9982			-4.14436	0.147373	-4.21649	2.97751	-0.424056
		15.1087	8.73144	13.0789	13.6085	21.2461			-4.25123	0.146394	-4.24526	2.94438	-0.806515
		15.6064	8.62652	13.1057	13.6502	20.9927			-4.46414	-0.112546	-4.23105	2.97567	-1.12866
		15.8851	8.91639	13.1853	13.4478	20.4718			-4.30053	-0.348858	-4.02335	3.14756	-0.512863
		15.9704	9.39337	13.3376	13.6622	20.4838			-3.7399	-0.247793	-3.7054	3.78336	0.34306
		16.3851	9.68035	13.7163	13.9592	21.3041			-3.73544	-0.651603	-3.8163	3.31199	0.103215
		16.7074	9.69959	13.733	14.1765	21.3407			-3.9268	-1.11243	-4.00862	2.57502	-0.322093
		16.6128	9.3609	13.3617	14.2019	20.8243			-3.57053	-0.806856	-3.76518	3.06394	0.0388666
		16.3335	9.11859	12.9174	13.4977	20.6189			-3.23215	-0.414185	-3.48208	3.60222	0.684926
		15.9899	9.25233	13.0485	12.7716	20.1661			-3.12534	0.003842	-3.38558	4.28338	1.15903
		15.8489	9.4647	13.1979	12.5923	19.6508			-2.85081	0.294219	-3.10676	4.57181	1.7628
		16.2121	9.49394	13.0801	13.0333	19.9529			-2.69981	0.40848	-3.17099	4.23065	1.74025
		16.5201	9.40856	13.1182	13.4551	20.2028			-2.80889	0.56159	-3.50477	4.17577	1.40267
		16.25	9.49723	12.9287	13.4742	20.2259			-3.20997	0.590789	-3.88745	4.22012	0.698656
		16.5901	10.0085	12.597	13.4729	20.3878			-3.17404	0.75865	-3.84547	4.43892	0.458311
		16.6934	10.5364	12.389	13.3782	19.4961			-3.40953	0.429701	-4.04862	3.58858	-0.475459
		16.5461	10.6958	12.6769	13.6054	19.3395			-3.73798	0.187188	-4.15819	2.73001	-1.26253
		16.6028	10.7059	13.1236	14.1191	19.7478			-3.67125	0.300407	-4.1085	2.4079	-1.16855
		16.6289	11.0527	13.3071	14.1151	19.5481			-3.55209	0.430748	-4.59096	2.59884	-0.693328
		16.8303	11.3264	13.6208	14.2278	19.9985			-3.05454	0.609945	-4.35992	3.0487	-0.0234053
		16.9397	11.1147	13.4613	13.9869	20.8262			-2.69056	0.242392	-3.97489	2.70534	0.232778
		16.6137	10.7962	12.986	13.5957	21.1259			-2.57282	0.0158304	-4.30669	2.11269	-0.0668157
		16.1298	11.0125	12.8879	14.0074	21.0285			-2.56766	0.17825	-4.60013	2.57622	-0.270165
		15.7897	11.1041	13.435	14.4232	20.7156			-2.35614	0.437335	-4.27505	3.55096	0.165778
		15.8919	10.8941	13.8663	14.8338	20.7641			-2.0028	0.68635	-4.01299	3.86146	0.485119
		15.7839	10.7578	13.4392	14.3281	20.8232			-2.00353	0.573717	-3.78515	3.87786	0.405288
		15.6919	10.7023	13.17	13.5517	20.4103			-2.45535	0.429689	-3.82989	3.1745	0.0734815
		15.7457	10.7837	13.1569	13.2837	20.0492			-2.59043	0.896339	-4.16696	2.65097	0.0258302
		15.5079	10.6357	12.6698	12.8492	19.8915			-2.52715	1.15389	-4.17656	2.73073	0.397012
		15.3666	10.0085	12.509	12.3308	20.0578			-2.6179	0.881101	-4.35032	2.89298	0.490822
		15.0349	9.57067	12.5607	12.7175	19.9744			-2.72085	0.612372	-4.17707	3.04056	0.377379
		15.2159	10.2539	13.2316	14.0486	20.7213			-2.69527	0.617023	-3.78424	2.7597	0.353537
		15.4935	10.7508	13.7055	14.3889	21.2165			-2.57918	-0.0203305	-3.70809	2.04316	-0.266392
		15.1338	10.5825	13.2978	13.4965	20.1912			-2.61526	-0.210458	-4.14381	1.96024	-0.61227
		14.7899	10.3479	12.9326	12.8124	19.3753			-3.08325	-0.317538	-4.25181	2.16455	-0.884269
		14.992	10.4258	12.5898	12.6673	19.7058			-3.37325	-0.540259	-4.50306	2.22621	-1.23401
		15.719	10.8269	12.6486	12.3925	20.5298			-3.68083	-0.390533	-5.0761	2.59114	-1.65868
		15.9802	11.1113	12.6724	12.1431	20.9953			-3.5553	-0.0456456	-5.15186	2.4718	-1.54081
		15.5901	10.9427	12.5832	11.8286	20.8096			-3.18739	0.331978	-4.57547	1.95194	-0.70721
		15.4562	10.6014	12.561	11.6155	20.2213			-2.98118	0.440024	-3.72539	2.26669	0.0396085
		15.3002	10.0927	12.5446	11.3334	19.7354			-2.76807	0.495023	-3.33325	2.19438	0.171117
		15.1102	9.95463	12.2224	10.5113	19.3969			-2.8397	0.608575	-3.74716	1.82803	-0.031492
		14.9094	10.0642	12.171	10.394	19.2463			-3.14158	0.543389	-4.1756	2.31931	-0.379284
		14.6569	10.08	12.5647	11.2923	19.7003			-3.67669	0.319795	-4.72519	1.59706	-1.14446
		15.0005	10.4019	13.4059	12.1898	19.7823			-3.98359	0.129631	-5.26961	1.047	-1.67189
		15.2195	10.998	14.0196	12.7427	19.5873			-3.994	0.0127988	-5.20474	1.59552	-1.48843
		15.3697	11.5329	14.0489	12.8967	20.093			-4.42951	-0.060148	-5.28298	1.24274	-1.97885
		15.8025	11.082	13.3983	12.3798	20.4279			-4.70627	0.208209	-5.31968	0.864267	-2.34622
		15.5538	10.5568	13.113	12.107	20.0718			-4.91406	0.250493	-5.54503	1.17954	-2.3836
		15.3984	10.533	12.8632	11.9247	19.9545			-5.0331	0.181806	-5.66994	1.49259	-2.2093
		15.9174	10.5021	12.7618	11.8829	19.7966			-4.85879	0.245258	-5.08554	1.96092	-2.11323
		16.3638	10.498	12.9621	11.1067	19.5164			-4.93074	0.163027	-4.87851	2.36909	-2.22571
		16.228	10.4106	12.762	10.1198	18.9766			-5.20733	-0.0680721	-5.24813	2.08008	-2.48286
		15.5719	10.0926	12.2636	9.33555	18.3055			-5.45175	-0.60151	-5.55581	1.59735	-2.78102
		15.5371	9.96886	12.0224	9.41055	18.6495			-5.80273	-1.05218	-5.48176	1.345	-2.87779
		15.9306	10.2104	11.9604	9.56083	19.4569			-6.20584	-1.30568	-5.12242	1.6249	-2.90209
		16.0653	10.7958	12.3152	9.83192	19.6815			-6.76362	-1.60216	-5.47743	1.25109	-3.50075
		15.8053	10.9678	12.517	10.0842	19.2778			-7.29095	-2.12802	-5.79606	0.405609	-4.08093
		15.6166	10.8666	12.2779	10.6559	18.9524			-7.4857	-2.45335	-6.07034	0.556136	-4.44735
		15.9498	10.856	12.1068	10.994	19.0878			-7.46748	-2.29659	-6.40602	0.692129	-4.62228
		15.4501	10.5205	11.8009	10.3512	18.6718			-7.17203	-1.80843	-5.95046	1.14891	-3.74864
		13.59	8.86258	10.3579	8.9708	16.4881			-7.0997	-1.45349	-5.37493	2.04989	-2.96038
		11.9396	7.52381	9.28538	8.30927	14.785			-7.31966	-1.56627	-5.40365	2.04372	-3.14433
		12.2459	7.45404	10.0105	9.29716	14.4347			-7.4023	-2.02256	-5.67439	1.56669	-3.40598
		14.1527	8.5485	12.087	11.5863	15.7804			-7.22684	-2.19313	-5.77964	1.28057	-3.44116
		15.9157	10.1062	13.6994	13.9341	18.6106			-6.99184	-2.07266	-5.8197	1.12609	-3.52701
		16.0766	10.4879	14.0039	14.5721	19.7082			-6.82628	-1.85269	-5.97725	1.02812	-3.56772
		15.155	10.1691	13.5313	13.6434	19.4343			-6.66176	-1.70494	-5.99438	1.26583	-3.35325
		14.7189	10.2141	13.0466	13.0406	19.4873			-6.73256	-1.77437	-5.8434	1.74277	-3.13329
		14.8459	10.5068	12.944	13.2025	19.4098			-6.88782	-1.69053	-5.39242	2.14241	-3.23322
		14.8216	10.4999	12.9626	13.5712	19.0195			-5.88432	-1.00251	-4.16857	2.52253	-2.04679
		14.7087	10.3004	12.6954	13.6184	18.8538			-4.51149	-0.410526	-3.51941	2.35925	-0.966042
		14.8852	10.3232	12.6164	13.5955	19.181			-3.58059	-0.0404441	-3.22669	2.95082	-0.35824
		15.3774	10.5812	12.8805	13.8109	19.8732			-3.15799	0.0591616	-3.35438	3.69055	0.482673
		15.7451	10.9767	13.3449	14.5704	20.0678			-3.09819	0.0844437	-3.84872	3.64014	0.796531
		15.7824	11.0122	14.2853	15.3497	20.219			-2.78636	-0.0722795	-3.31715	4.07366	0.787867
		15.3898	10.6164	14.2305	15.344	20.18			-2.8217	-0.265837	-3.07065	4.27593	0.447155
		14.4393	10.0903	12.9414	14.4063	19.0958			-2.77071	-0.185167	-3.11416	3.89974	0.246891
		14.8198	10.3829	12.6854	14.2313	19.0951			-2.38888	-0.0121785	-2.73085	3.52586	0.412842
		15.3411	10.6287	12.9147	14.4808	19.5458			-2.28726	-0.0717787	-2.44219	3.56753	0.303769
		15.0217	10.3851	12.4876	14.159	18.9876			-2.46895	-0.0401651	-2.59479	3.43888	-0.321221
		15.0195	10.3232	11.842	13.2393	18.0746			-2.44026	0.132492	-2.47277	3.05719	-0.770677
		15.2361	10.4363	12.1467	13.3006	18.2995			-2.03866	0.354643	-2.30698	2.94706	-0.62116
		15.5419	10.2326	12.6495	13.2354	18.6235			-2.02491	0.421197	-2.57918	2.75166	-0.537327
		15.5096	10.0078	12.5214	12.4797	18.5644			-2.41708	0.457973	-2.61501	2.32509	-0.682491
		15.1685	9.75979	12.0748	11.8805	18.1944			-2.66287	0.353739	-2.47175	2.45823	-0.871219
		14.977	9.45984	11.6545	11.5948	17.7587			-2.57826	0.0651464	-2.80863	2.3411	-1.05709
		15.0631	9.78912	12.002	11.6366	17.833			-2.57459	0.0703191	-3.27043	2.11254	-1.08075
		15.1515	10.5126	12.8881	12.5325	18.3138			-2.42797	0.245844	-2.98168	1.99814	-1.15517
		15.3586	11.0312	13.66	13.5776	18.504			-1.98381	0.388939	-2.07268	2.3352	-0.709134
		15.4962	11.4166	13.8048	14.0409	18.9643			-1.70199	0.580441	-1.73435	2.37893	-0.367129
		15.1779	11.3236	13.2363	13.8689	19.0472			-1.56448	0.667304	-1.7776	2.58891	-0.440139
		15.3691	11.2194	12.8854	14.1056	19.113			-1.73804	0.507437	-2.10752	2.52182	-0.716886
		15.3791	11.2906	13.0042	14.544	18.9679			-1.85676	0.396455	-2.58117	1.81364	-0.727636
		15.0137	11.3451	13.1332	14.666	18.7265			-1.57172	0.867262	-2.6102	2.23007	-0.604643
		14.5982	10.9681	12.5325	13.9075	17.8665			-1.53974	1.07414	-2.39585	2.41569	-0.431772
		14.1614	10.7943	11.969	12.9613	16.9925			-1.96022	0.574652	-2.72008	1.63877	-0.721646
		13.8154	10.8757	12.1201	13.0711	16.8566			-1.91397	0.210615	-2.84176	1.87467	-0.716011
		14.0399	11.1882	12.5464	13.4694	17.6703			-1.6591	0.158978	-2.86318	3.08032	-0.0805186
		13.6609	10.3872	11.8453	12.6154	17.16			-1.41671	0.453514	-2.56762	4.02985	0.546657
		12.7484	9.4421	10.99	10.8725	15.4686			-1.05007	0.564365	-1.94878	4.25621	0.706203
		13.6363	10.1141	11.9575	10.8856	16.4094			-1.32498	-0.111616	-2.46039	3.68344	-0.309286
		15.0176	10.9295	13.0351	12.0788	18.1361			-1.66119	-0.598263	-3.31708	3.04571	-1.24563
		15.2876	11.0832	13.1168	12.333	18.0026			-1.5112	-0.417636	-3.17672	2.90738	-1.22033
		15.1785	11.467	13.2115	12.4785	17.8029			-1.49414	-0.0368174	-2.84277	2.81603	-1.25963
		15.2123	11.6771	13.2851	12.6424	17.741			-1.80915	0.0344677	-2.74474	2.42393	-1.65802
		15.2768	11.7199	13.0115	12.6343	17.7582			-1.72755	0.0739298	-2.94344	2.10409	-1.57549
		15.1087	11.5266	12.6486	12.2562	18.1225			-1.67422	0.201218	-3.13407	1.81362	-1.30056
		14.7227	10.9384	12.4258	11.8549	18.0572			-2.03721	0.565971	-2.95379	1.72647	-1.23609
		14.116	10.2575	11.7247	10.9558	16.832			-2.61041	0.406625	-3.1154	2.15001	-1.50343
		13.9338	10.2588	11.1714	10.3508	16.4655			-2.41145	0.315285	-2.46643	2.85315	-1.11714
		14.3843	11.0294	11.6019	10.7549	17.825			-1.92459	0.474765	-1.59973	3.59903	-0.759785
		14.6499	11.8898	12.4759	11.2514	18.8181			-2.22881	0.304076	-1.85076	3.03856	-1.66138
		14.5007	12.2384	12.7453	11.2523	19.0693			-2.44792	0.203629	-2.79128	2.17745	-2.01748
		14.4782	12.2372	12.7404	11.6264	19.4836			-2.31883	0.191872	-2.74849	1.82382	-1.99307
		14.1792	11.9775	12.4689	11.8341	18.9482			-2.11202	0.411409	-2.16794	1.72424	-1.86097
		13.8293	12.1553	12.175	11.8039	17.9454			-1.57914	0.683697	-1.7816	2.01059	-1.56622
		13.7618	12.499	12.4838	11.5523	18.2583			-0.870988	0.676317	-1.22789	2.47439	-0.883484
		13.7029	12.4872	12.6976	11.3088	18.631			-0.613816	0.34624	-1.13518	2.10043	-0.682036
		13.3563	11.9287	12.5708	11.1008	17.956			-0.871856	0.146772	-1.68904	1.52415	-1.37555
		12.4359	10.9246	11.6976	10.1464	16.0625			-0.862296	0.221666	-2.0041	1.80606	-1.45607
		11.3661	10.2674	10.6045	8.97626	14.3011			-0.537606	0.236456	-2.01039	1.98513	-1.28819
		11.1314	10.6723	10.633	9.21084	14.4857			-0.559227	0.0873052	-2.29056	1.3548	-1.82098
		12.202	11.5087	11.7894	10.1159	15.891			-1.31037	-0.0337024	-2.81043	0.457781	-2.54582
		13.4899	12.0965	12.7524	10.5383	16.9422			-1.69925	-0.0159825	-3.08282	0.632971	-2.71213
		13.5698	12.0192	12.7248	10.7218	16.8401			-1.17947	0.197218	-2.57722	1.37929	-2.26691
		12.7334	11.5031	12.5269	10.8736	16.572			-0.582589	0.343468	-2.07635	1.48303	-1.81414
		12.7932	11.6486	12.7219	10.9797	17.448			-0.68247	0.222646	-2.11774	1.66554	-1.63728
		13.2154	12.2731	13.1744	11.3505	18.2278			-0.865093	0.219115	-2.15518	1.67055	-1.72859
		12.8459	12.2432	13.0763	10.8797	17.9708			-0.892392	0.339544	-2.0386	1.3601	-1.48787
		12.7784	11.9705	13.1582	10.4305	17.9468			-1.14255	0.317096	-2.53909	1.31889	-1.20842
		12.8984	11.6678	13.9113	10.5266	18.3336			-1.63292	0.083724	-3.27001	1.29383	-1.73087
		12.8777	11.7632	14.1064	11.355	18.7473			-1.77829	-0.0188977	-3.16026	1.33264	-2.01047
		12.7119	11.8103	13.569	11.7632	18.7609			-1.32765	0.321326	-2.78036	1.6789	-1.58205
		12.6489	11.3906	12.9942	11.4066	18.425			-1.10957	0.35179	-2.80532	1.3403	-1.54416
		12.7424	11.2556	12.52	11.1129	18.7321			-1.38435	0.113892	-2.73018	0.691013	-1.5682
		12.7497	11.2927	11.9705	10.7542	18.9979			-1.98404	-0.05629	-2.58799	0.696623	-2.00571
		12.8542	11.652	12.1735	11.0906	19.3363			-2.41709	-0.236179	-2.7293	0.915722	-2.74058
		12.6949	11.3485	12.2655	10.7752	18.9949			-1.97893	0.210957	-2.57862	1.1808	-2.23654
		11.922	10.6408	11.7018	9.84071	17.5897			-1.82945	0.528044	-3.20796	1.11555	-2.07813
		11.584	10.3778	11.549	9.69334	16.7686			-1.86486	0.486953	-3.68797	1.48431	-2.3396
		12.1859	11.0782	12.0711	10.3573	17.5388			-1.6652	0.357551	-3.16599	1.46845	-2.21387
		13.109	11.8816	12.6805	11.152	18.3172			-1.87579	0.119687	-3.31166	0.428409	-2.56829
		12.9367	11.5783	12.1437	10.5024	17.3324			-1.86035	0.156936	-3.25946	0.353069	-2.91282
		12.0562	10.9032	11.3752	9.97084	15.9463			-1.31526	0.556354	-3.03454	0.854624	-2.64381
		12.3219	11.325	11.7813	10.5999	16.5482			-1.13928	0.921358	-3.38485	0.895586	-2.75889
		12.8347	11.8932	12.4152	10.9744	17.3079			-1.38333	1.22135	-3.8239	0.590953	-3.07797
		13.245	12.297	12.8844	11.4313	18.1066			-1.26347	1.6377	-3.36284	0.814283	-2.44677
		13.583	12.2691	13.2676	12.1798	18.5021			-1.34963	1.54206	-2.57349	1.57576	-2.05839
		13.8364	11.9908	13.4342	12.6699	18.2242			-1.25897	1.31975	-2.22024	2.13758	-2.00255
		13.7617	11.853	13.2673	12.4038	17.5738			-1.3573	1.25528	-2.53291	1.61208	-2.23735
		13.7881	11.7888	12.9197	11.9799	17.2469			-1.37496	1.38703	-3.02651	0.649158	-2.35332
		13.4677	11.6185	12.2323	11.4917	16.691			-0.962879	1.72536	-2.62887	0.945639	-1.76137
		13.2569	11.7277	12.3281	11.898	17.2236			-0.586622	2.01215	-1.75101	1.52335	-1.05627
		13.2349	11.8738	12.8894	12.7799	17.6847			-0.354098	2.26441	-1.05592	2.07313	-0.609915
		12.9202	11.5645	12.5342	12.7927	16.5637			-0.322783	2.19016	-0.937016	2.1947	-0.553059
		13.087	11.2104	11.9803	12.4744	16.5569			-0.376763	1.72535	-1.23796	2.2612	-0.7691
		13.4826	11.0663	11.5041	12.4328	17.0605			-0.384941	1.31199	-1.44419	2.31972	-0.777764
		13.9637	11.3337	11.7004	13.0897	17.9029			-0.651435	1.0656	-1.58609	2.31774	-0.646358
		14.1267	11.9444	12.3009	13.3892	18.2501			-0.614699	1.08985	-1.7167	2.4786	-0.275112
		13.7799	12.0672	12.4786	12.651	17.7202			-0.643573	1.17499	-1.48978	2.67757	-0.0180131
		14.2321	12.257	13.313	12.8606	18.0003			-0.721474	1.02395	-1.73293	2.72733	-0.0285776
		13.2806	11.6056	13.0287	12.9221	16.9907			-0.791655	0.794497	-1.53277	2.36785	0.159938
		10.4979	9.67271	10.8014	10.9223	14.0136			-0.942471	0.817191	-1.07537	2.06659	0.181763
		9.60307	8.77808	9.88713	9.66801	12.6853			-1.33171	0.527273	-1.55604	1.76964	-0.546139
		10.2632	9.51229	10.5126	10.0011	13.4196			-1.23383	0.381402	-1.62439	1.82099	-0.773094
		11.4101	10.9197	12.0224	11.3309	15.5292			-1.17024	0.192423	-1.92986	1.43143	-1.06316
		12.4094	11.9346	12.7562	12.3185	17.4759			-1.22967	-0.199323	-2.0601	1.12418	-1.21515
		12.9398	12.1662	12.7749	12.3301	17.8254			-0.95491	-0.0856762	-2.05895	1.55057	-0.783371
		13.1478	11.9376	12.421	12.1544	17.1264			-1.41309	-0.0883856	-2.34707	1.74347	-0.926103
		13.2971	12.2787	12.1126	12.3353	16.7352			-1.72617	-0.150995	-2.44644	1.76488	-1.3942
		12.9958	12.2732	12.1458	12.4046	16.6606			-1.25496	0.265223	-2.20522	1.83409	-1.28675
		13.2305	12.4043	12.2715	12.5518	17.3469			-1.32805	0.319698	-2.16435	1.35227	-1.72216
		13.2856	12.7199	12.1478	12.3263	17.1849			-1.63704	0.134966	-2.38247	1.17173	-2.06794
		12.8045	12.6512	11.8386	11.9316	16.2483			-1.19808	0.5091	-2.19042	1.55909	-1.74485
		12.6223	12.6176	11.8139	11.7979	15.6867			-0.793313	0.882291	-1.90636	1.73041	-1.52614
		11.986	12.5229	11.2916	10.9923	14.4286			-1.35962	0.476896	-2.44599	1.22449	-2.28707
		10.9974	11.8845	10.3252	9.91469	12.9425			-1.9534	-0.0187637	-3.29357	0.688808	-2.73736
		11.1705	11.4853	10.3089	9.96971	13.344			-1.84541	0.093265	-3.03937	1.06038	-2.256
		12.5378	12.4209	11.137	10.9407	15.0255			-1.64375	0.479442	-2.44477	1.22536	-1.78933
		13.4888	13.5327	11.4193	11.4956	15.7902			-1.5126	0.720396	-2.20863	1.73204	-1.38189
		13.722	13.4465	11.295	11.6223	15.8225			-1.70456	0.657056	-2.17247	2.22018	-1.57933
		13.903	13.1951	11.5936	11.5618	16.1194			-1.7231	0.574907	-2.00723	2.42441	-1.73903
		13.612	13.004	11.5626	11.2509	16.1864			-1.43688	0.779993	-1.50472	2.80139	-1.04847
		13.7994	13.1359	11.9114	11.939	17.1213			-1.65377	0.792019	-1.46272	2.3942	-1.10403
		13.8192	13.247	12.07	12.6462	17.4524			-1.64841	1.00662	-1.75312	2.90803	-0.938567
		13.1152	12.7497	11.8448	11.8749	16.3802			-1.508	1.19875	-1.88025	3.36917	-0.795611
		12.7734	12.7775	11.9443	11.5226	15.9969			-1.96449	1.27128	-1.80724	3.00065	-1.1401
		13.7212	13.7024	12.4267	11.9059	17.1154			-2.36667	1.37741	-2.20269	2.78143	-1.46701
		14.1723	14.3336	12.6293	11.3677	17.49			-2.28179	1.44286	-2.53117	2.51384	-1.66214
		13.7665	14.3343	12.3651	10.9169	17.4708			-2.13685	1.15281	-2.51383	2.16102	-1.73357
		13.4252	13.9301	12.1667	11.4891	17.7255			-2.3113	0.912478	-2.6071	1.90378	-1.9038
		13.6571	13.9543	12.2208	11.8478	17.4846			-2.59656	1.00747	-2.8827	1.574	-2.17164
		13.7765	14.2575	12.4719	11.5268	17.4415			-2.60353	1.21342	-3.0081	1.47582	-1.63685
		13.295	14.081	12.397	10.7155	17.7973			-2.55499	1.35338	-2.94757	1.14575	-1.16832
		12.6666	13.596	11.6094	10.149	17.4377			-2.2467	1.85828	-2.55252	1.33263	-0.779228
		12.4139	13.6927	10.6635	10.2375	16.8257			-1.6928	2.54405	-1.86579	2.26052	0.0552929
		12.2582	13.6695	10.4729	10.1472	16.5418			-1.62919	2.74219	-2.073	2.36135	0.436622
		12.3218	13.4045	10.757	9.73126	16.5957			-1.89405	2.62794	-2.92389	1.65258	-0.530773
		12.2883	13.6999	10.863	9.49758	16.3826			-1.57884	2.96603	-2.68717	1.86775	-0.684794
		12.4143	13.816	10.8425	9.38194	16.1978			-1.28861	2.72468	-2.31936	2.08045	-0.662867
		12.8998	13.5126	10.9129	10.0926	16.3197			-1.45413	2.21089	-2.65672	2.30718	-1.19671
		13.0247	13.304	11.0172	10.8234	16.2645			-1.8238	1.60106	-3.28701	2.42108	-1.76159
		13.0383	13.7349	11.1037	11.1783	16.0615			-1.74692	1.22456	-3.09301	2.12904	-1.68446
		13.1128	14.1813	11.5275	11.8288	16.0187			-1.75794	1.34283	-2.8301	1.87724	-1.18704
		13.4127	13.7804	11.8235	12.0459	15.9981			-1.89033	1.40782	-2.97195	1.30092	-1.31343
		13.4356	13.4406	11.8381	11.7592	15.826			-1.7502	1.44073	-2.83435	1.30268	-1.34744
		12.8622	13.5306	11.75	11.2921	15.3725			-1.54671	1.48523	-2.4377	1.48541	-0.714114
		12.705	13.7074	11.6357	11.4639	15.3631			-1.52928	1.22286	-2.44602	1.15001	-0.773032
		12.6635	13.5307	11.1637	11.5663	15.1482			-1.49302	0.921928	-2.12851	1.0628	-1.24637
		12.5335	13.1348	10.7758	11.2279	15.1576			-1.35968	0.810411	-2.093	1.05578	-1.39019
		12.3245	12.9995	10.3631	10.7635	15.2086			-1.64022	0.739681	-3.24361	0.425792	-1.75185
		12.276	12.9303	9.98431	10.4999	15.2334			-1.94712	0.96853	-3.58398	0.309055	-1.96051
		12.4379	12.75	10.45	10.8003	15.9604			-2.07259	0.995879	-3.63215	0.732367	-2.20317
		12.3056	13.0567	10.7429	10.7941	15.8242			-2.58232	0.505067	-4.25061	0.324033	-2.88192
		12.3961	13.5962	10.4815	10.2345	15.3962			-3.39105	-0.149663	-4.76506	-0.234082	-3.49678
		13.2429	14.0182	10.5666	10.8836	16.0394			-4.34713	-1.18122	-5.11301	-0.60069	-3.72743
		13.764	14.1116	10.6049	11.5397	16.0494			-4.71992	-1.34721	-5.06433	-0.704707	-3.38863
		13.7693	13.7079	10.7565	11.4174	16.2208			-4.27893	-0.478074	-4.15067	0.282812	-2.3393
		14.0456	13.7418	11.4388	11.5243	16.6929			-4.12938	-0.364485	-4.03232	0.496048	-2.27092
		14.061	13.8917	12.0378	11.7194	16.5864			-4.33642	-0.670329	-4.33825	-0.141459	-2.94619
		14.0594	13.7245	12.1917	11.5799	16.1591			-4.28761	-0.885764	-4.15094	0.0328902	-3.08897
		13.9059	13.1913	11.8566	10.926	15.6652			-3.72099	-0.344044	-4.32592	0.0798445	-2.39157
		13.7984	13.5387	11.8999	11.0019	16.0564			-2.4154	0.614258	-3.94791	0.141507	-1.80145
		13.676	13.8607	12.5022	11.7055	16.3231			-1.7587	1.02723	-3.56834	0.408889	-1.7354
		13.4726	13.5004	12.3291	11.0787	15.4199			-1.75365	1.23703	-3.91029	0.657809	-1.92211
		13.5079	13.5049	12.0946	10.2235	15.0897			-2.14463	0.925326	-4.41784	0.552961	-2.71048
		13.3244	13.2937	12.226	10.192	14.8842			-2.44275	0.714581	-4.51293	0.841388	-3.05473
		13.3351	13.0921	12.3308	10.1203	15.0172			-2.63376	0.400235	-4.56717	1.3389	-2.95083
		13.3083	13.0997	12.1673	10.0698	15.0734			-3.03529	-0.312104	-4.33239	1.36598	-3.17843
		13.3273	13.3369	12.3297	10.624	15.4379			-2.20359	0.358795	-3.87699	1.73154	-2.33414
		13.6118	13.9522	12.4637	11.0052	15.9786			-1.82322	0.478336	-3.82452	1.42061	-2.17371
		13.8032	14.1938	12.5297	10.7429	16.2491			-2.00386	0.0313969	-3.64906	1.36551	-2.5435
		13.9712	14.0334	12.621	10.7148	16.0922			-1.43958	0.120262	-2.9831	2.05923	-2.05085
		13.9803	13.8813	12.7555	11.0617	15.8763			-2.0457	-0.384348	-3.25134	1.60714	-2.30133
		14.0155	14.1741	13.0916	11.262	16.3027			-3.25667	-1.50209	-4.64622	0.668913	-3.58141
		14.0016	14.3655	13.3227	11.0322	16.8255			-2.74299	-1.42841	-4.65786	0.79732	-3.23395
		13.9719	14.1741	13.3257	11.0505	16.6646			-1.66237	-0.579081	-3.7934	1.52087	-1.9837
		13.5483	14.0647	13.0983	11.3169	16.1107			-1.28959	-0.21477	-3.00734	1.81237	-1.79813
		12.9472	14.1962	13.1456	11.2564	15.8013			-1.07774	0.104738	-2.35572	2.18046	-1.54411
		12.5856	14.3194	13.4072	11.0062	15.6319			-0.827292	0.224227	-1.96366	2.51298	-0.940576
		12.5946	14.1082	13.513	11.2846	15.644			-1.04044	-0.26051	-2.48765	2.13219	-0.989195
		12.5987	13.8869	13.6105	11.8087	15.6696			-1.45743	-1.04433	-3.20487	1.81832	-1.63167
		12.4844	13.6691	13.3877	11.9577	15.4471			-2.71111	-2.20502	-4.25804	0.837938	-3.24227
		12.4662	13.6582	13.3058	11.7607	15.1884			-4.24224	-3.48025	-5.39658	-0.341684	-4.76921
		12.4778	13.7995	13.4503	11.997	15.3902			-4.23662	-3.35398	-5.15754	-0.411076	-4.45937
		12.9508	13.8826	13.659	12.5274	16.0973			-3.33412	-2.28695	-4.16344	0.118069	-3.21732
		13.3699	13.651	13.8503	12.6941	16.133			-2.78249	-1.66938	-3.58736	0.894369	-2.70586
		13.11	13.1417	13.5754	12.6194	15.3522			-1.54706	-0.664331	-2.93849	2.70211	-1.51774
		12.6564	12.7692	13.1486	12.1729	15.0895			-1.7113	-0.832099	-3.02225	2.45561	-1.69664
		12.6932	12.9342	13.4817	12.3704	15.4211			-3.12992	-2.24638	-3.6321	0.356819	-3.03202
		13.1879	12.7152	14.2716	12.2992	15.1189			-2.81723	-2.03207	-3.29882	-0.195157	-2.37625
		12.8117	12.4423	14.2255	11.5142	14.5186			-1.82314	-0.734066	-2.61714	0.736923	-1.28028
		13.3827	13.2182	14.3181	12.696	16.3509			-2.15472	-0.679451	-2.69354	1.08341	-1.66297
		13.6392	13.1743	14.3212	13.6468	17.1974			-2.37183	-0.853681	-2.92238	0.847019	-2.07636
		13.0408	12.5175	13.77	13.4761	16.537			-2.35517	-0.973818	-3.32816	0.858457	-2.32278
		12.73	12.3357	13.5213	13.2485	16.3404			-2.95538	-1.49985	-3.5158	0.71314	-2.53107
		12.5581	12.229	13.4246	13.3271	15.8156			-2.85245	-1.34229	-3.03744	0.781385	-2.40019
		12.4106	11.9669	13.1019	13.4667	15.2464			-2.43054	-0.693543	-2.50405	0.877344	-2.11152
		12.5651	11.8409	13.078	13.1966	15.1985			-2.55274	-0.839585	-3.15664	0.320926	-2.59954
		12.712	11.8986	12.9877	12.844	15.5982			-3.0054	-1.48905	-4.23416	-0.692239	-3.15339
		12.9343	12.1109	13.0887	13.0704	15.8712			-4.01092	-2.78187	-5.11763	-1.48578	-4.4477
		13.2627	12.234	13.3624	13.4846	16.1413			-3.52988	-2.80639	-4.27874	-0.973616	-4.36829
		13.2465	12.2086	13.4881	13.5891	16.2864			-1.96306	-1.6968	-3.07582	0.142976	-2.7076
		13.0825	12.2113	13.4868	13.783	16.0448			-1.24843	-0.714863	-2.95112	0.8264	-2.10402
		13.3767	12.8481	13.8014	14.0513	16.0862			-1.0534	-0.411729	-2.66682	0.916512	-2.11322
		13.646	13.6603	14.2183	14.111	16.3687			-1.72824	-0.944494	-3.24747	0.41322	-2.86926
		13.4728	13.5725	14.4381	13.7873	16.2611			-2.26718	-1.17859	-3.78076	-0.0664504	-3.30097
		13.7107	12.9885	14.5045	13.4049	15.719			-1.78802	-0.581334	-3.27169	0.148761	-2.64296
		14.0966	12.8786	14.4597	13.348	15.7176			-1.19668	0.159472	-2.76773	0.652713	-1.81409
		14.1328	12.8384	14.4062	13.5363	15.5143			-1.35293	0.306162	-2.77604	0.605362	-1.79361
		13.7238	12.7198	14.6727	14.0477	15.2599			-1.87568	0.017825	-3.33376	0.319283	-2.14294
		13.5004	12.5664	14.7622	14.1232	15.2185			-1.67469	0.00631851	-3.2884	0.383651	-1.48734
		13.2099	12.0988	14.3569	14.4355	14.7005			-1.4733	0.196607	-2.51678	0.367484	-0.865682
		13.0552	11.4148	14.1984	14.2915	14.6294			-1.16853	0.232756	-2.02601	0.741157	-0.632464
		12.7929	10.4943	13.9311	13.2375	14.2364			-0.942686	0.433167	-2.04247	1.51063	-0.222476
		12.3792	9.81163	13.7311	12.7449	13.6345			-1.08015	0.501609	-1.93002	1.92564	-0.317635
		12.6918	9.83649	13.9145	13.0656	13.7784			-1.34441	0.187785	-2.06884	1.43317	-1.00448
		13.2621	10.1191	14.2514	13.5692	14.1108			-1.77425	-0.0514214	-2.72984	0.871782	-1.63297
		13.1557	10.4216	14.3848	13.8398	13.8889			-1.80422	-0.110199	-2.61261	0.623959	-1.54065
		12.735	11.0197	14.1268	13.5162	13.651			-1.49396	-0.0788793	-2.79886	0.0800315	-1.09516
		12.7292	11.554	14.4387	13.2523	14.04			-0.891241	-0.0305342	-2.93054	0.586866	-0.961647
		13.1085	12.0094	14.9299	12.8105	14.65			-0.501091	0.194193	-2.21686	1.82511	-0.516905
		13.673	12.0017	15.0165	12.4041	15.1614			-0.3117	0.297262	-2.0304	2.41715	0.0184386
		13.7968	11.5455	14.9025	11.8721	15.2547			-0.229325	0.402665	-2.13758	2.4464	0.0957244
		13.6313	11.3445	14.7562	12.1192	15.0737			-0.128856	0.859261	-1.78578	3.05175	0.00861901
		13.7374	11.0825	14.8022	12.3336	15.2866			0.172639	1.16263	-1.38977	3.59909	0.289198
		13.9015	10.9591	14.7775	12.3876	15.692			-0.156278	1.03391	-1.28979	2.71353	0.194301
		13.8653	11.1261	14.5718	12.3843	15.891			-0.635267	1.06917	-1.75837	1.84486	-0.27455
		14.5183	11.6024	14.7437	12.1335	16.4099			-0.603642	1.34452	-1.96511	2.00863	-0.166573
		14.7182	11.5619	14.9234	12.413	16.9168			-0.77152	1.39293	-1.29156	1.96391	-0.41364
		14.1232	11.4047	14.7842	12.8062	16.6023			-0.627514	1.81737	-0.744251	2.25229	-0.259707
		13.8669	11.8461	14.6512	13.1878	16.5785			-0.804297	1.77932	-0.78002	2.67713	-0.474709
		13.9012	11.8531	14.7935	13.1492	17.2154			-1.46605	0.980864	-1.13067	2.3773	-1.64233
		13.4254	11.4153	14.6502	12.4099	16.9146			-1.51213	0.824791	-1.29131	2.1882	-1.78776
		13.1572	11.2154	14.5638	12.1166	15.957			-1.16592	0.839027	-1.75329	1.85305	-1.20241
		13.3364	11.069	14.5757	12.2428	15.8033			-1.06204	0.85415	-2.45757	1.04788	-1.46747
		13.6002	11.0477	14.2417	12.6563	15.9232			-1.33398	0.47535	-3.05286	0.395908	-1.7949
		13.5136	11.0817	14.1622	12.3438	15.6674			-1.67274	0.337772	-3.03002	0.136005	-1.62799
		12.9951	10.7085	14.2542	11.7676	15.0833			-1.44944	0.907764	-2.32798	0.735181	-0.937385
		12.6274	10.3583	14.5846	11.8534	14.7193			-0.867481	1.20074	-1.38152	1.21398	-0.573556
		12.935	10.7521	15.2259	12.6495	15.5486			-0.723996	0.802212	-1.26203	1.34343	-0.825792
		13.1176	10.9021	14.9009	13.5324	16.5873			-1.05469	0.264005	-1.68234	1.61648	-1.16346
		13.3648	11.1124	14.5553	13.6936	16.5912			-1.2964	0.291002	-2.24816	1.33144	-1.39565
		13.673	12.1691	15.1735	13.9288	16.13			-1.35082	0.509399	-2.24349	0.788552	-1.55788
		13.6605	12.6535	15.6698	14.3805	16.0007			-1.62646	0.748396	-2.33098	0.906657	-1.5248
		13.8852	11.7508	15.5084	14.2589	15.796			-1.90098	0.692154	-2.58755	0.998537	-1.7174
		14.0344	11.3498	15.4318	13.7674	15.4788			-2.00178	0.320727	-2.54469	1.02082	-1.96494
		13.4691	11.2178	15.4079	13.7785	15.5176			-1.74414	0.41018	-2.40643	1.68704	-1.42807
		13.1847	11.3127	15.082	13.9187	15.4673			-1.63158	0.402663	-2.51632	1.99348	-1.14865
		13.3642	11.3794	14.8115	13.535	15.0049			-1.81976	0.332507	-3.03121	1.14713	-1.46532
		13.4602	11.3804	14.7645	13.2092	14.6929			-1.88531	0.538128	-3.4073	0.685593	-1.65331
		13.7347	11.4164	14.8934	13.6569	14.8002			-1.93567	0.319678	-3.07986	1.11656	-1.58554
		14.0625	11.365	15.2992	13.97	14.8631			-1.74158	0.444192	-2.42982	2.09787	-1.03358
		14.0541	11.5017	15.8592	13.4757	14.2236			-1.31464	1.10822	-2.39377	2.4838	-0.552565
		13.6486	11.5837	15.8221	13.3303	13.707			-0.729508	1.63079	-2.34045	2.44107	-0.426595
		13.0478	11.2226	15.3136	13.235	13.8393			-0.334396	1.98814	-1.75407	3.22989	-0.102616
		12.6096	10.9975	14.9716	12.7334	13.6673			-0.626575	2.09403	-1.55464	3.86844	-0.136058
		12.7115	11.0054	14.9282	12.5835	13.6054			-1.27765	1.68796	-2.00602	2.96862	-0.793692
		12.4184	11.0202	14.7981	12.6279	13.7082			-1.61735	1.39709	-2.46813	2.35484	-1.26232
		12.4231	11.4717	14.7934	12.719	14.0871			-1.37848	1.59537	-2.32649	2.54694	-1.03615
		12.8683	11.4105	14.8361	12.3033	14.6297			-1.09314	1.8208	-2.1191	2.9499	-0.486475
		13.1687	11.3314	15.0602	12.7072	15.2488			-0.79151	2.05466	-1.85727	3.34867	0.0433967
		13.6655	11.8962	15.3486	13.4311	15.7538			-0.548922	2.29036	-1.20937	3.82187	0.627982
		14.1149	12.2587	15.6184	13.4434	16.2601			-0.448774	2.5467	-1.03556	4.02886	0.879062
		13.8955	12.1613	15.7081	12.9933	16.1679			-0.753119	2.34877	-1.56547	3.31297	0.383094
		13.7997	11.795	15.5498	12.5818	15.7014			-1.05086	1.88985	-1.89427	2.36593	-0.0890926
		13.7726	11.5512	15.4419	12.5547	15.3971			-1.16366	1.98005	-2.00293	2.18718	-0.509892
		13.2404	11.3565	15.4663	12.4937	15.3349			-1.1441	2.45676	-1.85477	2.53603	-0.313999
		13.6814	11.6047	15.7938	12.7943	15.8795			-1.20544	2.60273	-1.50771	2.64516	0.128718
		13.64	11.9213	15.9665	12.6626	15.821			-1.06655	2.72463	-1.03563	3.21028	0.779519
		13.1546	11.9184	15.5496	12.1086	15.2634			-0.953097	2.82874	-1.24393	3.59129	1.01721
		13.2574	11.8344	15.2359	12.0146	15.4423			-1.2574	3.01132	-1.6877	2.99541	0.638454
		13.2317	11.7368	15.0033	11.978	15.881			-1.61418	2.9106	-2.33298	2.29076	-0.160469
		13.3835	11.7697	15.1152	11.8559	15.6231			-1.77521	2.67668	-2.53848	2.02136	-0.423965
		13.5723	11.718	15.1226	11.4028	15.1764			-1.94072	2.50558	-2.34265	1.50836	-0.539941
		13.7945	11.8301	15.024	11.3302	15.4669			-2.07843	2.35335	-2.48285	1.51441	-0.771805
		13.801	11.8547	14.8906	11.6235	15.4339			-1.90657	2.00607	-2.05671	1.95758	-0.437888
		13.7917	11.815	14.9849	12.1348	15.6219			-1.38564	1.93999	-1.79994	2.13968	0.527419
		14.1828	12.1627	15.0652	12.4453	16.5028			-1.32862	1.86842	-1.97745	2.30927	0.791242
		14.2931	12.3857	15.0298	12.5249	16.7315			-1.59766	1.64711	-2.14516	2.08412	0.459533
		14.0585	12.4706	15.3114	13.1839	16.8756			-1.72031	1.49761	-2.49331	2.06639	0.612832
		14.1637	12.6461	15.5042	13.2145	16.7453			-1.74845	1.65071	-2.73938	2.28688	0.745484
		14.2393	12.7048	15.2795	12.7748	16.4539			-1.85002	1.89587	-3.04478	2.2856	0.190409
		14.1675	12.5579	15.1042	12.9545	16.6843			-1.71671	2.06072	-3.25768	2.58408	0.310239
		14.0447	12.8953	15.2788	13.2146	16.9671			-1.48433	2.0727	-2.67566	2.53098	0.84085
		13.7737	13.2152	15.2014	13.121	16.4568			-1.73615	1.7322	-2.01868	1.86474	0.446137
		13.3141	13.2193	14.8198	12.9952	16.0421			-1.74885	1.8705	-2.01802	2.1408	0.526836
		12.6849	13.074	14.627	12.9779	16.3505			-1.78156	2.06298	-2.22935	2.65773	0.47763
		12.7733	12.6609	14.6684	12.9266	16.6524			-1.89439	1.96632	-2.49583	2.07539	0.121678
		12.9311	12.1255	14.802	12.9703	16.2238			-1.82067	2.1075	-2.4917	1.77329	0.156532
		12.3795	11.8818	14.5059	12.781	15.7268			-1.91061	2.30327	-2.48025	2.01744	0.093767
		11.9	12.0498	14.2361	12.9696	15.7837			-1.65558	2.69779	-2.33268	2.71767	0.465953
		11.9704	12.6581	14.3355	13.182	16.2731			-1.51624	2.64471	-2.65675	3.27582	0.684109
		11.9276	12.9691	14.2558	12.394	16.4105			-2.02337	2.00906	-3.04268	2.39046	0.0431217
		12.0121	12.6443	13.9839	11.9441	16.5203			-2.47003	1.85066	-3.13198	1.61484	-0.471072
		12.2877	12.485	13.9911	12.0658	16.8821			-2.32014	2.20398	-3.57856	1.59815	-0.597675
		12.5195	12.8934	14.3401	12.4076	17.0765			-1.8778	2.49408	-4.05069	1.78474	-0.299671
		12.7539	13.1888	14.5304	12.5161	16.8262			-2.04906	1.95541	-4.83503	1.14049	-0.70779
		12.822	13.1696	14.7003	12.7124	16.8444			-2.12279	1.83558	-4.95061	1.15994	-0.755607
		12.9964	13.1198	14.8734	13.1755	16.8979			-1.94608	1.93285	-4.45444	1.82939	-0.474544
		13.2586	13.0926	14.6562	13.8126	16.7787			-1.38094	2.18079	-3.97212	2.69296	0.308726
		12.957	13.0569	14.3574	13.4849	16.3781			-1.22417	2.2739	-3.60923	2.98954	0.854788
		12.5859	12.8184	14.1157	12.7799	15.7315			-1.62214	1.98778	-3.59666	2.39016	0.870054
		12.6509	12.6034	13.8676	12.5558	15.7611			-1.44464	1.70523	-3.59747	1.90656	1.11015
		12.3982	12.1936	13.8889	12.4019	16.4853			-1.14801	1.79067	-3.66041	1.93307	1.06181
		11.6387	11.6944	13.814	11.8376	16.1981			-1.35876	2.1316	-4.0991	1.89193	0.618088
		11.4302	11.8776	13.8301	11.5784	15.6944			-1.65647	1.90547	-4.45799	1.54653	0.308951
		12.05	12.3266	14.2034	11.7606	15.7312			-1.96475	1.61978	-4.68861	1.08348	0.0222933
		12.3706	12.2843	14.4579	11.6408	16.0034			-1.75222	1.65304	-4.61643	0.984274	0.274926
		12.2566	12.2449	14.4538	11.1377	16.0978			-1.28956	1.7024	-4.07667	1.3433	0.738674
		12.077	12.0755	14.5992	10.8367	16.059			-1.07719	1.7136	-3.52127	1.51881	0.878502
		12.0103	11.8276	14.6225	10.6572	16.3147			-1.31622	1.78998	-3.62464	1.40958	0.797177
		12.2319	11.941	14.4866	10.4858	16.8893			-1.44746	2.0591	-3.7282	1.68854	0.885703
		12.3297	12.3189	14.7857	10.6683	17.3994			-0.932916	2.43426	-3.15355	2.12944	1.41592
		12.2777	12.6938	15.3182	11.2168	17.7089			-0.69539	2.20537	-2.78574	1.72771	1.10543
		12.0488	12.5516	14.9122	11.2665	17.6114			-0.587313	2.26898	-2.39876	2.0793	1.32554
		12.2392	12.4854	14.5102	11.2399	17.5452			-0.65093	2.4787	-2.61077	2.73231	1.99688
		12.5259	12.6875	14.8256	11.3581	17.6893			-0.858078	2.30028	-2.95715	2.88608	1.60236
		12.0823	12.8153	15.0652	11.3103	17.3833			-0.877682	2.06942	-3.20056	2.38692	0.885926
		11.7379	12.5128	14.8194	11.1002	17.0287			-1.24151	1.95737	-3.61878	1.51137	0.243811
		11.6715	12.4848	14.793	11.1386	16.8783			-1.90167	2.13024	-4.22582	1.307	0.167893
		11.8493	12.8623	15.1728	11.335	16.7666			-2.1079	2.42483	-4.42329	1.57661	0.456372
		11.885	12.9696	15.1871	11.5279	16.9466			-1.64883	3.04039	-3.72099	1.98662	0.821884
		11.4307	12.58	14.8082	11.5385	16.7524			-1.5047	3.20883	-3.23938	1.66942	0.582778
		11.2374	12.4477	15.1591	12.1416	16.7389			-1.64952	3.00889	-3.46468	1.08388	-0.300309
		11.4066	12.4249	15.3552	12.7655	16.7053			-1.84325	2.65916	-4.23568	0.809509	-0.931323
		11.3469	11.8073	14.9148	13.0351	16.2658			-1.96766	2.20411	-5.00918	0.791247	-1.25905
		11.6989	11.4744	14.8192	12.8614	16.3538			-1.94085	2.57194	-4.94786	0.863591	-1.26258
		11.8896	11.6356	15.0651	12.7257	16.4091			-2.16087	2.94939	-4.63789	0.667684	-1.10114
		11.7378	11.9431	14.7861	13.1559	16.0998			-2.44393	2.79836	-4.71097	0.192851	-1.24171
		11.6219	12.0154	14.5966	13.2425	15.4725			-2.51456	2.88072	-4.54223	0.303389	-1.26044
		11.5584	11.7605	14.6556	12.8926	15.2793			-2.69847	2.90955	-4.30447	0.486152	-1.21709
		11.7839	11.3674	14.622	12.6272	15.4254			-2.7755	2.68016	-4.0684	0.369761	-1.10321
		12.0219	11.4379	15.0361	12.6678	15.9223			-2.29495	2.80299	-3.59898	0.775669	-0.359509
		11.8874	11.7531	15.4497	12.4668	15.9598			-1.819	3.28721	-3.23503	1.06896	0.292516
		11.8733	11.9874	15.5631	12.2157	16.0635			-2.25826	2.84512	-3.87428	0.517378	-0.693267
		11.5631	11.8349	15.4717	12.191	16.0569			-2.64494	2.18792	-4.47029	0.0647054	-1.35368
		11.3444	11.637	15.0614	12.0345	15.4634			-2.41644	2.30008	-4.3169	-0.0525096	-0.759792
		11.3324	11.0568	14.8713	11.3022	14.8101			-1.90406	2.94494	-3.99649	-0.0148003	0.181466
		11.5287	10.5736	15.043	11.0655	14.6134			-1.72217	3.15858	-3.80988	0.388549	0.744564
		11.1871	10.4402	14.7867	11.028	14.6343			-1.40221	3.19241	-3.61306	0.636826	1.08257
		11.0734	10.2193	14.6994	11.1666	14.7768			-1.522	2.94699	-3.50247	0.910504	1.16989
		11.4641	10.1096	14.8699	11.3445	15.0479			-1.90435	2.6421	-3.63173	1.23878	0.9898
		11.3594	10.1483	14.4661	10.867	14.6818			-1.89372	2.34189	-3.74437	1.04339	0.913162
		11.4006	10.2484	14.2464	10.4091	14.5046			-1.91419	1.92964	-3.8816	0.622377	0.96727
		11.5491	10.2776	14.589	10.3979	14.4419			-1.78581	2.2353	-3.65744	1.49064	1.29198
		11.322	10.5295	14.8665	10.425	14.043			-1.47327	2.78474	-3.23572	2.39556	1.43084
		11.0163	10.6245	14.7321	10.6137	13.8418			-1.40587	2.87991	-3.32694	2.0793	1.22722
		11.0458	10.6274	15.008	11.3008	14.241			-1.50439	2.81597	-3.71635	2.26582	1.01394
		10.9325	10.8518	15.412	11.7276	14.4472			-1.65769	2.56785	-3.65254	2.27398	0.666467
		10.8979	11.3088	15.386	12.298	14.7247			-1.78997	2.34802	-3.57129	1.51561	0.339668
		11.3164	11.6032	15.5866	13.029	15.3409			-1.70053	2.31801	-3.24469	0.978442	0.142011
		11.6729	11.7976	15.9778	13.1138	16.3134			-1.72122	2.24828	-2.99022	0.724464	-0.0739215
		11.2507	11.6272	15.6159	12.4176	16.3208			-2.2061	1.96748	-3.49895	-0.177905	-0.799985
		10.6731	11.0621	14.967	11.8105	15.3021			-2.50046	1.8288	-3.97655	-0.630337	-1.08195
		10.5215	10.7482	14.4849	11.3325	14.2439			-2.35894	2.12435	-4.17844	-0.547457	-1.17675
		10.4433	10.4541	14.1936	10.775	13.3118			-2.15178	2.52671	-4.23831	-0.182985	-0.884872
		10.3057	10.1285	13.8912	10.2548	12.8355			-2.13292	2.3547	-3.49217	0.718464	-0.2123
		10.7101	10.1679	13.8802	10.1553	12.5754			-2.16344	1.97441	-2.9148	1.31958	-0.204478
		10.9751	10.2968	14.3392	10.2899	11.95			-2.02778	2.12117	-2.99718	1.49171	0.161939
		10.7499	10.7012	14.7054	10.5586	12.0602			-1.98633	2.27714	-3.53877	0.65584	-0.0943799
		10.8123	10.69	14.5702	10.5148	12.3637			-2.23168	1.70993	-4.43662	-0.999283	-0.687927
		11.1098	10.3147	14.5232	10.6015	12.4272			-2.32793	1.1114	-5.02472	-1.20002	0.00462302
		11.2656	10.2904	14.5138	10.6276	12.3367			-2.07284	1.24073	-4.79997	-0.628595	0.511568
		11.2545	10.454	14.4009	10.6172	12.4496			-1.81173	1.42256	-4.61136	-0.536901	0.453007
		10.9811	10.2161	14.1419	10.443	12.3225			-1.62884	1.5768	-4	-0.028607	0.592298
		10.9039	9.9633	13.9397	10.2522	12.2677			-1.35274	1.84137	-3.19035	0.864232	1.05867
		11.1526	10.0603	13.9303	10.0728	12.5413			-1.15124	2.2404	-3.07281	1.08098	1.56696
		10.9997	9.77454	13.7439	9.60965	12.4596			-1.64224	2.10434	-3.5954	0.656311	1.06237
		11.3828	9.91722	13.9745	10.262	13.0362			-1.98346	1.99055	-3.74387	0.975741	1.11154
		12.0195	10.6611	14.4933	11.2222	13.889			-1.44022	2.21874	-3.12096	1.55809	1.93772
		11.4275	10.3212	14.3796	10.8297	14.159			-1.05437	2.50135	-2.09352	2.20466	2.36335
		10.8029	10.2337	13.9733	10.3506	13.5258			-1.5165	2.49796	-2.01689	2.40551	2.02956
		11.1196	10.658	14.021	10.2735	13.3909			-1.71532	2.4447	-2.36935	1.91434	1.72262
		11.6603	10.6611	14.271	10.3484	13.6907			-1.64798	2.48499	-2.54556	1.42937	1.53324
		11.7117	10.5908	14.3448	10.5465	13.5702			-1.54943	2.39754	-2.55583	1.1958	1.11897
		11.3968	10.7815	14.3838	10.8462	13.9281			-1.78956	1.80954	-3.02594	0.27556	-0.055078
		11.1596	10.8561	14.5027	11.273	14.2649			-2.27015	1.48111	-3.69703	-0.266878	-1.074
		11.5298	10.8504	14.5363	11.5535	14.2973			-2.58078	1.95032	-3.9795	0.638921	-1.10168
		11.9516	10.824	14.6003	12.1014	14.6455			-2.67148	2.01995	-4.04425	1.08926	-0.745061
		12.0175	10.9842	14.5341	12.1388	14.7142			-2.53005	1.68824	-4.42764	0.723026	-0.976842
		11.7417	10.8999	14.6058	11.8343	14.2799			-2.39898	1.65735	-4.62092	0.227624	-1.10043
		11.6832	10.8026	14.726	11.6034	14.4023			-2.13365	1.99669	-3.93805	0.705487	-0.449392
		11.8507	10.9776	14.8494	11.7263	14.8466			-1.95336	2.3236	-3.41184	1.38917	0.00518002
		11.8203	10.8859	14.793	12.0964	14.7195			-2.18744	2.37304	-3.31038	1.37691	-0.0832518
		11.1915	10.4793	14.6501	12.1211	14.3069			-1.85786	2.32955	-2.95426	1.69239	0.204253
		10.8054	10.3696	14.6188	12.3911	14.3931			-1.61719	2.08529	-3.20099	0.933494	0.00692134
		10.6537	10.5234	14.4926	12.2838	14.5791			-1.27148	2.12852	-3.48039	0.072996	0.307328
		10.7413	10.4516	14.3124	11.4212	14.4822			-0.70033	2.68012	-2.66057	0.863707	1.10182
		10.8268	10.3211	14.1697	11.4226	14.3677			-0.366126	3.14426	-1.97601	1.67919	1.5432
		10.5059	10.1946	14.1911	12.0418	14.4288			-0.394769	3.06888	-2.08387	2.44382	1.71533
		10.2575	9.81212	14.1231	11.6904	14.0406			-0.579101	2.86412	-2.35935	2.51264	1.6798
		10.4923	9.5957	14.1396	11.2281	13.8882			-0.787745	2.48385	-2.50273	1.56038	1.21324
		10.926	9.66102	14.4773	11.4135	14.7017			-0.483277	2.73438	-2.28342	1.58346	1.49345
		11.1251	9.38804	14.5403	11.6818	15.3701			-0.305668	3.02018	-1.94862	1.69983	1.24765
		11.2373	8.79589	14.352	11.3121	15.1457			-0.564476	2.98184	-2.2714	1.40921	0.283366
		11.2214	8.43089	14.1804	10.9906	14.2989			-0.439931	3.13346	-2.05542	1.79359	0.72338
		11.1403	8.6258	14.1914	11.0085	14.0735			0.142761	3.3055	-1.7656	2.13847	1.68167
		10.8003	8.99145	14.3575	11.0751	14.3153			0.0956547	3.08261	-2.38411	1.51265	1.36296
		10.5633	8.97071	14.3457	11.3464	14.5111			-0.285348	2.68908	-2.8122	0.97303	0.716998
		10.4963	8.34509	14.2182	11.3184	14.3026			-0.277805	2.88112	-2.67872	1.06799	0.558122
		10.279	8.11626	14.2566	10.7436	14.0971			-0.220888	3.12883	-2.53756	1.35052	0.38298
		9.88767	7.88167	13.8626	10.1345	13.5926			-0.304573	3.04397	-2.56007	1.40255	0.529913
		10.1835	8.321	13.6919	10.2819	13.9014			-0.433562	2.88695	-2.77999	1.29344	0.806411
		10.4594	8.90466	13.7513	10.2092	14.1245			-0.691893	2.75335	-2.69076	1.16273	0.858814
		10.248	8.63752	13.6883	10.0227	13.8455			-0.716297	2.65054	-2.97537	0.87266	0.388177
		10.3171	8.67997	14.2357	10.096	13.3561			-0.604233	2.49963	-3.77656	0.740494	-0.29189
		10.3062	9.12156	15.0797	10.2873	13.6457			-0.652688	2.32504	-4.27303	0.703262	-1.00668
		10.2266	9.68612	15.152	10.6577	14.3398			-0.617866	2.35537	-3.89447	0.868684	-0.783911
		9.91361	9.75341	14.699	10.3338	13.8677			-0.300794	2.64738	-3.30781	1.16823	-0.10866
		9.45919	9.67843	14.1352	9.75864	13.5093			-0.409557	2.60585	-2.56287	1.16278	0.498494
		9.11835	9.63596	14.0633	9.82767	13.9105			-1.11032	2.16602	-2.57097	-0.407966	-0.154127
		9.28902	9.92006	14.3898	10.223	14.5679			-1.39205	2.04851	-3.02104	-1.37532	-0.725373
		9.2658	9.90389	14.1839	9.91814	14.4984			-0.943721	2.28459	-3.09931	-0.655405	-0.369172
		9.24233	9.75782	14.1917	9.92904	14.2934			-0.203435	2.40011	-2.93612	0.165769	0.107099
		9.24343	9.58869	14.2024	9.71588	14.2702			0.256631	2.5162	-2.39504	0.585203	0.31708
		9.14589	9.43941	13.8836	9.19636	14.1911			0.26256	2.51788	-2.17652	0.860659	0.150768
		9.38581	9.68849	13.8907	9.30246	14.4665			0.422665	2.81571	-2.70282	0.3664	0.331152
		9.5402	9.74675	14.0865	9.71998	14.5099			0.296095	2.64389	-3.32192	-0.285834	0.223883
		9.62158	9.31421	14.1265	10.0855	14.6114			-0.0339388	2.34887	-3.3801	-0.325089	-0.328797
		9.75153	9.30322	14.154	10.4713	14.9317			-0.2147	2.42471	-2.97915	-0.256931	-0.200267
		9.30838	9.47916	13.8725	9.78586	14.5072			-0.417348	2.83208	-2.85466	-0.659075	0.0556088
		9.02538	9.2693	13.7207	9.16715	13.9318			-0.650474	3.30058	-2.87932	-0.94594	0.150244
		9.27897	9.21734	14.0163	9.27768	13.7606			-0.631868	3.28411	-2.6108	-0.791355	0.261288
		9.35145	9.36706	13.9401	9.46036	13.94			-0.38591	3.07463	-2.13422	-0.397806	0.309986
		9.32423	9.37996	13.9649	9.23612	14.0111			-0.294406	2.93846	-2.1655	-0.768319	0.0969259
		9.40605	9.31715	14.1872	9.23178	13.7237			-0.0425091	3.10745	-1.95923	-0.775709	0.112001
		9.85083	9.30984	14.4003	9.65809	13.6165			0.176754	3.35391	-1.59811	0.112395	0.161304
		9.85399	9.3981	14.4959	9.88698	13.5142			0.110064	3.175	-1.20596	0.679604	0.0608111
		9.05108	8.28682	13.7352	9.47902	12.775			-0.0362548	2.53191	-1.44473	0.480214	-0.10515
		7.8086	6.71604	12.3242	8.33771	11.5456			-0.136547	2.1807	-1.98793	-0.189678	-0.31204
		6.97211	6.3186	11.4285	8.01881	10.7762			-0.713953	1.78182	-2.33338	-0.724109	-0.666203
		6.8532	6.43935	11.7375	8.47926	10.6524			-1.22237	1.49695	-2.70636	-0.70959	-0.968556
		7.92591	6.87481	12.5069	9.59267	12.1084			-0.933785	1.62262	-2.61373	-0.377213	-0.972977
		8.78647	7.28212	13.0145	10.1227	13.5323			-0.474307	1.65467	-2.58957	-0.34721	-0.717734
		9.08219	7.25723	13.9727	10.6526	13.8615			-0.0484978	1.57061	-2.34791	0.114964	-0.168305
		9.23206	7.50231	14.4677	10.9094	14.2905			0.205329	1.76113	-2.02946	0.738096	0.514157
		9.45304	7.48694	14.1358	10.297	14.3312			0.298877	1.7233	-2.39091	0.67633	0.632747
		9.78579	7.49817	14.3339	10.6085	14.198			0.161115	1.68824	-2.69235	0.499015	0.239047
		10.0467	7.56339	14.8226	10.9356	14.3639			-0.170403	1.88393	-2.44093	0.880211	0.178893
		9.85669	7.52116	14.6139	10.4272	14.2536			-0.29525	1.84576	-2.38845	1.11918	0.263312
		9.68565	7.72185	14.347	10.4131	14.2169			-0.240416	1.56763	-2.23713	0.839951	0.0849037
		9.51941	7.37232	14.086	10.3615	13.9851			0.10136	1.67824	-2.15704	0.912331	0.16848
		9.60757	7.17475	13.9051	10.4471	13.9381			0.479661	2.07309	-1.59966	1.53053	0.954007
		9.90277	7.18992	13.8352	10.3369	14.1008			0.58745	1.802	-1.09647	1.56166	1.28035
		9.63057	6.76255	13.4063	8.96677	13.5889			0.211993	1.38831	-1.90618	0.675096	0.794706
		9.3112	6.47677	13.1772	8.44069	13.6177			-0.281872	1.09386	-2.48875	0.150078	0.110115
		9.37933	6.78442	13.2343	8.66723	13.9713			-0.476722	0.855249	-2.07773	0.139851	-0.176135
		9.374	7.29116	13.1929	8.97847	14.1699			-0.170144	0.917037	-1.47768	0.535059	0.0641496
		9.66212	7.58785	13.1728	9.62474	14.7399			-0.198514	0.973845	-1.72193	1.09848	0.26601
		10.0077	7.71984	13.3324	9.98621	15.0923			-0.298233	1.06104	-1.83478	1.86948	0.380022
		9.86671	7.49633	13.5016	10.2449	14.9219			-0.212047	1.40978	-1.36809	1.5901	0.31593
		9.66648	7.37052	13.414	10.2633	14.9465			0.034818	1.73882	-1.25733	0.856114	0.270643
		9.43373	7.50405	13.2196	10.2408	14.6323			-0.365732	1.67435	-1.58766	0.55047	-0.303891
		9.3512	7.69331	13.3029	10.6427	14.0317			-1.14091	1.56782	-2.2465	0.163531	-1.23877
		9.20985	7.93826	13.5476	10.1311	13.5946			-0.996962	1.70816	-2.36893	0.386939	-1.28635
		8.27848	7.4818	13.2059	8.94965	12.6689			-0.615732	2.10803	-1.95603	0.88202	-0.915029
		7.07336	6.39962	12.0077	8.0014	11.0644			-0.620968	2.26395	-2.23213	1.01084	-0.741563
		6.10502	5.59212	10.8338	7.62096	9.57487			-1.20062	1.97039	-3.44583	0.700721	-1.36188
		5.95756	5.46699	10.8995	7.73292	9.5018			-1.32961	1.91999	-3.91723	0.365734	-1.96643
		6.4737	5.73648	11.3609	7.85666	10.0191			-0.827756	2.2054	-3.47028	0.777458	-1.49405
		6.52903	6.15236	11.3917	7.69773	10.0381			-0.451279	2.63104	-2.39464	1.45123	-0.408667
		6.38977	5.96489	11.1666	7.19102	9.82057			-0.605488	2.23435	-1.62964	1.38388	0.0526933
		6.42396	5.69211	11.1026	7.19823	10.0618			-0.910603	1.59665	-1.63159	1.38119	-0.282303
		6.51709	5.85316	11.2895	7.31209	10.3557			-1.10728	1.15918	-2.33435	1.2921	-0.583311
		6.40185	6.21419	11.3965	7.32489	10.2505			-0.817189	1.10511	-2.42737	1.06595	-0.298536
		6.54537	6.65124	11.4553	7.68585	10.4827			-0.204477	1.10523	-2.51824	0.352048	0.145302
		6.40925	6.41077	11.3288	7.8058	10.2639			-0.012953	1.31419	-2.69457	0.377541	0.313447
		6.55492	6.05858	11.4014	7.85513	9.83467			0.306328	1.96212	-1.78051	1.51511	0.831626
		7.02056	6.06793	11.3793	7.39786	9.60285			0.372318	1.82017	-1.22123	1.99763	0.69008
		7.21213	6.22563	11.13	7.20508	10.0341			0.147313	1.42437	-1.53292	2.40333	0.680281
		6.91078	6.32622	10.6292	6.57323	9.98882			0.0614955	1.2597	-1.92427	2.45054	0.772226
		6.546	6.25734	10.5239	5.57939	9.6323			0.0633781	1.03155	-1.87531	2.01672	0.701223
		6.30317	6.27763	11.0201	5.59041	9.6803			-0.208161	0.869724	-1.8319	2.11245	0.385996
		6.63267	6.80529	11.655	6.18812	10.5489			-0.38681	0.997418	-1.50759	2.45795	0.562968
		6.94915	7.16049	12.2403	6.38698	11.4802			-0.16444	0.941095	-1.35427	2.90419	1.07146
		7.06132	7.20687	12.6466	6.74872	12.3257			0.267894	1.08951	-1.35899	2.94111	1.17744
		8.07222	8.18425	13.4624	7.68662	14.0351			0.609317	1.17699	-1.54314	2.60461	0.867772
		8.62177	8.25783	13.591	7.72273	14.2806			0.639373	1.31537	-1.94958	2.58396	0.627324
		7.77816	7.01089	12.2293	6.86188	12.3622			0.16634	1.11694	-2.48952	2.3762	-0.0662979
		6.57432	6.21803	10.9505	6.24109	11.0923			-0.165623	1.05669	-2.48955	2.44748	-0.174592
		7.20201	7.13734	11.8029	7.43857	13.0715			0.257107	1.52911	-2.11525	2.6716	0.519138
		7.8004	7.85999	12.4972	7.57225	14.1857			0.670063	1.87725	-2.02179	2.87678	0.908143
		8.21571	8.04894	12.7074	7.07094	14.1792			0.728581	2.11097	-2.21548	2.91341	0.904346
		8.07599	7.90303	12.6266	7.11851	13.7882			1.00582	2.41612	-2.23985	3.10189	1.08886
		7.88396	7.97728	12.8103	7.46269	14.2375			1.52456	2.68217	-1.81594	3.52115	2.16782
		8.3314	8.27625	13.1295	7.91874	15.2342			1.46455	2.68822	-1.59585	4.27961	2.50348
		8.78263	8.47334	13.4888	8.36057	15.7595			1.18242	2.32632	-1.67928	4.71891	2.07224
		8.53246	8.43145	13.3342	8.20081	15.2895			0.992344	1.86946	-1.82367	4.74753	1.55916
		8.50041	8.41687	13.1729	8.18662	15.3631			0.64935	1.68562	-1.71984	4.89131	1.44983
		8.56433	8.09669	12.9585	7.83971	15.4925			0.573565	1.50147	-1.76378	4.40457	1.33517
		8.66673	7.7008	12.9931	7.58298	15.0991			0.617657	1.37825	-1.8719	4.0273	1.18916
		8.89742	8.08849	13.7016	8.12656	15.7226			0.51525	1.16956	-1.5191	3.70258	0.617757
		8.76377	8.47402	13.9894	8.15554	15.7521			0.628193	0.870835	-1.2948	3.15002	0.28339
		8.47416	8.32615	13.8159	8.09658	15.2951			0.304775	0.646775	-1.72103	2.27172	-0.325956
		8.29509	8.12181	13.8376	8.07727	15.4747			-0.477057	0.272372	-2.18916	1.51907	-1.33701
		8.49201	7.82524	13.8635	8.07052	16.1307			-0.731517	-0.0394115	-2.4324	1.52181	-1.70994
		8.7257	7.76035	13.9347	8.39572	16.2361			-0.600628	-0.0023304	-2.39211	2.4132	-1.14378
		8.47152	7.33865	13.9758	7.81058	15.4724			-0.0742551	7.58947e-05	-2.26961	3.04934	-0.386987
		8.47029	7.05809	13.9755	7.23813	15.2437			0.125016	-0.568889	-2.06681	2.79578	-0.216503
		8.13971	7.59244	13.2572	7.57974	14.9681			-0.10853	-1.13696	-1.90249	2.70095	-0.737189
		7.19337	7.08105	11.9345	7.09589	13.6206			0.13015	-0.669477	-2.01753	3.06843	-0.383214
		5.88446	5.93359	10.4551	5.38298	11.8197			0.135662	-0.497065	-2.23973	3.26669	-0.199832
		5.11616	5.17371	9.34859	4.35989	10.8075			-0.280321	-0.718814	-2.28826	2.97836	-0.82922
		5.47972	5.1794	9.39163	4.79574	11.1939			-0.395185	-0.825341	-2.56982	2.74755	-1.10444
		6.26141	5.6284	10.4208	5.78629	12			0.351421	-0.563605	-2.10442	3.48173	0.0027797
		6.96192	6.16515	11.1043	6.16083	12.3046			0.806048	-0.497515	-1.38332	3.62317	0.679217
		8.18768	7.20881	11.9443	7.28096	14.03			0.403263	-0.781899	-1.55556	2.92721	-0.00855377
		8.45924	7.48936	12.4138	7.97767	15.1243			0.0545809	-1.13435	-1.49812	2.52129	-0.521641
		8.16333	7.57167	12.3528	7.62215	14.9293			0.0848056	-1.36083	-1.52834	2.54957	-0.64769
		8.50371	7.92622	12.4819	8.00506	14.9242			0.467861	-1.24812	-1.78046	3.12703	0.0292244
		8.8553	7.98794	12.6562	8.20245	14.8818			0.83353	-0.971688	-1.70875	3.3894	0.652133
		8.92553	7.89347	12.7352	7.89778	14.7529			0.614849	-0.971621	-1.6518	2.8071	0.21009
		9.08456	7.86167	13.1557	8.50177	15.3155			0.1597	-0.89628	-2.056	2.39079	-0.150834
		9.05829	8.07504	13.6091	8.9531	16.3171			-0.393542	-0.966147	-3.05315	1.74211	-0.918326
		9.10466	7.62709	13.6413	9.09899	17.0299			-0.230745	-0.653499	-3.08969	1.8339	-0.831128
		8.78971	7.06547	13.1495	8.891	16.3659			0.145792	-0.419613	-2.35238	2.64522	-0.437241
		8.26301	6.97438	12.4354	8.3664	15.3575			0.200297	-0.772422	-2.11722	2.80463	-0.553061
		8.03857	7.11347	11.9593	8.00516	15.335			0.241905	-1.03223	-2.65542	2.47442	-0.40697
		8.10486	7.25381	12.0211	7.89051	15.3742			0.203085	-0.82821	-2.72223	2.23381	-0.136849
		8.4261	7.18519	12.0867	7.36911	15.2914			0.197259	-0.52938	-2.2893	2.81456	-0.304924
		8.61269	7.0821	11.9552	7.32131	15.263			0.715956	0.143528	-1.7803	3.74513	-0.0390906
		8.69896	6.97395	11.9021	7.22319	15.0057			1.48534	0.700524	-1.22579	4.56274	0.821005
		8.79532	6.78581	11.9154	7.16232	14.6068			1.71884	0.713521	-0.986973	4.30364	1.3155
		9.37727	6.88206	12.2648	7.79804	14.76			1.52231	0.316434	-1.5365	3.44623	0.883088
		9.44701	6.71913	12.4706	7.83188	14.5675			1.28556	0.0790411	-2.33362	2.35076	-0.366916
		8.70796	6.30691	12.237	7.50585	14.17			0.973081	-0.0487114	-3.12254	1.63633	-1.24637
		8.40507	6.28572	12.0452	7.50464	14.5348			1.01131	0.188788	-3.08941	2.00366	-0.962849
		8.70957	6.67037	12.1417	7.63103	14.6599			1.32179	0.781197	-2.28824	3.4659	0.323711
		8.80369	6.55202	12.1429	7.50025	14.5609			1.25307	1.07808	-1.83134	3.65972	0.747818
		8.48869	6.27362	11.9442	7.16145	14.3481			1.66376	1.33318	-2.16378	3.80847	1.08657
		8.49702	6.57467	11.8426	7.02268	14.532			1.83292	1.37951	-2.93993	3.99271	0.949505
		8.83027	6.84155	11.8893	7.10511	14.8113			1.69923	1.38058	-3.14056	3.64186	0.580345
		9.03448	7.10877	11.9134	7.16067	14.6616			1.69205	1.3001	-2.75764	3.20188	0.492277
		9.07159	7.3404	11.877	7.14135	14.9481			1.5847	1.03632	-2.9665	2.0637	0.320453
		8.79873	6.98801	11.7275	7.20805	14.9313			1.52818	1.08101	-3.39772	1.62752	0.247197
		8.58239	6.52456	11.2713	7.07683	14.2065			1.61804	1.69402	-2.88767	2.65161	0.506709
		8.78804	6.57092	11.2614	7.2177	13.9481			1.9126	1.99505	-2.26481	3.01792	0.593502
		8.81676	6.54531	11.5652	7.12423	14.1552			2.07657	1.96604	-2.07992	3.21298	0.559195
		8.7621	6.68991	11.8375	7.02393	14.5995			1.89119	1.79342	-2.36328	3.47678	0.427953
		8.99198	6.82247	11.7778	7.25715	15.2111			1.93959	1.70834	-2.16671	3.48448	0.324889
		9.04295	6.76259	11.9331	8.0581	15.8758			2.01637	1.82331	-1.82281	4.07338	0.700545
		8.5348	6.94227	12.4823	8.6849	15.7729			1.90108	1.93756	-2.16772	4.8642	0.873951
		8.14463	6.48821	12.2563	8.05614	15.0873			1.82809	1.78336	-2.8403	4.60841	0.587406
		7.70352	5.99957	11.5118	7.12905	13.9336			1.64672	1.45017	-3.35254	3.96873	0.0205216
		7.76622	6.05142	11.3117	7.387	13.6992			1.4726	1.26139	-3.23103	3.30504	-0.2031
		8.43553	6.54902	11.6473	8.23023	14.4175			1.59507	1.2196	-2.72937	2.88211	-0.00134791
		8.72084	6.97709	12.1115	8.67401	14.6072			1.42225	1.07557	-2.77731	2.11153	-0.317064
		8.2256	6.80224	12.1438	8.25523	14.0471			1.44995	0.91308	-3.16233	1.97677	-0.348823
		7.66443	6.4886	11.7644	7.6971	13.6694			1.56879	0.926557	-3.02889	2.72006	0.0858043
		7.61038	6.39893	11.6225	7.8315	13.7968			1.51465	1.25295	-2.8234	3.51873	0.789576
		8.07049	6.83455	11.8496	8.82576	14.3516			1.36004	1.2788	-2.7035	3.9153	0.672943
		8.12666	7.15183	11.8974	9.43068	14.4214			1.01956	1.12788	-2.49866	3.79518	0.0274595
		8.36972	7.18526	11.9832	9.65605	14.6787			1.0418	1.19022	-2.51225	3.40516	-0.307584
		8.83045	7.5044	12.1506	9.67591	15.1988			1.29444	1.55482	-2.44663	4.17168	-0.0294789
		8.71898	7.4191	12.0079	9.17731	14.9415			1.48793	1.84113	-2.34448	4.88279	0.567441
		8.57707	7.17785	11.8025	9.71741	14.8493			1.8653	1.86897	-1.93957	4.69818	0.627978
		8.60039	7.05934	11.9592	10.5105	15.2609			2.12587	1.91692	-2.19835	4.51213	0.225568
		8.81441	7.00726	12.0871	10.5667	15.6308			2.08639	1.8837	-3.25809	4.80437	0.160898
		8.71576	6.93778	11.9858	10.246	15.5033			1.40519	1.25687	-4.15939	3.21861	-0.838792
		8.55639	6.70917	11.6336	10.3793	15.3109			1.20115	0.893744	-4.26377	1.97559	-1.71353
		8.77501	6.42329	11.5872	10.7354	15.6162			1.82369	0.820715	-3.77494	2.67498	-1.30149
		8.93059	6.38478	12.007	10.5599	15.7517			1.90525	0.554091	-3.37009	3.06096	-1.02749
		8.8673	6.59879	12.2709	10.5844	15.8051			1.87625	0.281996	-3.64361	2.68474	-1.02819
		8.87717	6.66018	12.8356	11.027	16.4771			1.87297	-0.269825	-3.78682	2.04137	-1.11352
		8.9204	6.44486	13.1961	11.5029	16.8444			1.61263	-0.571777	-3.94768	0.953302	-1.17156
		8.8894	6.73649	13.2698	11.7447	16.7274			1.83741	-0.659578	-4.0932	1.09646	-1.03959
		9.13508	7.20742	13.4376	12.2904	17.0536			2.67569	-0.261683	-3.42064	2.69002	-0.468396
		9.00907	6.81094	13.0808	12.596	17.2351			2.97108	-0.0219129	-3.45265	2.60681	-0.67083
		8.53804	6.58569	12.7514	12.781	17.0498			2.72441	-0.372578	-4.05033	1.80497	-1.152
		8.2914	6.35774	12.6646	12.6895	16.8829			2.91389	-0.443488	-3.79404	2.14227	-0.918517
		8.09861	6.23692	12.4595	12.2805	16.4639			3.49449	0.112557	-3.46674	2.44755	-0.588962
		7.80297	6.27305	12.3692	11.7753	16.3799			3.5008	0.214235	-3.4978	2.07762	-0.93179
		7.85479	6.33069	12.6097	11.8058	16.4955			3.33295	-0.117828	-2.82648	2.58699	-0.826418
		7.82395	6.33889	12.6596	11.6286	16.2321			3.28651	-0.293508	-2.5933	2.38255	-0.634369
		7.94053	6.28816	12.5133	11.1939	15.7787			3.05539	-0.280053	-2.94518	1.68211	-0.987564
		8.2194	6.41011	12.5531	11.0861	15.6831			3.11751	0.0424062	-2.90126	1.59382	-1.24075
		8.54032	6.76465	12.8649	10.8318	16.212			3.41527	0.525984	-2.90468	2.03341	-1.32094
		8.52986	6.61313	12.7601	10.283	16.3547			3.44605	0.630182	-2.72886	2.53518	-1.2406
		8.23385	6.41457	12.3372	10.155	16.0662			3.14309	0.639852	-2.59716	2.48762	-1.15825
		8.36054	6.78532	12.631	10.9723	16.0123			2.60501	0.587274	-2.83748	1.48767	-1.753
		8.22353	7.0914	12.8064	11.7026	16.0121			2.3302	0.480835	-3.50717	0.523745	-2.21707
		7.71887	6.93552	12.5375	11.3512	15.7883			2.27283	0.379622	-3.73842	0.0263451	-1.83472
		7.5456	6.57286	12.5344	11.3509	15.9641			2.42649	0.702325	-2.93573	0.547124	-1.30262
		7.37073	6.50704	12.5884	11.8151	15.9192			2.74058	1.01178	-2.09687	1.06186	-1.12501
		7.25548	6.74562	12.7725	12.4704	16.2905			2.2438	0.60199	-2.73074	0.50519	-1.97999
		7.21958	6.81574	12.7995	12.8865	16.3744			1.70316	0.417265	-3.19849	0.298403	-2.45186
		7.11176	6.55972	12.3657	12.2171	15.604			1.54587	0.550405	-3.28756	0.389666	-2.41527
		7.43066	6.3894	12.1534	11.711	15.4981			1.79391	0.892649	-2.92938	0.793257	-2.04571
		7.64965	6.64391	12.5022	12.3002	15.7241			1.92169	0.815664	-2.8373	0.75104	-1.89719
		7.29867	6.43178	12.5564	12.4958	15.3888			1.43677	0.690842	-3.4767	0.186068	-2.0919
		6.77815	5.82433	12.2162	12.3244	15.0112			0.922973	1.00372	-3.64349	-0.0583015	-2.19481
		6.2688	5.22286	12.3115	12.6454	14.7036			0.82841	1.21033	-3.36021	0.480265	-1.88492
		6.36357	5.49014	12.8647	13.8022	15.4946			0.520097	0.764723	-3.65194	0.633892	-2.38776
		6.67678	5.89237	13.1984	14.7927	16.9052			0.26774	0.445118	-3.77597	0.668698	-2.78217
		6.53612	5.83325	12.9228	14.6482	16.8702			0.052092	0.1411	-3.95714	0.472557	-2.74198
		6.46748	5.97436	12.475	14.0855	16.6254			-0.477814	-0.627809	-4.29603	-0.289833	-3.05362
		6.87539	6.02444	12.3371	14.0856	16.7758			-0.960584	-1.10157	-5.04584	-1.04149	-3.75798
		7.3838	5.87701	12.4063	14.4554	16.6324			-1.11384	-1.13181	-5.35569	-0.927619	-3.75277
		7.7451	5.92705	12.5912	14.0553	16.7859			-1.40744	-1.82724	-5.11889	-0.388985	-3.73583
		8.13334	5.94967	12.9173	13.7581	17.2137			-1.41873	-2.19309	-4.96089	-0.235164	-3.73247
		8.20815	5.89187	13.2564	13.6557	17.1371			-1.18926	-2.0482	-5.06883	-0.478725	-3.72155
		8.30143	5.79201	13.361	13.5509	16.8426			-1.57018	-2.1942	-5.14638	-0.745438	-4.18228
		8.46955	5.56212	13.3062	13.5321	16.6027			-1.72077	-2.21367	-5.08243	-0.531818	-3.94139
		8.24861	5.34129	13.1205	13.3158	16.4952			-1.51392	-2.03373	-4.9693	-0.259212	-3.50099
		7.88989	5.01966	13.1487	13.1041	16.37			-1.49761	-2.04571	-4.80142	-0.355602	-3.39461
		8.01138	5.10838	13.5591	13.1845	16.9467			-1.34781	-1.85793	-5.06487	-0.405479	-3.14573
		8.21043	5.52393	13.6597	13.3809	17.1421			-1.2642	-1.77899	-5.15188	-0.590594	-3.13038
		8.1859	5.79293	13.5072	13.4987	17.0488			-1.34722	-1.77005	-5.37153	-0.705378	-3.48429
		8.13789	5.97066	13.1965	13.2872	16.9275			-1.40713	-1.44738	-5.09536	0.0262729	-3.12615
		7.93944	5.93892	12.6953	13.1058	16.3647			-1.33471	-1.11629	-4.64254	0.622784	-2.55043
		8.12654	5.82266	12.3884	13.5739	16.4009			-1.47345	-1.05284	-4.4865	0.794591	-2.20406
		8.14305	5.66192	12.2331	13.3271	16.1463			-1.7172	-1.26126	-4.27416	0.863811	-2.05919
		8.01394	5.57945	11.9477	12.8736	15.7831			-1.71319	-0.998296	-4.08723	1.00139	-2.13331
		7.95924	5.41181	11.7271	12.4861	15.6794			-1.91498	-0.652267	-4.52634	0.847971	-2.29256
		7.97969	5.30779	11.8708	12.2647	15.6759			-2.03274	-0.472818	-4.82056	-0.475783	-2.84089
		8.06736	5.74801	12.1849	12.4333	15.4097			-0.448093	0.667972	-4.01589	-0.277279	-2.03582
		8.05453	5.83023	12.2986	12.4015	15.4495			0.854441	1.51147	-3.43444	0.164355	-1.17065
		7.72814	5.26982	12.0505	11.8967	15.7228			1.15411	1.99441	-3.68617	0.31751	-1.17334
		7.41309	5.04882	11.7344	11.6735	16.03			1.91551	2.47686	-3.75526	1.1356	-0.768872
		7.24958	5.34705	11.5607	11.9406	15.8786			2.61946	2.73613	-2.72271	2.2019	0.0547667
		7.09024	5.61929	11.3667	12.2102	15.3574			2.75337	2.69514	-1.68869	2.6803	0.721364
		6.79533	5.39494	11.1679	12.0808	15.5017			2.89451	2.7276	-1.37153	2.79297	1.2827
		6.16457	4.99852	11.1204	11.106	15.4556			2.79781	2.64879	-1.1981	2.52466	1.36958
		5.21359	4.55746	10.8059	9.8675	14.7394			2.76155	2.38324	-1.35154	2.02074	0.960692
		4.83532	4.11713	10.4745	9.48371	14.3672			2.6806	2.49175	-1.48941	1.41856	0.617545
		4.56004	3.65487	10.1843	9.21469	14.0683			2.27345	2.48676	-1.88752	0.826775	0.225614
		4.68866	3.74468	10.1289	9.21646	14.3755			1.8756	2.06864	-2.46834	0.269343	-0.385016
		4.89334	3.89427	10.0002	9.27678	14.6963			2.14256	1.95047	-2.37361	0.300667	-0.298268
		4.70272	3.67272	9.54007	8.87953	14.0363			2.26727	2.25246	-2.39333	0.495798	-0.169387
		4.58111	3.6159	9.38063	8.67771	13.2405			2.16482	2.17232	-2.55859	0.466414	-0.60222
		4.69801	3.52366	9.34365	8.73287	13.2766			2.14573	1.99349	-2.35084	0.470344	-0.962379
		4.78276	3.35688	9.11826	8.50495	13.3643			2.29806	2.21654	-2.17177	0.843983	-0.815408
		4.87032	3.7033	8.9634	8.08111	13.4227			2.78336	2.68229	-2.01693	1.27296	-0.315246
		4.64006	3.65206	8.74767	7.83264	13.3852			3.04068	2.79672	-1.67002	1.5803	0.101136
		4.24836	3.27099	8.45189	7.408	12.7674			2.95271	2.71648	-1.34952	1.41628	0.158045
		4.06754	3.22447	8.41995	7.22241	12.3491			3.19524	2.79703	-0.912608	0.827572	0.084322
		3.79075	3.15886	8.30828	7.43429	12.3971			3.60454	3.01686	-0.846436	1.14797	0.109912
		3.70528	3.29164	8.10598	7.47242	12.4811			3.79562	2.96217	-1.05109	1.42263	0.151696
		3.87212	3.42862	8.10379	7.83515	12.3674			4.17863	3.03787	-1.18054	0.937871	0.157783
		4.07049	3.39296	8.09669	8.15618	12.698			4.38148	3.23768	-1.48239	1.00098	0.00626631
		4.18412	3.45963	8.06006	8.14245	13.0191			4.51489	3.27782	-1.10135	0.964155	-0.188125
		4.28433	3.4846	8.26045	8.16879	12.9305			4.81263	3.64696	-0.732764	-0.00897497	-0.19255
		4.56835	3.33782	8.49667	8.18931	12.8143			4.73414	4.00417	-1.35444	-0.938268	-0.87188
		4.83667	3.16683	8.8218	8.12966	12.5739			4.61656	4.40004	-1.95581	-0.911608	-1.04535
		4.92868	3.61702	9.05902	8.70943	12.9615			4.22863	4.31369	-2.31183	-0.818503	-1.22237
		4.94652	4.27982	9.17018	9.30256	13.7886			3.91673	4.11445	-2.04889	-0.837243	-1.05679
		4.81714	4.27307	8.88	9.18061	13.9811			4.38105	4.40479	-1.02781	-0.244358	0.130028
		4.87537	4.46417	8.88949	8.98612	14.0056			4.81432	4.44231	-0.693138	0.188873	0.660584
		5.13167	4.6267	9.25835	9.50884	14.4748			4.99744	4.24478	-0.975886	0.0492152	0.331808
		5.76794	5.02642	9.91105	10.3806	15.8779			5.18853	4.27312	-0.692658	-0.197999	-0.0970532
		7.2484	6.10365	11.1644	11.3315	17.322			5.19465	4.35449	-0.625672	-0.177007	-0.282125
		7.77925	6.90013	11.7188	11.5037	17.4421			4.92223	4.21402	-0.678045	-0.051959	-0.248432
		7.4851	6.66055	11.5213	11.5471	17.4938			4.87596	4.21108	-0.702744	-0.0205083	-0.135411
		7.7806	6.50375	11.5134	11.6957	17.6898			5.12156	4.65199	-0.508626	-0.211429	-0.222973
		8.32472	6.83254	11.9538	12.244	17.8958			5.25923	4.82061	-0.213118	-0.215209	-0.584628
		8.27442	7.07167	12.2396	12.8505	18.3194			4.50059	4.08457	-0.88336	-0.461943	-1.55519
		8.30334	7.17093	12.551	13.3701	18.9666			3.20644	2.99199	-2.13434	-0.996396	-2.33894
		8.33315	7.26934	12.9801	13.8424	19.3113			2.63135	2.90676	-2.22785	-0.537344	-2.50805
		7.91517	6.95784	13.0796	13.729	19.2658			2.73584	3.0705	-1.58385	0.0988024	-1.99359
		7.95972	7.06216	13.3128	14.2286	19.7032			2.02935	2.01439	-1.98618	-0.497057	-2.18947
		8.66735	7.75814	14.0771	15.6543	21.1508			0.980804	1.16331	-2.36788	-1.15309	-3.09306
		8.74554	7.33691	14.0212	14.9783	21.3457			0.741503	1.09468	-2.27183	-1.26682	-3.24548
		8.31329	6.29805	13.0036	13.6696	20.5792			0.787215	1.11237	-2.52852	-1.55052	-3.18997
		8.32147	6.03184	12.6902	13.8103	20.3781			1.4713	1.51347	-1.80972	-0.962754	-2.43632
		8.21703	5.892	12.4215	12.9776	19.745			1.70219	1.01298	-1.36779	-1.19159	-2.5728
		8.32595	6.11063	12.4765	12.2209	19.7937			1.60454	0.623294	-1.2095	-0.665892	-2.77327
		8.37071	6.53366	12.7428	12.5753	20.2429			1.6114	0.668167	-1.34302	-0.187731	-2.82064
		8.1377	6.28785	12.1799	12.4366	20.0702			1.88375	0.840813	-1.99498	-0.539675	-2.68216
		8.15281	6.1925	11.8121	12.2997	19.822			1.9471	1.15398	-2.42622	-0.786479	-2.76769
		8.15871	6.29234	11.9197	12.7529	19.8371			1.80833	1.08155	-3.08833	-1.20515	-2.7649
		8.15248	5.95862	11.7556	12.5312	19.8016			1.37028	0.56265	-3.90147	-1.43692	-3.07141
		8.23705	6.01067	11.6905	12.1104	19.8967			0.77542	0.218957	-3.98061	-1.6514	-3.58088
		8.48485	6.37414	11.7743	12.275	20.1224			0.665045	0.311693	-3.32427	-1.46521	-3.69241
		8.52828	6.02097	11.6653	12.5204	19.6937			0.996276	0.528427	-2.75108	-1.39049	-3.52308
		8.41289	5.88707	11.9708	12.8965	19.5112			1.11107	0.922412	-2.46168	-1.42018	-3.25569
		8.69754	6.16787	12.6338	13.6901	20.1043			1.3078	1.24441	-1.98843	-1.31055	-2.74688
		8.99136	6.00256	13.1112	14.2432	20.5459			1.36068	0.65996	-2.44064	-1.58463	-3.26291
		9.22387	5.99461	13.7373	14.4037	20.597			0.644169	-0.0145556	-3.78668	-2.40575	-4.21976
		9.37156	6.12617	13.8999	13.7299	20.6443			-0.169351	-0.23518	-4.46496	-2.70253	-4.60352
		9.48871	6.49897	14.117	13.828	20.8905			-0.630292	-0.490432	-4.42222	-2.905	-4.9839
		9.54598	6.84469	14.2752	14.1388	20.8088			-0.856064	-0.747361	-4.53481	-3.48056	-5.22663
		9.26199	6.76669	13.547	13.0309	20.1306			-1.1218	-1.04815	-5.01943	-3.89744	-5.4395
		9.13898	6.96624	13.2164	12.7175	19.8498			-1.381	-1.41002	-5.50573	-4.14437	-5.63383
		9.40285	7.06699	13.7502	13.7476	20.3573			-1.12421	-1.4603	-5.96007	-4.15768	-5.71274
		9.34836	6.77707	13.6531	14.1445	20.6391			-1.13293	-1.45046	-5.98365	-4.37466	-6.01308
		9.31823	6.65344	13.4254	14.2124	20.533			-0.756969	-1.27569	-5.47132	-4.23379	-5.64749
		9.47611	6.45738	13.4668	14.1529	20.5694			-0.292643	-0.902327	-4.82174	-3.90363	-5.37993
		9.40165	6.22267	13.4869	13.6406	20.183			0.163984	-0.0761282	-4.02153	-2.99031	-4.5166
		9.05155	6.11435	13.3729	13.6427	19.8843			0.333016	0.33653	-3.45231	-2.26147	-3.93589
		8.8387	6.04825	12.9496	13.1725	20.036			0.415104	0.382433	-2.9036	-2.63964	-3.75851
		8.93254	6.12774	12.421	12.4254	20.0899			0.194778	0.156678	-2.9839	-2.80814	-4.0495
		9.31388	6.64218	12.4757	12.8056	20.4267			-0.0486426	0.462044	-3.32535	-2.79666	-4.12143
		9.57739	6.71057	12.484	12.8703	20.5721			-0.434916	0.520922	-3.32697	-3.02251	-4.5456
		9.78145	6.55105	12.6812	12.6712	20.5563			-0.898988	-0.0123681	-3.65331	-3.59829	-5.19029
		9.65195	6.36347	12.6451	12.4129	20.2714			-0.944407	-0.233589	-4.068	-4.00329	-5.2616
		9.57606	6.15892	12.4924	12.1951	20.0557			-0.899903	-0.342044	-4.06398	-3.74098	-5.13847
		9.904	6.05682	12.419	12.1229	19.7567			-0.297611	0.054702	-3.47616	-3.25939	-4.65114
		9.85209	5.99345	12.1616	12.0173	19.9299			0.0525289	0.144518	-3.37569	-2.89699	-4.42702
		9.81066	6.18398	12.1952	12.0545	20.326			-0.137911	-0.284405	-3.61247	-3.02686	-4.67013
		9.63069	6.29228	12.4107	12.2164	20.582			-0.00214354	-0.304676	-3.50528	-3.02393	-4.54512
		9.41636	6.3816	12.2728	12.5956	20.3327			0.179912	-0.0540808	-3.14741	-2.72614	-4.1218
		9.25188	6.47606	11.7124	12.1481	19.6833			-0.186924	-0.101065	-2.84269	-3.25904	-3.90722
		9.30425	6.54152	11.7083	12.0827	20.1414			-0.16067	-0.118716	-2.63758	-3.02011	-3.48925
		9.53278	6.84589	12.2281	12.3763	21.1185			0.177856	0.145062	-2.55804	-2.52039	-3.46457
		9.54502	6.7712	12.5303	11.9628	21.0797			0.368967	0.423216	-2.60319	-2.61026	-3.69186
		9.04542	6.33945	12.1559	11.4562	20.5756			0.371739	0.448805	-2.51028	-2.42458	-3.62692
		8.921	6.24795	11.9994	11.8928	20.5045			0.857956	0.656998	-2.18204	-1.87422	-3.10484
		9.3779	6.37628	12.2671	12.0003	20.776			2.18897	1.75906	-1.43648	-0.712031	-1.56698
		9.41586	6.35125	12.2981	11.5403	20.9507			2.80673	2.46199	-0.880867	0.251358	-0.704576
		9.1417	6.14427	12.1444	11.1615	20.8133			2.62565	2.30188	-0.999929	0.437384	-0.905167
		9.04915	6.03416	12.2626	11.3113	20.7205			2.1087	1.79913	-1.33563	0.160496	-1.36133
		9.21468	6.08972	12.654	11.6153	21.1267			2.25455	1.85487	-1.22557	0.268217	-1.34222
		9.04354	5.87899	12.6265	11.6606	20.8523			1.69024	1.48096	-1.93684	-0.518464	-1.87242
		8.59168	5.53508	12.1296	11.5445	20.411			1.10189	0.901333	-2.77971	-0.703504	-2.17038
		8.70142	5.78304	12.0705	11.9296	20.6882			2.00429	1.32393	-2.20051	0.0187845	-1.52055
		9.02974	6.29304	12.424	12.3476	21.4481			2.73164	1.59587	-1.20672	0.336104	-0.950778
		8.98408	6.51939	12.4866	12.249	21.5333			2.55367	1.53983	-1.35596	0.252158	-1.02909
		8.92113	6.42555	12.3896	12.0899	21.2692			1.67925	0.980214	-2.31028	-0.612537	-1.91527
		9.11394	6.12039	12.454	11.8416	21.1825			1.55285	0.639644	-2.53437	-0.803907	-2.02763
		9.13545	6.31132	12.3164	11.7936	20.9922			1.99511	0.963318	-1.95273	-0.0020051	-1.78335
		9.10069	6.895	12.5525	12.2181	21.5207			2.09787	1.19251	-1.80974	0.213051	-1.60155
		9.30323	7.11097	12.8286	12.2918	21.9066			2.21458	1.17372	-1.68223	0.422057	-1.25429
		9.02388	6.78389	12.7415	11.7884	21.6985			2.29665	1.08997	-1.50108	0.0671723	-1.34577
		8.99552	6.61607	12.7572	11.7818	21.6822			2.43766	1.30983	-1.40759	-0.183013	-1.19777
		9.24083	6.67696	12.7873	11.8791	21.6826			2.74944	1.63264	-1.00876	0.752465	-0.14681
		8.99357	6.78681	12.5165	11.8941	21.1938			3.15388	1.69869	-0.748083	1.3729	0.467292
		9.23197	6.83539	12.5964	11.9326	21.6797			3.17521	1.73559	-1.12422	0.0490448	-0.251388
		9.00217	6.46373	12.3811	11.4654	21.2796			3.27147	1.80017	-1.6431	-0.738136	-0.819171
		8.71943	6.49892	12.0636	11.5482	20.8273			3.49937	1.86487	-1.88365	-0.340548	-0.876984
		8.95424	6.73938	12.3386	12.3076	21.113			3.51145	2.14271	-1.5137	0.0924797	-0.76546
		9.05288	6.37619	12.5588	12.2869	21.3076			3.10358	2.43093	-0.96264	0.259634	-0.291262
		8.80852	5.86843	12.2815	11.8925	20.9995			2.90646	2.26122	-1.12916	-0.182872	-0.0521251
		8.1655	5.54567	11.9059	11.6669	20.5332			2.52087	1.4679	-2.15752	-0.982378	-0.772245
		8.21612	5.42259	11.8094	11.772	20.9162			2.40948	1.44812	-2.31649	-0.545944	-1.14685
		8.81551	5.31698	11.9796	12.2006	21.3038			3.04681	2.33795	-1.85599	-0.138759	-0.576776
		9.12915	5.3662	12.164	13.0888	21.4353			3.44613	2.91863	-1.53988	0.299659	0.0841476
		9.58244	5.87934	12.6199	13.7857	22.0848			3.40807	2.89982	-1.1753	0.34066	0.128532
		9.71568	6.16307	13.1162	14.3394	22.6585			2.99604	2.21421	-1.71124	-0.737545	-0.811481
		10.008	6.29731	13.2448	14.7546	22.8148			2.61929	1.96073	-2.23645	-1.05283	-1.19717
		10.395	6.49539	12.9864	14.3975	22.4398			2.79197	2.20044	-1.92494	-0.363825	-0.507673
		10.5339	6.72743	13.1495	14.3426	21.9081			3.29506	2.52433	-1.57238	0.512552	0.238217
		10.2428	6.71864	13.0335	14.2998	21.4686			3.47934	2.74808	-1.55751	0.394396	0.343619
		9.782	6.49793	13.0318	13.8252	21.4609			2.88403	2.67263	-2.04675	-0.451251	-0.146038
		9.23721	6.38823	12.7319	13.3287	21.2979			2.56882	2.80355	-2.33765	-0.421864	-0.700344
		9.00435	6.48656	12.5255	13.2902	20.9546			3.08883	3.10283	-1.83129	-0.285699	-0.708556
		9.12036	6.59142	12.6989	12.9186	20.7347			2.88635	2.79802	-2.39362	-1.1069	-1.30778
		9.03038	5.92753	12.3614	12.2685	20.0717			2.59074	2.41844	-2.92178	-1.35143	-1.6427
		9.18619	5.14719	12.1276	12.2198	19.7825			2.85857	2.61747	-2.62968	-0.664779	-0.991964
		9.56463	5.15635	12.0637	12.3589	19.6793			3.02268	2.61903	-2.77252	-0.606621	-0.965317
		9.69838	5.44782	11.9488	12.1812	19.5285			3.00383	2.89402	-2.39924	-0.372325	-0.516888
		9.58161	5.64236	12.1386	12.0274	19.8503			3.05456	3.34495	-1.53164	0.491336	0.176414
		9.97661	6.14321	12.6691	12.5406	20.7124			3.07748	3.26083	-1.42245	0.501798	-0.0380933
		10.6006	6.37312	12.763	13.4082	21.3336			2.82772	3.03716	-1.61408	0.146733	-0.502579
		10.4185	6.15333	12.7545	13.2579	20.9508			2.81772	3.02977	-1.19799	0.0994195	-0.481799
		10.1957	5.82773	12.5211	12.6917	20.6389			2.74069	2.71977	-1.04439	-0.0437104	-0.470695
		10.2981	5.60647	12.17	12.2276	20.2543			2.5497	2.47367	-1.52456	-0.380235	-0.46995
		10.4984	6.07136	12.7241	13.0987	20.386			2.81446	2.36175	-1.84423	-0.382849	-0.40467
		10.1418	6.26088	13.116	13.6609	20.0849			2.8619	2.24486	-1.73867	-0.131451	-0.52047
		9.39827	6.24562	12.7933	13.7793	19.1973			2.68252	2.28091	-1.84169	-0.450097	-0.672254
		9.32403	6.34742	12.9508	14.0384	19.4973			2.79358	2.41333	-2.48627	-0.621607	-0.842549
		9.68459	6.22349	13.299	13.8714	20.0007			3.10448	2.59808	-2.7281	-0.432384	-0.569761
		9.7932	6.23645	13.0727	13.9745	20.1539			3.1778	2.62996	-2.29833	-0.22939	-0.404133
		9.56718	5.97781	12.3095	14.1518	19.6297			3.2177	2.47033	-2.3105	-0.436456	-0.842682
		9.71262	5.50369	11.8492	14.1988	19.026			3.82306	2.57021	-1.87805	-1.03301	-0.216503
		9.97159	5.15855	12.0169	14.1024	18.9354			4.41404	2.75042	-1.15333	-0.86259	0.813052
		10.2396	4.98501	12.2557	14.0823	19.4792			4.59064	3.21042	-0.795292	0.312172	1.93363
		10.3082	4.90652	12.1007	13.7792	19.5104			3.99402	3.14744	-0.979623	0.124129	2.42889
		10.1891	5.10844	11.8371	13.0592	18.8591			3.66418	2.89963	-1.02135	-0.0377047	2.21591
		10.1103	5.00204	11.8263	12.3959	18.479			3.73152	2.89851	-0.538177	0.354143	2.16264
		9.92678	4.85157	11.9165	11.8134	18.5724			3.54235	2.48296	-1.06831	0.404468	1.93668
		9.88801	5.06741	11.9242	11.7542	18.6105			3.46158	2.32005	-1.26477	0.737816	1.83902
		10.0197	5.17107	12.0502	12.3335	18.6585			3.12387	2.29572	-0.98949	1.1152	1.84377
		9.88187	4.83628	11.6989	11.9691	18.3107			2.77642	2.29494	-0.962882	1.22817	1.73752
		9.79387	4.84384	11.5657	11.5351	17.9358			2.67742	2.31352	-0.934879	0.848371	1.25936
		9.86437	5.44318	12.1149	11.7029	18.258			2.70217	2.13722	-1.29765	0.413851	0.590786
		9.61733	5.56346	12.1261	11.924	18.2469			2.68108	1.92065	-1.21086	1.04505	0.470175
		9.29433	5.25133	11.9335	11.6285	17.5164			2.65754	1.86356	-0.982481	1.53869	0.640638
		9.36804	5.28418	11.9701	11.5617	17.2122			2.85661	1.76556	-1.16402	1.6223	0.568771
		9.38562	5.16923	11.7515	11.8848	17.2202			3.12283	1.55606	-1.20928	1.91445	0.833616
		8.91475	4.90091	11.1104	11.5713	16.9173			3.0233	1.58585	-1.70632	2.17267	0.951872
		9.10818	5.13953	10.8956	11.3416	17.1715			2.79638	1.64667	-1.92638	1.95071	0.625215
		9.7	5.42642	11.2302	11.3914	17.5513			3.36549	1.8221	-1.72042	1.74068	0.539488
		9.87674	5.42113	11.5707	11.3846	17.6171			3.79806	1.9442	-1.5633	2.01366	0.755515
		9.90861	5.37747	11.6407	11.6322	17.7743			3.90479	2.07642	-1.27461	2.59285	1.12213
		9.66543	5.11665	11.3863	11.2442	17.3165			3.72877	2.22794	-0.557103	3.01284	1.17886
		9.42328	5.01214	11.2237	10.7706	17.0611			3.32533	2.04693	-0.724575	2.2362	0.670307
		9.49613	5.40428	11.3584	10.6878	17.606			3.05508	1.81663	-1.08935	1.26359	0.0992591
		9.38378	5.60214	11.433	10.4383	18.0749			3.04641	1.81714	-0.946669	1.37735	0.0521406
		9.08721	5.11414	11.336	10.1201	17.8654			3.33224	2.05137	-0.456351	2.19527	0.724161
		9.14441	4.93104	11.2956	10.1835	18.0256			3.40571	2.45688	-0.429357	2.38695	0.972081
		9.12971	4.97605	11.1101	10.0466	18.4161			3.45104	2.45987	-1.02827	1.99744	0.949691
		9.0299	5.08258	10.8934	10.1615	18.5285			3.33213	2.20692	-1.57273	1.75101	0.795168
		9.08582	5.22329	10.7909	10.5928	18.4981			3.36285	2.12262	-1.34519	1.75011	0.562685
		8.87741	5.1026	10.7366	10.7759	18.7208			3.0928	1.64468	-2.03837	0.970491	-0.537582
		8.73671	5.11658	10.9292	11.3065	19.5233			2.9874	1.55408	-2.81902	0.188037	-1.16015
		8.7003	5.16369	10.7364	11.5559	19.6079			3.0853	1.59742	-2.36512	0.462728	-0.734469
		8.48715	4.79327	10.2928	10.8645	18.8572			3.30363	1.6325	-1.87826	1.03332	-0.0934083
		8.46321	4.33467	10.2254	10.7363	18.6741			3.41998	1.64046	-1.72222	1.50016	0.105666
		8.57422	4.31174	10.3027	10.8839	19.0861			3.40785	1.6328	-1.35001	1.8881	0.0910584
		8.28773	4.3755	10.055	10.4274	18.6238			3.61346	1.68893	-1.11299	1.63513	0.349388
		7.69576	4.42993	9.52467	10.0095	17.5657			3.91916	1.82833	-1.46767	2.18061	0.500457
		7.82477	4.98211	9.68747	10.4296	17.341			3.90937	1.87148	-1.88321	2.41701	0.55347
		8.30809	4.9825	10.1949	10.5702	17.6233			3.41094	1.40075	-2.50694	1.37924	-0.0375795
		8.66007	5.13973	10.6994	10.8941	18.2351			2.9233	1.11438	-3.22987	0.132504	-1.22887
		8.4859	5.29879	10.6777	11.535	18.618			2.53325	1.32692	-3.53413	-0.382143	-2.17439
		8.13593	5.04525	10.0417	11.209	18.4354			2.26597	1.43193	-3.05	-0.547233	-2.02925
		7.98051	4.5082	9.26344	10.477	17.7982			2.30774	1.26314	-2.21433	0.105545	-0.928279
		7.98311	4.18593	9.0243	10.3957	17.7628			1.98832	1.01582	-1.83717	0.230687	-0.941722
		8.2233	4.50529	9.21013	11.1336	18.5027			1.77561	1.06574	-2.11696	-0.179555	-1.59821
		8.31501	4.70633	9.38379	11.6644	18.806			1.75851	1.15471	-2.40004	-0.245452	-1.64262
		7.93939	4.89398	9.63094	11.4188	19.0201			1.70972	1.05653	-2.16054	-0.0867209	-1.3923
		7.99421	5.11784	9.80708	11.233	19.261			1.35017	0.872852	-2.43435	-0.294844	-1.19893
		8.07412	4.81241	9.7981	11.3169	19.2499			1.06569	0.698356	-2.58777	-0.291275	-1.22992
		7.63673	4.5552	9.59076	11.1761	19.1092			1.10758	0.389711	-2.64714	-0.253562	-1.38704
		7.46625	4.61846	9.52414	10.7633	18.9204			0.931535	0.198918	-3.04589	-0.294755	-1.1853
		7.5274	4.67413	9.62166	10.4948	19.3211			0.79574	0.110005	-3.14177	-0.546082	-1.07322
		8.01288	5.04214	9.77191	11.1794	19.8958			0.55828	0.298548	-2.8145	-0.850261	-1.04153
		8.32692	5.04017	9.59973	11.7458	19.8407			0.310892	0.542704	-3.03059	-1.22703	-1.025
		8.26212	4.63891	9.62281	11.5567	19.5606			0.118108	0.653831	-3.84602	-1.19343	-1.18142
		8.2482	4.61031	9.55611	10.9764	19.4755			-0.317425	0.472385	-3.67464	-1.32185	-1.54488
		8.27274	4.68432	9.36238	10.6866	19.1198			-0.400877	0.15734	-2.77073	-1.40419	-1.64959
		8.22697	4.80969	9.22407	10.3205	18.7542			-0.101217	0.0886271	-2.17325	-0.815176	-0.72257
		8.68129	4.84152	9.11243	10.4849	19.2964			-0.4066	-0.100967	-2.7776	-0.48493	-0.659438
		8.85996	4.71456	9.08762	10.6139	19.6641			-0.116775	0.170467	-2.89972	-0.193273	-0.516927
		8.77566	4.57751	9.20957	10.6519	19.7096			1.28421	1.19068	-2.09599	0.293254	0.828087
		8.76012	4.5247	9.40388	10.8701	19.3789			1.99121	1.75824	-1.66713	0.719263	1.43852
		8.17884	4.43295	9.11221	10.5356	18.264			1.90014	1.93741	-1.6818	0.247684	0.746768
		8.11368	4.51461	8.57644	10.0787	17.5163			2.14235	2.20719	-1.45904	-0.0331406	0.702076
		8.35493	4.7829	8.60526	10.2771	17.8389			2.34178	2.64224	-0.87436	0.187703	1.19761
		8.36671	4.84195	8.66148	10.6428	17.9856			2.31022	3.13778	-0.294553	0.606221	1.38591
		8.42456	4.37665	8.47042	10.3408	17.1578			2.33063	3.45613	-0.342022	0.78627	1.07958
		8.28168	3.80824	8.33668	9.98068	16.6415			2.50976	3.46295	-0.493642	1.1579	1.41895
		8.21861	3.88749	8.34288	9.96844	16.6129			2.86127	3.64487	-0.201209	1.39218	2.20052
		8.40681	4.0619	8.35783	10.2954	16.5504			3.04906	4.22462	0.147687	1.36988	2.6424
		8.22696	3.95509	8.3544	10.3463	16.2853			3.3858	4.86438	0.712861	1.75456	3.2386
		8.07578	4.00556	8.58665	10.4453	16.6254			3.36758	5.05895	0.544105	2.01617	3.49455
		8.08566	4.16034	8.82437	10.3446	17.3542			3.61696	5.27287	0.12687	1.96661	3.33249
		8.1454	4.30614	8.93421	10.3162	17.2322			3.45981	5.26751	-0.333786	1.48405	2.47141
		7.87028	4.36802	9.04579	10.4846	16.7148			3.24655	5.58832	-0.695073	1.35517	2.55389
		8.10012	4.36032	9.04686	10.3338	17.0273			3.31724	5.68625	-0.223877	1.13207	3.19804
		8.24841	4.11104	9.0345	10.046	17.5071			3.10286	5.12237	-0.139959	0.551977	3.09697
		8.0414	4.00686	9.31947	9.51624	17.2403			3.17716	4.85619	-0.0807913	0.615011	2.64699
		7.70181	4.03543	9.14337	9.51795	16.43			3.65105	4.93316	0.470985	1.0815	3.10958
		7.00372	3.82829	8.76414	9.87305	15.8727			4.34077	5.3014	1.25436	1.85524	4.2935
		6.88736	3.35585	8.94427	9.98184	15.6376			4.73946	5.6871	1.71515	2.05388	5.01571
		7.18243	3.26987	9.08243	10.0046	15.6045			4.73991	5.88981	1.64465	1.88086	4.94414
		6.89542	3.25953	8.84638	9.62907	15.3806			4.83548	5.8971	2.04302	2.43562	5.21523
		6.62548	3.03851	8.63779	9.47773	15.4826			4.99716	5.85049	2.29414	2.31767	5.60479
		6.83529	2.91539	8.66153	9.62811	15.5893			4.51506	5.37671	2.16979	1.50455	4.95793
		6.62102	2.63597	8.47133	9.52176	15.5664			3.9762	4.9937	2.22491	0.927427	4.31123
		6.3991	2.26972	8.27813	9.88791	15.4423			3.66712	4.74818	1.75282	0.317903	3.60639
		6.42734	1.98692	8.02525	9.77237	14.838			3.98441	4.82354	1.20107	0.156149	3.46438
		6.40566	2.01896	7.8945	9.2386	14.4619			4.19437	4.99896	0.895017	0.580361	3.70366
		6.47528	2.1034	8.05308	9.32581	14.8135			3.96473	4.89038	0.701918	0.38918	3.43119
		6.94317	2.56831	8.52087	10.4745	16.2405			3.60456	4.68484	0.550895	0.469472	3.12684
		7.4117	3.10077	8.91097	11.3071	17.4465			3.28641	4.45232	0.333026	0.32159	2.83332
		7.56757	2.95371	8.89742	11.2526	17.1629			3.44064	4.78164	0.312097	0.0774836	2.92412
		7.50629	2.94657	9.0484	10.9982	17.0072			3.65979	5.1152	0.655758	0.0535109	3.11369
		7.26127	2.75618	8.78229	10.5504	16.5902			3.65489	4.92048	0.231419	-0.578217	2.37691
		7.04473	2.46405	8.37829	10.4434	16.7831			3.72896	5.03596	-0.196941	-0.929881	2.12423
		6.89275	3.01789	8.74401	10.3491	17.0177			3.63697	5.24138	0.382244	-0.745144	2.36905
		6.83701	3.32804	8.85544	10.0642	16.3189			3.40579	5.3092	0.779636	-0.00856129	2.85203
		7.00093	3.06594	8.58395	9.91137	15.7017			3.44067	5.38562	0.109023	0.199505	2.44343
		7.01131	2.17187	8.30439	9.55408	15.3437			3.86773	5.40764	0.167398	-0.0141194	2.35162
		7.01447	1.83972	8.32544	9.06755	15.0804			4.11016	5.38215	0.472873	0.163508	2.80684
		6.94268	2.22779	8.33535	9.12773	14.8946			4.06646	5.61329	0.55172	0.657317	3.3206
		6.95794	2.43767	8.3075	9.64592	14.9756			4.32627	6.04538	0.611625	1.29992	3.80121
		6.83969	2.40095	8.46885	9.76306	15.2744			4.51641	5.87908	0.0469158	1.33798	3.46806
		6.64027	2.44568	8.52627	9.69974	15.4423			4.37513	5.41511	-0.268213	1.03315	3.02015
		6.73974	2.60565	8.34621	9.87512	15.0918			4.64175	5.26225	-0.218522	1.0749	3.35309
		6.76282	2.51752	8.12553	9.54841	14.4658			4.74974	5.21137	-0.362947	1.02248	3.49584
		6.49177	2.35749	7.92636	9.19581	14.3487			4.60473	4.92996	-0.470347	0.505115	3.32725
		6.28199	2.31155	7.81309	9.34039	14.287			4.82824	4.67615	-0.229528	0.101323	3.25923
		6.13891	1.9809	7.86097	9.76135	14.7132			4.68656	4.71209	-0.566306	-0.283492	2.4353
		6.22096	1.8546	8.01007	9.80186	14.9131			4.29809	4.82569	-0.954757	-0.105755	1.97954
		6.23321	1.82823	7.79514	9.5756	14.2531			4.26244	5.09074	-0.808278	1.0013	2.90044
		6.11298	1.79693	7.58762	9.29346	14.0011			3.93598	4.74361	-1.02301	1.13871	3.02895
		5.82466	1.68674	7.60709	9.19552	14.2128			3.16385	3.70783	-1.96602	0.0338273	2.15536
		5.13807	1.22674	7.18278	8.60672	13.3889			2.43366	3.02787	-2.73399	-1.23718	1.3106
		4.46229	1.06707	6.55367	7.71149	12.1427			2.17663	2.92544	-2.92933	-1.45979	0.834945
		4.38321	0.97281	6.23061	7.37602	11.6826			2.78909	3.30019	-2.26309	-0.2976	1.5696
		4.40994	0.710936	6.06876	7.50743	11.3412			3.52597	3.86546	-1.71377	0.155355	2.48064
		3.98119	0.428617	5.63264	7.61217	10.9566			3.63164	3.97943	-1.87888	-0.329273	2.17434
		3.33193	0.135402	5.33546	7.83127	10.6313			2.94887	3.42397	-2.69276	-1.00485	0.845508
		3.05968	-0.0230727	5.32289	7.74874	10.3077			3.20677	3.56195	-2.52693	-0.731296	0.718794
		3.15545	0.324433	5.35976	7.49984	10.0413			3.16973	3.72703	-2.54807	-0.757566	0.926077
		3.08447	0.331718	5.34347	7.28571	10.065			2.74993	3.7061	-2.8996	-0.822123	0.524449

## Sheet: Fig6e
	Saline	Saline	Saline	Saline	Saline	Saline	Saline	Saline	Saline	Saline	Saline	Saline	Saline	Saline	Saline	Saline	Saline	Saline	Saline	Saline		CNO	CNO	CNO	CNO	CNO	CNO	CNO	CNO	CNO	CNO	CNO	CNO	CNO	CNO	CNO	CNO	CNO	CNO	CNO
t=-40--20min	-0.286167	0.0013397	0.00870249	-0.461618	0.44295	0.249728	-0.244551	0.285037	0.291566	-0.302442	0.626248	0.337352	0.241025	-0.0506494	0.441134	0.679176	0.225606	0.221561	0.0680373	0.406477		0.61645	-0.636494	-0.383914	0.0832665	-0.131073	-0.137419	-0.359483	0.0792329	0.550337	0.199951	-0.206039	0.509959	0.411635	-0.171749	0.103721	0.3099	-0.562445	0.383631	0.41046
t=-20-0min	0.286167	-0.0013397	-0.00870249	0.461618	-0.44295	-0.249728	0.244551	-0.285037	-0.291566	0.302442	-0.626248	-0.337352	-0.241025	0.0506494	-0.441134	-0.679176	-0.225606	-0.221561	-0.0680373	-0.406477		-0.61645	0.636494	0.383914	-0.0832665	0.131073	0.137419	0.359483	-0.0792329	-0.550337	-0.199951	0.206039	-0.509959	-0.411635	0.171749	-0.103721	-0.3099	0.562445	-0.383631	-0.41046
t=0-20min	-0.117679	-1.23832	0.190187	0.186513	-0.367386	0.452849	2.07217	0.159096	0.826071	0.164979	-0.252037	0.170881	0.871585	0.290182	-0.465309	-1.34302	0.466656	-0.125729	-0.211551	-0.969242		-0.519397	1.10271	0.761476	1.3495	1.38428	0.848236	1.54295	2.51603	0.644995	2.34277	2.47924	1.16949	-0.361107	0.704535	0.116809	1.81743	2.66032	-0.148998	-0.197434
t=-20-40min	-0.845992	-1.53171	1.02985	0.190927	-1.82558	0.44578	2.61632	-0.642967	0.586593	-0.346326	-0.62652	-0.116651	0.132719	0.272684	-0.756664	-1.37545	0.674694	-0.516534	0.792294	-0.452872		-0.974902	2.01402	0.110219	1.77558	0.69775	0.548178	2.10976	2.68179	1.43283	6.01394	1.69136	1.49379	-0.326787	1.2805	0.575666	2.58021	2.60387	-0.172425	-0.147018
t=40-60min	-0.776871	-2.25554	0.421369	0.280326	-2.76466	0.0635441	2.73055	-1.14515	-0.0546363	0.0297031	-0.863258	-0.19268	0.11573	0.640689	-0.781991	-0.537498	1.92816	-0.881194	0.88294	-0.185458		-0.0678799	2.27648	0.79673	5.50307	-0.928044	0.22321	3.68992	2.12233	1.69174	7.01337	0.445608	1.60631	0.0556122	2.29504	0.35217	3.04898	2.17781	-0.300324	-0.234044
t=60-80min	-0.196817	-1.54249	1.12429	0.951321	-2.36898	0.899688	2.04081	-0.922342	0.376926	2.39109	-0.26525	0.0621155	-0.0588421	0.509398	-0.506928	-0.165642	2.51398	-1.9265	-0.496313	0.746077		0.819863	2.64497	1.40097	5.43849	-0.602243	-2.06636	3.95582	1.26589	1.57472	7.30353	0.236299	1.64115	-0.142037	2.98063	0.615078	3.16084	3.90294	-0.556236	-0.748923
t=80-100min	0.60918	-0.376862	0.53036	0.298863	-2.55779	0.802776	-1.24539	-1.26633	2.43087	-0.825838	0.213271	0.494615	-0.319774	0.557761	0.12491	-0.1858	2.81264	-0.584195	0.0821625	0.749784		0.395247	1.98848	0.984395	3.23043	3.61985	-1.13728	3.97637	1.1589	1.93413	5.7007	2.58508	1.17346	0.166373	3.65943	1.06159	5.48421	5.26836	0.700047	0.176345
t=100-120min	0.9148	-0.934882	2.80329	0.441008	-4.47604	1.66487	-1.43864	-0.554015	0.637752	-2.04043	-0.156029	1.50924	-0.62135	1.25961	0.721543	-0.0857698	3.85777	-1.49338	2.13827	-1.13761		0.054935	2.57082	1.69031	1.85522	1.5083	0.0484707	2.57833	0.290908	3.20709	6.14795	2.28104	0.988037	0.512107	4.60124	0.370706	2.92364	5.05631	1.42689	0.577255

## Sheet: Fig6f
Saline	CNO
-0.0688966	-0.0486891
-1.3133	2.09958
1.01656	0.957349
0.391493	3.19205
-2.3934	0.946651
0.721584	-0.255924
1.1293	2.97552
-0.728618	1.67264
0.800595	1.74758
-0.104471	5.75371
-0.32497	1.61977
0.321254	1.34537
0.0200112	-0.0159731
0.588387	2.5869
-0.277406	0.515337
-0.615528	3.16922
2.04231	3.6116
-0.921256	0.15816
0.5313	-0.0956365
-0.20822

## Sheet: Fig6g
	ACSF	ACSF	ACSF	ACSF	ACSF	ACSF	ACSF	ACSF	ACSF	ACSF	ACSF			2CAdo	2CAdo	2CAdo	2CAdo	2CAdo	2CAdo	2CAdo	2CAdo	2CAdo	2CAdo	2CAdo
t=-20- -10min	-0.0763047	-0.0139934	0.175347	-0.332051	0.494862	-0.117753	0.152225	-0.120276	0.058729	-0.0765418	-0.172508			0.292685	-0.13277	0.45401	-0.408865	-0.560094	-0.212243	-0.220805	-0.349082	-0.468922	-0.0961692	-0.442527
t=-10-0min	0.0763047	0.0139934	-0.175347	0.332051	-0.494862	0.117753	-0.152225	0.120276	-0.058729	0.0765418	0.172508			-0.292685	0.13277	-0.45401	0.408865	0.560094	0.212243	0.220805	0.349082	0.468922	0.0961692	0.442527
t=40-50min	0.543427	0.820167	1.74761	-1.09765	0.656718	-0.464116	-0.565557	-1.22974	-0.788739	0.00702921	0.205332			-4.60298	0.172862	-3.89107	-5.40876	-5.45328	-6.80339	-11.2023	-6.10235	-4.32788	-1.93079	-1.52408
t=50-60min	0.995813	1.28028	2.44636	-1.51759	0.765781	0.912529	0.185441	-0.585823	-0.998766	0.162556	0.51436			-4.14624	-0.195628	-3.52792	-4.64025	-5.531	-5.51586	-9.62086	-5.27634	-2.78157	-1.6203	0.167142

## Sheet: Fig6h
ACSF	2-CAdo
0.76962	-4.37461
1.05022	-0.0113831
2.09699	-3.7095
-1.30762	-5.0245
0.711249	-5.49214
0.224207	-6.15962
-0.190058	-10.4116
-0.907781	-5.68935
-0.893753	-3.55473
0.0847925	-1.77555
0.359846	-0.678469
