# Supplementary material for: Microglia regulate sleep through calcium-dependent modulation of norepinephrine transmission
Source: Nat Neurosci. 2024 Jan 18;27(2):249–58. doi: 10.1038/s41593-023-01548-5 (PMC10849959; doi:10.1038/s41593-023-01548-5)
Supplement: Supplementary file 17 — Statistical source data. [file 41593_2023_1548_MOESM17_ESM.xlsx]

## Sheet: Extended_Data_Fig1b
Probability	Overlay/Iba1	Overlay/Iba1	Overlay/Iba1	Overlay/HA	Overlay/HA	Overlay/HA			count	Mouse #1		Iba1+HA+	Iba1+HA-	Iba1-HA+	total Iba1+	tatal HA+	overlay/Iba1+	overlay/HA+		Mouse #2		Iba1+HA+	Iba1+HA-	Iba1-HA+	total Iba1+	tatal HA+	overlay/Iba1+	overlay/HA+			Mouse #3		Iba1+HA+	Iba1+HA-	Iba1-HA+	total Iba1+	tatal HA+	overlay/Iba1+	overlay/HA+
PFC	0.957143	0.941176	0.964497	1	0.99115	1					PFC	45	3	0	48	45	0.9375	1			PFC	31	2	1	33	32	0.939394	0.96875				PFC	42	2	0	44	42	0.954545	1
BF	0.982759	0.987179	0.92437	1	1	1						45	2	0	47	45	0.957447	1				17	2	0	19	17	0.894737	1					44	1	0	45	44	0.977778	1
Cpu	0.936508	0.92562	0.957627	1	1	1						44	1	0	45	44	0.977778	1				27	2	0	29	27	0.931034	1					32	2	0	34	32	0.941176	1
Thalamus	0.97619	1	0.9625	1	1	1																37	1	0	38	37	0.973684	1					45	1	0	46	45	0.978261	1
Hypothalamus	0.954023	0.962963	0.925234	1	1	1				sum		134	6	0	140	134	0.957143	1		sum		112	7	1	119	113	0.941176	0.99115					163	6	0	169	163	0.964497	1
SNr	0.973118	0.982143	0.951613	1	1	1
PAG	0.929293	0.958333	0.973684	0.968421	1	1					BF	43	0	0	43	43	1	1			BF	20	0	0	20	20	1	1				BF	45	3	0	48	45	0.9375	1
												53	2	0	55	53	0.963636	1				18	1	0	19	18	0.947368	1					41	4	0	45	41	0.911111	1
												47	3	0	50	47	0.94	1				24	0	0	24	24	1	1					24	2	0	26	24	0.923077	1
												43	0	0	43	43	1	1				15	0	0	15	15	1	1
Percentage(%)	Overlay/Iba1	Overlay/Iba1	Overlay/Iba1	Overlay/HA	Overlay/HA	Overlay/HA						52	0	0	52	52	1	1
PFC	95.7143	94.1176	96.4497	100	99.115	100						47	0	0	47	47	1	1
BF	98.2759	98.7179	92.437	100	100	100				sum		285	5	0	290	285	0.982759	1		sum		77	1	0	78	77	0.987179	1					110	9	0	119	110	0.92437	1
CPu	93.6508	92.562	95.7627	100	100	100
Thalamus	97.619	100	96.25	100	100	100
Hypothalamus	95.4023	96.2963	92.5234	100	100	100					CPu	42	2	0	44	42	0.954545	1			CPu	33	2	0	35	33	0.942857	1				CPu	24	2	0	26	24	0.923077	1
SNr	97.3118	98.2143	95.1613	100	100	100						46	4	0	50	46	0.92	1				25	2	0	27	25	0.925926	1					36	1	0	37	36	0.972973	1
PAG	92.9293	95.8333	97.3684	96.8421	100	100						30	2	0	32	30	0.9375	1				28	2	0	30	28	0.933333	1					24	1	0	25	24	0.96	1
																						26	3	0	29	26	0.896552	1					29	1	0	30	29	0.966667	1
										sum		118	8	0	126	118	0.936508	1		sum		112	9	0	121	112	0.92562	1					113	5	0	118	113	0.957627	1
											Thalamus	20	1	0	21	20	0.952381	1			Thalamus	15	0	0	15	15	1	1				thalamus	26	1	0	27	26	0.962963	1
												32	1	0	33	32	0.969697	1				8	0	0	8	8	1	1					25	1	0	26	25	0.961538	1
												30	0	0	30	30	1	1				15	0	0	15	15	1	1					26	1	0	27	26	0.962963	1
																						8	0	0	8	8	1	1
										sum		82	2	0	84	82	0.97619	1				46	0	0	46	46	1	1					77	3	0	80	77	0.9625	1
											hypothalamus	29	2	0	31	29	0.935484	1			hypothalamus	78	3	0	81	78	0.962963	1				hypothalamus	29	2	0	31	29	0.935484	1
												34	2	0	36	34	0.944444	1															21	1	0	22	21	0.954545	1
												20	0	0	20	20	1	1															22	2	0	24	22	0.916667	1
																																	27	3	0	30	27	0.9	1
										sum		83	4	0	87	83	0.954023	1				78	3	0	81	78	0.962963	1					99	8	0	107	99	0.925234	1
											SNr	40	4	0	44	40	0.909091	1			SNr	37	1	0	38	37	0.973684	1				SNr	49	2	0	51	49	0.960784	1
												62	0	0	62	62	1	1				38	0	0	38	38	1	1					63	3	0	66	63	0.954545	1
												42	0	0	42	42	1	1				35	1	0	36	35	0.972222	1					65	4	0	69	65	0.942029	1
												37	1	0	38	37	0.973684	1
										sum		181	5	0	186	181	0.973118	1				110	2	0	112	110	0.982143	1					177	9	0	186	177	0.951613	1
																																PAG	23	1	0	24	23	0.958333	1
											PAG	36	4	1	40	37	0.9	0.972973			PAG	15	1	0	16	15	0.9375	1					15	1	0	16	15	0.9375	1
												29	1	0	30	29	0.966667	1				20	0	0	20	20	1	1					22	0	0	22	22	1	1
												27	2	2	29	29	0.931034	0.931034				14	1	0	15	14	0.933333	1
																						20	1	0	21	20	0.952381	1
										sum		92	7	3	99	95	0.929293	0.968421				69	3	0	72	69	0.958333	1					37	1	0	38	37	0.973684	1

## Sheet: Extended_Data_Fig1d
Probability	Overlay/Iba1	Overlay/Iba2	Overlay/Iba3	Overlay/TMEM119	Overlay/TMEM119	Overlay/TMEM119		count			Iba1+TMEM119+	Iba1-TMEM119+	Iba1+TMEM119-	total Iba1+	tatal TMEM119+	overlay/Iba1+	overlay/TMEM119+
PFC	1	1	0.989899	1	1	1			PFC	mouse#1	209	0	0	209	209	1	1
BF	1	0.991968	1	1	1	1				mouse#2	260	0	0	260	260	1	1
CPu	1	0.994505	1	1	1	1				mouse#3	196	0	2	198	196	0.989899	1
Thalamus	1	1	1	1	1	1
Hypothalamus	0.989583	0.989691	0.98	1	1	1
SNr	0.99187	0.996711	0.983471	1	1	1			BF	mouse#1	193	0	0	193	193	1	1
PAG	1	1	0.986486	1	1	1				mouse#2	247	0	2	249	247	0.991968	1
										mouse#3	205	0	0	205	205	1	1
Percentage(%)	Overlay/Iba1	Overlay/Iba1	Overlay/Iba1	Overlay/TMEM119	Overlay/TMEM119	Overlay/TMEM119
PFC	100	100	98.9899	100	100	100			CPu	mouse#1	136	0	0	136	136	1	1
BF	100	99.1968	100	100	100	100				mouse#2	181	0	1	182	181	0.994505	1
CPu	100	99.4505	100	100	100	100				mouse#3	156	0	0	156	156	1	1
Thalamus	100	100	100	100	100	100
Hypothalamus	98.9583	98.9691	98	100	100	100
SNr	99.187	99.6711	98.3471	100	100	100
PAG	100	100	98.6486	100	100	100			Thalamus	mouse#1	121	0	0	121	121	1	1
										mouse#2	117	0	0	117	117	1	1
										mouse#3	125	0	0	125	125	1	1
									hypothalamus	mouse#1	190	0	2	192	190	0.989583	1
										mouse#2	96	0	1	97	96	0.989691	1
										mouse#3	98	0	2	100	98	0.98	1
									SNr	mouse#1	244	0	2	246	244	0.99187	1
										mouse#2	303	0	1	304	303	0.996711	1
										mouse#3	238	0	4	242	238	0.983471	1
									PAG	mouse#1	93	0	0	93	93	1	1
										mouse#2	93	0	0	93	93	1	1
										mouse#3	73	0	1	74	73	0.986486	1
									Overlay/Iba1						Overlay/TMEM119
									PFC	1	1	0.989899			1	1	1
									BF	1	0.991968	1			1	1	1
									Cpu	1	0.994505	1			1	1	1
									Thalamus	1	1	1			1	1	1
									Hypothalamus	0.989583	0.989691	0.98			1	1	1
									SNr	0.99187	0.996711	0.983471			1	1	1
									PAG	1	1	0.986486			1	1	1
									mean	0.99735	0.996125	0.991408			1	1	1
