# Supplementary material for: Microglia regulate sleep through calcium-dependent modulation of norepinephrine transmission
Source: Nat Neurosci. 2024 Jan 18;27(2):249–58. doi: 10.1038/s41593-023-01548-5 (PMC10849959; doi:10.1038/s41593-023-01548-5)
Supplement: Supplementary file 18 — Statistical source data. [file 41593_2023_1548_MOESM18_ESM.xlsx]

## Sheet: Extended_Data_Fig2a
NREM
time(h)	Saline	Saline	Saline	Saline	Saline	Saline	Saline	Saline	Saline	Saline	CNO	CNO	CNO	CNO	CNO	CNO	CNO	CNO	CNO
0.5	36.3889	53.6111	61.6667	14.1667	0	4.44444	3.61111	13.8889	29.1667	23.6111	59.1667	57.7778	54.7222	32.7778	28.3333	64.1667	20	47.7778	61.6667
1	63.8889	60.2778	80	59.4444	34.4444	51.6667	63.3333	53.6111	58.6111	63.0556	79.4444	81.6667	77.5	69.7222	72.7778	78.8889	71.3889	64.7222	77.2222
1.5	59.7222	70.5556	57.5	56.3889	38.8889	57.7778	69.1667	40.2778	46.9444	61.6667	66.3889	75.2778	76.6667	70.8333	75.5556	76.3889	81.6667	60.5556	70
2	66.1111	55.8333	63.0556	43.8889	60.5556	65.5556	45.2778	43.3333	47.2222	63.3333	78.0556	79.7222	83.6111	37.7778	68.8889	63.0556	64.4444	35	68.3333
2.5	72.2222	72.2222	62.7778	32.5	52.5	48.0556	71.3889	61.9444	49.1667	61.3889	69.1667	80	70.2778	71.1111	62.2222	68.8889	66.9444	67.5	38.3333
3	50.5556	78.0556	30.5556	56.1111	65	50.8333	69.1667	36.6667	61.6667	22.7778	66.9444	54.7222	73.6111	53.3333	60.2778	76.9444	55	72.2222	72.2222
3.5	35	78.3333	64.7222	47.7778	56.3889	65.8333	70.8333	66.1111	54.4444	64.4444	73.3333	76.3889	52.7778	64.1667	58.8889	71.3889	70.8333	35	64.4444
4	70.5556	32.2222	75.2778	77.2222	63.0556	60	70.8333	58.0556	71.3889	69.4444	68.3333	36.1111	70.5556	45.8333	68.3333	29.1667	80.2778	55.2778	63.6111
4.5	83.6111	71.6667	74.7222	75.8333	35.2778	57.5	51.9444	66.1111	20.2778	63.0556	68.8889	70.8333	76.1111	72.5	56.6667	77.7778	53.3333	56.3889	6.66667
5	69.4444	60.8333	63.6111	65.2778	75	56.3889	48.0556	61.9444	65	63.8889	65.5556	76.9444	76.6667	45	64.1667	63.6111	51.3889	69.4444	10.2778
Wake
time(h)	Saline	Saline	Saline	Saline	Saline	Saline	Saline	Saline	Saline	Saline	CNO	CNO	CNO	CNO	CNO	CNO	CNO	CNO	CNO
0.5	63.6111	46.3889	32.7778	85.8333	100	95.5556	96.3889	86.1111	62.7778	76.3889	40.8333	42.2222	44.7222	67.2222	71.6667	34.7222	80	52.2222	33.6111
1	27.5	39.7222	9.44444	40.2778	65.5556	43.0556	29.1667	28.8889	32.5	24.1667	12.2222	15.8333	10.2778	28.8889	14.4444	15.2778	24.4444	21.3889	8.61111
1.5	40.2778	22.7778	35.8333	43.6111	59.4444	37.5	20.8333	59.7222	37.2222	31.3889	26.3889	8.05556	15.2778	28.8889	24.1667	13.0556	8.61111	30.8333	20.2778
2	18.3333	34.4444	23.0556	56.1111	34.1667	20.5556	50.8333	49.7222	43.0556	22.5	13.3333	9.44444	6.11111	57.5	16.1111	17.2222	21.9444	63.0556	11.3889
2.5	17.2222	6.94444	31.6667	67.5	45.2778	46.6667	16.9444	28.0556	46.1111	21.6667	19.4444	8.88889	13.6111	18.0556	24.7222	17.2222	28.3333	16.1111	59.7222
3	39.1667	7.77778	58.8889	35.8333	31.3889	37.2222	14.4444	53.3333	17.7778	66.9444	23.3333	36.9444	8.88889	31.3889	30	10	28.0556	13.6111	9.72222
3.5	59.1667	13.0556	26.1111	52.2222	26.9444	21.3889	17.7778	18.0556	28.0556	33.0556	15.8333	16.6667	43.3333	16.3889	31.9444	19.1667	15.5556	59.1667	22.7778
4	13.3333	59.4444	8.05556	22.2222	33.6111	30.8333	17.5	25	16.6667	11.9444	16.1111	63.8889	29.4444	51.3889	23.8889	52.7778	12.5	36.1111	23.8889
4.5	11.1111	11.6667	15.2778	13.6111	56.1111	31.6667	37.2222	17.7778	70	28.0556	13.6111	12.5	10.2778	17.5	29.4444	16.1111	26.1111	29.1667	93.3333
5	8.05556	27.5	28.6111	20.5556	15.2778	31.3889	44.1667	20.8333	30	28.0556	15.2778	13.8889	11.9444	47.7778	18.8889	23.6111	35.2778	13.6111	89.7222
REM
time(h)	Saline	Saline	Saline	Saline	Saline	Saline	Saline	Saline	Saline	Saline	CNO	CNO	CNO	CNO	CNO	CNO	CNO	CNO	CNO
0.5	0	0	5.55556	0	0	0	0	0	8.05556	0	0	0	0	0	0	0	0	0	4.44444
1	8.61111	0	10.5556	0	0	5	7.22222	17.5	8.88889	12.2222	8.33333	2.5	12.2222	1.38889	12.7778	5.27778	3.33333	13.8889	14.1667
1.5	0	6.66667	6.38889	0	1.66667	4.72222	10	0	15.2778	6.94444	6.94444	16.6667	8.05556	0	0	10.5556	9.44444	8.61111	9.72222
2	15.5556	9.72222	13.8889	0	5.27778	13.8889	3.88889	6.94444	9.44444	13.0556	8.61111	10.8333	10.2778	4.72222	15	19.7222	13.6111	1.94444	20.2778
2.5	10.5556	20.8333	5.55556	0	1.66667	5.27778	11.6667	10	4.16667	16.6667	11.3889	10.5556	16.1111	10.8333	12.5	12.5	4.16667	15.8333	1.66667
3	10.2778	14.1667	9.44444	8.05556	3.05556	11.9444	15.8333	9.44444	20.5556	10.2778	9.72222	8.33333	17.5	15.2778	8.88889	12.5	16.6667	13.8889	16.6667
3.5	5.83333	8.61111	9.16667	0	16.6667	12.2222	11.3889	15.8333	16.1111	2.5	10.8333	6.94444	3.88889	19.4444	8.88889	8.61111	13.0556	5.27778	12.7778
4	16.1111	8.33333	16.6667	0	3.33333	8.88889	10.5556	16.1111	11.9444	18.3333	15	0	0	2.77778	7.77778	17.5	6.94444	8.61111	12.5
4.5	5.27778	16.6667	10	10.5556	8.61111	10	10.8333	15.8333	9.72222	8.88889	16.9444	16.6667	13.0556	9.72222	13.8889	5.83333	20	14.4444	0
5	22.5	11.6667	7.77778	13.8889	9.72222	11.3889	7.22222	16.9444	5	8.05556	19.1667	9.16667	11.3889	7.22222	16.9444	12.5	13.0556	16.6667	0

## Sheet: Extended_Data_Fig2b
NREM
time(h)	Saline	Saline	Saline	Saline	Saline	Saline	Saline	Saline	Saline	Saline	Saline	Saline	Saline	Saline	Saline	Saline		CNO	CNO	CNO	CNO	CNO	CNO	CNO	CNO	CNO	CNO	CNO	CNO	CNO	CNO	CNO	CNO	CNO
0.5	30.8333	50.5556	57.5	38.8889	11.1111	35	56.1111	17.5	52.5	34.4444	67.2222	49.4444	18.6111	36.9444	7.5	59.4444		68.0556	36.6667	49.4444	43.8889	60.2778	75.5556	0	65	0	55.5556	53.0556	54.4444	39.4444	27.2222	73.3333	16.9444	64.1667
1	45.5556	71.9444	67.5	65.5556	80.8333	55.5556	60.8333	68.6111	35.5556	66.6667	58.3333	49.7222	76.9444	70.5556	85.2778	67.7778		74.1667	84.1667	84.1667	83.3333	64.4444	90.2778	72.7778	81.1111	63.0556	70.2778	86.9444	75.5556	88.8889	86.3889	82.2222	82.5	76.3889
1.5	0	68.6111	65.2778	65	74.4444	54.4444	57.2222	70.5556	68.3333	13.3333	65.5556	73.6111	76.9444	28.8889	59.4444	27.2222		65.8333	81.1111	78.3333	33.8889	78.6111	41.9444	79.1667	75.8333	77.7778	70.2778	36.9444	74.1667	81.3889	78.6111	86.1111	71.3889	63.6111
2	71.1111	59.1667	36.9444	63.3333	69.1667	31.9444	57.5	56.3889	46.9444	70.2778	55.5556	73.3333	46.3889	55.5556	69.1667	73.8889		47.5	71.6667	85.5556	75.2778	55.8333	17.5	69.1667	12.5	75.5556	33.0556	74.7222	78.0556	75	85.5556	48.0556	75.2778	41.9444
2.5	77.2222	77.5	67.5	35.2778	19.7222	77.7778	61.3889	63.0556	54.7222	20.8333	78.0556	75.8333	69.4444	40.2778	7.5	30.8333		31.1111	81.1111	57.5	81.9444	68.6111	78.6111	76.9444	85.2778	59.7222	63.6111	64.4444	77.5	68.0556	59.4444	77.5	65.5556	76.1111
3	67.7778	77.5	60	44.4444	34.7222	74.1667	58.6111	58.0556	78.8889	65	66.6667	39.1667	70.8333	72.2222	44.7222	38.3333		75.5556	53.0556	46.1111	68.6111	76.3889	78.8889	41.6667	56.1111	64.4444	70.2778	29.1667	63.6111	42.7778	69.4444	59.7222	0	78.0556
3.5	60.2778	67.7778	38.3333	58.8889	65.2778	57.5	70.5556	0	50.2778	68.6111	49.4444	66.9444	80	69.1667	76.3889	73.8889		87.5	66.6667	66.3889	69.4444	83.3333	84.7222	53.8889	54.7222	65	58.3333	74.7222	75.8333	72.2222	35.5556	80.8333	77.2222	69.1667
4	56.1111	56.1111	67.5	49.1667	67.7778	64.1667	29.1667	57.7778	52.5	60	63.6111	71.3889	69.1667	63.6111	70.8333	76.1111		25.2778	48.3333	76.9444	54.1667	61.6667	57.7778	63.0556	71.3889	65.8333	76.6667	68.6111	85.5556	75.5556	86.1111	71.3889	61.9444	41.1111
4.5	73.8889	66.6667	74.7222	17.7778	73.3333	36.3889	57.5	72.5	62.5	57.5	66.6667	65.5556	20.5556	58.3333	61.3889	69.7222		42.7778	44.7222	34.1667	74.1667	62.2222	74.1667	81.9444	65.2778	67.2222	69.7222	59.1667	76.9444	80.2778	73.0556	63.3333	67.5	43.3333
5	19.4444	52.7778	68.3333	56.6667	61.3889	78.0556	66.1111	70	68.0556	58.6111	53.8889	8.05556	73.6111	66.6667	7.5	67.2222		81.6667	86.9444	76.6667	59.4444	60.8333	75.5556	33.8889	70.8333	10.2778	43.8889	64.1667	33.3333	82.5	76.3889	72.5	31.1111	53.0556
Wake
time(h)	Saline	Saline	Saline	Saline	Saline	Saline	Saline	Saline	Saline	Saline	Saline	Saline	Saline	Saline	Saline	Saline		CNO	CNO	CNO	CNO	CNO	CNO	CNO	CNO	CNO	CNO	CNO	CNO	CNO	CNO	CNO	CNO	CNO
0.5	69.1667	49.4444	38.0556	61.1111	88.8889	65	43.8889	82.5	45.2778	65.5556	32.5	50.5556	81.3889	63.0556	92.5	39.4444		31.9444	63.3333	50.5556	56.1111	33.0556	24.4444	100	33.3333	100	44.4444	46.9444	42.5	60.5556	72.7778	23.3333	83.0556	31.1111
1	48.0556	20.8333	19.4444	34.4444	8.05556	37.7778	32.7778	19.7222	63.6111	21.1111	28.3333	49.7222	13.6111	29.4444	10.2778	31.3889		13.8889	4.72222	5	10.2778	27.5	7.5	23.0556	9.44444	36.6667	17.2222	5.55556	12.5	7.22222	8.61111	6.11111	8.05556	14.4444
1.5	100	12.5	20.2778	32.7778	15	29.7222	31.1111	20.2778	25.2778	76.6667	21.9444	15	8.61111	66.3889	24.1667	71.3889		14.7222	14.7222	4.16667	66.1111	12.7778	51.9444	10.8333	14.4444	11.6667	16.9444	51.9444	10.8333	10.8333	10	3.88889	21.1111	21.6667
2	24.4444	40.8333	56.3889	33.8889	15.8333	68.0556	31.3889	34.7222	46.1111	26.6667	35.5556	12.5	53.0556	44.4444	20	12.5		49.1667	8.61111	6.66667	16.1111	40.5556	82.5	15.5556	86.6667	14.1667	57.5	19.1667	8.88889	14.4444	5.83333	51.9444	10.8333	58.0556
2.5	5.27778	15.8333	23.6111	63.6111	76.9444	16.3889	27.5	20	42.2222	75.5556	5.83333	12.5	30.5556	55	92.5	65.5556		68.8889	5	31.9444	10	10	7.22222	5.83333	8.33333	21.6667	28.8889	16.6667	5.83333	22.5	28.8889	12.7778	23.3333	11.1111
3	18.8889	6.94444	24.4444	55.5556	65.2778	14.7222	35.5556	23.0556	19.4444	20.2778	20.5556	48.6111	15.2778	23.3333	43.3333	61.6667		6.38889	46.9444	46.9444	15	10	7.22222	57.5	20.8333	26.6667	17.5	68.8889	30.2778	56.9444	13.8889	32.2222	100	7.77778
3.5	23.8889	18.3333	57.2222	32.2222	12.5	26.6667	18.0556	100	40	14.1667	48.3333	31.9444	5.27778	17.5	17.2222	11.3889		8.88889	33.3333	9.72222	23.8889	6.94444	5.83333	45.2778	45.2778	25.5556	35.2778	14.1667	5.55556	13.6111	64.4444	13.3333	15	12.2222
4	36.9444	41.3889	14.1667	50.8333	24.1667	19.1667	66.1111	33.6111	39.4444	33.6111	10	18.0556	11.3889	28.6111	17.2222	10.2778		65.2778	51.6667	9.44444	45.8333	24.1667	31.1111	20	17.5	14.1667	11.9444	15.2778	4.16667	11.6667	4.16667	13.0556	18.3333	41.9444
4.5	10	16.9444	15.5556	82.2222	20.5556	63.6111	32.2222	13.6111	24.1667	42.2222	24.4444	25.8333	77.7778	39.4444	18.6111	16.6667		57.2222	55.2778	52.7778	16.3889	15.8333	12.5	8.05556	14.7222	20.8333	15.2778	17.5	11.3889	4.44444	11.3889	31.9444	25.2778	56.6667
5	80.5556	32.7778	20	40	22.2222	14.1667	21.1111	13.0556	19.4444	36.6667	34.7222	91.9444	23.8889	26.9444	92.5	20.8333		1.94444	7.22222	7.5	35	36.9444	20.2778	60	13.8889	81.1111	45.5556	23.0556	66.6667	9.16667	18.3333	25.5556	61.6667	44.1667
REM
time(h)	Saline	Saline	Saline	Saline	Saline	Saline	Saline	Saline	Saline	Saline	Saline	Saline	Saline	Saline	Saline	Saline		CNO	CNO	CNO	CNO	CNO	CNO	CNO	CNO	CNO	CNO	CNO	CNO	CNO	CNO	CNO	CNO	CNO
0.5	0	0	4.44444	0	0	0	0	0	2.22222	0	0	0	0	0	0	1.11111		0	0	0	0	6.66667	0	0	1.38889	0	0	0	3.05556	0	0	3.33333	0	4.72222
1	6.38889	7.22222	13.0556	0	11.1111	6.38889	6.38889	11.6667	0.833333	12.2222	13.3333	0	9.44444	0	4.44444	0		11.9444	11.1111	10.8333	6.38889	8.05556	2.22222	4.16667	9.44444	0	12.5	7.5	11.9444	3.88889	5	11.6667	8.88889	9.16667
1.5	0	18.8889	14.4444	2.22222	10.5556	15.8333	11.6667	8.88889	6.38889	10	12.5	11.3889	14.4444	4.72222	16.3889	1.38889		19.4444	4.16667	17.5	0	8.33333	6.11111	10	9.72222	10.5556	12.7778	11.1111	14.4444	7.5	11.3889	10	7.5	14.1667
2	4.44444	0	6.66667	2.77778	15	0	11.1111	8.88889	6.94444	3.05556	8.88889	14.1667	0	0	10.8333	13.6111		3.05556	19.7222	7.5	8.05556	3.05556	0	15.2778	0.833333	10.2778	9.16667	6.11111	12.5	10.5556	8.61111	0	13.8889	0
2.5	17.5	6.66667	8.88889	1.11111	3.33333	5.83333	11.1111	16.3889	2.5	3.61111	15.8333	11.3889	0	4.72222	0	3.61111		0	13.8889	10.5556	7.5	21.3889	14.1667	17.2222	5.83333	17.2222	7.5	18.8889	16.3889	6.66667	11.6667	8.61111	11.1111	12.2222
3	13.3333	15.5556	15.5556	0	0	11.1111	5.83333	18.8889	1.66667	14.7222	12.7778	12.2222	13.8889	4.44444	11.9444	0		18.0556	0	6.66667	16.3889	12.7778	13.6111	0.833333	23.0556	8.88889	11.3889	1.94444	6.11111	0	16.1111	8.05556	0	13.8889
3.5	15.5556	13.8889	4.44444	8.61111	21.3889	15.8333	11.3889	0	9.72222	16.3889	2.22222	1.11111	14.7222	13.3333	6.38889	14.7222		3.05556	0	23.8889	6.38889	9.72222	8.33333	0.833333	0	9.44444	6.38889	11.1111	18.6111	13.6111	0	5.55556	7.22222	17.5
4	6.94444	2.5	16.6667	0	8.05556	16.1111	4.16667	8.61111	8.05556	5.55556	25.5556	10	19.4444	7.77778	10.2778	13.3333		9.44444	0	13.6111	0	14.1667	10.5556	16.9444	10.5556	20	11.3889	15.2778	10.2778	12.2222	8.33333	15.5556	18.6111	15.2778
4.5	16.1111	16.3889	9.16667	0	5.27778	0	10.2778	13.8889	12.2222	0	8.61111	8.61111	0	2.22222	19.7222	13.6111		0	0	13.0556	8.88889	21.1111	12.7778	10	20	11.3889	15	23.0556	10.8333	15.2778	14.4444	4.72222	6.66667	0
5	0	14.4444	11.6667	3.33333	16.1111	7.5	12.5	16.6667	12.5	4.16667	11.1111	0	2.5	6.38889	0	11.9444		16.3889	5.83333	15.8333	5.55556	2.22222	4.16667	6.11111	15.2778	8.61111	10.5556	12.2222	0	8.33333	5.27778	1.66667	7.22222	2.22222

## Sheet: Extended_Data_Fig2c
NREM
time(h)	Saline	Saline	Saline	Saline	Saline	Saline	Saline	Saline	Saline	Saline	Saline	Saline	Saline	Saline	Saline	Saline	Saline	Saline	Saline	Saline	Saline	Saline	Saline	Saline	Saline	Saline	Saline	Saline	Saline	Saline	Saline	Saline	Saline	Saline	CNO	CNO	CNO	CNO	CNO	CNO	CNO	CNO	CNO	CNO	CNO	CNO	CNO	CNO	CNO
0.5	0	6.38889	0	4.16667	0	0	0	0	40.5556	48.3333	10.5556	19.7222	15.8333	5.55556	0	46.3889	0	0	0	0	0	0	0	40	0	0	6.66667	0	30	43.0556	10.2778	0	17.2222	0.833333	0	2.77778	12.2222	15.8333	0	27.7778	0	0	31.1111	51.3889	22.2222	27.2222	11.6667	22.5	14.7222
1	5.55556	66.3889	46.3889	41.3889	6.11111	0	6.38889	42.7778	81.3889	80.8333	71.1111	67.7778	64.4444	62.7778	58.0556	70.5556	0	30.8333	30.8333	0	54.7222	43.3333	46.9444	34.7222	71.1111	0	52.7778	17.7778	68.3333	51.1111	62.2222	0	71.9444	65	22.5	37.5	75.2778	60.5556	0	84.4444	25.5556	48.3333	84.7222	91.1111	96.6667	78.3333	82.7778	54.7222	76.6667
1.5	74.1667	52.5	64.1667	65	31.3889	32.2222	21.1111	32.7778	74.7222	74.1667	78.0556	72.2222	56.1111	63.6111	76.9444	61.6667	13.0556	44.4444	71.6667	58.8889	58.8889	78.0556	26.1111	55.5556	63.3333	74.7222	48.0556	78.6111	68.8889	80.2778	60.8333	49.1667	83.8889	58.0556	45.8333	52.2222	62.2222	35.2778	57.2222	70	0	83.8889	78.0556	80	88.0556	89.7222	53.0556	81.6667	88.0556
2	82.2222	78.8889	76.3889	81.1111	3.05556	54.1667	0	0	60.2778	51.6667	77.7778	79.4444	77.5	88.8889	77.2222	54.7222	69.7222	74.7222	77.5	68.6111	26.9444	75.5556	0	78.8889	0	93.3333	92.7778	68.6111	74.1667	84.1667	56.3889	79.1667	38.3333	85	59.4444	82.5	54.1667	79.1667	18.0556	77.2222	17.5	20.8333	78.3333	81.6667	52.5	76.6667	73.8889	80	68.3333
2.5	51.6667	71.3889	65.8333	64.4444	83.0556	59.4444	19.7222	66.3889	66.3889	75.5556	40.8333	65.2778	73.6111	70.5556	75	74.1667	79.4444	48.0556	73.6111	72.5	81.1111	55.2778	67.7778	83.0556	57.2222	26.3889	71.6667	82.5	71.9444	81.9444	58.3333	80.2778	85	84.1667	62.5	82.2222	87.2222	78.3333	75.5556	75.8333	64.4444	87.2222	75.5556	80.8333	75	79.7222	76.1111	82.2222	86.9444
3	31.9444	78.6111	25.5556	65.5556	76.9444	80	71.9444	91.6667	77.5	60.8333	83.3333	49.4444	73.6111	62.2222	76.9444	70	58.8889	41.3889	64.7222	85.5556	83.6111	85.2778	77.7778	76.9444	78.3333	19.7222	83.6111	60.5556	79.4444	63.6111	72.7778	77.2222	65	76.6667	81.9444	87.2222	71.6667	72.5	83.0556	16.1111	64.4444	81.9444	68.8889	50.2778	80.5556	50.2778	89.1667	79.4444	80.5556
3.5	75	66.3889	72.5	79.4444	69.4444	85	78.0556	71.9444	73.6111	51.1111	60.5556	65.5556	66.1111	79.4444	71.9444	68.6111	75	80	67.7778	76.1111	74.7222	79.4444	55	56.1111	52.5	95.5556	71.9444	81.6667	72.5	78.0556	87.5	80	48.3333	56.1111	72.2222	77.2222	77.7778	78.8889	79.7222	70.5556	83.0556	84.4444	74.1667	0	68.0556	73.6111	76.1111	72.7778	55.2778
4	84.1667	69.1667	70.2778	71.3889	78.8889	50.5556	74.1667	72.7778	64.1667	81.9444	55.5556	72.5	71.3889	52.5	55.5556	77.7778	72.7778	77.2222	75.5556	68.6111	76.9444	73.3333	73.8889	5.83333	73.3333	81.6667	35.2778	53.0556	75	31.9444	54.7222	9.72222	40	33.3333	57.2222	71.3889	78.6111	34.7222	55	81.9444	46.6667	77.5	85.8333	81.9444	72.7778	2.22222	83.3333	77.7778	82.7778
4.5	78.0556	80	80	39.4444	27.5	78.0556	69.4444	3.61111	3.88889	70.8333	75.2778	71.9444	74.7222	32.2222	76.9444	71.6667	75.2778	82.7778	84.7222	0	48.8889	1.11111	38.8889	23.0556	76.3889	41.3889	84.4444	82.5	77.7778	66.3889	78.8889	58.3333	82.5	81.9444	74.7222	74.4444	81.1111	77.7778	81.1111	68.0556	43.8889	32.2222	71.9444	74.4444	0	70.8333	71.6667	58.6111	74.4444
5	77.2222	59.7222	82.5	14.4444	25	67.7778	31.1111	49.4444	55.8333	50.5556	77.7778	71.9444	56.9444	83.8889	71.1111	72.5	60	79.1667	68.6111	0	65.8333	64.4444	59.1667	88.6111	10.5556	25	71.1111	47.2222	59.7222	41.6667	53.6111	86.6667	67.7778	74.7222	71.9444	70.8333	74.7222	83.0556	64.4444	13.0556	78.8889	76.1111	43.3333	83.3333	47.7778	84.4444	71.1111	74.7222	69.4444
Wake
time(h)	Saline	Saline	Saline	Saline	Saline	Saline	Saline	Saline	Saline	Saline	Saline	Saline	Saline	Saline	Saline	Saline	Saline	Saline	Saline	Saline	Saline	Saline	Saline	Saline	Saline	Saline	Saline	Saline	Saline	Saline	Saline	Saline	Saline	Saline	CNO	CNO	CNO	CNO	CNO	CNO	CNO	CNO	CNO	CNO	CNO	CNO	CNO	CNO	CNO
0.5	100	93.6111	100	95.8333	100	100	100	100	59.4444	51.6667	89.4444	80.2778	84.1667	94.4444	100	53.6111	100	100	100	100	100	100	100	60	100	100	93.3333	100	70	56.9444	89.7222	100	82.7778	99.1667	100	97.2222	87.7778	84.1667	100	72.2222	100	100	68.8889	48.6111	77.7778	72.7778	88.3333	77.5	85.2778
1	93.8889	29.7222	53.6111	51.6667	93.8889	100	93.6111	57.2222	10.8333	8.33333	28.8889	25.2778	35.5556	37.2222	41.9444	28.0556	100	69.1667	69.1667	100	45.2778	56.6667	53.0556	61.6667	25.2778	100	47.2222	81.9444	30.5556	48.8889	31.9444	100	21.6667	32.5	77.5	62.5	21.9444	39.4444	100	15	74.4444	51.6667	9.16667	4.72222	3.33333	13.6111	17.2222	45.2778	20
1.5	21.3889	44.7222	32.5	34.4444	68.6111	67.7778	78.8889	67.2222	12.7778	13.8889	16.9444	19.7222	43.8889	27.5	17.2222	38.3333	86.9444	55.5556	23.6111	41.1111	33.8889	14.4444	71.1111	44.4444	32.2222	11.6667	48.6111	21.3889	24.4444	6.38889	34.7222	50.8333	11.6667	33.6111	54.1667	47.7778	37.7778	64.7222	42.2222	21.1111	100	11.3889	14.7222	15.2778	9.72222	7.22222	46.9444	10.5556	6.38889
2	8.05556	10.5556	16.3889	12.7778	96.9444	36.6667	100	100	31.1111	41.9444	8.61111	15.2778	18.6111	7.5	15	45.2778	30.2778	24.7222	18.8889	24.4444	73.0556	15.2778	100	10	100	3.88889	4.16667	18.3333	20.8333	3.33333	38.6111	20.8333	56.3889	4.72222	38.8889	10.2778	45.8333	14.4444	81.9444	18.3333	82.5	79.1667	21.6667	8.05556	35.2778	8.88889	25.5556	11.3889	23.8889
2.5	40	16.9444	26.6667	26.1111	15.2778	36.1111	80.2778	26.6667	30	13.6111	57.2222	30.2778	21.1111	26.1111	17.7778	17.2222	12.5	51.9444	19.1667	15.5556	10.2778	44.7222	26.9444	11.9444	41.1111	70	25.8333	11.6667	21.6667	16.9444	39.1667	5.27778	13.3333	7.77778	25.5556	7.22222	5	7.5	17.2222	8.33333	27.7778	4.16667	18.0556	10	10.5556	13.8889	10.5556	9.44444	5.27778
3	68.0556	8.61111	65.8333	27.7778	11.1111	8.33333	24.7222	8.33333	11.6667	37.2222	5	45.8333	26.3889	23.8889	8.88889	18.0556	29.7222	58.6111	30.8333	7.77778	3.33333	11.3889	5.27778	11.9444	4.72222	80.2778	6.94444	20	16.9444	26.3889	8.05556	18.8889	32.5	13.0556	13.0556	8.61111	5.55556	5.83333	10.2778	82.7778	30.8333	5.83333	21.6667	33.3333	10.2778	37.7778	10.8333	7.5	9.72222
3.5	7.5	10.2778	19.1667	5	13.8889	8.61111	10	10	14.7222	44.4444	34.1667	34.4444	27.5	12.2222	18.8889	23.0556	20	16.9444	22.2222	8.88889	18.6111	10.8333	36.9444	38.6111	45.2778	3.05556	15.2778	11.6667	17.7778	3.88889	6.66667	11.1111	39.7222	38.6111	15.2778	11.6667	22.2222	15.5556	11.3889	21.3889	6.11111	8.33333	6.38889	100	21.6667	21.6667	5.83333	9.72222	39.1667
4	5	29.1667	18.8889	18.3333	8.88889	30	9.16667	23.0556	22.2222	12.2222	42.2222	13.6111	16.3889	34.4444	41.3889	5	12.7778	12.7778	17.7778	15	12.7778	13.0556	12.2222	94.1667	22.5	5	64.7222	32.2222	13.6111	67.5	34.7222	90.2778	60	66.6667	33.8889	10.2778	12.5	65.2778	34.7222	5.55556	39.1667	11.6667	9.44444	9.72222	18.3333	97.7778	12.2222	15.2778	10.2778
4.5	8.88889	10.8333	7.22222	60.5556	72.5	18.6111	16.9444	96.3889	96.1111	11.6667	9.44444	18.0556	13.0556	67.7778	15.5556	17.7778	23.3333	5	7.77778	100	45	98.8889	61.1111	76.9444	16.3889	51.3889	8.33333	12.7778	11.6667	26.9444	12.5	36.3889	8.33333	6.94444	15.8333	15.8333	13.0556	9.72222	11.6667	15.8333	54.1667	67.7778	17.7778	9.44444	100	29.1667	10.8333	39.4444	16.9444
5	10.5556	40.2778	8.88889	85.5556	75	19.4444	68.8889	43.0556	38.6111	40.2778	16.3889	16.1111	43.0556	15	14.1667	21.1111	26.9444	8.33333	22.7778	100	16.9444	26.1111	40	6.94444	87.2222	75	18.3333	35.5556	31.1111	57.2222	41.6667	6.94444	22.7778	13.6111	13.8889	11.3889	6.11111	8.33333	31.1111	86.9444	6.66667	10.8333	56.6667	6.11111	52.2222	6.66667	6.66667	17.7778	12.5
REM
time(h)	Saline	Saline	Saline	Saline	Saline	Saline	Saline	Saline	Saline	Saline	Saline	Saline	Saline	Saline	Saline	Saline	Saline	Saline	Saline	Saline	Saline	Saline	Saline	Saline	Saline	Saline	Saline	Saline	Saline	Saline	Saline	Saline	Saline	Saline	CNO	CNO	CNO	CNO	CNO	CNO	CNO	CNO	CNO	CNO	CNO	CNO	CNO	CNO	CNO
0.5	0	0	0	0	0	0	0	0	0	0	0	0	0	0	0	0	0	0	0	0	0	0	0	0	0	0	0	0	0	0	0	0	0	0	0	0	0	0	0	0	0	0	0	0	0	0	0	0	0
1	0	3.88889	0	6.94444	0	0	0	0	7.77778	10.8333	0	6.94444	0	0	0	1.38889	0	0	0	0	0	0	0	3.61111	3.61111	0	0	0	1.11111	0	5.83333	0	6.38889	2.5	0	0	2.77778	0	0	0	0	0	6.11111	4.16667	0	8.05556	0	0	3.33333
1.5	4.44444	2.77778	3.33333	0.555556	0	0	0	0	12.2222	11.9444	5	8.05556	0	8.88889	5.83333	0	0	0	4.72222	0	7.22222	7.5	2.77778	0	4.44444	13.6111	3.33333	0	5.83333	13.3333	4.44444	0	4.44444	8.33333	0	0	0	0	0	8.88889	0	4.72222	7.22222	4.72222	2.22222	3.05556	0	7.77778	5.55556
2	9.72222	10.5556	7.22222	6.11111	0	9.16667	0	0	8.61111	6.38889	13.6111	5.27778	3.88889	3.61111	7.77778	0	0	0.555556	3.61111	6.94444	0	9.16667	0	11.1111	0	2.77778	3.05556	13.0556	5	12.5	5	0	5.27778	10.2778	1.66667	7.22222	0	6.38889	0	4.44444	0	0	0	10.2778	12.2222	14.4444	0.555556	8.61111	7.77778
2.5	8.33333	11.3889	7.5	9.44444	1.66667	4.44444	0	6.94444	3.61111	10.8333	1.94444	4.44444	5.27778	3.33333	7.22222	8.61111	8.05556	0	7.22222	11.9444	8.61111	0	5.27778	5	1.66667	3.61111	2.5	5.83333	6.38889	1.11111	2.5	14.4444	1.66667	8.05556	11.9444	10.5556	7.5	14.1667	7.22222	15.2778	7.77778	8.61111	6.38889	9.16667	14.4444	6.38889	13.3333	8.33333	7.77778
3	0	12.5	8.61111	6.66667	11.9444	11.6667	3.33333	0	10.8333	1.94444	11.6667	4.72222	0	13.8889	14.1667	11.9444	11.3889	0	4.44444	6.66667	13.0556	3.33333	16.9444	11.1111	16.9444	0	9.44444	19.4444	3.61111	10	19.1667	3.88889	2.5	10.2778	5	3.88889	22.7778	21.6667	6.66667	1.11111	4.72222	12.2222	9.44444	16.3889	9.16667	11.6667	0	13.0556	9.72222
3.5	17.5	23.3333	8.33333	15.5556	16.1111	5	11.9444	18.0556	11.6667	4.44444	5.27778	0	6.38889	8.33333	9.16667	8.33333	5	3.05556	10	15	6.66667	9.72222	8.05556	5.27778	2.22222	1.38889	12.7778	6.66667	9.16667	18.0556	5.83333	8.88889	11.9444	5.27778	12.2222	11.1111	0	5.55556	8.88889	8.05556	10.8333	7.22222	19.4444	0	10.2778	4.72222	18.0556	17.5	5.55556
4	10.8333	1.66667	10.8333	10.2778	12.2222	19.4444	16.6667	4.16667	13.6111	5.83333	2.22222	13.8889	12.2222	13.0556	3.05556	17.2222	13.8889	10	6.66667	16.3889	10.2778	13.6111	13.8889	0	4.16667	13.3333	0	14.7222	11.3889	0.555556	10.5556	0	0	0	8.88889	18.0556	8.33333	0	9.72222	11.9444	14.1667	10.8333	4.72222	8.33333	8.88889	0	4.44444	6.94444	6.94444
4.5	13.0556	9.16667	12.7778	0	0	3.33333	13.6111	0	0	17.5	15.2778	10	12.2222	0	7.5	10.5556	1.38889	12.2222	7.5	0	6.11111	0	0	0	7.22222	7.22222	7.22222	4.72222	10	6.66667	8.61111	5.27778	9.16667	11.1111	9.44444	8.88889	4.72222	12.5	7.22222	16.1111	1.94444	0	10.2778	16.1111	0	0	17.5	1.94444	8.61111
5	11.9444	0	8.61111	0	0	12.5	0	7.5	5.55556	9.16667	5.83333	11.9444	0	1.11111	14.7222	6.38889	13.0556	12.5	8.61111	0	17.2222	9.44444	0.833333	4.44444	2.22222	0	10.5556	17.2222	9.16667	1.11111	4.72222	6.38889	9.44444	11.6667	13.8889	16.9444	19.1667	8.61111	3.61111	0	14.4444	13.0556	0	10.5556	0	8.88889	22.2222	7.5	18.0556
[truncated: 16 more columns]

## Sheet: Extended_Data_Fig2d
	Saline	Saline	Saline	Saline	Saline	Saline	Saline	Saline	CNO	CNO	CNO	CNO	CNO	CNO	CNO	CNO
NREM	46.9815	45.6574	62.8241	60.6829	55.7407	60.8565	32.4653	49.9884	62.0833	59.5486	69.537	67.1181	60.4514	67.8472	44.9769	55.0463
Wake	48.9352	51.1944	31.0532	35.3241	39.4676	34.2824	65.4861	44.9653	34.4907	35.6366	23.9699	28.5069	34.2824	27.7894	51.5509	40.1157
REM	4.08333	3.14815	6.11111	3.99306	4.79167	4.81481	2.04861	5	3.42593	4.79167	6.48148	4.375	5.2662	4.3287	3.40278	4.81481

## Sheet: Extended_Data_Fig2e
	Saline	Saline	Saline	Saline	Saline	Saline	Saline	Saline	CNO	CNO	CNO	CNO	CNO	CNO	CNO	CNO
NREM	190.311	158.941	173.923	137.469	195.59	189.839	195.024	143.1	283.076	230.418	213.603	193.508	315.204	278.307	235.369	185.983
Wake	229.016	179.101	86.7106	79.5832	148.577	110.933	369.233	133.731	167.753	142.538	74.1727	83.7039	187.18	114.723	279.136	132.698
REM	81.5893	69.0556	76.4965	75.125	73.7996	71.1875	79.4375	63.3539	49.1204	81.4792	90.483	71.8229	103.917	75.8234	75.4688	73.25

## Sheet: Extended_Data_Fig2f
	Saline	Saline	Saline	Saline	Saline	Saline	Saline	Saline	CNO	CNO	CNO	CNO	CNO	CNO	CNO	CNO
NREM	9.33333	10.6	13.4167	16	10.9167	12.1667	6.83333	12.6667	8.22222	9.5	11.8333	12.5833	7.41667	9	7.75	10.75
Wake	9.4	10.6667	13.5833	16.0833	10.9167	12.25	6.91667	12.8333	8.22222	9.58333	11.9167	12.5	7.66667	8.91667	7.91667	10.8333
REM	1.86667	1.86667	2.91667	2	2.58333	2.41667	1	3.33333	2.22222	2.5	2.66667	2.25	2	2.25	1.66667	2.33333

## Sheet: Extended_Data_Fig2g
NREM
	Saline	Saline	Saline	Saline	Saline	Saline	Saline	Saline	Saline	Saline	Saline	Saline	Saline	Saline	Saline	Saline	Saline	Saline	Saline	Saline	Saline	Saline	Saline	Saline	Saline	Saline	Saline	Saline	CNO	CNO	CNO	CNO	CNO	CNO	CNO	CNO	CNO	CNO	CNO	CNO	CNO	CNO	CNO	CNO	CNO	CNO	CNO	CNO	CNO
0.5	10.8333	48.8889	59.7222	32.2222	29.4444	11.9444	32.5	0	12.2222	42.7778	29.7222	26.1111	40.5556	47.2222	18.6111	28.6111	15.8333	56.1111	11.1111	24.1667	17.2222	41.6667	45.5556	31.1111	21.6667	10.5556	36.9444	31.3889	25.2778	46.6667	31.3889	45.5556	51.1111	13.8889	43.6111	56.9444	61.6667	46.9444	62.2222	48.0556	48.0556	50	34.4444	45.2778	52.2222	47.7778	25.2778	27.2222	66.6667
1	66.9444	71.3889	61.3889	42.5	35.2778	78.6111	55.8333	0	7.77778	56.9444	23.3333	51.6667	32.2222	24.4444	80.5556	55.2778	64.4444	62.2222	33.0556	70.5556	61.9444	47.7778	8.33333	57.7778	47.2222	28.6111	60.8333	15.8333	65.2778	73.0556	55	60.2778	44.4444	30.2778	48.0556	65	30.5556	71.6667	23.8889	65.5556	30.2778	43.8889	52.2222	70.2778	44.7222	78.0556	45.8333	79.1667	56.9444
1.5	39.1667	63.0556	46.9444	9.72222	49.4444	0	21.9444	0	27.5	39.7222	63.3333	16.3889	50.5556	25.8333	44.4444	31.6667	8.33333	37.7778	40.2778	14.7222	48.6111	51.9444	66.9444	23.0556	0	56.1111	46.6667	55	70.5556	86.9444	36.1111	23.3333	44.4444	0	66.9444	41.1111	90.5556	27.5	56.9444	38.0556	64.7222	39.4444	47.7778	77.2222	27.7778	54.7222	63.3333	41.3889	39.7222
2	31.9444	26.3889	26.3889	84.4444	44.7222	26.1111	14.7222	0	62.2222	51.6667	44.4444	58.0556	48.6111	37.5	33.6111	3.88889	40	0	50.5556	44.7222	53.8889	46.6667	46.1111	69.7222	0	29.4444	61.3889	21.9444	54.7222	58.6111	45.5556	41.1111	18.3333	0	30.5556	50.2778	56.3889	66.3889	11.3889	50.2778	38.0556	42.7778	41.3889	6.94444	46.9444	36.9444	28.0556	53.0556	67.2222
2.5	55.8333	28.8889	0	15.8333	0	13.8889	60.2778	0	21.1111	23.8889	36.1111	13.3333	48.8889	64.7222	4.44444	0	0	18.8889	50	49.4444	35.2778	36.1111	29.1667	48.3333	35.5556	13.8889	19.1667	4.44444	39.4444	7.22222	17.7778	22.7778	0	30.8333	70.2778	70.8333	19.4444	49.7222	76.1111	22.7778	72.2222	45.2778	49.1667	9.72222	31.1111	65.8333	30.8333	37.2222	51.1111
3	46.3889	64.7222	49.1667	0	0	0	25.2778	2.77778	0	64.4444	59.7222	79.4444	38.3333	29.7222	58.0556	33.0556	55	27.2222	46.3889	61.9444	37.7778	40.8333	67.7778	0	76.9444	72.7778	55.5556	66.9444	52.2222	68.0556	72.5	0	3.33333	0	33.0556	33.8889	65.8333	47.7778	63.8889	61.1111	47.5	25.2778	71.3889	44.4444	2.77778	46.9444	41.9444	55	31.9444
3.5	25	42.5	73.8889	61.1111	82.5	0	42.7778	29.7222	1.66667	60	85.8333	18.8889	23.8889	40.5556	65	15.8333	26.9444	0	29.7222	36.6667	22.5	30.2778	0	65.8333	73.3333	50.8333	75.5556	79.1667	72.2222	69.1667	53.0556	48.3333	0	0	39.4444	72.5	46.1111	69.1667	21.3889	25.8333	56.3889	22.7778	23.0556	86.6667	35	4.16667	43.3333	32.2222	50
4	44.7222	14.1667	62.2222	81.1111	45	23.3333	21.9444	37.7778	49.4444	4.72222	3.33333	55.8333	39.4444	15.5556	38.3333	66.6667	49.4444	55.2778	71.9444	30	48.8889	51.9444	62.2222	69.7222	66.1111	0	16.1111	48.0556	46.9444	35	10.8333	1.66667	0	33.6111	49.7222	36.3889	48.6111	35.2778	50.5556	65	27.7778	12.7778	35.5556	45.2778	75.5556	43.8889	36.3889	56.3889	17.5
4.5	10	68.8889	50	75.2778	30	16.9444	40.5556	24.4444	82.2222	40.2778	60.5556	55.2778	57.2222	78.3333	33.6111	33.8889	2.77778	9.72222	43.6111	59.7222	60.8333	33.8889	55.8333	11.6667	0	23.8889	84.1667	17.7778	5.55556	37.5	61.9444	40.2778	0	9.72222	11.9444	38.3333	7.22222	66.6667	20.2778	45	24.1667	58.3333	78.8889	5.27778	1.38889	84.1667	35.8333	48.8889	41.6667
5	22.2222	78.0556	11.1111	65.5556	0	19.7222	62.7778	51.9444	62.7778	68.0556	4.44444	41.6667	71.3889	50.8333	66.9444	33.3333	0	81.1111	61.6667	47.5	40.5556	67.2222	23.8889	8.33333	0	65.5556	58.6111	37.5	46.3889	56.9444	77.2222	38.0556	0	54.1667	59.4444	81.9444	43.6111	0	65	48.3333	87.5	38.8889	83.6111	43.8889	2.5	36.6667	25.2778	49.7222	15.5556
Wake
	Saline	Saline	Saline	Saline	Saline	Saline	Saline	Saline	Saline	Saline	Saline	Saline	Saline	Saline	Saline	Saline	Saline	Saline	Saline	Saline	Saline	Saline	Saline	Saline	Saline	Saline	Saline	Saline	CNO	CNO	CNO	CNO	CNO	CNO	CNO	CNO	CNO	CNO	CNO	CNO	CNO	CNO	CNO	CNO	CNO	CNO	CNO	CNO	CNO
0.5	89.1667	51.1111	40.2778	67.7778	70.5556	88.0556	64.1667	100	87.7778	57.2222	70.2778	73.8889	57.5	49.1667	81.3889	71.3889	84.1667	43.8889	88.8889	75.8333	82.7778	58.3333	53.6111	68.8889	78.3333	89.4444	57.5	68.6111	74.7222	53.0556	68.3333	54.4444	48.8889	86.1111	56.3889	38.8889	36.9444	51.6667	36.1111	51.3889	51.6667	41.9444	62.2222	53.6111	44.1667	43.8889	74.7222	72.7778	26.6667
1	30.2778	16.6667	22.5	45.8333	64.7222	14.1667	39.4444	100	92.2222	36.9444	76.6667	46.9444	60.5556	67.5	13.0556	33.6111	29.1667	27.5	65.5556	21.1111	31.1111	42.5	83.8889	36.9444	48.0556	70.5556	33.3333	83.8889	34.1667	9.72222	42.5	33.0556	50.8333	69.7222	46.1111	30.2778	62.7778	16.9444	73.0556	27.2222	69.7222	55.5556	38.8889	15	46.3889	9.44444	50.2778	10.5556	36.3889
1.5	50.8333	26.6667	48.8889	90.2778	46.6667	100	78.0556	100	65.8333	60.2778	31.9444	83.6111	42.7778	73.3333	55.5556	68.3333	91.6667	55.2778	56.1111	83.3333	41.3889	45	19.7222	76.9444	100	35.5556	44.7222	38.3333	16.1111	10.5556	61.3889	76.6667	55.5556	100	20	56.9444	9.44444	72.5	36.3889	57.7778	32.7778	60.5556	52.2222	18.3333	72.2222	40.2778	22.7778	55.8333	51.9444
2	68.0556	73.6111	71.3889	12.5	49.1667	67.2222	79.4444	100	33.3333	41.3889	55.5556	26.3889	46.6667	61.1111	66.3889	96.1111	59.7222	100	40.8333	54.1667	41.9444	48.0556	43.0556	9.16667	100	65.8333	23.0556	76.3889	45.2778	34.7222	48.3333	58.3333	81.6667	100	69.4444	43.6111	23.0556	19.7222	88.6111	47.7778	60	54.7222	58.6111	93.0556	51.1111	63.0556	71.9444	41.3889	30.8333
2.5	35.5556	68.3333	100	78.3333	100	86.1111	33.3333	100	71.9444	68.6111	52.7778	86.6667	45	24.1667	95.5556	100	100	81.1111	47.7778	42.7778	59.7222	59.1667	70.8333	47.7778	64.4444	86.1111	80.8333	95.5556	60	92.7778	72.2222	77.2222	100	69.1667	16.1111	25.8333	80.5556	38.3333	8.88889	75.5556	21.1111	45.8333	50	90.2778	59.4444	29.4444	65.8333	62.7778	42.2222
3	53.3333	29.4444	49.7222	100	100	100	74.7222	97.2222	100	29.4444	38.0556	11.3889	61.3889	70	41.9444	66.9444	40.8333	72.7778	45.8333	32.5	56.6667	58.0556	23.8889	100	7.5	12.7778	31.1111	23.6111	38.6111	24.4444	19.1667	100	96.6667	100	55	66.1111	27.5	50	25	29.1667	51.3889	74.7222	15.5556	55.2778	97.2222	51.9444	48.8889	30.5556	64.1667
3.5	75	47.2222	12.2222	37.5	8.05556	100	53.0556	69.7222	98.3333	26.3889	3.33333	76.9444	69.4444	55	26.6667	84.1667	65	100	69.7222	57.5	76.3889	63.3333	100	27.7778	15.5556	33.8889	21.1111	11.6667	18.6111	15.5556	38.3333	45.5556	100	100	60.5556	11.1111	43.8889	24.1667	69.1667	72.2222	39.1667	75.5556	76.6667	7.77778	65	87.7778	48.6111	67.7778	45.5556
4	53.3333	85.8333	22.5	7.22222	50.5556	76.6667	77.5	62.2222	42.7778	95.2778	95.8333	42.5	56.9444	84.4444	61.6667	21.3889	46.6667	41.9444	21.1111	65	37.7778	44.7222	24.1667	17.5	18.8889	100	75.8333	51.1111	48.8889	55	89.1667	98.3333	100	66.1111	43.8889	57.7778	51.3889	58.6111	48.3333	27.7778	66.1111	87.2222	64.4444	51.1111	14.7222	56.1111	55.2778	25.2778	82.5
4.5	90	16.9444	38.3333	12.2222	62.7778	81.9444	49.7222	75.5556	11.3889	55.2778	37.5	27.2222	35.5556	14.7222	66.3889	61.1111	97.2222	90.2778	54.4444	35	30.2778	58.0556	40	88.3333	100	76.1111	12.5	82.2222	94.4444	62.5	32.7778	58.0556	100	90.2778	88.0556	61.6667	92.7778	30.2778	79.7222	43.6111	75.8333	36.3889	11.1111	94.7222	98.6111	8.61111	60.8333	46.1111	58.3333
5	77.7778	10.8333	88.8889	23.6111	100	80.2778	27.7778	39.1667	27.5	14.7222	95.5556	50	15.8333	41.3889	33.0556	66.6667	100	9.44444	21.3889	48.6111	47.7778	29.7222	76.1111	91.6667	100	16.9444	30.8333	61.6667	49.1667	40.8333	10	60.5556	100	42.2222	39.4444	9.72222	56.3889	100	26.6667	51.6667	7.22222	61.1111	7.5	56.1111	97.5	58.6111	73.8889	38.8889	81.9444
REM
	Saline	Saline	Saline	Saline	Saline	Saline	Saline	Saline	Saline	Saline	Saline	Saline	Saline	Saline	Saline	Saline	Saline	Saline	Saline	Saline	Saline	Saline	Saline	Saline	Saline	Saline	Saline	Saline	CNO	CNO	CNO	CNO	CNO	CNO	CNO	CNO	CNO	CNO	CNO	CNO	CNO	CNO	CNO	CNO	CNO	CNO	CNO	CNO	CNO
0.5	0	0	0	0	0	0	3.33333	0	0	0	0	0	1.94444	3.33333	0	0	0	0	0	0	0	0	0.833333	0	0	0	5.55556	0	0	0	0.277778	0	0	0	0	4.16667	1.38889	1.11111	1.66667	0	0	8.05556	3.33333	1.11111	3.61111	8.33333	0	0	6.66667
1	2.77778	10.8333	15	11.6667	0	7.22222	4.72222	0	0	6.11111	0	1.38889	7.22222	7.5	6.38889	11.1111	6.38889	9.72222	1.38889	7.77778	6.66667	9.72222	7.77778	5	4.72222	0.833333	5.83333	0	0	15.8333	2.22222	6.11111	4.72222	0	5.83333	4.72222	6.66667	11.3889	3.05556	7.22222	0	0	8.05556	14.7222	8.88889	12.5	3.61111	10.2778	6.66667
1.5	10	9.72222	3.88889	0	3.88889	0	0	0	6.66667	0	4.72222	0	6.66667	0.833333	0	0	0	6.94444	3.61111	1.94444	9.44444	3.05556	13.3333	0	0	8.33333	8.61111	6.66667	12.2222	2.5	2.5	0	0	0	12.5	1.66667	0	0	6.38889	4.16667	1.94444	0	0	3.88889	0	5	12.7778	2.22222	8.33333
2	0	0	2.22222	2.5	6.11111	6.66667	5.83333	0	4.44444	6.94444	0	15.5556	4.72222	1.38889	0	0	0	0	8.61111	0.833333	3.05556	5.27778	10.8333	21.1111	0	4.72222	15.5556	1.66667	0	6.38889	5.55556	0	0	0	0	6.11111	20.5556	13.0556	0	1.66667	1.66667	2.5	0	0	1.94444	0	0	5.55556	1.94444
2.5	7.77778	2.77778	0	5.83333	0	0	6.11111	0	6.94444	7.5	10.8333	0	5.83333	11.1111	0	0	0	0	1.11111	7.77778	4.16667	4.72222	0	3.88889	0	0	0	0	0	0	10	0	0	0	13.0556	3.33333	0	11.9444	15	1.66667	5.55556	8.88889	0	0	9.44444	4.72222	3.33333	0	6.66667
3	0	5.83333	1.11111	0	0	0	0	0	0	6.11111	2.22222	8.33333	0	0.277778	0	0	4.16667	0	6.66667	5.55556	5.55556	1.11111	7.77778	0	15.5556	14.4444	13.3333	9.44444	9.16667	7.22222	8.33333	0	0	0	10.5556	0	6.11111	2.22222	11.1111	8.88889	1.11111	0	12.7778	0	0	1.11111	8.61111	14.4444	3.88889
3.5	0	10.2778	13.0556	1.38889	8.88889	0	3.88889	0	0	12.7778	10.8333	4.16667	6.66667	4.44444	8.33333	0	8.05556	0	0	5.83333	1.11111	6.38889	0	6.38889	11.1111	15.2778	3.33333	9.16667	8.88889	14.4444	7.5	6.11111	0	0	0	16.3889	9.72222	6.38889	9.44444	1.38889	4.44444	1.66667	0	5.55556	0	8.05556	8.05556	0	4.44444
4	1.94444	0	15	11.6667	4.44444	0	0	0	7.22222	0	0.833333	1.66667	3.61111	0	0	11.3889	3.88889	2.77778	6.38889	5	13.0556	3.33333	13.6111	12.2222	14.4444	0	8.05556	0.833333	3.88889	10	0	0	0	0	6.38889	5.27778	0	6.11111	0.833333	6.11111	5.55556	0	0	3.33333	9.72222	0	8.33333	18.3333	0
4.5	0	13.6111	11.1111	12.5	7.22222	1.11111	9.16667	0	6.38889	4.44444	0.833333	17.5	6.94444	6.66667	0	5	0	0	1.94444	5.27778	8.88889	7.77778	2.5	0	0	0	3.33333	0	0	0	5.27778	1.66667	0	0	0	0	0	3.05556	0	10.8333	0	5.27778	10	0	0	6.66667	3.05556	5	0
5	0	11.1111	0	10.8333	0	0	9.44444	8.88889	9.72222	17.2222	0	8.33333	12.5	6.66667	0	0	0	9.44444	16.3889	3.88889	11.6667	3.05556	0	0	0	17.5	10	0.833333	4.44444	2.22222	12.7778	1.38889	0	3.61111	1.11111	7.5	0	0	8.33333	0	5.27778	0	8.88889	0	0	4.72222	0	10.8333	2.5
[truncated: 7 more columns]

## Sheet: Extended_Data_Fig2h
	Saline	Saline	Saline	Saline	Saline	Saline	Saline	Saline	CNO	CNO	CNO	CNO	CNO	CNO	CNO	CNO
NREM	40.9491	20.9491	37.0525	40.7562	32.419	42.3611	37.5154	38.1944	50.3549	23.8735	51.875	46.9907	45.2546	47.2106	48.7963	55.8642
Wake	55.0231	77.2106	59.4599	54.892	65.6829	53.3102	57.392	56.5123	44.784	75.463	42.2569	49.0394	50.4861	47.6273	46.0957	38.179
REM	3.83102	1.8287	3.47222	4.2284	1.86343	4.08565	5.0463	5.27778	4.5679	0.601852	5.68287	3.77315	4.14352	4.94213	5.09259	5.87963

## Sheet: Extended_Data_Fig2i
	Saline	Saline	Saline	Saline	Saline	Saline	Saline	Saline	CNO	CNO	CNO	CNO	CNO	CNO	CNO	CNO
NREM	81.8267	105.24	88.1593	106.003	116.776	105.979	143.305	143.289	118.751	207.004	153.845	169.161	176.995	149.688	204.133	223.609
Wake	113.656	1587.77	148.491	144.873	237.02	133.415	234.772	208.764	102.757	696.495	121.954	181.102	205.159	143.888	187.629	151.872
REM	58.8068	61.3333	85.496	57.537	94.5833	51.0625	58.9957	87.5238	56.0833	50.8333	87.4688	74.7361	62.5342	58.3888	61.1111	64.3717

## Sheet: Extended_Data_Fig2j
	Saline	Saline	Saline	Saline	Saline	Saline	Saline	Saline	CNO	CNO	CNO	CNO	CNO	CNO	CNO	CNO
NREM	18.0833	6.5	15	14.3333	10.9167	14.5833	10.2222	9.77778	15.7778	4.44444	13.3333	10.0833	9.58333	11.8333	8.66667	9.11111
Wake	18.25	6.83333	15.1111	14.4444	11.0833	14.5	10.4444	9.88889	15.7778	4.77778	13.5	10	9.66667	12.0833	8.88889	9.22222
REM	2.58333	0.833333	1.55556	2.77778	0.75	3	3.11111	2.11111	3.22222	0.333333	2.41667	1.91667	2.41667	3.08333	3	3

[truncated: 4 more sheets: Extended_Data_Fig2k, Extended_Data_Fig2l, Extended_Data_Fig2m, Extended_Data_Fig2n]
