# Supplementary material for: Microglia regulate sleep through calcium-dependent modulation of norepinephrine transmission
Source: Nat Neurosci. 2024 Jan 18;27(2):249–58. doi: 10.1038/s41593-023-01548-5 (PMC10849959; doi:10.1038/s41593-023-01548-5)
Supplement: Supplementary file 19 — Statistical source data. [file 41593_2023_1548_MOESM19_ESM.xlsx]

## Sheet: Extended_Data_Fig3a
	ACSF	ACSF	ACSF	ACSF	ACSF	ACSF	ACSF	ACSF	ACSF	2MeSADP	2MeSADP	2MeSADP	2MeSADP	2MeSADP	2MeSADP	2MeSADP	2MeSADP	2MeSADP
NREM	51.5972	53	55.4398	55.1215	69.1435	48.0556	60.3472	53.1944	56.9907	53.4549	57.4479	58.9757	64.9479	65.9028	68.0787	58.9352	57.8819	60
Wake	40.7917	39.9167	36.3889	35.3819	23.7963	47.0139	31.9444	41.1343	37.9167	40.9549	35.5729	32.7778	27.3958	26.4583	23.0787	34.8611	38.1597	34.7569
REM	7.43056	6.875	7.63889	9.13194	6.9213	4.86111	7.66204	5.46296	4.72222	5.46875	6.77083	8.10764	7.41319	7.52315	8.81944	6.06481	3.75	5.01736

## Sheet: Extended_Data_Fig3b
	ACSF	ACSF	ACSF	ACSF	ACSF	ACSF	ACSF	ACSF	ACSF	2MeSADP	2MeSADP	2MeSADP	2MeSADP	2MeSADP	2MeSADP	2MeSADP	2MeSADP	2MeSADP
NREM	141.299	165.086	108.484	146.205	119.082	135.827	140.896	91.7373	79.6522	211.432	245.18	197.946	198.543	105.312	219.889	151.708	144.142	104.533
Wake	115.956	114.478	72.7343	93.9978	41.0923	325.588	75.2645	71.0063	53.6177	275.033	152.745	109.306	82.571	41.7536	75.8765	111.81	89.5882	58.3196
REM	61.4306	63.502	61.1111	68.858	59.0488	42.8571	84.7222	64.375	57.6389	42.3153	57.323	80.3795	63.5	79.4583	72.0714	66.6667	64.5	62.8373

## Sheet: Extended_Data_Fig3c
	ACSF	ACSF	ACSF	ACSF	ACSF	ACSF	ACSF	ACSF	ACSF	2MeSADP	2MeSADP	2MeSADP	2MeSADP	2MeSADP	2MeSADP	2MeSADP	2MeSADP	2MeSADP
NREM	14.4	12.4	19.3333	14.25	21.1667	13.6667	16	21	25.8333	11.875	8.5	11.125	12.25	22.5	11.1667	15.8333	17.5	20.875
Wake	14.3	12.7	19.1667	14.25	21.1667	13.8333	16	21	25.8333	11.875	8.375	11.375	12.125	22.8333	11.3333	16.1667	17.5	21.375
REM	4.3	3.9	4.5	5	4.33333	2.83333	3.83333	3	3.5	3.375	4.375	3.625	4.5	4.33333	4.5	3.33333	2	3

## Sheet: Extended_Data_Fig3e
	CreER Saline	CreER Saline	CreER Saline	CreER Saline	CreER Saline	CreER Saline	CreER Saline	CreER Saline	CreER Saline	CreER Saline	CreER Saline	CreER Saline	CreER Saline	CreER Saline	CreER Saline	CreER Saline	CreER Saline	CreER Saline	CreER Saline	CreER Saline	CreER Saline	CreER Saline	CreER Saline	CreER Saline	CreER Saline	CreER Saline	CreER Saline	CreER Saline		CreER CNO	CreER CNO	CreER CNO	CreER CNO	CreER CNO	CreER CNO	CreER CNO	CreER CNO	CreER CNO	CreER CNO	CreER CNO	CreER CNO	CreER CNO	CreER CNO	CreER CNO	CreER CNO	CreER CNO	CreER CNO	CreER CNO	CreER CNO
t=-40--20min	-0.00878346	-0.0323145	-0.0237546	-0.0239746	-0.0534745	0.113192	0.0324967	0.128061	-0.0558218	-0.0523602	-0.0518711	-0.0532427	-0.0931962	0.0144093	-0.000511424	0.0798666	0.10731	0.0531599	-0.00327129	0.0495623	0.0890702	0.00238185	-0.0430401	0.0200418	-0.00894975	0.133621	0.133933	0.182345		-0.0660429	0.064725	0.0692227	0.115535	0.159509	0.0914097	0.096702	0.00490713	0.0641669	0.241954	0.124307	0.225411	0.325361	0.173465	0.00881096	-0.0212598	0.168958	0.0961336	0.0322684	0.0964303
t=-20-0min	0.00878346	0.0323145	0.0237546	0.0239746	0.0534745	-0.113192	-0.0324967	-0.128061	0.0558218	0.0523602	0.0518711	0.0532427	0.0931962	-0.0144093	0.000511424	-0.0798666	-0.10731	-0.0531599	0.00327129	-0.0495623	-0.0890702	-0.00238185	0.0430401	-0.0200418	0.00894975	-0.133621	-0.133933	-0.182345		0.0660429	-0.064725	-0.0692227	-0.115535	-0.159509	-0.0914097	-0.096702	-0.00490713	-0.0641669	-0.241954	-0.124307	-0.225411	-0.325361	-0.173465	-0.00881096	0.0212598	-0.168958	-0.0961336	-0.0322684	-0.0964303
t=0-20min	-0.568032	-0.386946	-0.280203	-0.117704	-0.025559	-0.0661367	-0.0659496	-0.16192	-0.115454	-0.142858	-0.105841	-0.110919	-0.0800474	-0.209753	-0.0787478	-0.455891	-0.254753	0.0281156	0.187812	-0.0633605	-0.266032	-0.210542	-0.152915	-0.224302	-0.17525	-0.458148	-0.335653	-0.282714		-0.249156	-0.70002	-0.131848	-0.0805932	-0.164242	-0.210015	-0.230679	-0.37776	0.062347	-0.4735	0.0898245	-0.573403	-1.17714	-0.95929	-0.286216	-0.53336	-0.448502	-0.429884	-0.35088	-0.357303
t=20-40min	-0.603996	-0.342288	-0.263437	-0.120193	-0.261216	-0.116242	-0.0904117	-0.273955	-0.203131	-0.270816	-0.251767	-0.217888	-0.124941	-0.322585	-0.187926	-0.585271	-0.40351	-0.0973635	0.0267232	-0.167628	-0.249666	-0.302962	-0.129281	-0.342333	-0.265915	-0.537533	-0.266785	-0.337588		0.132452	-0.50266	-0.229267	-0.0659724	-0.400748	-0.204855	-0.231714	-0.417195	0.0579469	-0.590572	0.310535	-0.686647	-0.872586	-0.516015	-0.0782987	-0.254782	-0.437538	-0.122766	-0.111644	-0.330217
t=40-60min	-0.5107	-0.182657	-0.0841054	0.0632132	0.0178615	-0.105885	0.150622	-0.25847	0.193819	0.0479016	0.148111	0.161195	0.252093	0.0182573	0.184123	-0.236722	-0.0807101	-0.205993	0.00702802	-0.0115677	-0.0567468	-0.139931	0.0915669	-0.182905	-0.0818254	-0.279512	0.00243023	0.002036		0.489837	-0.267589	0.0777658	0.316574	-0.319181	-0.100928	-0.275252	-0.356804	0.257678	-0.475046	0.583702	-0.610928	-0.413853	-0.0744837	0.210726	-0.354627	-0.389774	0.133299	0.325984	0.21199
t=60-80min	-0.267655	0.0541625	0.159438	0.288774	0.187156	0.194432	0.4344	0.0154045	0.363416	0.187274	0.328834	0.391149	0.452582	0.338077	0.467946	0.190636	0.409385	-0.0461481	0.146442	0.0833095	0.180426	0.231243	0.541955	0.159575	0.241792	-0.0170878	0.314955	0.258501		0.51687	-0.460473	0.0937151	0.362785	-0.168278	-0.144191	-0.345152	-0.39436	0.337008	-0.330464	0.823286	-0.477915	-0.270836	-0.0659701	0.468804	-0.644016	-0.399238	-0.0269218	0.101111	0.0142454
[truncated: 5 more columns]

## Sheet: Extended_Data_Fig3f
Saline	CNO
-0.487596	0.222501
-0.214432	-0.482685
-0.117077	-0.0474084
0.0285227	0.133198
-0.0204393	-0.263112
-0.0234581	-0.164997
0.107165	-0.270699
-0.169735	-0.38653
0.0596623	0.178745
-0.0446246	-0.467395
0.0298341	0.451837
0.0558845	-0.587223
0.124922	-0.683604
-0.044001	-0.40394
0.0963486	0.0787538
-0.271812	-0.446696
-0.0823969	-0.418763
-0.0803473	-0.111568
0.0920012	-0.00885715
-0.0398117	-0.115321
-0.0980045	-0.0115986
-0.105548	0.273469
0.0878315	0.35256
-0.147491	0.562365
-0.0702996	0.471144
-0.32307
-0.0712634
-0.0899414

## Sheet: Extended_Data_Fig3h
	Saline	Saline	Saline	Saline	Saline	Saline	Saline	Saline	Saline	Saline	Saline	Saline	Saline	Saline	Saline	Saline	Saline	Saline	Saline	Saline	Saline	Saline	Saline	Saline	Saline	Saline	Saline	Saline	Saline	Saline	Saline	Saline	Saline	Saline	Saline	Saline	Saline	Saline	Saline	Saline			CNO	CNO	CNO	CNO	CNO	CNO	CNO
NREM	0.634444	-0.949957	0.130992	-0.141301	-0.0731743	-0.118498	2.72959	-0.0773787	0.363324	0.13383	0.938687	-0.15588	0.397869	1.15012	1.06558	-0.0311379	0.492352	0.341054	-0.00125619	0.351021	-0.181327	0.55929	1.05046	0.090366	0.860477	1.0894	0.431083	0.0526155	-0.706982	-0.592293	-0.34874	0.20739	-0.48166	0.906963	0.587238	-0.604188	0.395919	-0.872016	0.168643	0.522904			-0.169939	1.38999	1.68213	1.62347	2.71771	1.89651	4.33801
Wake	0.0811912	-1.06697	-0.0956014	-0.108654	0.0255625	-0.287637	2.10599	-0.499661	-0.0983266	-0.441664	0.427986	-0.399707	-0.0952787	1.19621	1.13342	0.25708	0.359206	0.327503	-0.157868	0.244732	-0.159856	0.389534	0.819808	-0.0535681	0.440221	0.513397	0.114356	0.117091	-0.358664	-0.494029	-0.232308	0.101232	-0.279342	0.816705	0.646687	-0.632202	0.370794	-0.861238	0.227874	0.696562			-0.15451	1.3144	1.37577	1.6033	2.22619	1.6734	3.61951
[truncated: 40 more columns]

## Sheet: Extended_Data_Fig3i
saline base	cno base
0.0805121	0.153224
0.0608827	0.0440106
0.114401	0.0383374
0.0691425	0.117062
0.0822593	0.184143
0.126529	0.0270832
0.0570714	0.0357357
0.100806	0.0258992
0.0829115	0.084257
0.0332692	0.0872928
0.0684908	0.268858
0.0688444	0.0607194
0.116647	0.150767
0.0717874	0.117534
0.0712664	0.0138307
0.0282532	0.0424875
0.0885345	0.0613731
0.0519356	0.0736764
0.0858002	0.0295101
0.0232039	0.0265439
0.0622774	0.0581845
0.0356885	0.0216795
0.0649814	0.105564
0.0580811	0.0131524
0.081367	0.102746
0.131849	0.0227283
0.0958908	0.0361868
0.0265353	0.0259786
0.0411268	0.0381962
0.0649039	0.0705732
0.0901394	0.0987177
0.0495139	0.0309469
0.0602832	0.0223149
0.0573031	0.0531434
0.046638	0.122188
0.0536776	0.0358304
0.073395	0.0260308
0.0809999	0.0547989
0.0903403	0.0202946
0.0792495	0.0547022
	0.0416068
	0.0294045
	0.0413918
	0.0426347
	0.0315862
	0.028175
	0.0298033

## Sheet: Extended_Data_Fig3j
saline base	cno base
0.925	0.875
1.55	0.825
0.725	1.075
1.3	0.925
0.925	1.5
1.625	0.3
0.75	1.6
0.55	0.6
0.875	0.475
0.625	0.325
0.5	0.925
0.925	0.325
0.625	0.625
0.6	1.4
0.7	0.5
0.8	1.025
1.05	1.125
0.95	1.35
0.625	1.25
0.325	0.575
0.35	0.875
0.75	0.875
0.825	1.125
0.525	0.25
0.775	1.15
0.575	0.475
0.475	0.875
0.875	0.975
0.9	0.95
0.425	0.625
0.45	0.8
1.1	0.7
0.9	0.525
0.4	0.9
0.975	0.85
1.35	0.65
1.025	0.425
0.725	0.5
0.725	0.85
0.9	0.35
	1.325
	1.2
	1.175
	0.55
	0.6
	0.6
	0.375
