# Supplementary material for: Microglia regulate sleep through calcium-dependent modulation of norepinephrine transmission
Source: Nat Neurosci. 2024 Jan 18;27(2):249–58. doi: 10.1038/s41593-023-01548-5 (PMC10849959; doi:10.1038/s41593-023-01548-5)
Supplement: Supplementary file 20 — Statistical source data. [file 41593_2023_1548_MOESM20_ESM.xlsx]

## Sheet: Extended_Data_Fig4b
Probability	Overlay/Iba1	Overlay/Iba1	Overlay/Iba1	Overlay/mCherry	Overlay/mCherry	Overlay/mCherry		count	Mouse#1		Iba1+mCherry+	Iba1+mCherry-	Iba1-mCherry+	total Iba1+	tatal mCherry+	overlay/Iba1+	overlay/mCherry+		Mouse#2		Iba1+mCherry+	Iba1+mCherry-	Iba1-mCherry+	total Iba1+	tatal mCherry+	overlay/Iba1+	overlay/mCherry+			Mouse#3		Iba1+mCherry+	Iba1+mCherry-	Iba1-mCherry+	total Iba1+	tatal mCherry+	overlay/Iba1+	overlay/mCherry+
PFC	0.991935	0.951456	0.968326	1	1	1				PFC	36	0	0	36	36	1	1			PFC	24	1	0	25	24	0.96	1				PFC	53	1	0	54	53	0.981481	1
BF	0.99422	0.981928	0.936508	1	1	1					46	0	0	46	46	1	1				21	0	0	21	21	1	1					51	1	0	52	51	0.980769	1
CPu	0.97561	0.956044	0.961165	1	0.988636	1					41	1	0	42	41	0.97619	1				25	2	0	27	25	0.925926	1					58	2	0	60	58	0.966667	1
Thalamus	0.97561	0.928571	0.904255	1	1	1															28	2	0	30	28	0.933333	1					52	3	0	55	52	0.945455	1
Hypothalamus	0.929688	0.930233	0.968421	1	1	1			sum		123	1	0	124	123	0.991935	1		sum		98	5	0	103	98	0.951456	1			sum		214	7	0	221	214	0.968326	1
SNr	0.957627	0.918367	0.948718	1	1	1
PAG	1	0.945946	0.976471	1	1	1				BF	53	0	0	53	53	1	1			BF	41	0	0	41	41	1	1				BF	50	3	0	53	50	0.943396	1
											69	1	0	70	69	0.985714	1				30	1	0	31	30	0.967742	1					75	5	0	80	75	0.9375	1
											50	0	0	50	50	1	1				20	0	0	20	20	1	1					52	4	0	56	52	0.928571	1
Percentagge(%)	Overlay/Iba1	Overlay/Iba1	Overlay/Iba1	Overlay/mCherry	Overlay/mCherry	Overlay/mCherry															33	0	0	33	33	1	1
PFC	99.1935	95.1456	96.8326	100	100	100															21	1	0	22	21	0.954545	1
BF	99.422	98.1928	93.6508	100	100	100															18	1	0	19	18	0.947368	1
CPu	97.561	95.6044	96.1165	100	98.8636	100			sum		172	1	0	173	172	0.99422	1				163	3	0	166	163	0.981928	1					177	12	0	189	177	0.936508	1
Thalamus	97.561	92.8571	90.4255	100	100	100
Hypothalamus	92.9688	93.0233	96.8421	100	100	100
SNr	95.7627	91.8367	94.8718	100	100	100				CPu	30	0	0	30	30	1	1			CPu	16	1	0	17	16	0.941176	1				CPu	23	1	0	24	23	0.958333	1
PAG	100	94.5946	97.6471	100	100	100					31	1	0	32	31	0.96875	1				15	0	1	15	16	1	0.9375					42	1	0	43	42	0.976744	1
											19	1	0	20	19	0.95	1				27	1	0	28	27	0.964286	1					34	2	0	36	34	0.944444	1
																					29	2	0	31	29	0.935484	1
									sum		80	2	0	82	80	0.97561	1				87	4	1	91	88	0.956044	0.988636					99	4	0	103	99	0.961165	1
										Thalamus	34	0	0	34	34	1	1			Thalamus	16	2	0	18	16	0.888889	1				thalamus	22	4	0	26	22	0.846154	1
											33	3	0	36	33	0.916667	1				15	0	0	15	15	1	1					34	4	0	38	34	0.894737	1
											26	0	0	26	26	1	1				19	2	0	21	19	0.904762	1					29	1	0
											27	0	0	27	27	1	1				15	1	0	16	15	0.9375	1
									sum		120	3	0	123	120	0.97561	1				65	5	0	70	65	0.928571	1					85	9	0	94	85	0.904255	1
										hypothalamus	23	3	0	26	23	0.884615	1			hypothalamus	28	1	0	29	28	0.965517	1				hypothalamus	26	0	0	26	26	1	1
											29	3	0	32	29	0.90625	1				26	3	0	29	26	0.896552	1					33	3	0	36	33	0.916667	1
											30	3	0	33	30	0.909091	1				22	2	0	24	22	0.916667	1					33	0	0	33	33	1	1
											37	0	0	37	37	1	1				25	1	0	26	25	0.961538	1
																					32	2	0	34	32	0.941176	1
																					27	3	0	30	27	0.9	1
									sum		119	9	0	128	119	0.929688	1				160	12	0	172	160	0.930233	1					92	3	0	95	92	0.968421	1
										SNr	37	3	0	40	37	0.925	1			SNr	19	3	0	22	19	0.863636	1				SNr	44	2	0	46	44	0.956522	1
											29	0	0	29	29	1	1				26	1	0	27	26	0.962963	1					67	4	0	71	67	0.943662	1
											47	2	0	49	47	0.959184	1
									sum		113	5	0	118	113	0.957627	1				45	4	0	49	45	0.918367	1					111	6	0	117	111	0.948718	1
										PAG	28	0	0	28	28	1	1			PAG	24	1	0	25	24	0.96	1				PAG	32	1	0	33	32	0.969697	1
											31	0	0	31	31	1	1				16	1	0	17	16	0.941176	1					24	0	0	24	24	1	1
											29	0	0	29	29	1	1				18	1	0	19	18	0.947368	1					27	1	0	28	27	0.964286	1
																					12	1	0	13	12	0.923077	1
									sum		88	0	0	88	88	1	1				70	4	0	74	70	0.945946	1					83	2	0	85	83	0.976471	1
