# Supplementary material for: Microglia regulate sleep through calcium-dependent modulation of norepinephrine transmission
Source: Nat Neurosci. 2024 Jan 18;27(2):249–58. doi: 10.1038/s41593-023-01548-5 (PMC10849959; doi:10.1038/s41593-023-01548-5)
Supplement: Supplementary file 21 — Statistical source data. [file 41593_2023_1548_MOESM21_ESM.xlsx]

## Sheet: Extended_Data_Fig5a
	Saline	Saline	Saline	Saline	Saline	Saline	Saline	Saline	CNO	CNO	CNO	CNO	CNO	CNO	CNO	CNO
NREM	107.178	110.23	136.212	120.729	139.024	96.8226	143.735	156.521	159.351	180.404	141.112	144.586	171.48	158.424	160.486	219.123
Wake	158.003	80.1622	124.627	108.728	112.293	67.7938	252.102	192.372	93.8998	98.4076	87.6327	98.9492	80.8199	73.3772	87.342	102.356
REM	58.125	68.465	69.093	67.0635	71.1458	75.0149	45	68.2407	68.3333	73.7202	79.4282	61.5949	91.0265	70.9583	76.3557	77.3889

## Sheet: Extended_Data_Fig5b
	Saline	Saline	Saline	Saline	Saline	Saline	Saline	Saline	CNO	CNO	CNO	CNO	CNO	CNO	CNO	CNO
NREM	13.4444	17.75	15.1429	16.4286	13.8333	21.2222	16.25	12	13.4444	12.5	15.7619	14.5417	13	14.7778	14	10.8889
Wake	13.3333	18	15.0952	16.619	14.0833	21.2222	16.25	12.3333	13.6667	12.5833	15.619	14.5833	13.25	14.7778	14.0833	11
REM	2	3.41667	2.42857	2.57143	3.33333	4.11111	1.66667	1.88889	3.55556	3.5	2.80952	2.625	4.16667	3.77778	2.33333	2.33333

## Sheet: Extended_Data_Fig5c
	Saline	Saline	Saline	Saline	Saline	Saline	Saline	Saline	CNO	CNO	CNO	CNO	CNO	CNO	CNO	CNO
NREM	105.095	93.5716	123.833	98.1992	132.312	142.661	114.778	134.77	116.766	126.599	114.347	100.542	125.047	107.398	137.752	121.567
Wake	56.5147	62.0975	73.071	71.8006	148.293	108.233	126.852	152.999	72.3107	53.9108	64.0625	71.7837	82.8554	77.1744	121.241	89.4688
REM	81.8168	80.7753	59.6035	82.072	64	75.1637	84.6667	115.556	84.1875	71.3453	58.5128	75.72	67.8889	85.9722	89.6667	75.822

## Sheet: Extended_Data_Fig5d
	Saline	Saline	Saline	Saline	Saline	Saline	Saline	Saline	CNO	CNO	CNO	CNO	CNO	CNO	CNO	CNO
NREM	21.4167	21.6667	17.3333	20.2222	14.2222	15	14.4444	12	18.25	19	19.1111	19.8889	16.3333	19.3333	13.5556	16.3333
Wake	21.3333	21.7778	17.3333	20.2778	14.2222	15.1667	14.4444	12.1111	18.1667	19	19.1111	20	16.3333	19.4167	13.5556	16.2222
REM	2.33333	3.22222	3.66667	2.77778	2.44444	1.91667	1.88889	1.22222	1.91667	3.44444	3.44444	3.33333	3.55556	2.16667	1.88889	3.22222

## Sheet: Extended_Data_Fig5e
t-bin=5 sec	CNO:df/f	ROI#1	ROI#2	ROI#3	ROI#4	soma	saline:df/f	ROI#1	ROI#2	ROI#3	ROI#4	soma
		0.100402	0.0713657	0.0562725	0.0850104	0.103378		0.0471168	0.00800325	0.134949	-0.0194895	0.0510715
		0.0627484	0.0863605	0.0874854	0.0541436	0.0985262		0.0338701	0.0423279	0.0764858	-0.0149933	-0.00981942
		0.0747919	0.0218897	0.0557475	0.0277958	0.140282		0.0105508	0.0807549	0.0153267	0.0234079	-0.0121018
		0.0479004	0.00791951	0.0181446	0.0732457	0.0728135		0.0369637	0.0364556	0.0378553	0.0145157	0.00150141
		0.0670358	0.0119312	0.0255147	0.059395	0.0538911		0.0517804	-0.00268691	0.0125384	0.0143444	0.0355057
		0.0998022	0.109156	0.0541793	0.0985109	0.0864795		0.0316687	0.0473205	0.0436829	-0.0242053	0.0337902
		0.0634238	0.127239	0.0638385	0.142258	0.0794654		0.0240753	0.0452032	0.0705853	0.00615996	0.0149263
		0.0432797	0.126587	0.0588186	0.0919777	0.127848		-0.00822575	0.0412526	0.0644913	0.0471104	0.0600733
		0.0684563	0.0866058	0.130371	0.101293	0.197719		-0.000549032	0.0358629	0.0351913	0.0478239	0.00626341
		0.0552593	0.0583347	0.0876007	0.080933	0.164183		0.019511	0.0454689	0.0321575	0.0470024	0.00183139
		0.0528232	0.0325441	0.0170821	0.0868033	0.0296474		0.0064486	-0.0247537	0.0364655	0.0105082	0.0078595
		0.034008	0.0336397	0.00511282	0.136937	0.0413243		0.0426998	0.0166793	0.076993	0.0662562	0.101422
		0.00279332	0.0419871	0.00464371	0.0918892	0.0593035		0.0267699	0.0531848	0.103066	0.0358449	0.0452792
		-0.00571984	-0.032976	0.00753488	0.0363398	0.0793094		0.0367358	0.0455877	0.0617838	0.0299053	0.0196275
		0.0139914	0.00828312	-0.000863534	0.0529987	0.180702		0.0396551	0.00560375	0.0252375	-0.00052791	0.0357393
		-0.00441686	0.0306668	0.0156861	0.0417543	0.097224		0.0784175	0.0461071	0.0197102	0.0301189	0.0813823
		-0.00648137	0.00523253	0.0453383	-0.0315194	0.0930039		0.0700256	0.055073	0.0793082	0.0756625	0.0667869
		0.0778066	0.0608379	-0.0129522	-0.0354472	0.234505		0.0868573	0.033664	0.060382	0.0556474	0.0519957
		0.110715	0.108965	0.030677	0.0402273	0.164741		0.0698277	0.0749509	0.0909677	0.0755568	0.0733681
		0.110616	0.0702953	0.0670469	0.0328291	0.04506		0.0352001	0.0904464	0.0780289	0.0973704	0.0623791
		0.032479	0.00299345	-0.0103819	0.0316435	0.0128025		0.0254741	0.0893661	0.0210547	0.0398342	0.0726303
		0.0560215	0.0047517	0.0116673	0.12311	0.0360077		0.0432199	0.12128	0.023418	0.0719898	0.0874026
		0.0641377	0.00901099	0.0385584	0.175436	0.0643975		0.0515897	0.082511	0.0175369	0.0860278	0.0869345
		0.0344694	0.0488011	0.032541	0.15076	0.104533		0.0588562	0.0500046	-0.0200248	0.0515807	0.0876401
		0.0492299	0.0798183	0.0343812	0.15209	0.0911612		0.066921	0.107847	0.0127591	0.0679652	0.103872
		-0.00182346	0.0422219	0.00429781	0.108932	0.0194983		0.0745084	0.128918	0.0294044	0.0853866	0.105862
		0.00542671	0.0381686	-0.0286167	0.107263	-0.0316839		0.046629	0.107471	0.0176787	0.0871778	0.0548343
		-0.00336979	0.0188364	-0.02454	0.0183785	0.00494463		0.0467258	0.100621	0.0300298	0.057677	0.0607819
		0.0499429	0.0267454	0.0502965	-0.0352424	0.214898		0.0482013	0.0775605	0.0127461	0.0993557	0.052802
		0.0492595	0.0436518	0.0735103	0.074375	0.192816		0.0451115	0.0923685	0.022069	0.0985159	0.0672232
		0.0669368	0.0525567	0.0271702	0.0889015	0.101243		0.0691656	0.124752	0.00599981	0.0791759	0.0586346
		0.0606195	0.0104761	0.0275146	0.0304486	0.0662835		0.0502287	0.0752806	0.0161779	0.0953356	0.00044997
		0.0695469	0.056458	0.102549	0.0713066	0.0768513		0.0119558	-0.0301112	0.0570456	0.105981	-0.0183951
		0.0913642	0.0638071	0.0475493	0.0513477	0.0965221		-0.00104772	-0.000610847	0.0342228	0.0691093	-0.0223048
		0.0613433	0.0159697	0.023918	0.080727	0.0734823		-0.0144526	0.01674	-0.0287491	0.0546383	-0.0104285
		0.00935936	0.0174405	0.039159	0.026176	0.104758		-0.0307105	0.0358916	-0.0226062	0.0509314	0.0110894
		0.0301124	0.0615629	-0.0433333	-0.00666713	0.073003		0.0227835	0.0450696	0.0149983	0.063594	0.061362
		0.021557	0.0324763	-0.0399524	0.0446678	0.0459791		0.0260256	0.057919	0.0281807	0.0795918	0.0869275
		0.013952	-0.0212817	-0.00831058	0.044655	0.0749735		0.0289092	0.111541	0.0294471	0.124498	0.114853
		-0.00705454	-0.043719	-0.0243796	-0.00428098	-0.00336842		0.021529	0.0645491	0.0286812	0.0893077	0.0811459
		-0.0334079	-0.0426528	-0.0171741	-0.0208891	-0.00401685		0.0252386	-0.0125657	0.020947	0.0744446	0.0327631
		-0.0267331	-0.0157197	-0.0649629	0.0246355	0.031892		0.0223951	0.00213503	0.0182812	0.0356741	0.0215062
		0.0313678	0.00100432	-0.01697	0.036278	0.0765568		0.0232859	0.00971607	0.0103346	0.0758865	-0.00913892
		0.0684539	-0.0102217	0.00491584	0.033013	0.0274503		0.0254331	0.0522238	-0.00821669	0.0944321	0.0689856
		0.120559	0.0385295	0.0191567	0.103728	0.0422408		-0.0138326	0.0219343	-0.00666347	0.0477959	0.044049
		0.100577	0.0568617	0.0920437	0.126335	0.0348823		-0.02874	-0.0484782	0.0324585	-0.0156216	-0.0155714
		0.0700664	0.0191189	0.0696477	0.0966317	0.0359537		-0.0190892	-0.075381	0.0262201	-0.0267909	-0.0280842
		0.00788009	0.0209441	-0.00719654	0.0707392	0.0380852		0.00278126	-0.0494525	0.0031292	0.0116819	0.0378672
		0.0424274	0.0702342	0.0148746	0.0915512	0.0245385		0.00672005	-0.0131512	0.0326811	0.0795812	0.0246587
		0.0813509	0.0811496	0.0636043	0.0898169	0.0923481		0.0111314	-0.00375016	0.0609392	0.0453545	0.0249325
		0.075051	0.0271369	0.0567576	0.139245	0.113479		-0.035457	0.0239821	0.0696996	0.049556	0.0314793
		0.0273413	0.0149828	0.00263505	0.114348	0.0344402		-0.0251333	-0.00869852	-0.00417126	0.0196857	-0.0158474
		-0.00496319	0.0170001	0.0298683	0.0517151	0.00503857		-0.0187253	0.0269745	-0.0156523	0.0165226	0.00251712
		0.0424929	0.00266856	0.030417	0.0870216	0.105057		-0.0320954	0.0461115	0.0228234	0.0594133	0.0408148
		0.0321774	-0.0239597	-0.0171246	0.0371009	0.0713986		-0.0209883	0.0517198	0.0207195	0.0903054	0.0569277
		-0.00885066	-0.0110447	-0.0188439	-0.00543778	0.0171875		-0.0220149	0.0450168	0.0425487	0.0806428	0.0306499
		-0.0178812	0.0509287	0.0447499	0.0769904	0.0546744		-0.0171465	-0.00631879	0.0304684	0.0571132	-0.0172357
		0.00215937	0.0682844	0.0793085	0.119353	0.0731093		-0.0198111	-0.02486	0.0124638	0.0420696	-0.0159818
		-0.0166472	0.018268	0.0204619	0.0120408	0.0542032		-0.0358948	-0.0582786	-0.0183491	0.0528661	-0.0351879
		-0.00135626	0.00285936	0.0576988	-0.0424101	0.0592083		0.00769696	-0.0532833	-0.0119454	0.0137928	0.00148031
		0.00603347	-0.0424905	0.0859087	-0.105315	0.0514181		-0.0150867	-0.0139194	-0.0119779	0.0287693	-0.0308823
		-0.0173095	-0.0335005	0.0397359	-0.0891453	-0.01693		-0.00698213	-0.0150898	-0.0131227	0.0129986	-0.0497552
		0.0361563	0.0219667	0.0187658	-0.0289164	0.0251634		0.00833775	0.0410751	-0.0106427	0.00841064	-0.026672
		0.0288556	0.0306159	0.0452995	-0.0074206	0.0887115		0.027009	0.0454603	0.0297166	0.00372381	0.000427728
		0.0290557	0.0527397	0.0800746	-0.0508848	0.0777771		0.040564	0.0396768	0.00975942	0.0189727	-0.0190703
		0.0986995	0.079946	0.0806253	0.014607	0.118853		0.0116149	0.0396906	0.0207086	0.0530039	-0.0142466
		0.100666	0.0664945	0.101188	0.062672	0.127982		0.0477516	0.062026	0.0360439	0.0244339	0.046315
		0.0478513	0.0193317	0.0458352	0.0629592	0.0866232		0.0346398	0.0653371	0.0137135	0.01899	0.0457274
		0.0194621	-0.00155569	0.0848095	0.0137327	0.0395064		0.0464992	0.0788283	0.0140838	0.055572	0.0527223
		0.0201031	0.0402236	0.0482096	0.0477055	0.0527854		0.0591453	0.110406	0.033276	0.067128	0.0607487
		0.00451238	0.00888818	-0.0239285	0.0142047	-0.0197572		0.0315493	0.0608695	0.0222092	0.0210886	0.0754936
		0.0259368	-0.026198	-0.0595256	-0.0335091	-0.0367929		-0.0327944	-0.000766843	-0.0477112	-0.0242634	-0.00150812
		-0.002962	-0.0327523	-0.0648173	-0.0223919	-0.0440034		-0.00179123	0.0625768	0.0180322	-0.00862756	0.0420225
		0.0109121	0.00377264	-0.0424487	0.076037	-0.0117747		0.0185255	0.0262834	0.0275668	-0.0143018	0.0266475
		0.024063	0.0506243	-0.0198666	0.0743148	2.87759e-05		0.0167503	0.0312089	0.0227578	-0.00636823	0.0718269
		0.0599789	0.0262357	0.0298142	0.0782429	-0.0177139		0.0364864	0.0660581	0.0296286	-0.00116961	0.0314844
		0.0726849	0.0519304	0.057722	0.0530615	0.067793		0.0597106	0.0925227	0.00600298	-0.012371	0.020387
		0.0568723	0.0401907	0.0817687	0.112233	0.0380807		0.0267035	0.0563424	0.0127218	-0.0375815	-0.00446483
		0.101186	-0.0109003	0.0674468	0.150475	0.0139962		-0.000241128	0.0562773	0.0345902	0.00292831	-0.0219767
		0.0514337	-0.00547037	0.0517626	0.114195	-0.0221596		0.0434355	0.0537105	0.0635868	0.00956935	0.00696945
		-0.0487762	0.00230531	0.037283	0.0363489	-0.0566689		0.051638	0.0665786	0.0691196	-0.00292458	0.0240005
		-0.00924999	0.00872715	0.0476924	0.092848	0.0148271		0.0446606	0.0825231	0.0538367	-0.041451	0.00170638
		0.012751	-0.0324144	-0.00832874	0.14131	-0.00437871		0.0451893	0.0806101	0.0149632	-0.0508155	0.00998785
		0.0327616	-0.00102716	0.00240867	0.144971	-0.0182623		-0.0146343	0.00903614	-0.00661453	-0.0251063	-0.0261916
		0.0293884	0.0608466	0.0316088	0.199136	0.0196822		0.0176982	0.038188	-0.00497683	0.0202285	0.00987514
		-0.0377756	0.0019321	-0.0271335	0.0907013	-0.0296612		0.0473843	0.0976719	0.0384326	-0.0172518	0.0269211
		-0.0345319	-0.0505919	0.00366543	0.0350656	-0.0463122		0.0317885	0.113857	-0.0200666	-0.0339132	-0.00278254
		-0.0243714	0.00904605	0.0291766	0.02002	0.0128708		0.0274768	0.0291332	-0.020417	-0.0339248	0.018669
		0.0280451	0.0222844	0.0233427	0.0639737	0.0249807		0.0326363	0.0147819	-0.0344304	-0.0223437	-0.0013938
		0.00582659	0.0248675	0.0365506	0.047631	0.00182868		0.0359371	-0.0200469	-0.00624404	0.00988696	0.0298139
		-0.0171561	-0.00619855	-0.00499705	0.0560955	-0.0101712		0.0395598	-0.0365702	0.0335273	0.0206595	0.0403261
		0.00449089	-0.0172606	-0.0476533	0.0456174	-0.0372539		0.0824246	-0.0551223	0.0372309	0.027178	0.0364684
		0.0410564	0.0365123	-0.0102236	0.0524707	0.0268394		0.0673133	-0.0148833	0.056536	0.0182622	0.0418486
		0.0497021	0.0239194	0.00971685	0.00131055	0.0631551		0.00309672	-0.0390999	0.0174857	0.0439519	-0.0317545
		-0.0300803	0.00189736	-0.00852829	0.010335	0.0224305		0.0339047	0.0153884	0.0111067	0.026327	-0.00389914
		0.0164181	0.0681943	0.0055918	0.0482948	0.0678039		0.029389	0.0369164	-0.0159117	0.0228374	0.0170586
		0.0176861	0.11101	0.00834588	0.0718191	0.0652312		0.00697966	0.00576866	-0.000545754	-0.00836009	-0.0120852
		-0.0280669	0.0437544	0.0189859	0.0405731	0.0270162		0.0125351	0.0216274	0.0271784	0.0410451	0.0252326
		-0.0628656	-0.0540664	-0.051086	-0.00465921	-0.0122794		0.000644551	0.0808575	-0.0240415	0.0377421	0.0616772
		-0.0548277	0.00133854	-0.0203618	0.0362715	-0.00948159		0.0531161	0.0607614	-0.0114278	0.0443228	0.0417517
		-0.00570314	0.0949129	0.026357	0.116854	0.0101478		0.045526	0.0128643	0.0294597	0.000138518	-0.00222653
		0.0171241	0.0370105	-0.00449113	0.0863741	-0.000112869		0.0683333	0.0802469	0.0218736	0.00350373	0.0272198
		0.0461828	0.0294577	0.0153113	0.0583929	0.028915		0.118447	0.0984802	0.0512007	0.0415735	0.130677
		0.0636155	0.0491094	0.0483454	0.0529393	0.0604985		0.0225157	0.0308587	-0.00982985	-0.00410688	-0.0110719
		0.13119	0.0631505	0.0554466	0.100872	0.0559192		0.0363484	0.0223341	0.00227078	0.0372715	0.038236
		0.0880356	0.0393224	0.01987	0.0487762	0.0276205		0.0525523	0.00431705	0.00282772	0.0402726	0.0758938
		-0.00442982	-0.0141918	0.0277329	0.00524373	-0.00211568		0.0356627	0.0547398	-0.0179248	0.00844555	0.0492495
		0.00934719	-0.0142287	-0.004501	0.0238861	0.00629532		0.0256553	0.00594205	-0.0151825	0.00657222	0.0348141
		0.0818916	0.0219304	0.0143302	0.00310083	0.0843291		-0.0166819	-0.037334	0.0131249	-0.0282586	0.0015565
		0.0355836	-0.00860593	0.0309587	-0.0234427	0.188273		-0.0179257	-0.0211252	0.0796002	-0.0212156	0.0139794
		0.0635168	-0.0242807	0.0679091	-0.0400587	0.230224		0.0266025	-0.0495349	0.055651	0.0100379	0.0180852
		0.110088	0.033111	0.0591693	0.00744369	0.166259		0.0265367	-0.0264836	0.00495203	0.0167598	0.00635124
		0.113087	0.048986	0.0617604	-0.00675833	0.144409		0.0507124	0.0338295	0.0563192	0.0518148	0.0885121
		0.0637141	0.0370425	-0.00730608	-0.00311551	0.121921		-0.0197463	-0.00301922	0.0184992	0.0495641	0.0427154
		0.0556723	0.0256474	0.0401773	0.0548934	0.0805272		-0.00295301	-0.0116461	-0.0184509	0.0262029	-0.0107971
		0.038083	0.0483858	0.0596389	0.01351	0.0347738		0.0522958	0.00607929	0.040971	0.0429122	0.0309709
		0.0387303	0.00511971	0.020983	-0.0463073	0.0477957		0.0835113	-0.00425118	0.0754618	0.0655398	0.088359
		0.0297551	0.0538851	0.0246397	-0.0864255	0.0562589		0.0222997	-0.024995	0.0255818	0.0423673	0.0354069
		0.0195291	0.0448754	0.096822	-0.0647195	0.00963679		-0.0135938	-0.0269472	0.0243496	0.0350897	-0.00791218
		0.0200149	-0.011809	-0.000745204	-0.0159263	0.000217408		0.0152889	-0.0131401	0.00352658	0.00959509	-0.0258826
		0.0270324	0.0104382	0.0230028	0.0472251	-0.00259114		0.0254855	-0.0130901	0.00656522	-0.0278974	0.0144326
		0.0723314	0.0745759	0.0522911	0.0704884	0.0293742		0.0268626	0.00616349	-0.00761301	-0.0251624	0.0483924
		0.0510659	0.024722	0.0505756	-0.0065981	0.0867666		0.0715697	0.0663262	0.0191507	0.0513591	0.129098
		0.0144428	0.00979866	0.139889	-0.00421746	0.0995983		0.0242227	0.0429913	0.0670889	0.0862236	0.117793
		-0.0310651	-0.0240874	0.052692	-0.0607595	-0.0161204		0.0350535	0.0153588	0.0501186	0.0249077	0.0888127
		-0.042227	-0.0206474	0.00345346	-0.0646876	-0.0243817		0.0781865	-0.0125697	0.0141093	0.0367685	0.0605602
		-0.0396073	0.019571	0.0301897	-0.0321632	-0.0154599		0.027997	0.0142145	0.0522045	-0.00457368	0.024382
		-0.00711722	0.0670308	0.0313429	-0.0357679	0.00800579		-0.00519231	0.0559745	0.0735655	0.00757286	1.06811e-05
		0.0286413	0.0486389	0.0423842	0.0159331	0.0323666		0.030016	0.0568074	0.00864395	-0.0193601	0.0486065
		0.0582374	0.0968167	0.111259	0.0752758	0.0738455		0.0724327	0.0182442	0.0324202	-0.00538635	0.0727741
		0.0298195	0.0510175	0.107593	0.0320804	0.0558914		0.046717	0.00182023	0.0293613	-0.00445752	0.023254
		-0.00970642	-0.0183857	0.0880496	-0.00924599	-0.0025963		0.026934	0.00403462	0.016084	0.024122	0.0412712
		0.00116356	0.0349851	0.073699	0.0436349	-0.0362757		0.0145347	0.0356072	0.0717773	0.0519798	0.0852147
		0.0110137	0.050124	0.0243652	0.0661073	-0.0231981		0.00965984	0.0273711	0.0798187	0.0309731	0.048904
		0.0155146	0.0164169	0.0265575	0.0322729	-0.0149299		-0.026068	0.018117	0.0715234	0.00863908	0.023248
		-0.0135813	-0.0182142	0.00438316	0.0104881	-0.00774315		-0.0304745	0.00708475	0.0701671	0.0283863	0.0265446
		-0.0181885	0.00375482	0.059392	0.0409935	0.0454568		0.0587444	0.056918	0.116106	0.0653915	0.0396781
		0.0348294	0.0792993	0.0669069	0.0661072	0.0484594		0.0729406	0.0646273	0.0713118	0.0808718	0.0336877
		0.0534715	0.0846064	0.0450415	0.0556739	0.0473305		0.00558844	0.00363129	0.0555755	0.0534657	0.0742167
		0.0806338	0.0695796	0.0392922	0.020274	0.0639229		-0.0387486	-0.00893421	0.0516582	0.0134597	0.0358554
		0.0687777	0.0794691	0.0516355	0.0016919	0.0573331		-0.0126755	0.0145713	-0.0120346	-0.00726915	0.0128909
		0.0176033	0.0612327	0.0669793	-0.0146394	0.0220324		0.00537684	0.0229068	-0.0479145	-0.0254392	0.0508138
		0.043575	0.109644	0.116045	0.112999	0.0978793		0.0219656	0.106122	0.0329131	0.0210862	0.077516
		0.0355207	0.0753127	0.106976	0.127345	0.11977		0.00633268	0.0972897	0.0740903	0.0243157	0.06531
		0.0280978	0.0383973	0.0699074	0.0935625	0.0400263		-0.00779679	0.00395095	0.0197282	-0.00117828	0.0311519
		0.00629809	0.0609118	0.0223988	0.0908537	0.0100783		-0.0135868	0.0624545	0.0242801	-0.0108786	0.0294808
		0.0321243	0.0180427	0.0265848	0.0613872	0.0380771		0.0074758	0.140464	0.0124962	0.00109877	0.034401
		0.0261724	0.0118632	0.041472	0.0188421	0.0476361		-0.00308899	0.120937	0.0452938	0.0366355	0.0569167
		-0.0234612	0.0238109	0.018765	0.00567596	0.0165509		-0.012523	0.124733	0.0326263	0.0200792	0.0693063
		-0.02012	-0.0156922	0.0197846	-0.0223996	-0.00362166		0.0128536	0.16429	0.0269834	0.0355545	0.0980118
		0.0144011	0.000264026	-0.0144567	-0.00637883	-0.00583192		0.0113986	0.104252	0.0187586	0.0780777	0.0356648
		-0.0494594	-0.0431907	0.0264908	-0.0517662	-0.0113638		0.0445805	0.130387	0.0050084	0.0888251	0.051269
		-0.016151	0.0133716	0.0410245	-0.113319	-0.0254856		0.0527114	0.0805855	0.0562413	0.0245566	0.0176819
		0.00913266	0.0121315	-0.00322625	-0.0929347	-0.0480086		0.0107485	0.0556911	0.0919939	0.00839914	0.0117564
		0.0067799	0.00629042	0.00982195	-0.0231619	-0.0170452		0.0371675	0.0678348	0.0501826	0.058278	0.0705258
		-0.0177316	0.0251552	-0.0113638	-0.0245544	0.0108988		0.048734	0.0914232	0.0371387	0.0836026	0.103491
		0.0590134	0.0430315	0.0483188	0.0115834	0.0327287		0.0444717	0.129062	0.00579601	0.0503803	0.0462936
		0.0840953	0.0214227	0.029657	-0.0163406	0.0347328		0.0163478	0.0901103	0.000572096	0.0488335	0.012458
		0.0543471	0.0265165	-0.00886431	0.0395344	0.0267821		-0.00741846	0.0321261	-0.0046776	0.0292293	0.00958663
		-0.00744626	0.0343901	0.0200069	0.0246063	0.0221298		0.0472502	0.0113571	0.0337948	0.100469	0.0663916
		-0.0272032	0.0021912	0.0261417	-0.00833056	0.0230267		0.0706334	0.0812855	0.0823604	0.0715702	0.0911903
		-0.0145646	0.0193599	0.0376831	0.0456969	0.00933422		0.0682548	0.0102565	0.0780333	0.0245444	0.064602
		0.0213189	0.0492286	0.0337957	0.0760004	0.0263114		0.0282226	0.011577	0.014557	0.0304924	0.017165
		0.0770312	0.0227198	0.0388584	0.0412592	0.0138691		0.012115	-0.00703606	-0.00526446	-0.013167	-0.0355192
		0.0185088	-0.000689968	-0.0204584	0.0540444	-0.0272209		0.060768	0.00970965	-0.0288798	0.030956	-0.00693237
		-0.00478986	0.0256815	-0.0364693	0.0240593	0.0247157		0.060467	0.01289	-0.0130502	0.0305377	0.0112924
		0.015719	0.0742114	0.0349934	0.0353532	0.0281374		0.00723052	0.031648	-0.00793957	0.0380796	0.00287495
		0.0514731	0.0531106	0.0392896	0.0881251	0.0216795		-0.0220131	-0.0531185	-0.0436593	0.0229513	-0.0342537
		0.0609446	0.0370864	0.0343779	0.103058	0.0165068		-0.0412685	-0.0641955	-0.0481047	0.0101728	-0.0180093
		0.0198926	-0.0204859	0.0276947	0.0615642	-0.0108875		-0.0270435	0.00361796	-0.0180597	-0.00482851	-0.00770934
		0.0564259	-0.00686224	0.0181539	0.0711878	0.0423466		0.00512376	0.0313089	-0.00614987	-0.0158344	-0.0227271
		0.15728	0.0512823	0.0770137	0.0681549	0.0846899		-0.00661533	0.010262	0.0142223	-0.0141997	-0.0431718
		0.092142	0.0942256	0.07428	0.0383353	0.0692023		0.0546692	0.0585464	0.0294073	0.0318165	0.0211041
		0.0754705	0.0323716	0.0334089	-0.0156554	0.0601587		0.0768695	0.0102531	0.027374	0.0351683	0.0428296
		0.060407	0.0257587	-0.0369289	0.0269641	0.013431		0.0199982	-0.00549658	0.00606901	0.023563	0.0374721
		-0.00486634	-0.0291902	-0.029681	0.0512679	-0.0448202		0.00449027	0.00682699	-0.00241106	0.00790751	-0.0233029
		-0.0195344	-0.019207	-0.0388251	0.0534475	-0.0450403		-0.00342234	-0.0245794	0.0173473	0.0134407	-0.0618138
		0.0455855	0.0626114	0.000737586	0.0315515	0.02022		0.0118621	-0.0101133	-0.00644866	0.0175383	-0.0405298
		0.0641404	0.100853	0.0145498	0.0248612	0.0812941		0.00158396	0.0124468	-0.00297054	0.0315109	-0.0170473
		0.0838813	0.0371659	-0.0148532	0.0613102	0.0426543		0.0672159	0.0262793	0.0272828	0.0186208	-0.00797475
		0.0744917	0.0429335	-0.0177601	0.042396	0.0382258		0.0550937	0.0213323	0.0289302	0.00738776	-0.0262404
		0.0237034	0.0553036	0.0381063	0.0753821	0.0116679		0.0997746	-0.0136058	0.0281651	0.0877341	0.0278356
		0.0385011	0.0241423	0.0384118	0.0114326	0.0422663		0.118042	0.00988436	0.0163201	0.00581921	0.0613693
		0.0156662	0.0133585	-0.00838911	0.00703778	0.0426375		0.0758321	0.0100164	0.00583778	-0.0312586	0.0543235
		-0.0157238	0.0181861	-0.0258372	0.0482029	0.0138211		0.0471978	0.0268277	0.0259937	0.0327215	0.0775385
		0.0154006	0.0376633	-0.0100769	0.0890356	0.0332417		0.0917478	-0.00914224	0.014928	0.0346694	0.0657915
		0.0491023	0.0438734	-0.0269205	0.152804	0.0238592		0.071117	-0.0255771	-0.00163675	0.0681546	0.0517363
		0.0351884	-0.00248388	-0.00668322	0.152084	0.0271288		0.0623433	0.0424372	0.00434801	0.0552558	0.0559535
		0.00181973	0.0636509	-0.0106723	0.10969	0.0565876		0.03538	0.0110007	-0.00347544	0.0100186	0.0476073
		0.0407737	0.111136	-0.00167779	0.0703666	0.085757		0.0561365	0.0169796	-0.000226124	0.00432538	0.0449491
		0.055624	0.0983749	0.0261848	0.0579332	0.106883		0.0442888	0.00769772	0.0201118	0.0172692	0.00878453
		0.0288148	0.0586062	0.0127362	0.0886535	0.0261173		0.0145164	-0.0235106	-0.00255077	0.012589	-0.00227439
		0.0590981	0.0501444	0.00728644	0.0273677	0.0608448		0.0263203	0.0223113	-0.0504147	0.00941083	-0.00957272
		0.0178453	0.0470225	0.0652897	0.00720594	0.0422719		0.0191394	-0.0203426	-0.0458329	-0.0242017	-0.0567286
		-0.0100285	0.0276714	0.0920489	0.0900898	0.00358927		0.0383494	0.0231413	-0.0116817	0.0164637	-0.000125055
		0.0347787	0.0239927	0.0647333	0.111984	0.0529149		0.049139	0.0386933	0.0199309	0.0876336	0.0400679
		0.0979574	0.0435589	0.058334	0.0653093	0.0934999		0.0581635	0.0722376	0.0323456	0.0559096	0.0397613
		0.0891171	0.0712394	0.0460959	0.0654636	0.0342597		0.0423088	0.0829462	0.0349316	-0.0142057	0.00710124
		0.0617113	0.00981495	-0.0098734	0.078477	0.030262		0.0282726	0.0787279	0.048263	-0.00697498	0.00163303
		0.0438914	0.0364534	-0.00376493	0.100687	0.0291083		0.0620511	0.0579207	0.0334134	-0.0159086	-0.00529756
		0.0231469	0.0325747	0.0183817	0.0767416	-0.0253284		0.0117448	0.032462	0.0181394	0.000890533	0.00951271
		-6.8973e-05	0.0191273	0.0537053	0.114523	-0.00742676		0.0081491	0.0200369	0.016203	0.0443902	0.0628793
		0.00591758	0.0505201	0.0549571	0.129192	0.0102978		0.0522863	0.102531	0.025165	0.0305785	0.0952
		0.00688871	0.0195696	0.0651967	0.131076	0.0269628		0.00087249	0.0932956	-0.0165845	-0.00149025	0.0365433
		0.0196126	-0.0572047	-0.0165779	0.0896437	-0.0207953		-0.0117624	0.082618	0.0224359	0.0333745	0.0652273
		0.0203159	-0.0202192	-0.00743392	0.133515	0.00904613		0.00156854	0.0892906	0.0413241	0.0273412	0.0733884
		0.0395421	0.0796867	0.0366047	0.199823	0.085649		0.00539318	0.0860246	0.0140242	0.00949199	-0.000649739
		0.0675676	0.0258828	0.0885839	0.118759	0.035988		-0.02391	0.0385494	0.0385055	-0.019222	-0.00290805
		0.0606055	0.00703338	0.0534401	0.0929981	-0.00827135		-0.041065	0.0398798	0.0209706	-0.00416658	0.003557
		0.0140285	-0.022333	0.0582264	0.0873763	-0.00507793		-0.0289229	0.0636888	0.0144622	-0.0240603	-0.0187178
		-0.0171212	-0.012238	0.0239463	0.0598265	-0.0220882		-0.0161294	0.107446	0.00474454	-0.0167384	0.00590724
		-0.0234552	-0.0122087	-0.0211464	0.0754755	0.00901098		0.0196787	0.154405	0.0228089	0.0187794	0.0198568
		0.0302187	0.0210841	0.00633256	0.099438	-0.00153697		0.0189338	0.119109	0.0321256	0.0154345	0.014962
		0.0537757	0.0575778	0.0727859	0.118407	0.0155178		0.00838207	0.107405	0.0743681	0.00319038	0.0411215
		-0.00521218	0.0345795	0.0820225	0.112129	0.0210183		0.0287218	0.0832214	0.0738489	0.024613	0.0465617
		-0.0358709	0.0313612	0.0625312	0.0555256	-0.00173813		-0.015745	0.0856707	0.0378278	0.0236537	0.0522878
		-0.0318234	-0.0221273	0.0889258	0.0905682	-0.0054425		-0.0172829	0.122394	0.0353626	0.0199136	0.0503017
		0.00775377	-0.016884	0.0864647	0.100787	0.024844		-0.0161016	0.1182	0.00421648	0.0188301	0.0281418
		0.0175006	0.00223966	0.0342668	0.0390592	0.0732845		0.0150471	0.201916	0.0818081	0.0435871	0.0883926
		0.0043144	-0.0164656	-0.00548577	0.074727	0.0212169		0.0245518	0.123258	0.0833274	0.0218518	0.0597659
		0.0178392	0.0179119	0.0795883	0.0878468	0.0438448		0.0497452	0.0892049	0.0549756	0.0566183	0.0523406
		0.0207375	0.0072899	0.0917655	0.0908172	0.0348657		0.0294105	0.0807612	0.0111961	0.0361738	0.0396437
		-0.0101636	0.0318059	0.0836446	0.0633359	0.0148727		0.00669375	0.0812683	0.0138862	0.00966704	0.00112581
		0.0347771	0.00216407	0.030666	0.0397657	0.0301202		-0.0323409	0.0737018	0.0337332	0.00256888	0.0239479
		0.0861025	0.0283466	0.0212833	0.0834018	0.0237265		-0.029247	0.0823453	0.0634852	0.00205484	0.019375
		0.0162764	0.0433666	0.00153124	0.0228068	0.0278719		0.0417057	0.114028	0.127847	0.103321	0.0890516
		0.037961	0.0454013	0.0498724	-0.00436963	0.042795		0.0520801	0.0788885	0.0707529	0.0904649	0.0729435
		0.0374799	-0.00848412	0.0697549	0.00742534	0.0237279		-0.00559751	0.0611763	0.00473841	0.00365027	-0.0240127
		0.0192922	0.00692861	0.102893	0.0502548	0.0309232		-0.0725568	0.0100368	0.0095191	0.0490132	-0.043026
		0.00306975	0.0111328	0.0491176	0.000831662	0.0162942		-0.0439434	0.0337403	-0.0116603	0.0775695	0.0523175
		-0.0108315	-0.00316185	0.0235119	-0.0285339	0.0112144		0.0163745	0.0884483	0.0146552	0.0805329	0.0985526
		-0.0163772	-0.0358907	0.0456249	0.038415	0.0334927		0.00483635	0.0535905	0.00724973	0.0535847	0.0717148
		-0.0495541	-0.0785936	0.0541083	0.0292628	-0.0070388		0.0247695	0.0531264	-0.00927445	0.0166093	0.091698
		-0.00187537	-0.048312	0.0583887	-0.00675037	0.0213263		0.0466385	0.0648706	0.00243866	-0.0136515	0.0922985
		0.099038	-0.00908523	0.0365329	0.0445986	0.0546594		0.032732	0.0584687	0.0289536	-0.0155433	0.0283026
		0.0585481	0.0197935	0.0497864	0.0680966	0.1016		0.0150489	0.0597552	0.00744563	0.0021541	0.0258827
		0.0344503	0.0221899	0.056741	0.0401807	0.0502654		-0.0308235	0.0352594	0.0234879	0.0272179	0.0139448
		0.0239781	0.0136651	0.0323257	0.0255429	0.0206527		-0.00892457	0.100042	0.0288322	0.0299416	0.0825252
		-0.0204664	0.0229578	-0.00906609	0.0412017	0.0516592		0.0528538	0.0480471	0.0293823	0.0240124	0.0734398
		-0.0193606	-0.025836	-0.0372087	-0.0202559	-0.00849821		0.0557884	0.0503168	0.0402857	0.0313567	0.0614032
		0.0125743	-0.076692	-0.042011	-0.00259631	-0.0198084		0.0223781	0.0463488	0.00128279	-0.00916595	0.0196059
		0.111028	0.00307649	0.0355401	0.043679	0.0620169		-0.0210365	-0.0421714	-0.00412285	-0.0341893	-0.0266666
		0.117523	-0.0112179	0.106929	0.0523104	0.0545883		-0.0346484	-0.0698047	-0.0415954	-0.016541	-0.053276
		0.113092	0.0124457	0.0858347	-0.0769775	0.113485		0.00119715	-0.0694702	-0.028129	-0.0180389	-0.045878
		0.0563298	0.0361296	0.0749612	-0.070515	0.107382		-0.00279279	-0.0540433	0.00417215	-0.0315487	0.00697543
		0.0422929	0.0403613	0.0631382	-0.0215184	0.0927056		-0.0243832	-0.0381639	-0.0115703	-0.0368994	0.0121187
		-0.000481647	0.0125278	0.0529705	-0.0556003	0.0146319		-0.0259785	-0.0455532	-0.0160159	-0.049034	-0.0233579
		-0.0348224	-0.017147	0.0341243	0.00554043	0.0482822		-0.000878728	0.00196506	-0.0047237	-0.00870289	0.0051783
		0.0280519	-0.0150396	0.0177174	0.0340145	0.0226737		0.0557688	0.0458347	0.0744187	0.0349091	0.110126
		-0.0209044	-0.0529448	-0.011729	-0.00877185	-0.0179931		0.0650505	0.00428577	0.0757608	0.0390869	0.107538
		-0.0509425	-0.043935	0.00260752	-0.0267644	-0.0190067		0.0704701	-0.0138305	0.0689767	0.0410915	0.126436
		0.0223449	-0.0263557	-0.0255446	-0.0240214	0.0259268		0.0496425	-0.0187905	0.027869	0.00254755	0.0729051
		0.0913131	0.00233463	-0.00010496	0.0211294	0.0547848		0.0647453	-0.0255118	0.00352208	0.00760005	0.0932415
		0.0980996	0.0184558	0.0323308	0.0495879	0.088632		0.0850817	-0.00434735	0.0458571	0.0244885	0.0852088
		0.0732829	0.0300756	0.0706389	0.0494397	0.118205		0.0515347	-0.0282144	0.0215409	0.0168044	0.0783308
		0.0446976	-0.00337804	0.0823084	0.0556925	0.0798403		0.0117568	-0.0696435	-0.0247689	0.00528059	0.0557169
		0.105545	0.00646366	0.0633344	0.0101318	0.127107		0.00186561	-0.0825233	-0.00397029	-0.00483351	0.00954913
		0.140401	0.044058	0.061258	0.00627306	0.122063		0.00410325	-0.0920768	0.011536	0.0325704	0.0150545
		0.0655327	0.000250206	0.0382421	0.00760568	0.0678951		0.0468018	-0.0883606	-0.000664121	0.0407278	0.0847253
		0.0425855	0.0160483	0.0166047	0.0121353	-0.00867345		0.0290555	-0.0372799	0.0101641	0.0412977	0.0593922
		0.0494366	0.0472123	0.0299441	0.0103189	0.0183247		0.0459397	0.0109732	0.0296018	0.0114466	0.034594
		0.0559079	0.0238379	-0.00590716	-0.0111304	0.0727971		0.0660614	-0.0176811	0.0394238	-0.0247598	0.0191108
		-0.0143742	0.0241583	-0.000607671	-0.0958825	0.0712074		0.0255422	-0.00260023	0.0477737	0.0131914	-0.00336043
		0.0449872	0.0384398	0.0515493	-0.071558	0.0667796		0.0277149	0.00191019	0.0399809	0.00625243	0.0669939
		0.0954937	0.0737901	0.0431637	0.023958	0.0647496		0.0346854	0.0201505	0.0231115	0.0204316	0.0794953
		0.0505249	0.110237	0.0456034	0.0413082	0.0915528		0.0310121	-0.00668049	0.015227	0.015527	-0.01296
		0.0484878	0.0515973	0.0108444	-0.00587539	0.096426		0.0127816	0.00781479	0.0593418	0.000652482	0.055991
		-0.0155123	0.00957832	0.000645377	0.0148588	0.0128967		0.00705859	0.0107739	0.105401	0.0511715	0.093756
		0.0659346	-0.0118847	0.031613	0.0293322	-0.00325126		0.0110171	-0.0162904	0.0468009	0.0570984	0.0702355
		0.0683941	0.0087119	0.0256936	0.00831663	0.0351733		0.042909	0.0409769	0.0558593	0.0488956	0.0489226
		0.115548	0.0593681	0.017123	0.0313884	0.04462		0.0418162	0.036707	0.0704522	0.0497155	0.0694236
		0.101733	0.0476703	0.00209789	0.0782089	0.007055		0.0167182	0.043412	0.0529655	0.00228337	0.0661184
		0.0706174	0.0102002	0.0124771	-0.0289402	0.0363745		-0.0131861	0.00278307	0.00553211	0.00682787	0.0287358
		0.0440023	0.00817898	-0.0253807	0.000615285	0.0101846		0.0582744	0.103833	0.0135597	0.0812577	0.0740522
		0.0398219	0.0110065	0.0140181	0.0642125	0.0154715		0.0501769	0.106945	0.0482323	0.0877179	0.0930242
		0.0385971	0.0187611	0.0303367	0.0382415	0.0167464		0.0341602	0.102861	0.103979	0.0717382	0.0830899
		0.0368986	0.0395972	0.0201395	-0.0300139	0.0135351		0.0178507	0.0712502	0.0497742	0.0924553	0.0741926
		0.0347698	0.0105419	-0.00759729	-0.0425911	0.0587314		0.0600963	0.0706209	0.0269399	0.128058	0.0765844
		-0.00612677	0.00149424	-0.0299709	0.016069	0.0310757		0.0454694	0.0456434	-0.00409488	0.104307	0.0590497
		0.00195594	-0.0084677	0.00266788	0.0383869	-0.000991551		0.010119	0.0693629	-0.00641081	0.0675049	0.0401272
		0.00717349	0.0114923	-0.00996378	0.0140995	-0.028278		-0.0011503	0.0751652	-0.016951	0.0969276	0.00717238
		0.00647064	0.0198327	-0.00574535	0.00283551	0.0115848		-0.0113083	0.0330759	0.0173737	0.122721	-0.0243633
		0.0243283	0.0156259	-0.00243655	-0.0171982	0.0213001		0.0253371	0.0399902	0.0586459	0.122383	-0.0709849
		0.0436735	0.0501024	-0.0137758	-0.00115306	0.104276		0.0298302	0.0303606	0.0141045	0.105835	-0.0925126
		0.0441039	0.0596109	-0.0144287	0.0322747	0.157037		0.00373075	0.0577201	-0.0135419	0.125695	0.0218594
		0.0436836	0.0815107	0.0293954	0.0673473	0.0824903		0.000446179	0.0764489	-0.0115809	0.110999	0.0204485
		0.053124	0.0777543	0.0430684	0.0517598	0.0277731		-0.00750212	0.0813284	-0.0221863	0.0634172	-0.00207034
		0.0494828	0.0550065	0.00970714	0.0323603	0.00171192		-0.00325917	0.0786929	-0.00796652	0.0761405	0.0255305
		0.0302227	0.0348198	-0.0286534	0.0470807	0.0219208		-0.00543512	0.0919933	-0.0206781	0.0705447	-0.0463314
		0.0087797	-0.00795008	-0.0704532	0.00844693	0.00607941		-0.0145501	0.0922886	-0.0271647	0.0816545	-0.0225704
		0.0073794	-0.0112059	-0.0318392	-0.0136464	-0.0108697		0.0222418	0.0687915	-0.00568372	0.0810962	0.0885815
		0.0715996	0.0526505	-0.0123561	0.00325785	0.0341123		0.000848316	0.0437846	0.0134784	0.0396526	0.0490511
		-0.00897179	0.0201854	-0.0101562	-0.000730144	0.0601303		0.0227851	0.0437706	-0.0249298	0.0198943	-0.00161811
		-0.0101388	0.0637809	0.0815035	0.0471998	0.0833475		0.0316031	0.068545	-0.0220995	0.0432665	0.0294
		0.0804601	0.108101	0.0365462	0.0471969	0.12174		0.0419742	0.0533682	-0.0365746	0.0417702	0.0634609
		0.0839591	0.0552883	-0.0219706	0.0211314	0.0984683		0.0525314	0.041215	0.0239478	0.0761262	0.0731673
		0.0682085	0.0618365	-0.0392279	0.0138947	0.0675503		0.0472508	0.101717	0.0684814	0.0900915	0.0925826
		0.0822786	0.0824069	0.013264	0.065592	0.0530228		0.0520763	0.0755784	0.0531405	0.0820333	0.0572585
		0.0654302	0.0413014	0.0334107	0.0865841	0.0248371		0.0238175	0.0398895	0.0371649	0.0803175	0.0389902
		0.063816	0.0409129	-0.0266001	0.0560524	0.0137074		0.0699755	0.118149	0.0342939	0.0666107	0.0834951
		0.0109706	0.0221513	-0.0173404	0.0653842	0.0291139		0.0369284	0.0923877	0.0557154	0.100789	0.064005
		-0.00513169	0.00682208	0.0145743	0.0516854	0.0198107		0.0975136	0.0813048	0.0462954	0.0911928	0.0828659
		-0.0204268	0.016321	-0.0150744	0.0887043	0.0356366		0.0818234	0.104868	0.0295669	0.0418071	0.0702939
		-0.0211076	0.0163166	-0.0197801	0.057913	0.0136029		0.0649026	0.0449503	0.0725883	-0.0119632	0.0330348
		0.0221012	0.0395013	0.0099989	0.0121296	0.00233817		0.0437551	0.0480854	0.0701854	0.038434	0.0634511
		0.0113462	0.0278183	0.0240763	-0.0476037	0.0288629		0.0573421	0.0312836	0.0235134	0.0538591	0.0620432
		0.0371241	0.0151995	0.0419072	-0.00923265	0.0653903		0.102997	0.0502112	0.0807397	0.0691084	0.0988431
		0.0427336	0.0358685	0.0470911	-0.0180681	0.0580838		0.0782572	0.0674741	0.0586869	0.0516592	0.100843
		0.0531753	0.0408153	0.048732	0.0391039	0.0326539		0.0685817	0.0521519	0.0640024	0.0403077	0.113798
		0.0385276	0.0272957	0.0272179	0.0572673	0.0271481		0.0370402	0.0282501	0.0756076	0.0266152	0.0507223
		0.0298537	0.0291356	0.0694158	0.0667672	0.0413513		0.0232572	0.0263513	0.0182377	0.0160225	0.0719242
		0.0292113	0.0428249	0.0621241	0.0368147	0.0326593		0.0659229	0.104161	0.0877734	0.0406705	0.103208
		0.0330114	-0.0118021	0.0740279	-0.035237	0.0488438		0.0303983	0.0941191	0.0603416	0.0121649	0.0366643
		0.0110522	0.00419721	0.0777065	-0.0204337	0.0517228		0.00615469	0.0323096	0.0853615	0.0167257	0.0257058
		-0.00610721	0.00955108	0.0720902	0.0227982	0.0271217		0.0342486	0.0423452	0.107457	0.0670493	0.0582333
		-0.0191449	-0.0157652	0.0737555	0.0283282	0.0288168		0.0398942	0.061773	0.110364	0.0848663	0.0541851
		0.0273273	0.00162453	0.0544334	0.0343918	0.00640187		0.0233585	0.0487359	0.0833296	0.0822961	0.0531788
		0.0153774	0.0553544	0.0653392	0.0589469	0.0116448		0.0358803	0.0520147	0.122527	0.0596708	0.104207
		0.0396885	0.0471959	0.0309425	0.0382889	0.0107241		0.0771486	0.0931276	0.11522	0.0514213	0.107053
		-0.00101268	-0.00891976	0.0422749	0.0577086	0.00902784		0.0567012	0.0413346	0.0862057	0.0601919	0.016123
		0.039661	0.0120449	0.0290273	0.0716314	0.0279874		0.0210655	0.00226846	0.122595	0.0803153	0.0393059
		0.0241299	0.0142172	0.0545763	0.0850075	-0.0301625		0.0444406	0.0539784	0.135195	0.0584611	0.0704502
		-0.0219502	-0.0230551	0.0403118	0.0932453	-0.0310746		0.0382909	0.0423262	0.065871	0.10788	0.0173747
		-0.0293506	-0.0406997	0.048847	0.00686219	0.0158044		-0.0111154	-0.0366693	0.0116686	0.0550163	-0.0262509
		0.0124652	-0.0435555	0.0354506	-0.0158993	-0.00427711		0.00316025	-0.0136437	0.0689114	0.0265224	-0.0349392
		0.0614996	0.00431118	0.033718	0.0309165	0.00549867		0.016974	-0.0170672	0.0477071	0.00178707	-0.00651751
		0.0730439	0.0404163	0.0596408	0.0248147	-0.00451915		-0.0425693	-0.047285	0.0388625	0.00728156	-0.052196
		0.00520261	0.0741501	0.0540608	0.0509784	-0.0150166		-0.0109737	-0.0148985	0.0593894	0.0252573	-0.00527741
		-0.0362141	0.0369914	0.0661292	0.0877193	0.00553872		0.0130848	0.0208141	0.0853903	0.00638813	0.0163765
		-0.00975361	0.041443	0.0324093	0.0859363	-0.00598851		0.0146552	-0.00331603	0.06638	0.0218214	0.0061022
		-0.00934411	0.0237454	0.0440999	0.0858833	0.00556597		0.0290142	0.0225805	0.0464661	-0.00673815	-0.0212487
		-0.0202486	-0.001404	0.0356274	0.0270491	0.0263354		-0.00385263	0.0131741	0.0552433	-0.0446616	-0.0179735
		0.0284954	-0.00853941	0.0456413	0.0336559	0.0030847		0.0371158	0.0364475	0.0776383	-0.0126355	-0.00594921
		-0.0550526	0.0215485	0.0312692	0.0153017	-0.0245839		0.0504692	0.0142404	0.12197	0.0278385	0.0762629
		-0.0405718	0.00397846	-0.00829109	0.0406949	-0.0181605		0.0197937	-0.0456838	0.0613899	0.0102761	0.0756906
		-0.000101664	0.0377893	0.00814027	0.0849018	-0.012794		-0.00436333	-0.0538497	-0.000203373	-0.0248938	-0.0161481
		-0.00741436	0.0630052	0.032747	0.126867	0.0254361		-0.00697016	-0.0438674	0.0204875	-0.0314065	-0.0663807
		0.00977212	0.100058	0.010449	0.0731906	0.0220724		-0.0302659	-0.0567255	0.0115618	-0.0268275	-0.0378646
		0.0162585	0.131874	0.0029192	0.0673892	0.00558703		-0.0314095	-0.0520701	0.012335	-0.0701406	0.00577722
		0.0419249	0.133131	0.0593239	0.0524935	0.00516879		0.0109793	-0.0212807	0.00624204	-0.0925667	0.0348728
		0.0336017	0.0590502	0.0665294	0.0511011	-0.0300762		0.0135614	-0.000380824	-0.0154236	-0.0509866	0.0154883
		-0.00283945	0.116889	0.0256555	0.0359178	-0.0457505		-0.0172445	-0.0173503	-0.011634	-0.0349651	0.00437769
		0.0178827	0.0595657	-0.0192067	0.051723	-0.0500969		0.0081523	-0.0287591	-0.0157706	-0.0599485	0.0191819
		0.0387297	0.057451	0.0235221	0.0753414	-0.0333417		0.0307018	-0.00165745	-0.00561309	-0.0148546	0.0383144
		0.0193732	0.0455682	0.0673978	0.0582824	0.0256576		-0.00452476	-0.0358996	-0.00193901	0.00929495	-0.00907391
		-0.00590218	0.0261706	0.0200448	0.00318678	-0.0342213		-0.00484111	-0.0540844	-0.0125902	-0.0380545	-0.00748092
		-0.0267794	0.0401915	-0.00776241	0.0153232	0.00990125		-0.00792058	-0.0471471	0.0076962	-0.0363898	-0.0152197
		-0.0061353	0.061794	-0.0107242	0.0280733	0.0313132		0.000698608	0.0356231	0.0244607	-0.029782	-0.0113511
		-0.00873695	0.0520541	-0.0381645	-0.0190838	-0.00821043		0.00717062	0.00597297	0.0532983	-0.0185394	-0.0156734
		-0.00198127	0.0408825	-0.0778896	0.00553969	0.00118601		-0.0379551	-0.00345292	0.0587324	-0.00106238	-0.0225282
		0.0232884	0.0146036	-0.0511915	0.0470798	0.00156882		-0.0426405	-0.00781372	0.0417409	-0.000376639	0.00919235
		0.0650081	0.0600993	0.0383854	0.0706488	0.0299193		0.00842775	0.0468056	0.0708023	0.0132683	0.0465452
		0.0540506	0.0989928	0.0369032	0.0378312	0.0287726		0.00326601	-0.000511111	0.101481	0.0302069	0.0573719
		-0.0179154	-0.00686658	-0.00371048	-0.00708866	-0.0339316		0.0340861	-0.0196133	0.0984994	-0.0152965	-0.00287427
		-0.0179869	-0.0306733	-0.0294983	-0.0126773	-0.0310684		0.0625737	0.0217713	0.0733583	-0.00222957	-0.00766511
		0.0147121	-0.0309845	-0.00793384	-0.0306027	-0.029014		0.0371055	0.0162013	0.0825638	-0.00435981	-0.0189047
		-0.0154265	-0.0372085	-0.0588992	-0.0463998	-0.0026726		0.0198258	0.0336729	0.113903	0.0324125	0.0213771
		0.0265666	-0.0206407	-0.0119875	-0.0118231	0.0560227		0.0235709	0.0895252	0.122283	0.0154479	0.0507484
		0.0705087	0.0660679	-0.00565308	-0.0256853	0.0336941		0.0347273	0.102732	0.0571681	0.0234389	0.0468266
		0.0196715	0.0721674	0.0158292	-0.0573533	0.0105421		0.014923	0.00230034	-0.00562299	-0.00403525	0.0173494
		0.00651798	0.0730014	0.0180762	0.0290136	0.0382021		0.0368071	0.0240005	0.0400128	0.00332052	0.0476229
		0.0146532	0.0456534	0.0319318	0.0751842	0.0619125		0.0293767	0.0867556	0.027122	-0.0276341	0.0382211
		-0.000386329	0.0392596	0.0509694	0.0334112	0.0370343		0.0504159	0.0476981	-0.00375195	-0.0355917	0.0408213
		0.0321067	0.101739	0.0379701	0.0501921	0.0284131		0.0725982	-0.0342231	0.0361435	0.00953771	0.00592595
		0.0635622	0.0900298	0.027628	0.0625575	0.0333715		0.0388146	0.00238864	0.0387205	0.0404189	0.0318763
		0.0638291	0.0955247	0.0436366	0.0459537	0.101027		0.0495905	0.0280472	0.0852281	0.0712086	0.0299424
		0.0824086	0.108947	0.0484948	0.0108222	0.144415		-0.0274125	0.0235126	0.0547129	0.0226889	-0.0266574
		0.0684029	0.0361717	0.0508188	-0.00136373	0.151271		-0.0104853	0.032396	0.0234687	0.0118086	-0.00869794
		0.0627228	0.0777016	0.0546975	-0.0367499	0.0529861		0.00811368	0.105956	0.0428056	0.038621	0.0423523
		0.0407113	0.0730308	0.00440928	-0.0231999	0.0604456		0.0519289	0.12543	0.0334619	0.0117512	0.0620783
		0.0317744	0.0542991	-0.0190387	0.0129893	0.0560693		0.0479212	0.0712079	0.0201737	0.00396787	0.0754897
		0.0600184	0.0367528	-0.0167292	-0.00952102	0.0582651		0.0289321	0.0184344	0.0417273	0.0628444	0.0375623
		0.0279202	0.0582017	-0.0321519	0.0123463	0.0277053		-0.0131475	0.0290776	0.0101818	0.0490129	0.00517343
		0.0218445	0.0235862	-0.047316	0.0311606	0.0533928		-0.0158104	0.0163965	0.050375	0.00776138	0.0441565
		0.0455704	-0.014252	-0.0014043	0.0467068	0.0772282		0.0552139	0.11159	0.0551833	0.0402093	0.101428
		0.02455	0.00941418	0.00798266	0.017283	0.0151054		0.0671254	0.108927	0.0418131	0.0832413	0.08324
		0.0412078	0.0308065	-0.0140079	0.0193894	-0.000767205		0.0331501	0.0877827	0.0417525	0.0809925	0.051649
		0.0751148	0.0716004	0.0337469	0.0257592	0.0199642		0.0129876	0.0572916	0.0657477	0.0657586	0.065422
		0.0656338	0.0510657	0.0698563	-0.00592481	0.103933		-0.0073637	0.0237551	0.0200895	0.0347878	0.013924
		0.0817969	0.0460584	0.127057	0.0342313	0.133516		-0.0391299	0.0561933	0.0105141	0.0577504	0.0275865
		0.0408622	0.0403675	0.0640902	0.0308409	0.0852012		-0.0128192	0.0910963	0.040045	0.0656125	0.0359917
		0.0151221	-0.0172472	0.0537495	0.00944934	0.0461475		0.0170484	0.113498	0.0104127	0.0690444	0.0289344
		0.0659526	-0.00443455	0.0466519	-0.0148843	0.097439		0.0237438	0.0873448	0.0338467	0.0526645	0.0377213
		0.110368	0.0673882	0.0593489	0.046947	0.0696532		0.0279079	0.0744437	0.0119001	0.028031	0.0444241
		-0.0159117	0.0147383	0.0863219	0.0308939	0.0671605		-0.0265928	0.0399619	0.0438124	0.0672062	0.0329827
		-0.0188077	-0.0616164	0.073198	0.00577687	0.0690919		-0.0274023	0.0616356	0.0231132	0.0760222	-0.0108704
		0.0585853	0.00405309	0.0577824	0.0604739	0.054143		-0.0126074	0.00691006	0.0429426	0.0406487	-0.00496906
		0.098627	0.0540555	0.0946177	0.067461	0.104055		-0.000243243	0.0202253	0.0499217	0.0599513	-0.000773594
		0.0386927	0.0125829	0.0573156	0.0193452	0.0700577		-0.00281638	0.049441	0.0311013	0.0230087	-0.0239627
		0.00622998	-0.0288958	0.0799423	0.0501961	0.0299794		0.0175571	0.104784	0.00762959	0.0442112	0.0140027
		0.058102	0.00516113	0.0886284	0.133117	0.0532619		0.0105343	0.0840097	-0.000176238	0.0402088	0.0217943
		0.0705342	0.0617396	0.041955	0.0614372	0.0491387		0.0255424	0.0886169	0.0489944	0.0526495	0.0150936
		0.0955483	0.0681537	0.109059	0.0314029	0.0600849		0.0106749	0.0140383	0.0584816	0.0923302	-0.0345954
		0.0817375	0.0887379	0.160862	0.0193942	0.0986178		0.00037299	0.064544	0.084081	0.0632886	0.0494572
		0.088283	0.0404583	0.223481	-0.00986499	0.0735261		0.00578804	0.00856015	0.0174428	0.0596289	-0.0126824
		0.0586324	0.000937834	0.073351	-0.0313112	0.0158557		0.0272612	0.0399629	0.0282896	0.0561357	0.0660387
		0.0934984	-0.00484191	0.00376549	0.018795	0.0153944		-0.0187253	0.0962805	0.0525828	0.0600911	0.0746979
		0.00815639	-0.0467765	0.0290208	0.0231737	-0.033472		-0.0419999	0.0498469	0.0352088	0.0223173	0.00624042
		-0.0198627	-0.0173532	0.0240071	0.0308732	-0.0198728		0.0153533	0.149981	0.0260574	-0.017095	0.0203788
		0.0379575	0.0188764	0.0823297	0.0213122	0.043691		0.0246121	0.128399	-0.00667596	0.026429	0.0462692
		0.00868757	-0.00743668	0.0675719	-0.029314	-0.0221242		0.00830815	0.0678259	-0.0443925	0.0210583	0.0160769
		-0.0171798	0.00333244	0.00405758	0.0123202	-0.0578115		0.0163259	0.01721	0.000925539	0.0160917	-0.0159755
		0.0353181	0.0308599	0.0962716	0.117015	-0.0116197		0.0260397	0.00965558	0.0518441	0.0843756	0.0550831
		0.0515372	0.0384495	0.111695	0.0962198	0.0324209		0.0648256	-0.0126149	0.0202082	0.0567006	0.0513715
		0.0334252	0.0265739	0.115075	0.119607	0.0989383		0.0654611	0.00979403	0.041466	0.0233747	0.00545712
		0.051424	0.0396562	0.0858122	0.132161	0.0702015		0.09233	0.0473591	0.0998076	0.00928453	0.033729
		-0.0263941	0.0130455	0.0408264	0.103919	0.0219133		0.122782	0.0574044	0.0489265	0.0157547	0.0590591
		-0.000970277	0.0240759	0.0740487	0.0940179	0.01008		0.0877334	0.0819794	0.0165383	-0.00293268	0.0398508
		0.0334509	0.0166608	-0.00965717	0.119011	-0.0127855		0.0918775	0.082227	0.0795433	0.053716	0.0325162
		0.0572407	0.0367336	0.013712	0.0934133	0.013681		0.0838605	0.02998	0.0785692	0.0521189	0.0351085
		0.0814752	0.0935864	0.03893	0.071049	0.0292382		0.0628757	0.0255572	0.0227782	0.0228795	0.00573994
		0.0636922	0.0370448	0.0545121	0.108527	0.0140514		0.0578931	0.0529361	-0.0053898	0.0158966	0.0232702
		-0.0103802	0.0127824	0.0156144	0.117905	-0.0100315		0.0313002	0.0300196	0.0285713	0.0323054	0.030343
		0.059434	0.0452891	0.0494457	0.156681	-0.00247585		0.0260627	-0.0318665	-4.15604e-05	0.0427636	0.00144302
		0.0727918	0.0666973	0.0288962	0.129663	-0.0118884		0.0197203	-0.0464641	-0.0309269	0.031106	0.00904524
		0.0504782	0.0627935	0.0443402	0.141635	0.0361869		0.0348461	-0.0357126	0.0104838	0.0523413	0.00798947
		0.0222133	0.042238	0.0233124	0.11517	0.0324072		0.0465057	-0.0210998	-0.00610843	0.00236433	0.00798732
		0.0482092	0.0591275	0.0519668	0.111066	0.00553911		0.0358737	-0.0289542	-0.00997868	-0.00989028	0.00493871
		0.0482305	0.00291546	0.029151	0.0899026	-0.0310676		0.103916	0.0459816	0.0285309	0.0633805	0.0877395
		-0.0136498	-0.0141621	0.0329744	0.0819718	-0.0475251		0.105922	0.0865714	0.0256587	0.0760474	0.137505
		-0.0192407	-0.00564159	-0.000521647	0.0388183	-0.085875		0.0389001	0.0241558	-0.0353878	0.00744361	0.00552883
		-0.0256032	-0.0120259	-0.0631499	0.0650994	-0.0993873		0.0183637	0.0268337	-0.00541694	0.0214323	-0.0295771
		-0.0224758	-0.0171436	-0.00505165	0.0805909	-0.0680926		0.0622001	-0.00483975	0.045357	0.00268533	-0.00418955
		-0.0163676	-0.0215244	0.0138899	0.0437044	-0.00831187		0.0554598	0.0442755	0.0506191	0.00976581	0.00941777
		0.0607399	0.0279285	0.0278792	0.0814599	0.00166076		0.0606215	0.00755069	0.0533185	-0.0179588	0.0200474
		0.0173741	0.0794342	0.0301858	0.140625	-0.00992111		0.0691991	-0.0603358	0.0211404	-0.0314332	-0.0368159
		0.0110902	0.0115082	0.0348359	0.091388	-0.0212399		0.0807118	-0.0748714	0.0479114	-0.0357195	-0.0261023
		0.00778504	-0.0379043	0.0540308	0.127292	0.00185437		0.04604	-0.0417102	0.0200918	0.020064	-0.0323015
		0.0421928	0.0176223	0.0286565	0.0901742	0.0735039		0.0368403	-0.0388364	0.00818185	0.0026911	-0.0137761
		0.0990725	0.0535719	0.00479186	0.0597339	0.0562146		0.0495822	-0.0135242	0.0452722	0.012596	-0.00712095
		0.0671682	0.0205657	0.0550722	0.125877	0.00609019		0.0617567	0.029126	0.00245682	0.0427243	0.0079625
		-0.0351377	-0.000893666	0.0243152	0.0838484	0.00780758		0.0438771	0.0575111	0.0397691	0.0387146	0.0377012
		0.0106269	0.0338363	0.0566149	0.050356	0.0514923		0.0141529	0.0244356	0.0525619	0.0131023	0.0349185
		0.0590969	0.0351445	0.0330284	-0.00288673	0.115236		0.0582343	0.0815086	-0.00888297	0.0265903	0.0246084
		0.107821	0.0610649	-0.00687093	-0.00547357	0.100831		0.0943691	0.0924636	0.0291271	0.0432781	-0.0246636
		0.108067	0.0571657	0.0182181	0.00975393	0.076604		0.0817335	0.0656835	0.0833417	0.0328093	0.030573
		0.0836881	0.0154625	0.0257117	-0.0113521	0.0625634		0.0202707	0.0667228	0.0603732	-0.0215748	0.0092017
		0.000100599	0.00589509	-0.0176211	-0.00115487	0.0611027		-0.000599292	0.0433369	0.0130191	-0.0206912	0.00649031
		-0.0266427	0.0437319	-0.0361213	-0.0118303	0.0955429		0.0262519	0.0344496	0.0365931	-0.00563714	0.0157011
		-0.0256339	0.0336217	-0.0432698	0.00113342	0.0762669		0.0690398	0.0433935	0.0474352	-0.00608325	0.0784099
		-0.0282374	-0.0245475	-0.0757117	0.000263282	0.0224451		0.0686859	0.0450977	0.00186126	0.0101658	0.0411435
		0.027393	0.0272697	0.030272	0.022943	0.214747		0.067461	0.0780596	-0.0192012	0.024192	0.0401344
		0.0670651	0.0548175	0.0764808	0.0830971	0.222562		0.0464971	0.0148537	-0.00843232	-0.0175117	0.0289881
		0.0168619	0.0343601	0.043074	0.0467338	0.124297		0.0501008	-0.0355379	0.0231212	0.00136041	0.0745872
		0.0767682	0.0262574	-0.000820375	0.0103172	0.0734915		0.0382142	-0.0187988	-0.0211447	-0.0128839	0.0303947
		0.0524842	0.03236	-0.0176624	-0.0104559	0.0868897		0.0703646	-0.00251052	-0.0257663	0.00821871	0.0413945
		-0.00465936	0.00228516	-0.0428217	-0.0162581	0.0427167		0.0351862	-0.00146427	0.0269884	0.0541681	0.0875476
		0.041872	0.0307896	0.00369285	0.0314963	0.0425187		0.0173201	0.00352774	-0.0145594	0.00594896	0.0437888
		0.0113025	0.0574737	-0.0283559	0.0216421	0.0342839		0.0538635	-0.0358154	0.0397972	0.0112074	0.0567554
		0.0533155	0.0419512	0.0156485	-0.00297413	0.032681		0.0712633	-0.0299417	0.081674	0.0591228	0.10589
		0.0261693	0.0404689	0.0593322	-0.0169276	0.104998		0.0255831	-0.0129913	0.084516	0.0293337	0.0822714
		-0.00944267	-0.0132922	0.0329784	-0.0969103	0.0502291		0.0350623	0.0280183	0.0955339	0.0638045	0.093006
		-0.034966	-0.0346117	-0.00835164	-0.0824264	0.00216339		0.0590031	0.100573	0.120553	0.059744	0.142041
		0.0332054	0.0353392	0.0538702	-0.0309787	0.0754254		0.0393408	0.143556	0.0775393	0.033409	0.12689
		0.0476722	0.0761431	0.029429	0.0230465	0.0640537		0.0167347	0.056629	0.0657171	-0.00205217	0.0827434
		-0.00173882	0.0226457	0.0029472	-0.0269019	0.0274878		0.00721449	0.0610055	0.0321017	0.0207183	0.0662319
		0.0464966	-0.00466422	-0.0150083	-0.0271931	0.0230747		-0.0211962	0.0639731	0.0423084	0.016059	0.0264706
		0.0115698	0.0112085	0.0368856	0.0170202	0.0582753		-0.0242857	0.0762993	0.0177077	0.000223439	0.0469671
		-0.00797312	-0.0197883	0.0923257	-0.0024357	0.0525843		0.0114759	0.0451037	0.000683174	0.0327964	0.044249
		-0.0516137	-0.0594343	-0.0190299	-0.0465646	-0.0210986		0.0414194	0.075874	0.0202442	0.0638591	0.124825
		-0.00456477	0.0351389	0.00751955	-0.00365962	-0.0194463		0.0579415	0.117285	0.057563	0.0344903	0.142734
		0.0332471	0.00585396	-0.0116573	-0.0200794	-0.0228911		0.00258967	0.0775107	0.0462274	0.0367371	0.0936824
		0.0809963	0.0523513	-0.00231862	1.40285e-05	0.0108686		-0.0269736	0.0526601	-0.00736979	0.0496047	0.0630817
		0.0382546	0.00991346	0.0235169	0.0286654	0.0217734		0.00974697	0.0362698	-0.0278637	-0.000839576	0.0513111
		0.0410063	0.00308678	0.0114204	0.00741528	0.043796		0.0343925	0.0379963	-0.00543788	-0.0033513	0.0283999
		0.0317175	0.0274747	0.0471045	0.00551712	0.0333		0.0701898	0.0712776	-0.000428822	0.016437	0.0444901
		0.0229539	0.0423612	0.0706068	0.0680214	0.0330858		0.0674184	0.0973902	0.000858193	0.0196153	0.0823252
		0.0281822	0.0736889	0.0431231	0.0405985	0.0448111		0.00360007	-0.00650696	0.00683866	-0.016249	0.0125824
		0.0254784	0.0113217	0.0151898	0.0424681	0.00458896		-0.0256655	-0.0049559	0.0414576	0.000266776	0.0262808
		0.0250692	-0.0003767	0.0144546	0.0604085	-0.02732		-0.0330852	-0.00639178	-0.00755493	0.0254803	-0.00520312
		0.0291861	-0.0139732	0.0295822	0.0462184	-0.0350615		0.00433992	0.034556	0.0367279	0.0283055	0.013084
		0.0421534	-0.00220677	0.0581691	0.0113124	-0.013951		0.027683	0.105839	0.0956117	0.0276605	0.0535116
		0.0202956	0.0204517	0.0140736	-0.0749734	0.0457064		-0.00230454	0.0836768	0.0654133	-0.00851474	0.0663162
		-0.0141627	0.0319741	0.0113967	-0.0474796	-0.0182099		-0.00293466	0.0336627	0.00229951	0.0155465	0.0538825
		0.0263565	0.039579	-0.011626	-0.0638984	-0.0730312		0.0371522	0.0059571	0.0284549	0.00409045	0.0207103
		0.064442	0.0763214	0.0270051	-0.0214303	-0.00398194		0.025021	0.0395044	0.0600688	0.000281774	0.0214959
t=0		0.0470277	-0.0079705	-0.0408549	-0.00253669	0.131261		-0.000597522	0.0283562	0.0770823	0.0074731	0.123374
		0.0735329	0.0183735	0.0313654	-0.0227524	0.153492		-0.00247153	0.0738935	0.0362767	0.0034117	0.0684288
		0.0736504	0.0179841	0.00245775	-0.021983	0.0596224		0.0155031	0.0752898	0.0267372	0.00489108	0.101847
		0.072535	0.0145239	0.0204782	-0.0182677	0.0736174		0.0161644	0.0425601	0.0642991	-0.00170268	0.0741369
		0.119471	0.00864919	0.0735174	0.0454921	0.0802581		0.0322259	0.0309321	0.0654708	0.0609306	0.0877694
		0.101322	0.00165981	0.0741	0.0517526	0.0866719		0.0472425	0.0539749	0.0387171	0.068036	0.112881
		0.0832633	0.00534596	0.121292	0.095834	0.0474991		0.0522357	0.0604932	0.0842497	0.0725273	0.109286
		0.122529	0.0746428	0.113262	0.207153	0.0570413		0.0029248	0.0451445	0.0417372	0.0286272	0.0726055
		0.157629	0.0449298	0.0715209	0.137525	0.125479		0.0545109	0.0382302	0.017795	0.0275738	0.115263
		0.151128	0.028506	0.0376191	0.101147	0.138709		0.0751367	0.0703995	0.0420047	-0.0097905	0.0979717
		0.131612	0.0312319	0.04984	0.0536052	0.142153		0.02369	0.0859277	0.0389357	-0.000400389	0.0898291
		0.102089	0.0178187	0.0611817	0.0130493	0.0768202		0.0306653	0.104044	0.0219433	0.017341	0.101205
		0.0551429	0.00649495	0.0262628	-0.0192153	0.0504261		0.0495731	0.00331446	-5.57515e-05	0.0192091	0.0666463
		0.0608931	0.0236625	0.0396665	-0.0247176	0.0243717		0.0689968	-0.0144807	0.000654378	0.0183076	0.0297086
		0.0606498	0.00981048	0.0251416	0.0106886	0.0185631		0.0372004	0.000405321	0.0226875	0.0108287	0.0913178
		0.0344491	-0.0421844	0.0205397	0.0635135	0.000269359		0.0514882	0.0346618	0.0248938	0.0680526	0.130984
		0.0650682	0.0102467	0.104391	0.162255	0.0228808		0.0469009	0.046953	0.00514937	0.0532971	0.0992541
		0.0803003	0.0368118	0.078475	0.18597	0.0697577		0.022839	0.031326	0.023562	0.0132811	0.0196032
		0.107799	0.0330166	0.0579679	0.13968	0.0806548		0.0257693	0.00225721	0.000727133	0.00131547	0.0422668
		0.123451	0.103568	0.0102357	0.142474	0.10331		-0.00582975	0.0154686	-0.0217117	0.00966757	0.0460182
		0.107508	0.0452988	-0.0157527	0.118354	0.0713807		0.0316327	0.0789252	0.0858476	0.0593285	0.0817438
		0.0820526	0.00247826	0.0412525	0.0675612	0.0384151		0.0424616	0.0751977	0.095731	0.0543602	0.100674
		0.112832	0.0648394	0.0533477	0.0510441	0.0027798		0.0652032	0.0399688	0.0864799	0.0515369	0.0907526
		0.0534539	0.0720223	0.0602068	0.104647	0.0395637		0.044614	0.0801078	0.0996872	0.0694387	0.0644557
		0.0273102	0.0122133	0.00223451	0.158675	-0.00760935		0.0300961	0.0384209	0.0505322	0.017631	0.00972606
		0.0129626	-0.00152347	-0.0571156	0.173772	-0.0133215		0.0494816	0.008926	0.0662428	0.0152399	0.027527
		-0.00491084	0.0367946	0.0181802	0.0911276	-0.0155461		0.013024	-0.0234147	0.008093	-0.00156547	0.0213537
		-0.00846242	0.00217019	0.0105392	0.0315874	0.0133551		0.0206995	-0.0167864	0.00213611	-0.00464541	0.0167586
		-0.0410385	0.0263663	-0.0304907	0.0613827	0.00230353		-0.00715338	0.0409916	0.045311	-0.0145149	0.034319
		-0.0227983	0.034209	-0.0356358	0.0363177	0.0219527		-0.00738951	0.0220041	0.0570027	-0.0105833	0.000439586
		0.0604719	0.0927289	0.054809	0.112923	0.0763219		0.0373026	0.0711314	0.031599	0.00126924	0.00186538
		0.0333052	0.0890318	0.0822946	0.176573	0.084993		0.0398186	0.047626	0.039659	0.0336638	0.0527747
		0.0232114	0.0783824	0.0393057	0.0645935	0.0660586		0.0197988	0.0188321	0.0306304	0.0453366	0.0638876
		0.0157223	0.0728247	5.15683e-05	-0.0238039	0.0917878		0.0723483	0.0683564	0.0539542	0.0518626	0.0977744
		0.0398987	0.0933351	0.0455618	0.00621907	0.163388		0.07009	0.0193833	0.0506055	0.0532663	0.0686678
		0.0299884	0.0724232	0.0395191	-0.0330093	0.128941		0.0169389	0.0135855	0.00895314	0.0115752	0.0475144
		0.0131961	0.0199517	0.0718126	-0.00323323	0.115503		0.0251951	0.0287407	0.0255647	0.0237745	0.0644945
		0.0231818	0.0344745	0.0575256	0.00142587	0.0788189		0.0380935	0.0374422	0.00357982	0.0122257	0.0351013
		0.0662372	0.0353838	0.0629763	0.0663801	0.0848809		0.029352	-0.00172349	-0.0563885	0.0117078	-0.0175532
		0.0719321	0.0654563	0.0168469	0.0620167	0.12709		0.00355426	0.0351669	-0.0449369	0.027811	0.0134546
		0.00806221	0.0775794	0.00752433	0.0614421	0.13142		-0.00285403	0.0467835	0.0189856	0.0204536	0.0283802
		0.0257906	0.0688855	0.0534131	0.0870214	0.111816		-0.0110418	-0.00590814	0.037041	0.0129322	-0.0190717
		0.0903262	0.0656219	0.0878166	0.0819716	0.128189		-0.0604347	-0.0211929	-0.0357361	-0.00835531	-0.0421312
		0.0543205	0.0471689	0.074109	-0.0209331	0.15653		0.00368549	-0.00976805	-0.0225609	0.0188699	-0.0184792
		0.0167374	0.0324967	0.0672905	-0.00984567	0.164207		0.0435137	0.00227735	0.0180886	0.0563234	0.00902762
		0.037554	0.0766807	0.060843	0.00399324	0.161496		0.0156372	0.0287241	0.000707154	0.0699803	-0.00170806
		0.0453302	0.0490838	0.017288	-0.0298055	0.125634		0.00343403	0.0104046	0.0123891	0.0422463	-0.0337719
		0.0281132	0.0266184	0.0760037	0.00730699	0.162305		0.0401475	0.00405449	0.0335836	0.0444587	0.0045453
		0.0601689	0.0918861	0.0411726	0.016473	0.153593		0.0766459	0.059567	0.0077093	0.0505359	0.0412937
		0.117173	0.131283	0.0578634	0.0239152	0.150506		0.0811058	0.0812408	0.0203435	0.0281761	0.03078
		0.108784	0.0790954	0.0283491	0.0739823	0.14396		0.0497817	0.116944	-0.0212472	0.0173468	0.023515
		0.0754834	0.0192519	-0.0187978	0.0249838	0.0851339		-0.0130085	0.0751814	-0.0303667	0.00686424	-0.0515595
		0.010419	-0.0196558	0.0131047	-0.0438738	0.0223877		0.0595051	0.0236265	-0.018519	-0.00116463	0.00108698
		0.00682343	0.0468521	0.00968979	-0.0473417	0.0382017		0.0472078	0.027167	-0.0142982	-0.0318595	0.0301322
		-0.0209692	0.06708	0.0373575	0.0156931	0.0651835		-0.0105679	0.011096	-0.0400323	-0.0209629	-0.010576
		-0.0287668	0.0306841	0.00188079	0.0840508	0.0530077		0.0207071	0.0253423	0.0260784	-0.00133352	0.0333066
		0.00240561	0.0278135	-0.0372493	0.106718	0.0533393		0.0536367	0.0245364	0.110356	0.0475456	0.102898
		-0.0537436	0.0029619	-0.0396572	0.055614	0.0186231		-0.0138056	-0.0414648	0.01671	0.011049	-0.00110266
		-0.0906574	-0.0229566	0.00856068	0.0711758	-0.00813462		-0.034192	-0.0595832	-0.0224872	-0.00810935	-0.0494801
		-0.0876406	-0.0666149	-0.0239866	0.0850717	0.0120408		-0.0471414	0.0115045	-0.0510353	0.00223389	-0.009678
		-0.0287027	-0.0480988	-0.037209	0.127756	0.0383491		-0.0381096	0.0245182	-0.0158495	0.0314294	0.0249731
		-0.0164452	-0.0112435	-0.0219075	0.0573194	0.00511325		0.0410245	0.0188288	0.0210321	0.0592082	0.0470567
		0.00794457	0.0250835	-0.0220229	-0.00526523	0.0323823		0.0118249	0.00893818	-0.0281214	0.00358317	0.0226869
		-0.00475142	0.0300301	-0.0209774	0.169062	0.0305491		-0.0174692	-0.014282	0.0217382	0.0140683	0.0350983
		-0.0213156	0.0366309	-0.00551486	0.109001	0.0498893		-0.0203212	-0.0247122	0.0652152	0.0342197	0.0639156
		-0.0373526	-0.0351966	-0.0249664	0.0166155	0.00177101		-0.00869485	0.0105626	0.0567926	0.0400215	0.0288778
		-0.0417465	-0.0357842	-0.0686808	-0.0135254	-0.0361823		0.0351312	0.0451886	0.0329351	0.0376336	0.0560183
		-0.0648918	-0.0372109	-0.0623027	0.0389594	-0.0217837		0.0260067	-0.0136024	-0.000880293	0.0149386	0.0316675
		-0.0318258	-0.0237242	-0.0310054	0.00763967	-0.00166784		0.00363481	-0.0568847	0.0193645	0.046928	-0.0409322
		0.0363168	0.00622854	-0.0125918	0.067523	0.0116911		0.00280134	-0.0492471	0.0243696	0.0570347	-0.0357296
		0.00839373	-0.013764	-0.0153012	0.0810893	0.00363512		-0.0122959	-0.0139881	0.00319141	0.0317106	-0.0253081
		-0.0444812	-0.0325148	-0.0485181	0.0941216	-0.0240535		0.00656188	0.0147479	-0.00827604	0.0025948	0.0141867
		0.0069132	0.0385302	-0.0383754	0.0597845	0.00147717		0.0145574	0.0328107	0.0330425	0.0413139	0.0481884
		0.030871	0.0313321	0.00415314	0.00829804	0.0440171		0.0517554	0.000746596	0.0917974	0.0415364	0.062258
		0.0546208	0.0398692	0.0559404	0.106781	0.0582047		0.055785	-0.00525082	0.11621	0.0366006	0.029927
		0.0199808	0.0296952	0.0491633	0.109672	0.0312927		0.0202278	-0.0283369	-0.0090649	0.0129924	-0.0257764
		-0.0190954	0.0413531	0.0271041	0.121467	0.00203078		0.00882541	0.0282055	0.000452208	0.0277999	0.0363556
		-0.00305608	0.00619537	0.0642277	0.158654	0.0129782		-0.020791	-0.0102486	0.0209631	-0.0101295	0.0457083
		-0.0201479	0.0189699	0.0558136	0.148347	0.0129926		-0.0439646	0.0217388	-0.019866	0.0124767	-0.000430494
		-0.000181545	0.00535294	0.0252392	0.136264	0.0248981		-0.013107	0.00719849	-0.00892949	-0.00848746	0.0345843
		-0.0069577	-0.0243877	0.0215941	0.0933558	-0.0167532		-0.00683664	-0.0201868	-0.00908455	-0.023896	0.0140596
		0.00945018	0.033141	0.0775581	0.172465	-0.00573942		-0.0311269	-0.00661492	-0.00749155	-0.00651143	0.0157129
		0.0174252	0.0799614	0.0930079	0.167765	0.0240761		-0.0509352	-0.00451782	-0.0127137	-0.00245823	0.0257016
		0.00125889	0.0504788	0.136119	0.0862773	-0.0133024		-0.00785439	0.0274912	0.0182988	-0.0153263	0.0350178
		-0.0391199	0.00155442	0.110814	0.0975961	-0.0159926		-0.0081986	0.0317754	0.00603359	0.0050399	0.0374339
		-0.0325415	0.0187631	0.0730476	0.0569686	0.0253624		-0.00973848	-0.023345	0.00498812	-0.00515764	-0.0281662
		0.0319145	0.0677313	0.0597495	0.0412905	0.0487547		-0.0111131	-0.0596356	-0.00422151	-0.0337932	-0.0616166
		0.0660714	0.0461395	0.0745419	0.0419479	0.00393015		-0.0166246	-0.00797771	-0.00999946	-0.00339196	-0.0208623
		0.0642328	0.0324988	0.080567	-0.0255657	-0.028397		-0.0141867	-0.0207049	0.0412779	0.00733824	-0.0206782
		0.0647206	0.0386085	0.0691476	0.00594178	-0.0150653		-0.00294905	0.0267306	0.0555005	0.00219974	-0.0130763
		0.0651675	0.0379044	0.105126	0.0661874	-0.0101783		0.0172953	0.0625348	0.0444805	0.00428725	0.0237618
		0.0663494	0.0673321	0.0741985	0.0797792	0.0112551		0.0900055	0.0705094	0.0641395	0.0407265	0.0862719
		0.0371604	0.0311059	0.069088	0.0878165	0.0216448		0.0733877	0.0456135	0.0852953	0.0134509	0.0765912
		-0.022136	-0.0175692	0.0673726	0.0935602	-0.0354663		0.0346762	-0.00535862	-0.0054579	-0.0152784	0.00765004
		-0.0156823	-0.0432177	0.0199917	0.0669331	-0.0664869		0.0100562	0.0251186	0.0185553	0.00326297	-0.0131618
		0.0421862	-0.0207514	0.0661578	0.0981586	-0.0372216		0.0216148	0.0563146	0.0738181	0.049834	0.00794355
		0.0608826	0.0531506	0.104249	0.240168	0.00963868		0.0801335	0.0450749	0.0902519	0.0334038	0.0834185
		0.0773594	0.0731244	0.154087	0.251346	0.0279425		0.068398	0.0452776	0.0771929	0.0110588	0.0975996
		0.0523252	0.0232587	0.101904	0.109918	0.0143627		0.0531107	-0.0159054	0.00540331	0.00712395	0.0447824
		0.0577476	0.0165047	0.0924724	0.117434	0.0291328		0.0677081	-0.00786297	0.0327436	0.0228127	0.0371192
		0.0581529	0.0215421	0.130626	0.167371	0.0220987		0.0760363	0.00472784	0.0594458	0.062268	0.0885454
		0.0240268	0.0309293	0.0902752	0.100719	-0.003109		0.0749137	0.0586867	0.0303509	0.0815958	0.117021
		0.0569175	-0.00453007	0.0540486	-0.0384532	0.0327506		0.0877379	0.0773055	0.0874364	0.0544531	0.106385
		0.105069	-0.0436227	0.0383819	-0.0960521	0.0582688		0.0726576	0.0330453	0.121319	0.0286449	0.071654
		0.112516	-0.0119172	0.0440788	-0.0893482	0.014353		0.0531057	0.029082	0.139886	0.0128953	0.0768384
		0.142907	-0.0126372	0.00682396	-0.0593678	0.0279041		0.0219757	-0.00540966	0.0810937	-0.00660333	0.0250337
		0.123303	-0.0031839	0.00514741	-0.000365238	0.0413424		0.0158928	-0.000317857	0.0633432	-9.8953e-06	-0.0274246
		0.1991	0.0137028	0.0307184	-0.0454699	0.00658128		0.0736568	0.0625449	0.104499	0.02199	0.0130317
		0.27258	0.0520901	0.0332234	0.0100972	0.053987		0.095511	0.118646	0.0572332	0.0157998	0.037245
		0.277153	0.0360318	0.0385582	0.0152889	0.0547539		0.0778865	0.0625337	0.0350193	-0.0418477	0.0749498
		0.231563	0.0110536	0.0160044	-0.0258215	0.00207589		0.0780911	0.0950634	0.0925608	-0.0328984	0.0766589
		0.254785	0.019555	0.0217947	0.0156852	0.0140003		0.0873386	0.0938488	0.054025	0.0373806	0.062868
		0.303134	0.0107838	-0.0246629	0.0215696	0.0141417		0.113261	0.126395	0.0840757	0.0232412	0.0827644
		0.384875	-0.0372892	-0.017709	0.014087	-0.00306195		0.131216	0.13176	0.133651	0.0232928	0.0903573
		0.652116	-0.00799267	0.0040036	-0.0147653	-0.00171413		0.121032	0.108168	0.0895321	0.0186544	0.104982
		0.860202	0.0150006	0.0109422	-0.004176	0.0482459		0.114373	0.0987304	0.0209563	0.0264823	0.0835295
		0.884066	0.0285232	-0.00975151	-0.0190633	0.02975		0.100573	0.0438373	0.0183922	0.0340655	0.0453532
		0.849326	0.018442	0.0149776	0.0111161	0.074297		0.103719	0.0422862	0.0595571	0.00534572	0.0229693
		0.999958	0.08226	0.0705863	0.0511261	0.1033		0.0358062	0.0432363	0.0401067	-0.00543021	-0.000874076
		0.993046	0.0754229	0.0417473	0.0614607	0.0637157		0.0473954	0.0473086	0.0330248	0.000409785	-0.00691363
		0.866528	0.0412212	0.0174835	0.0184617	-0.00569613		0.080374	0.07009	0.0307768	0.0136834	0.0386239
		0.846419	0.0475938	0.0689632	0.0349376	0.0418433		0.0761461	0.0804157	0.0633805	0.0164427	0.0591235
		0.846069	0.00528902	0.0447877	0.0502477	0.0485375		0.0687673	0.0825495	0.0848981	0.0543774	0.0593672
		0.779582	0.0237054	0.0508757	-0.0172571	0.0326755		0.0786308	0.117628	0.124519	0.00678328	0.0673242
		0.743774	0.01093	0.00930047	0.027412	0.0153434		0.0664881	0.115515	0.1333	0.020839	0.0568231
		0.757378	-0.00908644	-0.040009	-0.0514504	-0.0422245		0.0373496	0.11985	0.119466	-0.00212286	0.0272726
		0.812336	-0.0115989	-0.0162316	-0.0353537	-0.0319779		0.0816096	0.149147	0.147806	0.0177691	0.0699351
		0.792688	0.0108677	-0.00344123	0.0124312	0.00407265		0.0975316	0.109997	0.194899	0.0433641	0.114903
		0.74138	0.0127425	0.0351649	0.0386241	0.120596		0.0584116	0.0814463	0.149079	-0.0199494	0.0231063
		0.710415	0.036795	0.00761742	0.125174	0.0713684		0.0256334	0.0235685	0.076627	-0.0440823	-0.0154238
		0.607313	0.0360403	0.039475	0.120068	0.00228655		0.0553236	0.0675341	0.0724802	-0.0106887	0.040581
		0.652167	0.0545004	0.0422018	0.132227	0.020391		0.109217	0.0942186	0.117619	0.0900703	0.0806511
		0.693657	0.00697196	0.05171	0.124514	-0.000536183		0.0590408	0.0575616	0.0771612	0.0932725	0.034985
		0.740614	0.0171929	0.0679327	0.142029	0.014364		0.0366685	0.0859216	0.0641228	0.0760629	0.0266691
		0.683649	0.0524649	0.0367209	0.134737	-0.00590708		0.0346941	0.0492013	0.0122886	0.0196128	0.0113018
		0.655643	0.0365244	0.0286496	0.14005	0.00726156		0.0735124	0.0686737	0.071557	0.0338142	0.0518132
		0.538852	0.0311694	-0.0019458	0.150099	0.00953119		0.0941401	0.129037	0.111073	0.0684951	0.0641097
		0.515159	0.0507819	0.0357433	0.19022	0.0211219		0.0552571	0.0472244	0.106676	0.0985338	0.00334183
		0.480828	0.0307397	0.0318979	0.173327	-0.0265237		0.0140562	0.0384126	0.0816346	0.0726001	0.00362749
		0.468411	-0.00190783	0.00607902	0.158564	-0.0275758		0.0535088	0.0670347	0.0328172	0.041888	0.00429028
		0.456185	-0.0208246	-0.00923985	0.121275	-0.0337559		0.0481292	0.0892953	0.0512996	0.0473979	0.0277365
		0.392554	-0.054692	-0.0264974	0.13138	-0.0629526		0.0447216	0.0713049	0.102344	0.0438175	0.00735684
		0.326815	-0.0480656	-0.0222387	0.144652	-0.0413605		0.0330663	0.0638513	0.0403337	0.0270802	-0.000335098
		0.323099	0.0477324	0.00802912	0.158285	-0.0311531		0.0300412	0.0423657	0.0196583	-0.0215318	-0.0241313
		0.329777	0.0653132	0.0617559	0.176236	-0.0055683		0.0489533	0.0579733	0.0667108	0.014931	0.0172066
		0.294584	0.0388651	0.0797352	0.155674	-0.0133426		-0.00951312	0.0638772	0.0321829	0.0766523	-0.00917015
		0.220974	0.0342079	0.0212377	0.124138	-0.0228148		0.013966	0.0416752	-0.0103933	0.0115554	-0.0378032
		0.182105	0.0134624	0.0127268	0.139074	-0.0312472		0.0379858	0.0394611	0.0271345	0.0275675	0.0165726
		0.108861	-0.00302624	-0.0195924	0.140579	0.0407738		0.0526374	0.0540826	0.11998	0.0566938	0.0488586
		0.101735	0.0316263	0.0391031	0.211185	0.0800841		0.0301181	0.0575626	0.0811641	0.0430279	0.0561815
		0.117496	0.056419	0.0336977	0.291353	0.052527		0.00962744	0.0512997	0.0747044	0.0195913	0.0374392
		0.0576115	-0.00957249	-0.00344449	0.138631	0.0675755		0.0461401	0.0561058	0.0784569	0.0428064	0.0442062
		0.0249248	-0.0360489	-0.00418773	0.0886238	0.0820559		0.0208269	0.0659025	0.0652184	0.0442217	0.0388335
		0.0483814	0.0122459	-0.0288514	0.0912884	0.085972		0.00569885	0.0777268	0.0610859	0.0259128	0.0216991
		0.0470216	0.0490837	-0.00838346	0.118875	0.117347		-0.0505624	0.0512644	0.0139364	0.0515124	-0.0147242
		0.0436944	0.0699679	0.0403808	0.107114	0.136698		-0.0282206	0.0779847	0.0159827	0.0516949	-0.00806174
		-0.0316086	0.0567376	0.0180586	0.0521399	0.174819		0.0139939	0.0952793	0.0557883	0.049797	0.00450954
		-0.102116	0.0305315	-0.0381748	0.0724528	0.10362		-0.0140701	0.109982	0.04984	0.059296	0.00856655
		-0.111196	0.0822398	0.0237223	0.158951	0.187065		-0.00254339	0.013045	-0.0469345	0.0175899	-0.0273887
		-0.153944	0.0380767	0.021884	0.105131	0.137007		0.0334677	-0.0135048	-0.04289	0.0277847	-0.0159222
		-0.12753	0.0516849	0.0342002	0.0753157	0.0795716		0.0334914	0.00353609	-0.038055	0.0220003	-0.000582645
		-0.10368	0.0625414	0.0345254	0.0712781	0.122548		0.023194	-0.00833621	-0.023706	0.0703769	-0.00294427
		-0.128265	-0.0353815	-0.00334998	-0.0387633	0.0378727		-0.00422504	0.0202253	-0.00565112	0.041375	-0.0194443
		-0.0751968	-0.0310659	0.0684198	0.0731487	0.0867992		0.031985	0.041701	0.0314779	0.0209159	-0.0132958
		0.0237952	0.0458229	0.0926367	0.139178	0.127577		0.0294505	0.0683476	0.0560221	0.0596402	0.0404352
		0.00874967	0.0586816	0.0297297	0.092488	0.109535		0.0384889	0.0275016	0.0164018	0.0480681	0.0530923
		-0.0406861	-0.0011674	-0.0115459	0.0404669	0.052295		0.00691936	0.0120626	-0.000618166	0.0170205	-0.00230708
		0.000162482	0.0270929	0.0631944	0.122903	0.0495988		0.0418745	0.0666662	0.0625718	0.0420547	0.0153267
		0.00716586	0.0142312	0.129024	0.124252	0.0788209		0.086668	0.0852115	0.0827123	0.079194	0.109335
		0.0120629	0.0214301	0.113765	0.144862	0.0624306		0.0324091	0.0500697	0.0556909	0.0658596	0.0583947
		-0.0239937	-0.03522	0.0704367	0.177227	0.0253522		0.00461515	0.0167148	0.011048	0.0619911	-0.000751413
		-0.0178197	-0.0258121	0.0587004	0.144947	0.0297558		0.0156891	0.0203951	-0.0255697	0.0352313	0.016991
		0.0106036	0.0409371	0.061803	0.168828	0.0802311		-0.0336699	0.00706585	-0.0306273	-0.0106456	-0.0231705
		0.0469677	0.0404623	0.087154	0.196426	0.104203		-0.0150767	0.0701488	0.0162078	-0.00356055	-0.046066
		0.0669535	0.0722825	0.106638	0.198563	0.0805679		-0.0109361	0.0630313	0.00783216	-0.00506974	-0.032954
		0.0901727	0.0730344	0.103244	0.133143	0.134168		0.0431464	0.0718395	0.0369869	0.000528985	0.0439108
		0.0227498	0.00280378	0.0498541	0.00534599	0.14466		0.0435471	-0.0055648	-0.00395973	0.00260796	0.0222826
		-0.0228265	-0.00359302	-0.0464901	-0.0948912	0.121242		-0.01235	0.0224225	-0.0193557	-0.0137719	-0.00666331
		-0.00610254	0.00187727	-0.0332388	-0.09933	0.155885		0.0254041	0.0887976	-0.00562838	-0.0443222	-0.0249564
		0.0708361	0.0719719	0.0532545	-0.0374421	0.199896		0.0706672	0.091117	-0.0407401	-0.0204778	0.0194475
		0.0996056	0.0834464	0.0717554	-0.00696317	0.19699		0.0523619	0.0614831	-0.0473964	0.0136654	0.0121009
		0.089529	0.0273314	0.0531567	-0.00334383	0.206992		0.0400882	0.00409721	-0.00521134	-0.0146421	-0.0302289
		0.190794	0.0206093	0.061413	0.0881415	0.24205		0.0485115	0.0303501	0.00147778	0.00130936	0.0237463
		0.132507	0.014864	0.035732	0.0763706	0.225079		0.056727	0.0549913	0.0143007	0.0407768	0.057953
		0.0613412	0.0319121	0.0637596	0.0488408	0.257911		0.0279442	0.0118528	-0.00674781	0.0457429	0.0116319
		0.0377791	0.0300712	0.0576284	0.00605378	0.23765		-0.00886318	0.0182323	0.0133066	0.046524	0.0295684
		0.060097	0.0574382	0.0958408	0.0376408	0.186149		0.00432055	0.042761	0.0594096	0.0350061	0.0280602
		0.0929764	0.021352	0.0388067	-0.0537052	0.141127		0.0716541	0.06178	0.0978674	0.0724938	0.0634124
		0.111149	0.0597619	-0.0258421	-0.0250676	0.190137		0.036492	0.0467049	0.0300725	0.0802546	0.0550635
		0.109595	0.065161	0.0171962	0.0268535	0.245705		0.0250767	0.0365342	0.0465856	0.0430523	0.0775565
		0.115959	0.09146	0.0460926	-0.0202255	0.292444		0.00517252	0.014345	0.0613765	0.0272093	0.103601
		0.157356	0.0888543	0.0517821	0.00525878	0.289457		0.0616907	0.0586094	0.0522693	0.0804986	0.0876781
		0.0833614	0.0194316	0.0166232	-0.0115982	0.214499		0.0529006	0.0485119	0.0637432	0.0841009	0.0800452
		0.0525087	-0.0223769	-0.00550115	-0.0824771	0.148127		0.0538573	0.0306366	0.0354471	0.0303877	0.0824639
		0.127482	0.0137838	-0.00410125	-0.067129	0.216584		0.00518108	0.0370596	-0.0428747	0.0194967	0.029531
		0.111674	0.0277183	-0.0158439	-0.0823011	0.284646		-0.0467045	0.00909549	-0.0184304	-0.000351435	-0.0387579
		0.109362	-0.0179933	0.061924	-0.069508	0.232711		-0.00849696	0.0122015	0.0086417	0.0129966	-0.0155547
		0.103653	-0.00455724	0.0183518	-0.0761455	0.175808		0.0104298	-0.0203247	-0.00318852	0.0339069	0.0239389
		0.121906	0.0601487	-0.00615084	-0.0730256	0.207053		0.0494913	0.040515	0.0332288	0.0272438	0.0797478
		0.0750286	0.0447318	0.0343851	-0.0330069	0.201033		0.0369976	0.0317389	0.034928	0.018981	0.0508303
		0.0598058	0.066756	0.0509307	0.0461992	0.218668		0.00236037	0.0121666	0.0275964	0.0368909	0.0132463
		0.0338212	0.0657654	0.0557921	0.0196041	0.234446		0.0428995	0.0465243	-0.0301961	0.0421974	0.0585361
		0.0210586	-0.0052093	0.0173753	-0.075998	0.154582		0.0121988	0.0678242	-0.042749	-0.0114253	0.0398578
		0.0496093	-0.0125489	0.0263415	-0.0591578	0.134865		0.00669515	-0.0290525	-0.00614835	-0.0505356	0.000508566
		0.0203125	-0.00387512	0.0051875	-0.0462113	0.156137		0.01767	-0.0225519	-0.0103486	-0.0132631	0.0208475
		0.108601	0.0227337	0.00733489	-0.0578958	0.126529		0.0104658	0.0396082	0.0263575	0.0150645	0.11464
		0.147235	0.0391552	0.00886609	-0.0651711	0.105193		0.0136236	0.0357671	0.0722669	0.0179337	0.1343
		0.099012	0.00281748	0.0112091	-0.0606708	0.0908476		-0.0293556	0.032878	0.00871099	0.00476959	0.0838605
		0.121408	-0.000173637	-0.00879911	-0.0534649	0.113585		-0.0107637	0.0340547	0.00594312	-0.0132507	0.0555596
		0.149782	0.0301519	-0.0240982	-0.0375264	0.10782		-0.019916	0.0214519	0.0153033	-0.000750804	0.0224774
		0.123871	0.0336798	-0.00197032	-0.00168309	0.121431		0.0106014	0.0396715	0.054697	-0.0216892	0.032836
		0.0778207	0.0347582	0.00236992	-0.0234801	0.0962099		0.0509154	0.0334107	0.0418009	0.000696977	0.100429
		0.0840187	0.0610209	0.0291032	-0.00118753	0.157545		0.0323776	0.0315988	0.0344766	0.0131226	0.0643022
		0.143814	0.094807	0.0291976	-0.00707687	0.189693		-0.017551	-0.00215652	0.020535	-0.0158308	0.00998473
		0.10669	0.0467041	0.0212874	-0.0660644	0.128479		-0.0489508	-0.015004	0.0337091	-0.0251118	-0.00592978
		0.0559071	0.0504852	0.00260397	-0.00615074	0.113697		-0.0213106	-0.0152399	0.0493208	0.0363457	0.0836901
		0.0752016	0.0875181	0.00713129	0.0256939	0.152987		-0.00105027	0.0283358	0.0308024	0.0185774	0.084826
		0.0473794	0.0667198	0.0277089	0.0492864	0.197145		-0.00500852	0.0514834	0.0429661	0.0391656	0.100378
		0.0298961	0.015587	0.0151105	0.0316279	0.187755		-0.0123229	0.0166146	0.0199404	-0.0174546	0.0795635
		-0.0281278	-0.0332974	-0.0085135	0.0313943	0.0825775		-0.0220545	-0.0417229	0.0470764	0.004125	0.0565634
		-0.0264835	0.0089185	0.0217077	0.0588068	0.0543448		-0.00287717	0.0124282	0.0711471	0.0169604	0.105973
		-0.0157371	0.0584053	0.0349827	-0.0176819	0.179544		0.0248121	0.0692958	0.0885485	0.00389775	0.10686
		-0.0529394	0.0411358	-0.0298449	0.0609332	0.167502		-0.0286776	-0.00707752	0.0706067	-0.0322397	0.0105673
		-0.00271962	-0.00232542	-0.0456174	0.0598649	0.131801		-0.042039	-0.00175128	0.0559126	0.0164389	0.00643417
		-0.0137458	0.00818271	0.00474282	0.0304371	0.160275		0.0012153	-0.0105017	0.0653319	0.0603305	0.0388732
		-0.0567557	0.0444374	0.0214437	0.023133	0.148947		0.0141978	0.0194189	0.0254117	0.0620338	0.0571832
		-0.0226077	0.0724084	0.0530654	0.0763466	0.112025		0.0191004	0.0606096	0.0561497	0.00351475	0.0694195
		-0.00713077	0.068168	0.0757039	0.0920359	0.109641		-0.0223646	-0.0448198	-0.00165088	0.0157832	0.00496336
		-0.0183103	0.0475296	0.105563	0.0752564	0.0927978		0.0401084	-0.0167375	-0.00304911	-0.00994415	0.0512341
		0.0257767	0.0101008	0.0571747	0.0558327	0.0997213		-0.00604685	0.00941356	-0.027166	-0.016304	0.0129836
		0.00953563	-0.000257747	0.0131868	0.0761009	0.054659		-0.0199204	-0.021007	-0.0289131	-0.0233124	-0.0125352
		0.0236559	0.0267177	0.0259538	0.101867	0.049067		-0.00417714	0.0114179	0.0328144	-0.0163649	-0.000740968
		0.0740633	0.060107	0.0403846	0.140183	0.0684664		0.00891392	-0.0359481	-0.0248203	0.0101293	-0.00776236
		0.0414369	0.023213	0.0329855	0.129488	0.0393186		0.0603627	0.0284997	-0.0415005	-0.0122551	0.0532826
		-0.0198889	-0.0688193	0.021345	0.0666909	-0.0161621		0.0113695	0.00898845	-0.0112715	-0.00162976	0.0388699
		-0.0375704	-0.0559539	0.0357789	0.0466856	-0.0220054		0.0102094	0.0320933	0.00491229	0.0206434	0.00463884
		-0.0349472	-0.0266404	0.0290568	0.107056	-0.00720004		-0.00402004	0.0219118	0.0374145	-0.0252397	-0.0171876
		-0.00505384	0.0272985	0.0279946	0.107629	0.0141219		0.00309516	-0.00607956	-0.0109528	-0.00869785	-0.0200551
		0.00086644	0.000736544	0.0741598	0.0739811	0.0519875		0.02287	-0.0296496	0.020268	0.0234659	0.00474882
		0.0424127	-0.0290389	0.0798852	0.100609	0.0378022		0.0702931	0.0166136	0.0187875	-0.0131471	0.013878
		0.0559863	0.00775308	0.0385269	0.0823728	0.0310998		0.0474702	0.0114727	-0.0131	0.0010825	0.0160162
		0.0542175	0.0271012	0.0379397	0.0635476	0.0360635		0.0427904	-0.002054	-0.00357175	0.046873	0.0340798
		0.0344778	0.0354283	0.0794295	0.0778439	0.0616656		0.0631054	-0.0145701	0.00486945	0.0017908	0.038047
		0.0535374	0.00510268	0.0508754	0.137647	0.0518812		0.0692332	-0.0177577	0.0403674	0.00268563	0.03795
		0.0695322	0.0234536	0.0824241	0.160906	0.0270216		0.0790998	-0.0168863	0.0331598	-0.0235009	0.0246598
		0.142685	0.0428024	0.0813641	0.138924	0.0875728		0.087484	0.0198961	0.0383511	0.00469377	0.0186048
		0.0966514	0.0152878	0.0725791	0.119859	0.0916065		0.0889712	0.039246	0.0463965	0.016741	0.0377089
		0.0459692	0.039152	0.0509193	0.0797638	0.0635601		0.0924825	0.0110695	0.059418	0.0336514	0.0273541
		0.0219839	-0.00372323	0.0225044	0.0719279	0.0445328		0.117275	0.00635053	0.0521922	0.0321056	0.0552664
		0.0367374	-0.0113627	0.0386148	0.0547889	0.0447184		0.125955	0.0254882	-8.26126e-05	0.0555517	0.0385504
		0.0373639	0.0107904	0.0830658	0.0645143	0.0343575		0.0951957	0.0463589	0.0232343	0.115247	0.0229216
		0.0351142	0.0843064	0.108199	0.141926	0.0678038		0.0749388	0.0220999	0.0461713	0.0411013	0.0497434
		-0.000872308	-0.000358917	0.0606997	0.111143	0.0223979		0.105616	0.00415242	0.0521734	0.0635942	0.0214349
		0.026316	0.0167878	0.0197705	0.107977	0.0104208		0.118779	0.00416264	0.052677	0.0736018	0.0224627
		0.0507312	0.0951241	0.0438989	0.149463	0.0784253		0.0844836	0.0359008	0.0450752	0.0898266	0.0447736
		0.127025	0.0801393	0.0569673	0.219079	0.147572		0.0600589	-0.000772398	0.0218011	0.0273952	-0.0107311
		0.109947	0.0455198	0.0700036	0.253045	0.0746881		0.0863921	0.0574545	0.0540705	0.04531	0.0927976
		0.121667	0.0209214	0.0292225	0.253096	0.0358163		0.0592195	0.0630011	0.0456893	0.0764129	0.0627945
		0.0953686	0.00857265	0.00176079	0.178243	0.0243979		0.0689607	0.00378418	0.0388664	0.081251	0.00765693
		0.0747856	-0.0103879	-0.0344268	0.116558	-0.0164741		0.060749	-0.0225115	0.0418389	0.0618908	0.00632822
		0.0713583	0.023655	-0.0214603	0.117406	-0.00180848		0.0465262	0.0311426	0.0510974	0.0698003	0.0188483
		0.0673643	0.031302	0.0480021	0.132506	-0.0109814		0.0404399	0.0441448	0.0537729	0.0784986	0.0248526
		0.157505	0.0214151	0.0324032	0.189189	0.0430259		0.0837232	0.0543096	0.0892259	0.103305	0.0529444
		0.140362	0.0384408	0.0466707	0.164405	0.0491244		0.123131	0.0476601	0.0956792	0.14081	0.112219
		0.153899	0.0565384	0.0372592	0.111134	0.0316453		0.0825402	0.0202227	0.0555353	0.0988807	0.0589886
		0.160536	0.07945	0.0123051	0.130978	0.0277938		0.0141546	0.00477461	0.0395347	0.0562219	-0.0105617
		0.189347	0.0673527	0.0110386	0.115092	0.00840971		0.0513379	0.0214036	0.0350489	0.0341198	0.0193547
		0.146759	0.029633	-0.023459	0.0946924	0.0302561		0.0725329	-0.00905752	0.0659885	0.0599493	0.0243011
		0.204174	0.0454931	-0.0373284	0.0516638	-0.00262625		0.0259382	-0.00293815	0.05536	0.068925	-0.0383952
		0.221353	0.019012	0.0228594	0.0669439	-0.00303293		0.0108807	-0.00200977	0.0485807	0.0944841	-0.0633533
		0.240382	0.0282353	0.0479737	0.0452982	0.0329368		-0.0126537	-0.0132141	0.013793	0.0855974	-0.0378245
		0.254928	0.0140219	0.0243963	0.0475692	0.044806		0.051316	0.0390953	0.0968531	0.0883401	-0.00362242
		0.248844	0.0292451	0.00445936	0.12035	0.0334262		0.0270256	0.0414317	0.072432	0.0990043	0.00575706
		0.167388	0.00334967	0.053292	0.0841687	-0.0233718		0.018157	0.0124228	0.0439817	0.08801	0.0259543
		0.150586	-0.00199006	0.0836076	0.0152477	-0.0105077		0.0155501	0.00613863	0.0413809	0.0507302	-0.0205051
		0.163727	-0.000798477	0.0262842	0.00515095	-0.031168		0.057961	0.0547521	0.0504571	0.0688919	-0.00795367
		0.168327	0.0378892	0.0936268	0.0479019	-0.00703098		0.031048	0.0900269	0.0778311	0.0735955	0.0150512
		0.189171	0.059403	0.162857	0.159681	0.0540403		0.0168102	0.0731348	0.0213051	0.0559187	0.0474695
		0.216686	-0.0221104	0.185248	0.142897	0.0138135		0.0237918	0.0716694	0.0252273	0.0209112	0.0485336
		0.202654	-0.025099	0.200343	0.108469	0.0288728		0.0139718	0.0629378	0.0601391	0.0524564	0.0572637
		0.135942	5.43908e-05	0.176095	0.12712	-0.013977		0.0214669	0.0808645	0.0578863	0.0861502	0.0584175
		0.195478	0.041452	0.133143	0.136957	-0.0472934		0.0432337	0.0608305	0.0317273	0.0749218	0.101397
		0.174058	0.102403	0.173599	0.101368	-0.00285028		0.0196185	0.0598479	0.0101319	0.0521456	0.0735907
		0.13434	0.0728529	0.180677	0.0768551	-0.00437644		0.0259019	0.0360002	-0.0487786	0.0167363	0.0306139
		0.127662	0.0552123	0.127719	0.0530351	-0.0274577		0.0315396	-0.00166722	-0.0215246	0.0112805	0.0341691
		0.106818	0.0201451	0.130787	0.078861	-0.0460843		-0.0107734	-0.0140703	0.015066	0.0575634	0.00297374
		0.0640752	-0.00290795	0.130876	0.112647	-0.0577116		-0.00349631	0.0262078	0.0279888	0.0635185	0.0141661
		0.16415	0.0248033	0.16103	0.141793	-0.0422344		0.0549079	0.104726	0.0409333	0.0679951	0.100699
		0.24149	0.0602783	0.210588	0.120735	0.0221706		0.0955084	0.112579	0.0182595	0.0957818	0.0933344
		0.126428	0.01239	0.170445	0.074331	0.0176133		0.110656	0.0847745	0.0104492	0.141821	0.088967
		0.123681	0.00594459	0.123414	0.0584037	-0.0144894		0.0145643	0.0621334	-0.00208189	0.115061	0.0276601
		0.142565	0.0496757	0.111454	0.0709576	-0.0420027		-0.0112157	0.0403623	-0.0189654	0.068697	-0.00341176
		0.144176	0.0109435	0.0866739	0.0986016	-0.0378142		0.00803865	-0.000618018	-0.0229839	0.0904844	0.0389089
		0.176874	0.024919	0.128869	0.0849507	-0.00946204		0.0120404	0.0145585	-0.0322293	0.139812	0.0626477
		0.149864	0.0493039	0.131887	0.147464	0.0165081		-0.0262401	-0.0023506	-0.0348911	0.106924	0.0354528
		0.0442433	0.029022	0.0839617	0.152831	-0.0282396		-0.0441514	0.0101081	0.00119699	0.122028	0.0230312
		0.0227891	-0.00798216	0.0283139	0.127046	-0.0672742		-0.0348124	0.0166335	-0.00370693	0.147937	0.058633
		0.0958806	0.00208532	0.0923079	0.0990437	-0.0385635		0.0402722	0.0288314	0.0247557	0.133121	0.0569341
		0.116576	0.0101142	0.101752	0.0812118	-0.0191422		0.00882317	0.0274846	-0.0428824	0.11058	-0.00927934
		0.0744148	-0.013362	0.0822794	0.0449836	-0.00687989		-0.0241281	-0.0205468	-0.0774848	0.0670967	-0.0127345
		0.111103	-0.016131	0.117166	-0.00616551	0.00102237		-0.0147738	-0.0125393	-0.0323847	0.045964	0.0127156
		0.100265	-0.0213272	0.0868623	0.000399284	-0.0373245		0.00271979	0.0351704	0.022092	0.0792978	0.0646442
		0.0865522	-0.00781197	0.0829335	0.149651	0.00601237		0.00185171	0.0232137	0.0173384	0.101251	0.0504653
		0.118656	0.00988125	0.0924657	0.167371	0.041625		0.0548414	-0.001439	-0.00403833	0.0759762	0.053034
		0.139766	0.0533968	0.159728	0.122534	0.069024		0.0766035	0.0571295	0.0445702	0.0382735	0.0652903
		0.102103	0.0498395	0.159284	0.102528	0.0412286		0.0358395	0.0653131	0.0382489	0.096617	0.0855508
		0.0987437	0.0432499	0.149373	0.0748009	0.0350095		0.0642224	0.0990088	0.0515944	0.102797	0.11822
		0.102235	0.0732728	0.187754	0.121515	0.0415381		0.0720422	0.0837573	0.0739643	0.0737962	0.074558
		0.00177912	0.0392667	0.100613	0.0891795	-0.00949692		0.0376582	0.046918	0.128853	0.0415493	0.0419772
		-0.00594225	0.0257789	0.0465607	-0.0049854	0.00576245		0.0134748	0.0280972	0.0455137	0.00710606	0.0246626
		-0.000110802	0.0198648	0.0972949	-0.0204899	0.0826937		0.052562	0.0433375	0.00781719	0.0034125	0.0155342
		-0.0275809	0.00732493	0.0969935	0.0239872	0.104443		0.0742894	0.0235345	0.0383867	0.0265387	0.00801594
		-0.0522781	-4.61826e-05	0.0398308	0.0406531	0.0585236		0.0859418	0.0815404	-0.00266469	0.0238398	0.0473919
		-0.0988584	-0.0326857	-0.0136161	-0.0171026	-0.00538108		0.0388302	0.0770597	0.00149774	0.0206533	-0.0088019
		-0.0776468	-0.0131342	-0.00679111	-0.0453626	0.0151785		0.0446117	0.0454668	-0.0232122	0.0374236	0.0231952
		-0.0546745	0.00650192	0.0321293	-0.0673261	0.0667696		0.0183907	0.0181547	-0.0213414	0.0358628	0.03373
		-0.0601013	0.0208924	0.0349284	-0.0115122	0.11224		-0.0063847	-0.0052211	-0.0063193	0.00333746	-0.0279609
		-0.108478	0.0380272	0.0276318	-0.0155749	0.110344		0.0569694	0.03831	0.0380866	0.0443157	0.0336397
		-0.071238	0.0683924	0.0319555	0.0112664	0.0764047		0.0243771	0.0327086	0.0183628	0.0405125	-0.0241437
		-0.0609855	0.0284539	0.0234809	-0.0211993	0.0370164		0.00995151	-0.00444436	0.000447493	0.0201289	-0.0257272
		-0.0151864	0.0105264	0.0464347	-0.00916372	0.0372232		0.0397291	0.0392743	0.0219048	0.0322101	0.00970829
		-0.0433249	0.0470325	0.0836768	0.0218119	0.0525297		-0.00550627	0.0575985	-0.000682402	0.0525543	0.00785282
		-0.121584	-0.0143423	0.0225007	-0.00315925	0.0225538		0.0361671	0.0203138	0.0265657	0.0555335	-0.00706777
		-0.12848	-0.0148065	0.0494394	0.0269802	0.0186441		0.00157123	-0.0130454	0.0320965	0.0317859	-0.0301084
		-0.115114	0.0153792	0.0316742	0.0791045	0.0575249		-0.00604267	-0.0828457	0.0870224	0.0251082	-0.00647092
		-0.0803347	0.0128475	0.0376197	0.100509	0.0561203		0.0123374	-0.0612572	0.0341338	-0.00172922	0.019557
		-0.0241001	-0.00430337	-0.0396445	0.0937201	0.0536729		0.0306998	-0.000669187	0.0146403	0.0356356	0.00487187
		-0.0385582	-0.00821634	-0.00169305	0.070629	-0.0155895		-0.00367504	-0.019149	0.0341513	0.0389629	0.0182292
		-0.054534	0.0017226	0.007657	0.0417792	-0.0266763		-0.00728862	-0.0116136	0.0333649	0.022309	0.040577
		0.0150014	0.0164618	-0.0053625	0.0654409	-0.00644551		-0.0142901	-0.0363075	0.0129614	0.0350208	0.0110241
		0.0696323	0.0539819	0.0186187	0.096636	0.0288075		0.00620695	-0.00352924	-0.0457578	0.00593448	0.0129945
		0.0849423	-0.00368704	-0.00574347	0.00273395	-0.00171836		0.0303803	0.0303504	-0.0180983	-0.012356	0.0561313
		0.120233	-0.0316631	0.0170167	0.00799016	0.0278246		-0.00742821	-0.00776871	-0.00592297	0.0350948	0.0327707
		0.102392	0.0328589	0.0234584	0.00236506	0.105224		0.00390721	0.0334866	0.0321772	0.0442943	0.0351498
		0.153902	0.0655764	0.0288331	0.123455	0.123286		0.0195825	0.0389607	-0.0105914	0.00479155	-0.0168858
		0.202886	0.0707992	0.0306862	0.108521	0.121525		0.0210409	-0.0196165	-0.0220753	0.00138334	0.0328296
		0.173724	0.0174282	0.00969161	0.0656708	0.0823059		-0.0143778	-0.0246797	-0.00372	-0.0195504	0.0347433
		0.103337	-0.010337	0.0261535	0.0542617	0.0663582		-0.0122228	0.00298003	0.0178628	0.0044061	0.000840785
		0.0551508	-0.0345565	-0.00199263	-0.0169732	0.0702619		-0.0512645	-0.0339637	0.022295	-0.0210485	-0.049369
		0.020064	-0.017403	0.00537863	-0.0094052	0.0304433		-0.0186255	-0.017893	0.016853	-0.00375273	0.0266483
		-0.0350243	0.0322408	0.0343033	0.0437602	0.018356		0.0335962	0.0243073	0.0379903	0.0480559	0.0746751
		-0.0332558	0.0196882	0.02897	0.0860625	0.0294302		0.0102322	0.0459488	0.0258806	0.0643726	0.0286639
		-0.0119332	0.0254176	0.0165724	0.0653342	-0.00322568		-0.0113263	-0.0235432	0.0192183	0.0616255	-0.0121441
		-0.00996538	0.039712	0.0212599	0.108637	-0.0185634		0.0142887	-0.00244501	0.0409814	0.0112459	0.0441727
		0.00399251	0.0384243	0.00962233	0.0975612	0.0429608		0.0487164	0.0299005	0.0829918	0.024248	0.100293
		0.0505913	0.0694868	0.0326555	0.157731	0.117187		0.0724594	0.0559427	0.115266	0.0558879	0.0855433
		-0.0107972	0.052517	0.014597	0.107286	0.0432077		0.0144989	0.0230111	0.0362716	0.00766585	0.00793447
		-0.00556666	0.0243225	0.0354536	0.0899519	-0.00896523		0.0163872	-0.0137617	0.0603417	0.0247203	0.00460883
		-0.00406557	0.0391802	0.0846877	0.120381	-0.00140363		0.0422483	-0.0185853	0.0447287	0.0617575	0.0279058
		0.00406149	0.0227618	0.0593133	0.0563715	0.00302328		0.0486751	0.00509308	0.072658	0.0494619	0.0771747
		0.0235421	0.020024	0.0255756	0.0373951	0.0392338		0.0573991	0.0715687	0.0854438	0.0594318	0.129968
		0.0347176	-0.0110255	-0.0378658	0.00249014	-0.00305377		0.0162597	0.0910233	0.0824512	0.0215686	0.0766402
		0.0443856	0.0363113	0.0954938	0.0967173	0.0365838		0.0444523	0.0463225	0.0606796	-0.00971167	0.049822
		0.0219518	-0.0340893	0.0933282	0.0793619	0.035341		-0.0226812	0.0442978	0.00893486	-0.0107559	0.0158013
		0.0594013	0.0255268	0.0488935	0.087997	0.00552877		-0.0269578	0.0251891	0.0125409	0.0530261	0.0402795
		0.131299	0.0599198	0.0612593	0.112014	0.0262983		-0.00349378	0.0579676	0.0220953	0.0780831	0.069
		0.141253	0.0889146	0.0432403	0.159622	0.033257		0.00371487	0.0421806	0.0363032	0.0639214	0.0504318
		0.105814	0.0631965	0.0388913	0.0249528	-0.00279075		0.000570969	0.0706001	0.0442851	0.049668	0.0199177
		0.112672	0.00267113	0.0253043	0.0310908	-0.0202542		-0.0399615	-0.0326593	0.0491422	0.020573	-0.00956922
		0.148757	0.0492315	-0.00283891	0.0942883	-0.012117		-0.0139496	0.0104898	0.033117	0.0158651	-0.0112396
		0.169329	0.0708213	0.0177987	0.167662	0.0629133		0.0190261	0.0736091	0.0236459	0.0938492	0.0464364
		0.178904	0.0729818	0.0537896	0.157364	0.0983919		0.0939921	0.0843278	0.036495	0.114395	0.125241
		0.133695	0.0492801	0.00716756	0.00763659	0.117761		0.0572984	0.0577884	0.057995	0.0603283	0.15957
		0.124185	-0.0140761	-0.0161104	0.00338265	0.0957229		0.0147055	0.0851882	0.0111864	0.0238511	0.0494249
		0.0915207	-0.00569922	-0.0660886	0.00756226	0.0620893		0.0218376	0.0573766	0.0141143	0.0193041	0.000294788
		0.0774672	0.0177537	-0.0742483	-0.00805424	0.0460213		-0.00404819	0.0698669	0.054786	0.00659174	0.0319137
		0.0717087	0.0386356	-0.0307803	-0.0411333	0.0783484		0.050973	0.0730446	0.0565692	0.0546398	0.105881
		0.104306	0.00517434	-0.0477707	-0.0136468	0.0538999		0.0607466	0.059522	0.0286426	0.0520479	0.0800688
		0.0796392	-0.0204	-0.058609	0.0191677	0.0318439		0.0109943	0.0538291	0.0647826	0.0496547	0.0807912
		0.0954176	-0.0182035	-0.0620707	0.00550894	0.0399491		0.0141846	0.0288044	0.0168612	0.0232527	0.0508765
		0.0954754	-0.00616678	-0.0707417	0.0277364	0.023019		0.0507414	0.0895606	-0.00632341	0.0540901	0.0595333
		0.183848	-0.0063427	0.00814253	0.0281838	0.0418506		0.0498034	0.0678259	-0.0113061	0.0790695	0.0472278
		0.167593	0.0275304	-0.00930302	-0.0700485	0.0274663		0.00743797	-0.00222852	0.0318918	0.0591109	0.0116975
		0.0931231	-0.00463924	-0.0112168	-0.0966137	0.0303485		-0.0108711	0.00688816	0.011192	0.00113626	0.00472215
		0.100997	-0.0151927	-0.00329051	-0.0541624	0.0749263		0.0166231	0.0232786	-0.0120188	-0.02843	0.00267744
		0.121046	0.00647223	0.00886983	0.0643979	0.110551		0.00507617	0.061789	-0.0114529	0.0305143	0.0157886
		0.109502	0.0252025	0.0473884	0.0499648	0.104541		0.0120178	0.0758131	0.00534711	0.0289004	0.0185688
		0.0866774	0.0446403	0.03884	-0.0241453	0.0534738		0.0351315	0.122475	0.0391106	0.0301066	0.0496779
		0.12391	0.0165148	0.0304109	-0.0355573	0.0467544		0.0605007	0.112346	0.0261292	0.0528868	0.0411444
		0.0903358	-0.00455534	-0.0180802	-0.0132933	0.0356126		0.0250585	0.0797778	-0.00271697	0.0173945	-0.00253773
		0.11865	0.0232728	0.00769623	0.00620789	0.0167425		0.0191532	0.116957	0.010719	0.0383825	-0.00532704
		0.141946	0.0340325	0.0475912	0.0218017	0.0298465		0.0325056	0.0613854	0.045928	0.0127238	0.00142527
		0.133813	0.0211954	0.0254653	0.00544245	0.0517266		0.0023407	-0.0052713	0.02219	-0.0443508	-0.01505
		0.119672	-0.00854769	0.00535895	-0.0181283	0.0238792		0.00423129	-0.00406571	-0.0174643	-0.0300978	-0.00519756
		0.11745	-0.00215483	0.00929004	0.0322926	0.0187692		0.0256382	0.00404391	0.0314212	0.0261729	0.0392834
		0.109919	-0.0373062	-0.000272531	-0.00865999	0.0278761		0.0219052	0.058099	0.014237	0.00023714	0.0411994
		0.0915605	0.00225505	-0.0517956	0.0425037	0.00760993		0.000587586	0.0119269	-0.00378644	-0.0329681	-0.00663324
		0.104791	0.0225684	0.00130077	0.0503386	0.0220188		0.0366979	-0.00902505	-0.00118392	-0.0194076	-0.014885
		0.116044	0.0128205	0.0255876	0.00589532	0.00782463		0.0445922	0.0304524	-0.00717904	0.0134354	0.0151843
		0.0842477	-0.000400931	0.0204196	-0.0160421	-0.0104964		0.0311818	0.0703913	0.0449627	0.015692	0.00853778
		0.150399	0.0314623	0.0419667	-0.00782349	0.066864		0.00706029	0.061072	0.0263131	-0.0015716	-0.00537203
		0.174117	0.0722423	0.109089	0.0298442	0.110261		0.0282915	0.0791862	0.0328543	0.0124018	-0.0096583
		0.180272	0.0268229	0.118671	0.0954849	0.0623941		0.0498941	0.119004	0.0265973	0.0286639	0.0606644
		0.121722	-0.0055378	0.00289731	0.0752625	-0.0079161		0.0756344	0.0828373	0.0747518	0.0699846	0.112718
		0.0280669	0.0161714	-0.0281726	0.0600691	-0.0156277		0.0932281	0.0519743	0.120305	0.0724476	0.0805641
		0.0497466	0.0166848	0.0124982	0.0742085	0.0429342		0.0702123	0.0939262	0.0963777	0.0793975	0.0901856
		0.117218	0.0532088	0.0656511	0.10628	0.0918314		0.0836081	0.110946	0.06255	0.0432361	0.0798547
		0.114648	-0.000875623	0.0282475	0.0738589	0.0673454		0.0671519	0.0963831	0.00787652	0.00089379	-0.00484166
		0.0434107	0.00805721	-0.0261452	0.0630199	0.0120668		0.0440301	0.0766938	0.0124682	0.0096115	0.00647915
		0.0692911	0.0315464	-0.00671248	0.0401749	0.00314367		0.0124146	0.0411598	0.0082526	0.00720698	-0.00750812
		0.13246	0.0608029	0.0386722	0.089293	0.0802235		0.0423808	0.0384493	0.0178998	0.0307154	0.00742713
		0.0906026	0.0238825	0.0230006	0.0852262	0.0420323		0.045462	0.0329934	-0.0199785	0.0116416	0.00740867
		0.130195	0.0431088	0.051227	0.155527	0.0542518		0.0161456	0.0131974	-0.0414829	-0.0117293	-0.0171818
		0.128764	0.0173412	0.0203623	0.112517	0.0435351		0.000914197	0.0481256	-0.0345593	0.0365638	0.0429359
		0.0561554	-0.00140834	0.0209381	0.120933	0.0320193		-0.0316244	0.0395945	-0.024339	0.00790927	0.00742484
		0.047669	-0.0133645	0.0193085	0.0943067	0.0188799		-0.0321559	0.0137151	-0.00856905	-0.000290288	-0.00851645
		0.119234	0.00742949	0.00332195	0.129758	0.0473469		0.0133321	0.0665164	0.00476351	0.0511002	0.00410689
		0.213366	0.0583416	0.0345665	0.122564	0.0466891		0.0217845	0.0519259	0.0237459	0.0751841	0.0174106
		0.256402	0.0991468	0.0444772	0.090089	0.0379058		-0.00253515	0.0497415	0.0224483	0.0411399	-0.0372688
		0.281905	0.147728	0.110038	0.115494	0.0773332		0.0233501	0.0690468	0.0206347	0.0130911	-0.0246092
		0.220028	0.0714632	0.128575	0.0826749	0.0487918		0.00205952	-0.00281859	-0.0131505	0.0222285	-0.0321243
		0.277679	0.0114133	0.0445455	0.0429462	0.0516495		0.0319405	0.0140606	-0.0142015	0.00584978	-0.0078465
		0.353182	0.0671595	0.0454772	0.0604614	0.0973096		0.000274139	-0.0153077	0.0320817	0.0423754	0.00415702
		0.380908	0.115675	0.0474109	0.0827184	0.133024		-0.0542493	-0.000173696	0.0320627	0.085551	-0.00761316
		0.360673	0.149442	0.0624771	0.0634374	0.111645		-0.0408742	-0.0117023	-0.00907058	0.0295786	-0.025319
		0.261255	0.0807922	0.0571109	0.0595577	0.0706687		0.00564296	0.0152131	-0.0141354	0.0548798	0.0321514
		0.144502	0.0388673	0.0250961	-0.0136591	0.0496328		0.0515024	0.0506141	0.00506498	0.0330763	0.0798404
		0.115283	0.0171319	0.0131421	-0.0215966	0.0164641		0.0393203	0.00372838	0.0564224	0.0899191	0.101157
		0.185541	-0.00127456	-0.00612439	-0.0175954	0.0103695		0.0213634	-0.0249286	0.0747822	0.120597	0.0599774
		0.21932	0.0428657	-0.0028241	-0.00442746	0.0324368		0.0159993	0.0143087	0.0662266	0.0975924	0.0660172
		0.169873	0.0224431	0.0161393	-0.00912589	0.0615167		0.00817139	0.0225809	0.0184884	0.106056	0.036331
		0.122397	-0.0232377	0.00414964	0.00657398	0.0377156		0.0508796	0.0427587	-0.00177893	0.0733327	0.0458769
		0.139617	0.0122953	0.013861	0.00242161	0.021997		0.0754541	0.0657892	0.0344854	0.0753641	0.051439
		0.158532	0.00384345	0.0306008	0.00892481	0.0302228		0.0521243	-9.72555e-06	0.0448243	0.130487	0.0898674
		0.114042	-0.0068206	0.0232142	-0.0313815	-0.017668		0.000604152	-0.0030596	0.0144369	0.0804352	0.064144
		0.148646	0.0282376	0.0151	-0.0141958	-0.000892951		-0.0123311	0.0185053	-0.0261262	0.0813011	0.0796115
		0.109548	0.0112648	0.00147973	-0.0325371	0.0208339		0.0141601	0.0725861	-0.0078093	0.0823896	0.0816393
		0.178577	-0.00593188	-0.00216879	0.0302763	0.0219843		0.0470045	0.068171	0.0431126	0.0419011	0.0438716
		0.163735	0.0357896	0.0319623	0.0365776	0.0857973		0.0682441	0.120637	0.0733514	0.047194	0.0203805
		0.190646	0.0877523	0.0569892	0.00213433	0.122083		0.0658695	0.10092	0.0214458	0.0327561	0.0334385
		0.172744	0.0734847	0.0411698	0.0596085	0.0848956		0.050019	0.0697898	0.0299089	0.0375728	0.0131079
		0.137287	0.0544188	0.000641569	0.0507826	0.0319674		0.0129659	0.0149371	0.0237764	-0.000950018	-0.0212906
		0.164694	0.00867637	-0.0101394	0.0779558	0.0392615		0.00838379	0.0587122	-0.0291224	-0.0088373	0.0101047
		0.15073	0.042709	-0.00348193	0.00530242	0.0485532		0.0144088	0.0301655	-0.0302862	-0.0121985	-0.0275689
		0.129821	0.0667953	0.0225184	-0.00446926	0.0617139		-0.0580725	0.0151219	-0.0385773	-0.0262611	-0.0752261
		0.15435	0.0533795	0.00491429	0.0732048	0.133122		-0.0632624	0.0600748	-0.0220705	0.0348799	-0.0489342
		0.135739	0.0165101	0.0123513	0.0910825	0.119		0.0158854	0.101687	0.0234645	0.0679494	0.0769386
		0.126905	0.0346423	0.0546046	0.0718296	0.108516		0.038324	0.0895767	0.0104225	0.0719241	0.0846637
		0.0748016	-0.0338629	0.023275	-0.0125111	0.0462245		0.032974	0.141589	0.0116337	0.0916816	0.0612594
		0.105612	-0.00913918	0.0327247	-0.0393774	0.0254088		0.0268991	0.107398	0.0391014	0.093506	0.0888448
		0.102118	0.00339472	0.0108975	-0.0150039	0.0556324		0.0524394	0.130352	0.058081	0.0971489	0.0907672
		0.0599535	-0.0197158	-0.00166275	-0.0312221	0.0758748		-0.0060172	0.0947569	0.0785472	0.0647443	0.0542412
		0.124101	0.0252729	0.0237433	0.0617159	0.129419		0.0276481	0.0520445	0.022501	0.0478215	0.0501606
		0.135916	0.0896701	0.0197853	0.09253	0.0928188		0.0503745	0.0785212	0.0520343	0.0679641	0.0732267
		0.0934151	0.126007	0.0299424	0.0566828	0.0459396		0.0183663	0.0980747	0.0328304	0.0350175	0.0533223
		0.0450457	0.132469	-0.0168564	0.0395399	0.0347217		-0.0158758	0.0545784	-0.0153524	0.0191857	0.00202981
		0.0371786	0.0627575	-0.0483413	0.0330662	0.037901		0.00725595	0.0916266	0.0262099	0.0829238	0.0717514
		0.0338686	0.0860629	-0.0206772	0.00405805	0.0484492		-0.0173193	0.0918473	0.0120088	0.0627327	0.079241
		0.0862232	0.12226	-0.0128942	0.00376725	0.134446		-0.0331195	0.0170541	0.0404966	0.0250118	0.0408684
		0.025896	0.105501	0.0288685	-0.0151532	0.0773124		-0.0421459	0.0254233	0.0106318	0.0142465	0.0218646
		0.0209679	0.141955	0.0574521	0.0424389	0.0680494		0.00225625	0.0442563	-0.00587204	0.00835922	0.0335853
		0.0128841	0.151843	0.018994	0.0357458	0.0605455		0.0114581	0.0109457	0.0970614	0.0385955	0.0233702
		-0.0227715	0.0984798	0.0294759	0.0308765	0.0454714		-0.0244976	0.0197374	0.0578776	-0.00243321	0.0159577
		0.00466941	0.0637706	0.0301941	0.00976215	0.058199		-0.0659508	0.016388	0.0357083	-0.0240132	-0.0116946
		0.024024	0.116939	0.0146865	0.014613	0.0875144		0.0104277	0.0281134	0.0634215	0.0348856	0.0690972
		0.0130279	0.11712	0.00287688	0.00595041	0.0675182		0.00956784	0.0302152	0.0379565	0.0372381	0.0705496
		0.0687892	0.161198	0.115315	0.0463524	0.128061		-0.0193864	0.0223929	0.0647585	0.0303605	0.0401719
		0.0192289	0.114884	0.125083	0.00679175	0.125912		-0.00526241	0.0481847	0.0394995	-0.00853908	0.0445503
		-0.0422546	0.0974243	0.061335	-0.0191067	0.105068		-0.00707579	0.0886127	0.0363907	-0.0280931	0.00298086
		-0.0535404	0.0691157	0.00592024	-0.0244933	0.0460627		0.00605445	0.0883124	0.0566462	-0.00952244	0.0361843
		-0.00474226	0.093951	0.061266	0.0463407	0.0432023		0.0154595	0.0183141	0.0693172	0.0266217	0.0401391
		-0.0131122	0.0814775	0.033916	0.0295952	0.0337402		0.00934987	-0.0305039	0.0468807	0.027692	0.0240478
		-0.0233598	0.0932694	0.0335705	-0.0235806	0.0334767		0.0280211	0.0323681	0.091647	0.0518321	0.077259
		-0.0358617	0.102367	0.0228671	-0.0302003	0.0570229		-0.0630122	-0.0102642	0.0669137	0.0193258	-0.010292
		-0.0362888	0.112414	0.0110079	0.0072599	0.0889289		-0.0167567	-0.00960821	0.00298086	0.0422973	-0.0298325
		-0.0382471	0.0694349	0.00191831	-0.0163906	0.0565971		-0.000852248	0.00464149	0.0226139	0.0310927	-0.0305544
		0.0284523	0.0856055	0.0299174	0.00224968	0.0656085		0.00938089	0.044959	0.0680777	0.0810902	0.0381822
		0.0420706	0.0917837	0.0363955	0.0350456	0.0426682		-0.0043222	-0.0186563	-0.0191359	0.0252245	0.0195225
		0.00566002	0.0653453	-0.000948719	0.0267277	0.0268716		0.00695416	0.00869368	-0.012458	0.0381342	0.00653356
		0.0338319	0.11754	0.0654092	0.0443711	0.110978		0.0284697	0.0254829	-0.00148092	0.0533657	0.00794856
		0.0613433	0.109863	0.0532424	0.0352995	0.0779454		0.0501362	0.0518287	-0.0141442	0.0380827	0.032387
		0.0119732	0.0795111	0.0388174	0.0226924	0.0743225		0.0161765	-0.0239746	-0.0431975	0.0212706	-0.0165019
		-0.0284268	0.0686245	0.0407395	-0.0046931	0.0384858		0.029856	-0.0282144	0.0403549	0.0308091	-0.0171336
		-0.0328318	0.0473142	0.0540236	-0.000128699	0.0338927		0.0479844	0.0347543	0.0290232	0.024652	0.0734432
		0.0194911	0.0663113	0.0109982	-0.0173852	-0.0118339		0.0506984	0.0583811	0.0225236	0.0554423	0.050919
		0.0325179	0.0828078	0.0192156	0.0121065	0.0162776		0.016759	0.0580698	0.035436	0.0194994	0.00036517
		-0.0507919	-6.58391e-05	-0.0204723	0.0166915	-0.00213286		0.0220201	0.00210402	0.0564605	0.0288685	-0.00484171
		-0.0269989	0.0192475	0.0138045	0.0443508	0.0578383		0.0418899	-0.0163286	0.0600563	0.0632098	0.00786759
		-0.0649014	0.039136	-0.0228785	0.0192858	0.0876854		0.0711593	0.0402233	0.062731	0.061469	0.0261247
		-0.0243485	0.0769282	-0.0119819	0.0261234	0.0372947		0.0130932	0.0344564	0.0605777	0.0408454	0.0379881
		0.0150187	0.114745	0.0650633	0.0722933	0.021539		0.0043451	-0.00233642	0.0369284	0.0481046	-0.00220174
		-0.0344161	0.0537042	0.0130111	0.0821907	0.00150652		0.0188978	-0.00103232	0.0449698	0.0473693	0.0013178
		-0.0543468	0.0152873	-0.0125763	0.0536497	-0.0026576		0.0281006	0.00293928	0.0591333	0.0836034	0.0406068
		-0.0454263	0.0369519	-0.0130856	0.0127895	-0.0254315		0.0832223	0.0593359	0.0576364	0.0881795	0.0967746
		-0.0483574	0.0885324	-0.011558	0.0512233	0.00521836		0.0120074	0.0419727	0.0589363	0.0444993	0.0801878
		-0.0149316	0.109898	-0.00714203	0.0139264	-0.0261504		-0.008565	-0.00763705	0.0470728	0.0541896	0.0685882
		0.0324575	0.146898	0.00413887	0.0156771	-0.0024889		0.0538022	0.0173913	0.0480255	0.0998571	0.0968329
		0.02827	0.155151	-0.0280726	0.0790085	0.00398847		0.0648801	-0.00649888	0.0538627	0.0813478	0.0463556
		-0.0528738	0.0652601	-0.0357638	0.0136317	-0.0498679		0.0374367	-0.0395905	0.0051764	0.0252655	-0.0117975
		-0.0644768	0.0496742	-0.0448515	0.0157443	-0.0438317		0.0098382	-0.0497597	-0.00102278	0.0521136	-0.0170136
		-0.0947678	0.0814738	-0.0119442	0.0430854	-0.0286261		0.0571029	0.0156204	0.0671432	0.0997909	0.0362365
		-0.0803959	0.127077	0.0265887	0.0511884	-0.0350849		0.0912901	0.0448946	0.0843369	0.109524	0.104517
		-0.00967937	0.152746	0.0303009	0.057625	0.0218352		0.0965442	0.0704504	0.0815936	0.116099	0.0954398
		-0.00308987	0.158387	0.0551276	0.0361146	0.00387467		0.0793636	0.0489777	0.0842237	0.0904533	0.0699687
		0.00799419	0.205259	0.0502277	0.10907	-0.00250961		0.0121775	-0.00457927	0.0674129	0.00624167	0.0326385
		0.0180303	0.257857	0.0457982	0.129819	0.0302569		-0.0109952	0.00326613	0.0832645	-0.00646663	-0.0139051
		0.00135376	0.34028	0.0289869	0.110159	0.0307036		0.0141541	-0.0320314	0.0399899	0.00953431	-0.0118027
		0.0495758	0.368049	0.0244765	0.114119	0.0581819		0.0765721	-0.0342289	-0.00222628	0.0151197	0.0456609
		0.00449023	0.321301	-0.00136305	0.047354	0.0146115		0.0973143	0.00879796	0.00401894	0.0509942	0.108816
		0.0198471	0.2403	-0.0331538	-0.0451903	0.114761		0.0355979	0.0531948	0.0458306	0.0562815	0.0806253
		-0.0244558	0.268812	-0.0668132	-0.0581627	0.181542		0.0497138	0.0322616	0.0363257	0.0331364	0.063104
		-0.00181198	0.314532	0.00639921	0.0511526	0.158271		0.0436605	-0.000107311	0.0447582	0.0513065	0.0619323
		8.35205e-05	0.331614	0.0250189	-0.0334416	0.14142		0.0393764	0.0033725	0.0429054	0.0397379	0.0572118
		0.00306257	0.374751	0.0379074	0.0102622	0.112956		0.0804026	0.0290691	0.0152162	0.0370835	0.0775378
		0.0216698	0.344442	-0.0154115	0.0154867	0.0646623		0.0725047	-0.0233114	-0.0600292	-0.013584	0.0449071
		0.015161	0.264298	-0.0414867	-0.05282	0.0364463		0.0580957	-0.0132285	-0.0310774	-0.00536402	0.0613378
		0.0281749	0.281671	-0.032433	-0.0593472	0.0386297		0.00708864	0.0234797	0.0121493	-0.0186	0.0059875
		0.0946969	0.376609	-0.0143249	-0.00468672	0.062498		0.0288272	0.0446322	0.0311108	0.0271254	0.0347594
		0.0983294	0.421594	0.00400861	-0.0375626	0.0616323		0.0317913	0.00111232	0.0289277	0.0362505	0.0283119
		0.124277	0.461048	0.0370912	-0.0159368	0.0803485		0.0400646	-0.00795915	0.00898292	0.0132885	0.0164059
		0.102296	0.437717	0.0273119	0.0121389	0.0682811		0.00447868	-0.000408909	-0.00872653	-0.0138227	-0.0068252
		0.114457	0.385318	0.00799227	-0.0274009	0.0807942		0.0343186	0.0512142	0.0193003	-0.00378829	0.033583
		0.101835	0.371714	0.0188974	0.00648971	0.0796545		0.0427068	0.0801531	0.0332818	0.0684564	0.0474111
		0.0986371	0.39744	0.0149679	0.0810574	0.143952		0.0855153	0.065083	0.042003	0.0516719	0.0510488
		0.104714	0.343137	-0.00711064	0.0459056	0.139174		0.04581	-0.0040802	0.000397056	0.0490994	0.0260626
		0.10952	0.403924	0.053601	-0.00432263	0.0657447		0.0376302	-0.0396729	-0.0490379	0.02664	0.000743474
		0.119935	0.498277	0.0442118	0.0270838	0.0674397		0.0475781	0.023772	-0.0179452	-0.00373501	0.0544766
		0.109006	0.513911	0.0143361	0.0283468	0.076816		0.0540523	0.0623424	0.0358396	0.0328473	0.0676575
		0.114459	0.543945	0.013669	0.0247919	0.0677035		0.0654137	0.00958299	0.0491926	0.0126615	0.038644
		0.130095	0.525692	0.000770022	0.0324075	0.0519736		0.0411935	0.0323341	0.0322961	0.0151429	0.0204514
		0.14418	0.493952	0.0173483	0.0599762	0.0412593		0.0353212	0.0554704	0.0515016	-0.00869117	0.0193492
		0.130624	0.432137	0.00511891	0.0816749	0.0475166		0.0382479	0.0345804	0.0465426	-0.0182898	0.004693
		0.167036	0.551067	0.0378896	0.114311	0.121512		0.0520083	-0.0116086	0.00235713	-0.0303366	-0.00228232
		0.114569	0.520317	0.0160761	0.130769	0.0738679		0.0589659	0.0135875	0.0238047	-0.0185568	0.0460608
		0.196491	0.532682	0.0507636	0.14431	0.0781142		0.0642229	0.0719736	-0.00122471	-0.0159382	0.0802021
		0.291275	0.556508	0.144346	0.154236	0.146724		0.0442528	0.106723	-0.0261804	-0.0236704	0.0900326
		0.249575	0.467572	0.0560046	0.182809	0.122068		0.0643492	0.0877991	0.0299886	0.0115654	0.156821
		0.188641	0.512	0.0199569	0.173995	0.0482777		0.0616297	0.0905046	0.0555206	0.0347945	0.137176
		0.131807	0.374075	0.0280205	0.188308	0.0228515		0.0295722	0.0528706	0.0481478	0.0178012	0.0867084
		0.0592568	0.305506	-0.0539597	0.153681	-0.0158744		0.0661873	0.0400914	0.0201562	0.0252318	0.0771474
		0.0915603	0.337875	0.00419735	0.212763	0.0451908		0.0347361	0.0380521	-0.00808304	0.00965182	0.0324973
		0.186029	0.423879	0.0744075	0.218948	0.168039		-0.000444093	0.0370041	-0.00157659	-0.0373097	0.0360132
		0.155401	0.367682	-0.00289033	0.149606	0.0786013		0.0370962	0.0662056	0.0637141	0.00614653	0.125449
		0.1156	0.457077	0.0281989	0.186707	0.0613733		0.0689735	0.0941182	0.0464039	0.0384911	0.166404
		0.154207	0.456944	0.0381439	0.203909	0.0432279		0.0171086	0.0334476	-0.0249789	0.00674218	0.0717412
		0.107353	0.408453	0.0127475	0.215151	0.0190023		0.0388952	0.0320411	0.026592	-0.00188163	0.0629323
		0.136826	0.392389	0.0191976	0.222209	0.0270317		0.0711943	0.0367127	0.0359181	0.00365882	0.0742869
		0.138509	0.395147	0.0387008	0.189317	0.0584592		0.0111993	-0.0283378	0.0132909	-0.0297669	0.00293327
		0.145305	0.378428	0.0344988	0.181031	0.0336997		0.00132837	-0.0211198	-0.0178595	-0.0451821	-0.00315478
		0.0889844	0.348036	0.0278626	0.237588	0.0184238		0.0152323	-0.0104091	-0.0330116	-0.0143779	0.0458382
		0.085457	0.353015	0.00364122	0.219859	-0.00563965		-0.0230648	0.0200978	-0.0273872	0.0356787	0.00050001
		0.130423	0.290133	0.000735633	0.191644	-0.0026504		-0.0147182	0.036297	0.0211491	0.0739181	-0.0020918
		0.0591617	0.270364	-0.0612488	0.139575	-0.028304		-0.0408087	-0.00822765	-0.00978514	0.041311	-0.0100692
		0.0667951	0.313783	-0.0184924	0.141267	-0.00260374		-0.0143664	-0.0258605	0.0137448	-0.00569809	-0.0108908
		0.0629074	0.246301	0.0087198	0.133021	0.000205792		-0.0116328	-0.0474781	0.00243812	0.000668051	-0.0376255
		0.0835585	0.258401	0.0153625	0.131928	0.044785		-0.0230092	-0.0309399	-0.0252538	-0.010964	-0.0197779
		0.114875	0.221751	0.0383873	0.190612	0.0787874		-0.000485715	0.0671028	-0.0174892	0.0132454	0.0206951
		0.0308216	0.125639	0.0556548	0.170698	0.0309661		0.0277292	0.0609219	-0.0339447	-0.0123643	0.0257027
		0.0399537	0.105816	0.026458	0.0882486	0.00471278		0.00446853	0.0722049	0.0186156	0.0150728	0.000725863
		0.039842	0.115686	0.0251051	0.0526353	-0.0193193		0.0573813	0.106324	0.0213645	0.0365924	0.0348605
		0.0283342	0.0993848	-0.00240762	-0.00083295	-0.00880664		0.00874723	0.0394356	0.0027588	0.0471481	0.0281625
		0.0769311	0.0956798	0.0297727	0.0197411	0.0805035		-0.0174437	0.0358698	0.0464546	0.0227777	0.00381369
		0.0726976	0.0710174	0.0285194	0.0817724	0.0270152		0.025965	0.0419314	0.0269171	0.0413082	-0.0204783
		0.000411062	0.0198377	0.0231903	0.0735206	-0.0139369		0.0554467	0.0944115	0.0305045	0.0469316	0.0328592
		-0.0367112	-0.00532544	-0.0148339	0.105634	-0.0287809		0.0488874	0.122945	-0.0129302	0.0446887	0.0469432
		-0.048776	0.00282344	-0.0215547	0.0937477	-0.0271649		0.0423471	0.114287	0.00987388	0.0497827	0.0481685
		-0.00897111	0.0217214	0.0363266	0.0441371	0.0658211		0.018079	0.0984179	0.0536097	0.0276573	0.0183411
		0.011372	0.0703577	0.0809525	0.104232	0.103656		-0.0136485	0.127343	0.0255754	0.0173049	0.0274961
		-0.0157357	0.0762614	0.0456265	0.158075	0.0724651		-0.0521821	0.0977671	-0.00207148	0.0113914	0.0219383
		-0.00571259	0.121717	0.0629296	0.180003	0.0570533		-0.0163096	0.0552153	-0.0352705	0.0251419	-0.00392911
		-0.0146172	0.16352	0.0794486	0.107399	0.0941258		-0.0238888	0.0248612	0.00155597	0.0184742	-0.00814223
		-0.0053703	0.202864	0.0875665	0.0909856	0.112673		-0.0357773	0.0412252	-0.0168814	0.00979548	-0.0493161
		-0.0224192	0.200404	0.0516527	0.0452941	0.0703211		-0.0254008	0.0100395	0.0122517	-0.00121334	-0.0828578
		-0.066346	0.112901	-0.0185893	0.0246678	0.00701457		-0.0112777	0.0355073	0.025881	-0.00894397	-0.0441536
		-0.0569904	0.106217	0.00349979	0.016003	0.0107179		0.0220894	0.0439369	0.0388616	0.0136063	0.0264548
		-0.0175908	0.114755	-0.0108843	-0.0235197	0.0298671		0.0219546	0.0766704	0.0678137	0.0126525	0.0718764
		-0.0568192	0.0775787	0.000195841	-0.0878494	0.0443569		0.025526	0.0400918	0.0896265	0.0339369	0.0523267
		-0.0403907	0.0681056	0.0521652	-0.071455	0.0226796		0.0412049	0.0616647	0.111194	0.0828777	0.0504095
		-0.00785417	0.11142	0.0548523	0.0271141	0.0460835		0.0644115	0.0838403	0.110938	0.0634809	0.0554051
		0.0208319	0.105071	0.051116	0.0758797	0.0526011		0.0315548	0.02249	0.0248038	0.0118058	0.0585196
		0.0578171	0.121558	0.0395846	0.0611901	0.0263478		0.0173624	0.013795	0.0420643	0.0413101	0.041272
		0.0848193	0.156036	0.121806	0.132103	0.0692547		0.0173386	0.0578358	0.086796	0.0745544	0.0367289
		0.0113614	0.0976366	0.102535	0.101102	0.0573238		0.0195374	0.0415964	0.059977	0.0197616	0.0493816
		-0.00662432	0.104716	0.0722545	0.0694306	0.0565893		0.00431112	0.0109859	0.037659	0.0398022	-0.00571959
		-0.00919126	0.143803	0.0541708	0.0541163	0.061661		-0.0155179	0.0135833	0.0697148	0.006543	-0.0379992
		-0.00634968	0.141743	0.0653477	0.0229568	0.0442493		0.0521289	0.0745673	0.108777	0.0018584	0.00386855
		-0.00465513	0.107577	0.0952261	0.0642187	0.0144206		0.0424966	0.0651884	0.0289109	0.0511142	0.013592
		-0.026165	0.114366	0.0623886	0.0481149	0.066121		0.0113571	0.0356552	0.0439124	0.0317404	-0.00727224
		0.00553695	0.0339038	0.0355998	0.0642068	0.0348177		0.00405739	-0.0238825	0.0229137	0.0247837	-0.0169884
		0.0134224	-0.0294838	-0.00845306	0.108101	-0.00125804		0.043574	0.0232938	0.0654963	-0.0215613	0.0150306
		0.0375572	0.0182413	0.0150345	0.0284578	0.0336035		0.0436627	0.0695155	0.0832448	0.00534535	0.0162535
		0.046235	0.055389	-0.0141796	-0.00523835	0.0300965		0.0814874	0.0808656	0.0778589	0.0825885	0.065261
		0.0259851	0.0385014	0.000225541	0.0135467	0.0178107		0.0883261	0.0615147	0.0889495	0.0834781	0.0926931
		0.0290894	0.0670717	-0.00695188	-0.00544626	0.0360825		0.106031	0.0590381	0.0584685	0.0227129	0.0199068
		0.00351273	0.0369945	0.00250237	-0.0110119	0.0489172		0.0752275	0.0676704	0.0800068	0.00312464	0.01351
		0.0248316	0.0948617	0.0340894	-0.013094	0.0571826		0.0618483	0.0824492	0.0853927	0.00301123	0.0406045
		0.0701881	0.231897	0.0800941	0.0284418	0.0851981		0.0262961	0.061723	0.0561673	-0.0125263	0.0301857
		0.111979	0.235232	0.0293121	0.0579624	0.0828115		0.0495565	0.0645291	0.0217813	0.0137447	0.0630534
		0.0959528	0.193761	0.0641525	0.129675	0.109345		-0.00625707	0.0433346	0.0374223	0.000369219	0.0192066
		0.0884032	0.165224	0.0250346	0.139969	0.105868		-0.0208013	0.0213666	0.0283923	0.00686876	0.0255936
		0.0622111	0.169224	-0.00675209	0.0726069	0.0457324		0.0013854	0.062823	0.0379657	0.0356529	0.0411138
		0.0481345	0.201912	0.00705784	0.0394963	0.0265505		-0.0293568	0.0577212	0.00495029	-0.00759714	0.00235647
		0.0579442	0.207405	0.0585422	0.0571161	0.10769		-0.00934416	0.0796192	0.0205637	-0.0154926	0.0337171
		0.144382	0.159403	0.0276845	0.013402	0.103134		-0.00605217	0.0586086	0.0647634	-0.01275	0.0319748
		0.165628	0.214906	0.0642736	-0.0368589	0.130264		0.0362656	0.0469926	0.0543326	0.0420055	0.0796841
		0.0683953	0.214847	0.0119773	-0.0907683	0.154504		0.08263	0.108835	0.0738233	0.0951815	0.161181
		0.105156	0.256418	0.00319151	-0.042103	0.149657		0.0576646	0.110409	0.0791566	0.115524	0.130241
		0.0631712	0.214843	-0.00919297	-0.0391083	0.134957		0.0504106	0.0849059	0.0823843	0.111146	0.0457469
		0.0358665	0.152536	-0.00460678	-0.0649238	0.104897		0.0433256	0.108958	0.0747947	0.067865	0.0405243
		0.101223	0.207463	0.0243436	0.0745692	0.179083		0.00878307	0.0640329	0.013313	0.0601956	0.0185374
		0.144468	0.2739	0.0676136	0.0881796	0.179244		0.00449939	0.115846	0.0166574	0.0607151	0.0466011
		0.13401	0.246219	0.00286768	0.0887534	0.143679		0.0449556	0.13251	0.0211156	0.00204294	0.078435
		0.111009	0.245901	-0.00878505	0.0250741	0.139492		0.0522575	0.132767	0.018632	0.0110987	0.0650312
		0.168112	0.283116	0.00344684	0.0327108	0.13373		0.0865281	0.0957938	0.0562627	0.0601351	0.099511
		0.148036	0.221004	0.041581	0.0697126	0.12395		0.0293485	0.0707886	-0.00463738	0.0238533	0.0585177
		0.135945	0.193115	-0.0165098	0.00975287	0.0968504		0.00506195	0.0836524	-0.00996637	0.0120215	-0.0103366
		0.105958	0.136202	-0.0518433	0.0138435	0.0906962		0.00625961	0.0822028	-0.0212382	0.0385613	-0.0372462
		0.107024	0.131058	-0.00544102	0.0142298	0.103512		0.018144	0.0974497	0.0273673	0.0720984	0.0289845
		0.183382	0.149589	0.0219262	0.0610312	0.10881		0.0357967	0.141917	0.0430295	0.129544	0.127868
		0.188169	0.16967	0.0180005	0.0589855	0.134553		0.0252147	0.14906	0.070504	0.124014	0.129582
		0.183577	0.186996	0.0163341	0.00264311	0.163024		-0.00620999	0.119486	0.0704653	0.0916444	0.119167
		0.252906	0.239635	0.0224287	0.00185281	0.245071		0.0111994	0.0860246	0.0587764	0.100897	0.118467
		0.224961	0.209051	0.0264224	0.0178536	0.200734		0.0387455	0.104454	0.085572	0.116412	0.10084
		0.223552	0.204999	-0.00566854	0.0269578	0.140664		-0.0128198	0.1194	0.0481702	0.101185	0.0489774
		0.164032	0.198779	0.0394147	0.0157921	0.110042		-0.0086077	0.0682407	-0.00475654	0.062099	0.0238607
		0.127058	0.197714	0.0629824	0.0146291	0.13385		-0.0141062	0.0605198	-0.00672085	0.021227	-0.00178158
		0.0872227	0.138825	0.075388	-0.0221399	0.101635		0.0143559	0.110705	-0.0185748	0.0605114	0.0394555
		0.0251076	0.100885	-0.0193376	-0.0279085	0.0597321		0.056611	0.169796	-0.0228562	0.0647828	0.0980458
		0.0350515	0.0988665	-0.00420408	0.00666516	0.0779629		0.0599998	0.103994	0.0769676	0.158527	0.117407
		0.129233	0.13188	0.0849697	0.109639	0.121587		0.0299093	0.116865	0.0402619	0.132409	0.0800582
		0.135832	0.122884	0.110572	0.151485	0.10756		0.0770802	0.141421	0.0356147	0.141988	0.085904
		0.0566614	0.00265604	0.0384704	0.048553	0.0376522		0.053074	0.125067	0.0326214	0.156919	0.0893576
		0.0857054	0.0662992	0.0478291	0.0428811	0.0474659		0.0280044	0.0907358	-0.00514508	0.101647	0.0375993
		0.0778656	0.0371887	0.0852277	0.149392	0.00134232		-0.00249189	0.0804831	0.00854593	0.108487	0.0133645
		0.043938	-0.0150153	0.0746745	0.219334	-0.0300412		-0.00732376	0.110539	0.0582187	0.0959323	0.045549
		0.0728801	0.0128193	0.0892734	0.267557	0.00726581		-0.0407203	0.0933567	0.0378589	0.054249	0.022548
		0.0721769	0.0311714	0.078432	0.220234	0.0421986		-0.0450356	0.057015	0.0178401	0.0433354	0.0232378
		0.0797071	-0.0103177	0.0340728	0.196112	0.00309761		0.00604038	0.0767395	0.0242344	0.0401727	0.0252991
		0.098326	0.00524168	0.0778901	0.270887	0.00544165		-0.00378002	0.0442683	0.084494	0.0678879	0.0279332
		0.0849569	-0.00342335	0.142906	0.278796	0.0103753		-0.0124658	-0.0187195	0.0922332	0.110885	0.0164732
		0.00122457	-0.00263324	0.065303	0.294513	-0.0215317		0.0052004	-0.00463092	0.0525977	0.0719031	-0.0292478
		-0.028023	-0.0241794	0.0592026	0.276254	-0.00554593		-0.00856122	0.0685718	0.0329558	0.0553288	-0.00906935
		0.0155772	-0.0298962	0.0900708	0.352333	-0.000725256		-0.0390097	0.00151337	-0.00371142	0.0138626	-0.0197953
		-0.0415804	-0.0430109	0.0449127	0.363197	-0.0262188		-0.00999555	0.0462288	0.0671241	0.0185152	0.0413977
		-0.106179	-0.0760003	-0.0141712	0.289346	-0.0500967		0.0541422	0.0821148	0.0642214	0.0657233	0.134047
		-0.0852948	-0.0706196	0.00825739	0.332773	-0.0518833		0.0205249	-0.0261089	0.0168712	0.00418153	0.0284452
		0.020771	-0.0045712	0.0853357	0.44084	-0.018637		-0.0215592	-0.0454987	-0.000251155	-0.0492698	-0.000311362
		-0.00647939	-0.0233328	0.0884009	0.403032	-0.0413007		-0.000498499	-0.035232	-0.0050697	-0.0308024	0.0157101
		-0.0133389	-0.0629394	0.0462923	0.306292	-0.0896059		0.0340661	-0.00424631	-0.0622233	-0.0299523	-0.00848783
		-0.0329008	-0.0727865	-0.00279594	0.310988	-0.0766375		0.0139805	-0.00423979	-0.0732205	-0.0513915	-0.071544
		-0.0723299	-0.110916	-0.0109744	0.296655	-0.0826447		0.012568	-0.0486386	-0.0431243	-0.046319	-0.0548523
		-0.0206245	-0.089294	0.0543331	0.422599	-0.0350124		-0.00893978	-0.0166018	-0.0363595	-0.0516855	-0.0335376
		-0.000364441	-0.0924288	0.0713362	0.474703	-0.0210021		-0.0187274	0.0233211	-0.082394	-0.0465055	-0.0409828
		-0.0398164	-0.150877	0.0455384	0.482583	-0.0718073		0.0249805	-0.0016489	-0.0351598	-0.04181	-0.0301948
		-0.0148804	-0.140573	0.0740414	0.439458	-0.0963362		0.0233967	-0.0123579	-0.029262	-0.0218565	-0.0370222
		0.0107953	-0.120642	0.0524297	0.479034	-0.0983666		-0.0542939	-0.0114982	-0.0476556	-0.0170345	-0.0688993
		-0.0612621	-0.131993	0.0288795	0.373475	-0.105966		-0.0140003	-0.00756447	-0.047547	-0.030604	-0.0775448
		-0.0553398	-0.110932	0.0717748	0.278509	-0.0841655		0.0179096	0.0404711	-0.0441137	-0.0411633	-0.0506698
		-0.0168672	-0.0625723	0.100772	0.233921	-0.0114937		0.0187678	0.0106202	-0.0838064	-0.0544304	-0.091696
		-0.0646904	-0.0823422	0.0856237	0.261908	-0.0389822		0.0423458	0.00953842	-0.0779193	-0.0595379	-0.129216
		-0.0835493	-0.0812074	0.0794679	0.223535	-0.0805049		0.0669519	0.0370845	-0.0288698	-0.0316304	-0.0860377
		-0.0969232	-0.0986908	0.0152846	0.2636	-0.118232		0.0269457	0.0240834	-0.0350452	-0.0337456	-0.0487395
		-0.104075	-0.12169	0.0823053	0.371252	-0.0927008		0.00475579	-0.0206499	-0.0450248	-0.0621446	-0.0670866
		-0.0602639	-0.121033	0.0729953	0.375035	-0.0905314		0.00113402	0.00614042	-0.0370792	-0.0623535	-0.103277
		-0.0510454	-0.0838367	0.0171885	0.258462	-0.108169		0.028223	-0.035574	-0.0777413	-0.0550354	-0.0979108
		-0.00434312	-0.0724004	-0.0227749	0.216579	-0.105021		0.0447035	-0.0443574	-0.0338829	-0.00967978	-0.044552
		0.0808415	-0.0286117	0.0110813	0.220666	-0.0748892		0.0520858	0.031911	0.0125908	-0.0573766	-0.0461624
		0.0961293	0.0834938	0.022976	0.307795	0.00598697		0.0237935	0.00756177	-0.0344968	-0.0303066	-0.0347837
		0.0695679	0.0876488	0.0338664	0.250648	0.00797927		0.0255587	-0.0143997	-0.0114239	-0.0303543	-0.0401974
		0.0892938	0.102939	0.0674363	0.201672	0.0128212		0.0819386	-0.0209556	0.00214675	-0.00478667	-0.0144261
		0.130183	0.168455	0.129518	0.214838	0.0673765		0.0539976	-0.00992661	0.00802163	-0.00526148	-0.00459729
		0.211866	0.233531	0.13543	0.0546187	0.184078		0.0277201	0.00735784	0.00727875	-0.00684209	0.0024193
		0.199448	0.248638	0.0656424	0.0145193	0.152521		0.0498213	0.00662218	0.0171082	0.0121774	0.034289
		0.131863	0.246086	0.0130179	0.00803826	0.138538		0.0629303	0.0599592	0.0104935	0.022829	0.0602279
		0.0830558	0.164727	0.00680729	-0.0283522	0.12095		0.102888	0.083784	0.0335766	0.0567061	0.126201
		0.106574	0.123127	0.0106524	-0.0618511	0.156693		0.0409503	0.00111034	0.00842779	0.0213029	0.0670066
		0.0951984	0.0630542	0.0234752	-0.165217	0.159121		0.0399082	0.0063046	0.0596495	0.0333625	0.0353661
		0.127161	0.148614	0.00345214	-0.117603	0.16496		0.065475	0.084881	0.0876368	0.0385594	0.108013
		0.0809783	0.162963	-0.00661151	-0.0771835	0.211062		0.0852782	0.0706849	0.0332683	0.0144095	0.113087
		0.101499	0.133269	-0.0289343	-0.111689	0.185624		0.0311138	0.00846165	0.0555435	-0.0114277	0.0506603
		0.140974	0.159184	0.0495812	-0.00499036	0.177404		0.0160303	0.0454258	0.0574366	0.00406577	0.0539669
		0.163547	0.171752	0.0709226	0.122501	0.251092		-0.00754698	0.0487586	0.038691	0.0249562	0.0663351
		0.118211	0.163669	-0.000412209	-0.00983268	0.217314		-0.018374	-0.0171392	0.0401257	0.0316773	0.0657555
		0.107897	0.16005	-0.035681	-0.0675984	0.239596		0.0538898	-0.0179238	0.0693115	0.0724968	0.12393
		0.10526	0.123252	0.0144376	-0.011115	0.207314		0.094265	0.0604466	0.0768392	0.0954195	0.20978
		0.118342	0.152192	0.0403186	-0.0544034	0.204313		0.0862809	0.0697733	0.055204	0.0944999	0.230608
		0.0867914	0.188448	0.038741	-0.0453171	0.238209		0.0859299	0.0946011	0.0891432	0.0885526	0.171984
		0.119891	0.147622	0.0320476	-0.0678432	0.229777		0.0474418	0.0767176	0.040602	0.0570192	0.158213
		0.0642135	0.107287	0.0110888	0.0574125	0.125384		0.0267657	0.0277325	0.0167592	0.0327574	0.181351
		0.0710687	0.12316	0.0723896	0.0876233	0.170992		0.0138245	-0.00742503	0.0348084	0.0564539	0.089624
		0.132736	0.124576	0.102617	0.0725991	0.156213		0.0990505	0.0517333	0.0717769	0.109033	0.16195
		0.106482	0.0762748	0.0954581	0.251432	0.113174		0.111912	0.0159352	0.0923777	0.0884834	0.179719
		0.0279143	0.0360883	0.0868657	0.127579	0.0914989		0.0905121	0.00515928	0.0868502	0.0543534	0.132932
		0.0994564	0.0966866	0.0510225	0.0658491	0.0482317		0.028057	0.0183632	0.00350057	-0.00993211	0.111128
		0.0935152	0.101127	0.0295298	0.0491175	0.0985022		0.0909472	0.0379812	0.0333761	0.0333057	0.190851
		0.0777013	0.111223	0.0279358	0.0839244	0.145794		0.0368578	-0.00223572	0.0317221	0.0165671	0.129966
		0.0535497	0.0900856	0.0275867	0.149594	0.112844		0.0296202	-0.0155568	0.0332851	0.0135414	0.166876
		0.0782897	0.0704763	0.0490837	0.0729484	0.144223		0.0403037	0.0350474	0.0151782	0.053579	0.200954
		0.0617004	0.0816574	0.0587357	0.0313743	0.183857		0.0428856	0.0402662	0.0627741	0.063298	0.187183
		0.0588384	0.0571905	0.0587606	0.053011	0.161655		0.032701	0.00896244	0.0587325	0.10135	0.139815
		0.0939437	0.113144	0.0316407	-0.00306531	0.170035		0.0501962	0.0539943	0.0801654	0.115102	0.104776
		0.104228	0.159097	0.0631917	0.0307419	0.26601		0.037602	0.0619731	0.0940203	0.0851676	0.125559
		0.0486895	0.0653527	0.0408421	-0.0348783	0.265431		0.0228058	-0.00660763	0.0799217	0.0696384	0.0987222
		0.0620147	0.109061	0.0920571	-0.0287559	0.201163		-0.0534873	0.0503154	0.0215114	0.0139368	0.0386724
		0.117807	0.160701	0.13766	0.0463264	0.204147		-0.0370508	0.0662268	0.0846395	0.0373941	0.0502018
		0.066287	0.0606112	0.0213873	-0.0574609	0.149497		0.0156522	0.104689	0.120786	0.0598001	0.123254
		0.0375141	0.0399308	-0.0361781	-0.0891364	0.140863		0.108427	0.0544737	0.108763	0.0807524	0.210358
		0.102407	0.12116	0.0064557	-0.0492072	0.193039		0.0636928	-0.00886323	0.0600336	0.0492841	0.119688
		0.154088	0.144105	0.0778749	0.0191922	0.225954		-0.000798469	-0.013455	0.0527003	0.0665209	0.141811
		0.126885	0.165059	0.0319788	0.0836466	0.192283		0.0242612	0.0466594	0.0508036	0.0753302	0.174684
		0.0663919	0.111117	-0.0162913	0.000583729	0.183333		0.0371236	0.0404071	0.00255607	0.0209696	0.149096
		0.0608997	0.0855714	0.0241483	0.0631877	0.208007		0.0706289	0.0351722	0.0211286	0.071602	0.186793
		0.0018219	-0.0111196	-0.0214343	-0.0135086	0.12626		0.0881239	0.0566714	0.0664778	0.0944024	0.18958
		0.0244544	0.0345547	0.00179608	0.0554817	0.0739045		0.0483159	0.0483936	0.0129506	0.0353204	0.139029
		0.0943327	0.0860535	0.0595969	0.0352794	0.0786888		0.024932	0.0903379	0.0259584	0.0390762	0.143819
		0.0955996	0.0660081	0.0747585	0.0393805	0.12976		0.0470461	0.114446	0.0744767	0.0796476	0.201454
		0.0947478	0.0398739	0.0689231	-0.00428426	0.129841		0.0628247	0.0758008	0.0202146	0.0664344	0.151569
		0.0289541	0.0164745	0.000700957	-0.0439255	0.0814832		0.0752522	0.0958795	0.0254734	0.0563928	0.102081
		-0.0109392	-0.0100013	-0.024472	-0.0435671	0.0960278		0.0782892	0.0604626	0.0717564	0.0875599	0.153851
		0.0345497	0.0216751	0.0193493	-0.0278314	0.112284		0.060629	0.0527935	0.0755284	0.125715	0.131838
		0.12194	0.0975474	0.0428636	0.0318104	0.108725		0.0451063	0.0395933	0.0430025	0.0565467	0.0855861
		0.0846986	0.0448432	0.0294317	0.0089543	0.0606291		0.039705	0.0532834	0.0656148	0.0604746	0.0889329
		0.0465482	-0.0133369	0.0418681	-0.00863159	0.0523376		0.0400243	0.0742784	0.0857539	0.0711701	0.145127
		0.029528	0.0117973	0.0318212	-0.00530684	0.0505389		0.0539165	0.0892138	0.0900737	0.0632664	0.132027
		-0.0111534	-0.0119552	-0.021556	0.0161182	0.018578		0.102627	0.0830513	0.0874893	0.0578394	0.130656
		0.00633785	-0.0197829	0.000415823	-0.00322455	0.0431468		0.0698636	0.0691339	0.121095	0.0299781	0.139407
		0.0113561	-0.0278609	0.0016788	-0.0106954	0.0583352		0.0654025	0.0570447	0.171242	0.0252374	0.185895
		0.0211599	0.00572744	-0.0138748	0.0765576	0.0424645		0.0804885	0.0385611	0.148173	0.0426382	0.191466
		0.0321331	0.0106393	-0.000114036	0.00837362	0.00272608		0.086285	0.0265596	0.119853	0.0363881	0.158647
		0.022803	0.0338951	0.0198941	0.0143404	0.0359013		0.1048	0.0142489	0.131697	0.0747283	0.199443
		0.0211523	0.0663008	0.0355048	0.0758503	0.020925		0.0558694	0.00108674	0.0463055	0.0940121	0.178907
		0.0273345	0.051836	0.0321892	0.0461783	-0.00885551		0.0335306	-0.012083	-0.0306307	0.0648548	0.100428
		-0.0124017	0.0151064	-0.0276017	-0.00128468	-0.0346073		0.0285461	0.0431027	0.040785	0.0407983	0.0809871
		-0.0028475	0.0285466	-0.0604642	-0.0522123	-0.0226628		0.0124657	0.0790556	0.0307632	0.0563686	0.0571785
		0.00441434	0.0314788	-0.0206865	0.0132728	-0.0266673		0.0294935	0.0680009	0.0611135	0.0642199	0.0663476
		-0.0401955	0.0300144	-0.0172991	0.000769455	-0.046795		-0.00227792	0.0126031	0.0912268	0.0533111	0.103285
		0.0188687	0.0503955	-0.00179868	0.0279504	-0.0258102		-0.0219427	-0.0152473	0.0677417	0.066587	0.0601316
		0.0627982	0.0310469	-0.00766061	0.0130193	-0.0507863		0.0217788	0.0173166	0.0521188	0.0872335	0.0637434
		0.0918747	0.128259	0.00327478	0.0296996	-0.0445619		0.0138778	0.004731	0.0413763	0.0112804	0.00882318
		0.0633555	0.125147	0.0135586	-0.00179834	-0.00139548		0.00243909	-0.0529203	0.0514431	-0.00137827	0.00630817
		0.0580773	0.0683922	-0.0110976	-0.00173784	0.00168636		0.0400239	-0.0549059	0.0562313	0.0790855	0.0595273
		0.0389575	0.0615795	-0.0222161	0.00728956	-0.0206482		-0.0213407	-0.0665187	0.0134431	0.0972673	0.00636153
		0.00362328	0.0337277	-0.0359247	0.041076	-0.0563623		0.0108613	-0.0449734	-0.00099208	0.0433952	-0.0163158
		-0.035815	0.0334342	-0.00879424	0.0600317	-0.0465414		-0.020015	0.00150412	0.0487869	0.0293739	0.00574512
		-0.0215138	0.0202783	-0.037459	0.0304193	-0.0428832		-0.0572209	0.0252391	0.0735974	0.0286218	0.0318639
		0.00591328	0.0761206	0.0185972	0.0732969	-0.00520929		-0.00685295	-0.0101248	-0.00401538	-0.00900265	0.00489654
		-0.0387716	0.0728474	-9.50678e-05	0.0908739	-0.0234299		-0.0163117	-0.0356074	-0.0219398	-0.0114579	-0.0361995
		-0.00668449	0.0770058	-0.012159	0.143315	0.00828364		-0.00970326	-0.0224462	0.00137718	-0.00226248	-0.0543482
		0.0123572	0.0825288	0.0252467	0.147102	-0.0027516		0.0195474	0.0100063	0.0419945	0.0132129	0.00165949
		0.00381381	0.0593978	0.0590904	0.186804	0.0196056		0.0634644	0.0466564	0.0222519	0.0474371	0.0218551
		0.0366943	0.0366491	0.033147	0.118123	-0.00497047		0.039724	-0.0257387	-0.0134454	0.0252265	0.00544005
		0.0410707	0.0346702	0.051286	0.11042	0.0156698		-0.0336861	-0.0229404	-0.0373336	0.00695315	-0.0314437
		0.0471061	0.0282595	0.0294407	0.116881	0.0270454		-0.00961551	0.0383489	0.0187274	0.0378735	-0.0347887
		0.021907	0.00410646	0.0563737	0.0885546	6.20465e-05		0.0244724	0.0375879	0.0382915	0.0480858	0.0268908
		-0.0170449	-0.0513703	0.026231	0.096505	-0.0238535		0.0147608	-0.0181488	-0.00626718	-0.0103305	-0.0365146
		-0.0176694	-0.0528727	0.00491301	0.0710492	-0.0345619		0.0404025	-0.022154	0.0767378	0.00198861	0.0224093
		0.0047125	0.00135929	0.0434093	0.0619834	0.0132128		0.074225	0.0584953	0.118754	0.0387583	0.0680022
		0.0114128	0.0152396	0.0707905	0.0326199	0.0656936		0.0393718	0.054852	0.0150014	0.0414356	0.00265638
		-0.023273	0.036004	0.0181941	-0.0263183	0.0404901		-0.0243923	-0.0248442	-0.0626025	0.0162132	-0.0913919
		0.0404524	0.0606562	0.0422401	0.0519019	0.0511656		0.00764745	-0.0333871	-0.0456466	-0.00827287	-0.0509122
		0.0188663	0.0801456	0.092785	0.0951484	0.054742		0.0150889	0.01474	-0.0119751	0.0168895	-0.0147562
		0.0177988	0.0883277	0.0631644	0.0873506	0.0567007		0.0405099	0.0840107	0.0210429	0.0100463	0.0286719
		0.0126876	0.0826124	0.0311395	0.152476	0.0692243		0.0601245	0.0172445	0.0275414	0.00723914	0.0179413
		-0.0477211	0.0867282	0.0200382	0.124204	0.0322665		0.0460907	0.0529467	0.020102	0.0398451	-0.0157655
		-0.0185865	0.0893766	0.0440767	0.100189	0.0510986		0.0503603	0.0604153	0.0372406	0.0365361	0.00992403
		0.0301004	0.0466482	0.0646569	0.0812378	0.0438449		0.0549148	0.0404475	0.0354562	0.0464557	0.037965
		0.0311369	0.0533679	0.0575455	0.081292	0.0344714		0.0175845	0.0502143	-0.00600984	0.0111827	-0.0141993
		-0.0356914	-0.0103606	0.0337314	0.0465024	-0.0147304		-0.00690063	0.0417675	-0.0465836	-0.00202556	-0.0966725
		-0.0447117	-0.000809135	0.0469743	0.060275	-0.0279558		0.0389936	0.0812977	0.0220466	0.0209512	-0.0471466
		-0.00422714	0.0840903	0.0912891	0.0547997	0.046157		0.0233392	0.0362182	0.0587602	0.0084788	0.078343
		0.0153838	0.0919551	0.0739311	0.0482081	0.0635605		0.00784129	-0.00589395	-0.00724271	-0.00629436	0.0392853
		0.0441477	0.0833502	0.0453667	0.079267	0.0658944		0.0142101	0.047682	0.0318568	0.00149278	0.0402973
		0.0332582	0.0565131	0.0291898	0.0676713	0.0674474		-0.0375873	0.0426734	0.000726903	-0.040985	-0.0139131
		0.0959699	0.120888	-0.00288084	0.0538972	0.0759374		0.0147161	0.104994	-0.0388185	-0.000385545	0.0392007
		0.0878562	0.133054	0.00911422	0.0227222	0.121202		-0.0340191	0.0212769	-0.019017	0.00906694	-0.00779607
		0.0112401	0.139624	0.020025	-0.00901469	0.102108		-0.0235839	0.0149754	0.0183819	0.00431725	-0.0336771
		0.0611161	0.15207	0.0189294	0.0516161	0.140811		-0.0162122	-0.0277283	-0.0147487	0.00171844	-0.0438081
		0.102426	0.199879	-0.00135045	0.0799973	0.134238		-0.0308172	-0.0615351	-0.0570078	-0.0105104	-0.0806909
		0.0467974	0.148374	0.0132543	0.0977946	0.0903051		0.00438063	0.0253809	0.0203486	0.0423506	0.0102427
		0.0162006	0.0982199	0.024279	0.028741	0.099664		0.0125541	0.0557988	0.0223794	0.0534241	0.0627719
		0.0230371	0.112823	0.0657992	0.0668532	0.103791		-0.0002452	-0.0139739	0.00518566	0.00978891	-0.00256792
		-0.0260953	0.138649	0.0549302	0.0819924	0.074714		0.0139369	0.0177979	0.0311254	0.0203488	-0.00460501
		-0.00431801	0.187373	0.0720526	0.0252328	0.0880267		0.00124956	-0.0147487	0.0313691	-0.0010962	-0.0137983
		-0.00264921	0.189986	0.0582336	0.0294262	0.0932677		-0.0352187	0.0157857	0.0243819	0.00992822	-0.0215124
		-0.0329302	0.151593	0.0936773	0.0899729	0.0741101		-0.0143006	0.0269047	0.00617578	-0.00837002	-0.0122466
		-0.03486	0.134419	0.0619552	0.0622003	0.0336128		0.0595393	0.0283894	0.0702661	-0.00976444	0.0766743
		-0.0503951	0.11034	-0.00881505	-0.00236399	-0.01703		0.0413996	0.0485815	0.0505985	-0.0107301	0.0585203
		-0.0176412	0.108106	0.017801	0.0616008	0.0471254		0.0831974	0.129161	0.097272	0.0446449	0.0968523
		-0.00760321	0.0820991	0.0608055	0.0879649	0.052135		0.104131	0.133511	0.150138	0.097659	0.118478
		-0.0184698	0.0671519	-0.000166707	0.0233093	-0.0150209		0.0671941	0.0752973	0.0662529	0.0506895	0.0628613
		0.00120412	0.0557155	-0.00118059	0.00366569	0.0388429		0.0392833	0.132715	-0.0224111	-0.0109904	0.0182576
		0.0519897	0.0897463	0.0404812	0.0296111	0.0504899		0.0423454	0.116808	0.0420291	0.00590091	0.0940676
		0.0417919	0.044989	0.0296139	0.0398853	0.00454616		0.0511131	0.128006	0.0613836	0.0220706	0.118099
		0.00269422	0.0709531	0.0381827	0.0639495	0.00324588		0.0668951	0.114032	0.058166	0.0238652	0.126841
		-0.0158411	0.0939486	0.044641	0.0962768	0.0217258		0.0722306	0.0634329	0.0344533	0.00314143	0.12179
		0.0280833	0.103953	0.0635792	0.0575243	0.0720528		0.065928	0.0709576	0.00558009	0.0095106	0.0925898
		0.033663	0.101887	0.151496	0.0429248	0.0587942		0.0134069	0.0444525	0.0136634	0.0283452	0.0709987
		0.0165099	0.107883	0.105076	0.0193832	0.0609063		0.00452857	0.0591012	0.0501208	0.00699586	0.0737394
		0.0190469	0.0510343	0.0498305	0.0153738	0.0332508		0.0322862	0.0613158	0.0124478	0.0340401	0.0643599
		-0.0103783	-0.0191328	0.0148482	0.00254231	-0.0118821		0.0109667	0.0429897	-0.0317349	0.00315433	0.028719
		-0.036786	-0.0499009	0.00479929	0.0224461	-0.024245		0.0433734	0.0557466	0.0232933	-0.00892035	0.0293122
		-0.0404495	-0.055552	0.00714079	0.0805988	-0.0187485		0.0593403	-0.0164685	0.0494253	-0.0334319	0.0619169
		-0.0247062	-0.0503338	-0.0121461	0.0753242	-0.0170882		0.0259167	0.0457921	0.0080306	-0.047436	0.0811887
		0.0267585	0.00967249	0.0468599	0.0722804	-0.00406584		0.107966	0.0470572	0.00678556	-0.0454926	0.119801
		0.0439315	0.0446283	0.0366785	0.0842792	0.0142148		0.0528241	0.100537	0.0136022	-0.00421086	0.106076
		0.0741719	0.0512444	0.0258519	0.0886891	0.00584631		0.0179261	0.0497896	0.0238637	0.0144795	0.0990699
		0.0700068	0.0228368	0.0731474	0.186676	0.0027655		0.0491363	0.050284	0.0406605	0.0102019	0.0969917
		0.0760172	0.0267316	0.105246	0.198733	0.0110946		0.0387577	0.0214656	0.0218206	-0.0270468	0.0706723
		0.0361164	0.0252888	0.0989903	0.197558	0.0104099		0.0231333	0.00529798	0.0395311	-0.0167036	0.0533871
		0.0259234	0.0213342	0.126275	0.200791	0.034203		0.0227444	0.0384587	0.0567266	0.00997016	0.0701839
		0.0439569	0.0590392	0.136601	0.21487	0.0443413		0.0138597	0.0272889	-0.0190735	-0.00848521	0.0422424
		0.0410849	0.0261314	0.107913	0.219114	0.0174296		0.0113697	0.0474633	-0.0271749	-0.0281811	0.0306523
		0.0493547	0.0180497	0.0930654	0.201442	0.00298044		0.0191669	0.0603383	0.00905144	-0.0126696	0.0676107
		0.0406785	0.0657806	0.0954537	0.256234	0.0296034		0.0624668	0.0470676	0.0356783	0.0538978	0.173062
		0.0186377	0.0559759	0.0752811	0.233261	-0.00233569		0.104275	0.0585573	0.0467646	0.0756419	0.176998
		0.0350215	0.0291282	0.0672643	0.196444	-0.0314547		0.0790356	0.041563	0.0258574	0.0457531	0.138952
		0.035857	0.00426646	0.0732443	0.2271	-0.032418		0.0583518	0.0340865	-0.00191288	0.0650881	0.0774975
		0.0298352	0.0163909	0.0982811	0.260557	0.00985557		0.0654093	0.0362314	0.016158	0.0521605	0.0490626
		0.0247336	0.0170944	0.073104	0.214908	0.0120042		0.0469504	0.0576267	0.0525916	0.0627772	0.0674078
		0.0101607	-0.0218044	0.0587805	0.21527	-0.0124873		0.0196644	0.0459323	0.0353676	0.0905217	0.0472905
		0.0284716	-0.0253784	0.0829132	0.249113	-0.0422276		0.00470831	0.0018839	0.0187377	0.0327383	-0.0128949
		0.00651045	-0.0199333	0.0334351	0.283253	-0.0490819		-0.0224571	-0.00791732	-0.0352777	0.0331663	-0.0221229
		0.0210045	-0.026649	0.0247394	0.3061	-0.053652		-0.00680067	0.000981255	-0.0417749	0.0445906	0.0249978
		-0.00483129	-0.079691	-0.00938334	0.253658	-0.106851		0.0118752	0.0271028	0.000846468	0.0500444	0.0633009
		0.000517605	0.0177411	0.00751588	0.276835	-0.0720857		0.0145287	-0.0179238	-0.0483337	0.0283767	0.0102679
		0.0599526	0.0517353	0.0512085	0.356913	0.0167099		-0.0154145	-0.0167587	-0.0510404	0.0364915	-0.0161257
		0.0729624	0.026664	0.019494	0.232691	-0.0294285		-0.0158154	0.0312075	-0.0176903	0.0504469	0.00315401
		0.0593174	0.0355951	0.0907932	0.250564	-0.0437095		-0.00529126	0.0879487	-0.00133778	0.0715005	0.0680057
		0.0373263	0.0495103	0.0994931	0.288721	-0.0234844		0.0282507	0.0838616	-0.0298863	0.0486108	0.0836773
		0.0176137	0.0389769	0.0747262	0.283896	-0.0199053		0.0499926	0.0743652	-0.0087994	0.0698649	0.0797675
		0.0387226	0.0611736	0.092214	0.330737	0.0344562		0.00426171	0.0406881	-0.00761662	0.0563717	0.0122987
		-0.0122147	0.0070056	0.0752701	0.257649	-0.0143204		0.0369073	0.0615046	0.0402234	0.0504948	0.0517803
		0.0381655	-0.00641594	0.0872829	0.230455	-0.0132717		0.0493908	0.0216155	0.0415487	0.00387336	0.0666214
		0.00674279	0.0416146	0.0928955	0.34527	0.0197126		0.0383757	-0.00712825	0.044364	0.0624927	0.0385307
		-0.0329467	-0.00737087	0.0489089	0.280316	0.00567694		0.00471832	-0.024575	0.0200593	0.03919	-0.0241217
		-0.0300441	0.00255433	0.0226341	0.289389	0.0143826		-0.0033744	-0.0406658	0.0101266	0.0346438	0.00948911
		0.0113022	0.0251372	0.0682332	0.222466	0.0561392		0.0109461	0.0176545	0.0230646	0.053307	0.0544694
		0.00764409	-0.0205675	-0.00860305	0.0630878	0.0540701		0.023414	0.0339065	0.0233391	0.0732834	0.0419676
		0.0291665	0.00914906	-0.0368985	0.00325747	0.123689		0.0529691	0.0736671	0.068809	0.106043	0.0741346
		0.074592	0.0791731	0.0283625	0.071946	0.225036		0.0895764	0.120418	0.0553965	0.106455	0.066648
		0.0884573	0.0522092	0.0279876	0.0670065	0.208398		0.0334853	0.0495642	0.0526121	0.0585796	0.0396258
		0.0255172	-0.000432243	0.00936795	0.0468395	0.147444		0.0458533	0.0604695	0.0548615	0.0451242	0.0332455
		0.0317501	0.085629	0.0393445	0.136443	0.199403		0.0385863	0.0370361	-0.00211219	0.0105774	0.0521805
		0.0872986	0.110964	0.0126585	0.0698965	0.179285		0.00086414	0.0347042	0.00951281	0.0338929	0.0567673
		0.0694697	0.0315435	0.00297392	0.0142584	0.145657		0.0113711	0.0696012	0.0976593	0.0716534	0.122835
		0.122859	0.0958718	0.0144481	0.0813173	0.168455		0.0326778	0.0520833	0.0374971	0.0633072	0.0571372
		0.155078	0.1799	0.0560149	0.184218	0.199932		0.0724625	0.0500955	0.0545659	0.0699383	0.0609582
		0.122004	0.179672	0.068042	0.20992	0.177433		0.0525115	0.0543708	0.090073	0.058867	0.0429026
		0.0842071	0.125635	0.0334364	0.242125	0.137531		0.00851515	-0.0352665	0.0739669	0.0300815	-0.013206
		0.0845952	0.075003	-0.00402246	0.196628	0.124044		-0.0111088	-0.0405903	0.0163628	0.0477252	-0.02464
		0.0652443	0.0711026	-0.0196994	0.1242	0.127797		-0.0408822	-0.0238582	0.00742153	0.0542405	-0.0488507
		0.107419	0.133721	0.0164117	0.159672	0.111771		-0.00178328	-0.061724	0.0105186	0.0220733	-0.0287957
		0.0350238	0.0676548	0.0413307	0.199919	0.0723831		-0.0194327	-0.0536629	0.0428631	0.0493402	-0.0220142
		0.0897699	0.0665836	0.044403	0.185036	0.0518412		0.0351524	0.0796661	0.0694206	0.0470248	0.00889612
		0.131943	0.0939581	0.0454787	0.172	0.063403		0.044254	0.0578878	0.111002	0.0344593	0.0370745
		0.105383	0.0805873	0.0537774	0.227378	0.130866		0.0028226	0.00208981	0.120765	0.0699012	0.03265
		0.0674017	0.0794052	0.0557891	0.165212	0.106274		0.00775123	0.0325988	0.108907	0.0995838	0.0409089
		0.064812	0.0562082	0.0361538	0.100039	0.0690553		0.0327378	0.0841597	0.121197	0.113629	0.0903173
		0.172216	0.117373	0.0739701	0.130042	0.0975732		0.0304779	0.0769196	0.0567654	0.0122401	0.0869562
		0.0706216	0.0912536	0.00668401	0.0754061	0.15501		0.013258	0.0465634	0.0143163	-0.00195042	0.0404002
		0.0601937	0.0860405	0.0681885	-0.00794901	0.22311		-0.0082914	0.0205325	0.0658362	0.0269134	0.0301534
		0.0498908	0.0999921	0.0605842	-0.0221861	0.199278		-0.0226525	0.0500449	0.0455914	0.0311388	0.0169596
		0.0613309	0.134707	0.0294968	-0.0282734	0.155355		0.0279389	0.0577882	0.0122536	0.0664934	0.0206156
		0.0398731	0.0858439	0.0140963	-0.035418	0.139204		0.0395889	0.0621657	0.0478945	0.0839482	0.0356684
		0.106325	0.0605502	0.0133565	-0.0017835	0.214473		0.0338555	0.0184266	0.0219851	0.0454902	0.0588726
		0.121864	0.0847733	-0.00912429	-0.0404271	0.217603		-0.00474511	0.0515523	0.0137269	0.00957773	0.0926502
		0.039695	0.0510689	0.00868048	-0.0588861	0.177889		-0.00241623	0.00941031	0.0906088	-0.0266864	0.0749884
		0.12913	0.092972	-0.0293604	-0.0127753	0.193539		0.0156748	-0.00657187	0.133819	-0.0255877	0.107762
		0.0479479	0.0653151	-0.0300604	-0.0735418	0.10217		0.0139782	0.0149415	0.0555223	0.0445735	0.0339331
		-0.0133584	0.0564849	0.0120487	-0.0963013	0.090074		0.011009	0.0174857	0.0200571	0.0431047	-0.0186345
		0.0405277	0.0730414	0.0227733	-0.0017117	0.147331		0.00562518	-0.00103949	-0.00134741	0.011678	-0.0168757
		0.115472	0.107521	0.0631347	-0.0297917	0.187604		0.000156903	0.00756352	-0.0163937	0.0181654	-0.0199795
		0.065178	0.0277238	0.0178068	-0.0538999	0.139475		-0.0260346	0.00313184	-0.0436155	-0.0160335	-0.0263552
		0.0880603	0.00817537	0.00897171	-0.0743274	0.130473		-0.00611756	-0.0340837	0.00532311	-0.0290047	-0.0308407
		0.0706657	0.0499389	0.0168429	0.00318799	0.148911		0.000531806	-0.0433009	0.0362836	-0.0165253	-0.0321718
		0.126919	0.134701	0.081396	0.0901931	0.208269		0.0205745	-0.00954849	0.0356754	-0.0169779	-0.0258038
		0.117541	0.140448	0.0889531	0.0870927	0.209268		0.0359031	0.0070563	0.0195729	-0.00695849	0.0242519
		0.0469343	0.0824739	0.0226384	0.0477665	0.145924		0.0161774	0.0688652	0.0314207	0.0127306	0.00568267
		-0.0011068	0.0663747	-0.0544573	0.0190642	0.0744846		0.0459555	0.0635824	0.0910887	0.00888069	-9.55016e-05
		-0.0356848	0.0714357	-0.039382	0.0264201	0.0634475		0.0822647	-0.000818976	0.0612403	-0.0344409	0.0333562
		0.0282046	0.0680783	-0.0235147	0.00666155	0.0332581		0.0523754	0.020773	0.0754757	0.0326104	0.06946
		0.0454737	0.0865822	-0.0324668	0.010885	0.0155274		0.0574914	0.0750669	0.0693899	0.016607	0.0671843
		0.0515155	0.124144	0.0341628	0.0724804	0.0397546		0.052881	0.0576114	-0.00806668	0.0275615	0.0589086
		0.0593564	0.107287	0.10016	0.0573078	0.0280552		0.0631546	0.0419394	0.000396004	0.0349947	0.0130604
		0.133477	0.172682	0.118769	0.0883256	0.06641		0.0969578	0.0578388	0.0421803	0.0324463	0.0679138
		0.0997974	0.169571	0.0698725	0.0829289	0.044858		0.0727289	0.0850762	0.0708482	0.0283066	0.0693482
		0.0274198	0.127631	0.0859939	0.0370816	-0.00531907		0.0162695	0.0290665	0.000521441	-0.0187667	0.0336821
		0.0737947	0.101913	0.0311771	0.0635605	-0.0193649		0.0325916	0.0656743	-0.00468922	-8.6752e-05	0.0575916
		0.113093	0.120394	0.0313406	0.139459	0.0316728		0.0329409	0.0232217	-0.0102231	0.0337652	-0.00101299
		0.0630382	0.123968	0.0617387	0.102494	0.0203943		0.0469447	0.0112307	0.0106212	-0.00218006	-0.0213569
		0.0521862	0.131883	0.0457582	0.0986808	0.0330179		0.00541454	0.00481525	-0.0114476	0.000236992	-0.0250283
		0.032725	0.0884598	-0.00699866	0.0679529	0.00216877		0.00403044	-0.0290755	-0.01361	0.0111279	-0.0132745
		0.0558667	0.121479	-0.016134	0.051754	-0.0255897		-0.00193854	-0.000849362	0.0113933	-0.00601551	0.02971
		0.0174984	0.103912	0.0127905	0.128128	-0.00437298		0.00996529	0.0029896	0.0203536	0.00583716	0.0162724
		0.0735828	0.0875687	-0.00378131	0.142412	0.0198501		0.0015642	0.0216517	0.0456336	7.36801e-05	0.0199509
		0.129893	0.0933173	0.0398067	0.0466758	0.0185025		0.0371519	0.0562658	0.0864822	0.0381037	0.0720431
		0.116412	0.0933639	0.048672	-0.0284128	0.131741		0.0434585	0.0205996	0.0677372	0.0437496	0.0612885
		0.06866	0.0518409	0.059263	-0.0460288	0.136786		-0.0256634	0.00269594	0.00543302	0.00214665	-0.00899951
		0.0889886	0.0387815	0.0163966	-0.023154	0.0982228		0.0387585	0.0458721	0.0134252	-0.00395562	0.0175419
		0.0663966	0.0759806	-0.0135488	-0.0537334	0.11138		0.0376293	0.0331332	-0.030076	0.0216971	-0.00426079
		0.0405324	0.164976	-0.0332464	-0.060435	0.114198		0.0210231	-0.00778979	-0.0636415	0.00031516	-0.021239
		0.113745	0.158504	0.0159393	0.0086574	0.185461		-0.0269522	0.0239136	-0.0601375	-0.0196984	-0.0337841
		0.0693316	0.0659277	0.0389236	-0.0708708	0.200615		-0.00682382	0.0604857	-0.00354757	0.0384932	-0.0139122
		0.0802635	0.0634502	0.0449257	-0.0288079	0.210234		0.0101926	0.0209642	-0.0338574	0.0329549	0.0433975
		0.0173287	0.0419023	-0.00416496	-0.0628646	0.137344		-0.00463194	0.0177162	0.0258214	0.0810904	0.0340566
		0.0630104	0.114929	0.0453475	-0.0614279	0.170254		0.028513	0.0190626	0.0963336	0.0646909	0.0446738
		-0.0101343	0.0851282	0.00525016	-0.0475146	0.148765		0.0413991	0.0567237	0.0529828	0.0266047	0.0607943
		-0.03958	0.0200435	-0.0418525	-0.0807562	0.0767238		0.0624913	0.03729	0.0558001	0.0556096	0.0690339
		-0.0427953	0.0129921	-0.0342637	-0.0460978	0.0270492		0.0250928	-0.00714737	0.0243868	0.0325675	0.0346363
		-0.0015086	0.0512586	-0.0123371	-0.014793	0.0850734		-0.00973829	-0.0463087	-0.0461874	-0.0048151	-0.0193605
		0.0120652	0.0347512	0.0307751	-0.0561338	0.102026		-0.00554737	0.0217528	0.00979653	0.00107306	0.0302445
		0.00523583	0.0320056	0.0371463	0.0216693	0.132883		-0.0388041	0.0633885	0.0395242	0.0220449	0.0652427
		0.0216611	0.0134358	0.033169	0.0555776	0.206425		-0.0293509	-0.015427	0.0301932	0.0018985	-0.024597
		0.0143127	0.0563862	0.0201946	0.0611677	0.217524		0.0171679	-0.00279707	0.0117908	-0.0187471	-0.0157534
		0.0669098	0.070363	0.0410598	0.0826715	0.213563		-0.0160654	0.0309058	-0.0111459	0.0318241	-0.015923
		0.0798112	0.0622535	0.027152	0.0604222	0.189957		-0.0160469	-0.00231824	0.0179489	-0.00544759	-0.0246835
		0.0664058	0.0335649	-0.00762432	0.0420342	0.183201		0.0171179	-0.00332738	-0.0105396	-0.009763	0.0132122
		0.0516394	0.0715547	-0.0329795	0.0620769	0.140849		-0.0118215	0.0069477	0.0087441	-0.0169311	-0.018167
		0.04981	0.0361167	-0.0272904	0.0826668	0.115474		-0.0046628	0.0320906	0.00184432	0.000929492	-0.0123204
		0.0183877	-0.0139314	-0.0113956	0.0843333	0.121132		-0.0253714	0.00112372	-0.0156085	-0.0140424	0.016544
		0.0411222	0.00773929	0.0172032	0.0625344	0.105981		-0.00841201	-0.00524767	0.00468358	-0.000825305	0.0518495
		-0.00474028	0.0147821	0.00960489	0.0677522	0.0988492		0.0339521	-0.021351	0.0486949	0.0594573	0.0527036
		0.00498932	0.0316321	0.0223822	0.0913878	0.0951627		0.0354244	0.0378898	0.0289455	0.00567705	0.0539429
		-0.0441587	0.0161571	-0.0376764	-0.0196	0.0919118		0.0486179	0.0689683	0.0820697	0.0803277	0.084147
		0.00342475	0.00122558	-0.0486396	-0.061912	0.0853803		0.0382874	0.0453956	0.074	0.0890318	0.0411242
		0.0628876	0.00853213	0.000230857	0.00569602	0.103609		0.0128981	0.0440817	0.0217375	0.048048	0.000473975
		0.0643652	0.0482047	0.0208416	0.0697669	0.116296		0.0133941	0.0288487	0.0161898	0.0505193	0.000933695
		-0.00878144	0.0662681	0.000154996	0.0629473	0.102779		0.0336328	0.0330389	0.0321481	0.049504	0.0975345
		-0.0122756	0.049019	-0.0166286	0.0406491	0.132564		0.0810706	0.0787331	0.0313801	0.0387173	0.152974
		0.0435119	0.0962589	-0.00870053	0.0443766	0.199379		0.0343131	0.0545865	0.0733315	0.0338678	0.148405
		0.0840052	0.137506	0.0663804	0.108355	0.202018		0.0561878	-0.00230557	0.0429943	0.0705686	0.0746247
		0.110494	0.164534	0.100271	0.103761	0.131849		0.0197558	-0.00400474	0.0495469	0.035304	0.0732841
		0.0788635	0.121984	0.0963882	0.108923	0.104412		0.00665171	0.0324314	0.0770952	0.0314531	0.0530625
		0.0591319	0.0923118	0.0832328	0.0706515	0.0353214		-0.00019122	0.0122292	0.0306784	0.0830996	0.0546456
		-0.00846455	0.0369619	0.0282045	0.0499707	-0.0214346		0.0136137	-0.0266166	-0.0344525	0.0541582	-0.0136856
		0.012133	0.0179916	-0.0181596	0.0116326	0.0340728		0.0440277	0.0053219	-0.0387508	0.00975807	0.00462412
		0.0338542	0.0419363	-0.00355991	0.0188755	0.0706641		0.044923	0.111085	0.0480596	0.0212831	0.068971
		0.0304253	0.0271236	0.0558864	0.029764	0.0903795		0.0217356	0.0920822	0.0207594	0.00209041	0.0748968
		0.024377	0.0486867	0.0166779	0.0546534	0.103142		0.0145452	0.0820142	0.0030511	-0.00462748	0.0485504
		0.019002	0.00701232	0.023339	0.115052	0.0368523		-0.00649633	0.0048844	0.0130197	-0.00156826	0.0273389
		-0.00638436	-0.031261	0.0681064	0.191535	-0.00658507		-0.0388366	-0.0203699	-0.000361778	-0.0120515	0.0223705
		-0.0271978	-0.0175294	0.0570854	0.140802	-0.015282		-0.0164169	-0.0420187	0.0044303	0.00695786	0.0116406
		0.0100803	0.0114628	0.0381557	0.141142	-0.0194548		0.0535862	0.056717	0.0335008	0.00849927	0.119066
		0.0488593	0.00701108	0.0138851	0.117217	0.0234985		0.0279435	0.0587649	0.0184384	0.0269982	0.0804819
		0.00639059	-0.0163358	0.0327745	0.0938375	0.0461242		0.0211151	0.0408207	0.0298091	-0.00713297	0.0585632
		-0.0404658	0.0108799	0.0490071	0.114547	0.0144996		0.0056811	0.0107718	0.0633956	0.00439425	0.033569
		-0.0252266	-0.000782359	0.0673645	0.0855477	-0.038727		0.00540905	0.00964798	0.040638	-0.0313163	0.0196316
		-0.015035	-0.023166	0.0583875	0.0874944	-0.0711742		0.0105019	0.0128138	-0.0538249	-0.0587717	0.00304692
		-0.0337361	-0.0350658	0.0695209	0.121803	-0.0312054		-0.0237378	-0.00582544	-0.0245806	-0.009842	0.0137436
		-0.0149627	-0.0588132	0.0666918	0.152052	-0.0495915		0.0090122	0.0156132	0.00768998	0.0277368	0.0560234
		-0.0160037	-0.0868127	0.0253648	0.229615	-0.0245044		0.00501105	0.00606489	0.024527	0.0370505	0.0216529
		0.00928581	-0.01439	0.00736173	0.174061	-0.0222163		0.02546	0.037756	0.0459335	0.021405	0.0399791
		0.0353825	-0.000201767	0.00524064	0.146312	-0.0176629		0.0351792	0.0163192	0.0298457	0.0298367	0.0816648
		0.0472282	-0.00445537	0.0161283	0.166044	-0.00446291		0.0838573	0.0487327	0.0525025	0.0527202	0.104064
		0.0109803	-0.0397935	0.0557031	0.220616	-0.0354339		0.0266903	-0.0190089	0.0482208	0.0269784	0.0515348
		-0.0010982	-0.0414863	0.092131	0.359385	-0.0491502		0.0397253	0.0580616	0.0546638	0.0397011	0.0674998
		0.00654574	-0.027175	0.055868	0.350432	-0.027298		0.0365252	0.0620781	0.0475013	0.043993	0.0590233
		0.00731089	-0.0460024	-0.00610973	0.293386	-0.0350951		0.0747423	0.022728	0.073935	0.0504099	0.0796598
		-0.0244082	-0.0446384	0.0123073	0.350649	-0.0484833		0.0621636	0.0597287	0.0598854	0.0950517	0.0793466
		-0.00256786	-0.0699851	0.095939	0.355919	-0.05884		0.000507168	0.0489974	0.0588811	0.0344733	0.0561285
		-0.0185227	-0.0771446	0.0601484	0.306635	-0.0674808		0.0259133	0.012373	0.0786364	0.0357294	0.0276824
		0.0413155	-0.0553468	0.071074	0.293956	-0.0182215		0.0506926	0.0192004	0.0582013	0.0622129	0.0413389

## Sheet: Extended_Data_Fig5g
NREM
time(h)	Saline	Saline	Saline	Saline	Saline	Saline	Saline	Saline	Saline	Saline	Saline	Saline	Saline	Saline	Saline	Saline	Saline	Saline	Saline	Saline		CNO 1mg/kg	CNO 1mg/kg	CNO 1mg/kg	CNO 1mg/kg	CNO 1mg/kg	CNO 1mg/kg	CNO 1mg/kg	CNO 1mg/kg	CNO 1mg/kg	CNO 1mg/kg	CNO 1mg/kg	CNO 1mg/kg	CNO 1mg/kg	CNO 1mg/kg	CNO 1mg/kg	CNO 1mg/kg	CNO 1mg/kg	CNO 1mg/kg		CNO 0.2 mg/kg	CNO 0.2 mg/kg	CNO 0.2 mg/kg	CNO 0.2 mg/kg	CNO 0.2 mg/kg	CNO 0.2 mg/kg	CNO 0.2 mg/kg	CNO 0.2 mg/kg	CNO 0.2 mg/kg
0.5	40	23.0556	10.2778	36.3889	68.3333	54.4444	17.7778	53.0556	31.9444	4.44444	49.7222	41.9444	15.8333	41.9444	0	11.3889	18.6111	35.8333	0	5.83333		75.8333	55.2778	40.2778	78.3333	65.8333	45.5556	75	57.7778	47.7778	46.9444	43.6111	29.7222	43.3333	33.8889	42.2222	52.7778	10	3.05556		62.5	41.1111	36.9444	48.8889	41.9444	0	67.2222	74.1667	50
1	75.2778	56.1111	52.5	55.5556	73.6111	66.3889	68.8889	63.3333	73.0556	73.8889	73.3333	38.0556	82.2222	84.4444	44.4444	48.8889	60.2778	45.8333	0	57.5		96.3889	88.0556	78.3333	73.6111	91.6667	78.8889	86.3889	72.7778	83.0556	76.6667	77.7778	63.6111	60.5556	58.6111	80.5556	82.5	66.3889	77.2222		85	71.1111	79.4444	81.6667	80.2778	73.6111	71.3889	55.5556	63.3333
1.5	61.6667	42.5	50.5556	55.5556	55.8333	72.2222	87.7778	62.5	49.4444	47.7778	52.2222	65.2778	73.0556	68.8889	78.0556	64.7222	61.6667	72.2222	66.3889	48.8889		93.8889	78.3333	80	87.7778	80.2778	70.5556	87.7778	71.9444	86.1111	86.6667	75.5556	83.3333	83.0556	80.2778	80.5556	79.1667	77.7778	70		76.9444	69.7222	74.7222	78.6111	73.6111	72.5	59.1667	76.6667	66.3889
2	73.6111	77.2222	52.5	30.2778	66.9444	47.7778	69.1667	68.0556	65.2778	65.8333	47.5	57.7778	68.6111	82.5	74.4444	80.5556	73.3333	65	88.3333	75.2778		90	66.1111	74.1667	97.2222	75.5556	70.5556	73.3333	75.2778	60	90	88.3333	76.3889	55.5556	71.9444	82.7778	58.8889	56.3889	78.8889		55	59.7222	73.6111	80	71.9444	62.2222	74.1667	72.5	79.1667
2.5	52.5	66.9444	57.7778	68.0556	69.7222	47.5	66.1111	40.2778	61.3889	62.7778	71.6667	63.0556	70	43.6111	59.7222	56.6667	72.5	47.2222	68.3333	76.6667		74.4444	81.3889	46.1111	97.7778	83.3333	71.3889	87.5	66.9444	81.6667	87.5	59.7222	62.7778	81.6667	62.7778	73.8889	69.7222	68.8889	75		75	65.8333	66.6667	80.5556	69.4444	54.1667	73.6111	72.5	74.1667
3	75	85	71.3889	71.3889	52.5	76.3889	46.6667	49.7222	60.5556	71.6667	67.2222	60.8333	28.6111	73.8889	70.8333	53.3333	72.7778	73.6111	43.8889	55.8333		71.6667	78.8889	73.3333	92.2222	74.1667	77.5	77.2222	75.8333	76.1111	26.9444	67.7778	89.7222	77.2222	45.8333	68.8889	85.2778	77.7778	75		75.8333	66.1111	66.1111	81.3889	64.1667	68.8889	19.1667	62.2222	60.8333
3.5	15.2778	61.9444	65.5556	48.3333	60.2778	76.3889	69.1667	62.2222	58.0556	49.1667	65.5556	71.3889	64.7222	61.3889	74.7222	65	53.8889	78.0556	42.7778	0		71.6667	80.8333	68.3333	88.0556	78.8889	71.6667	80.2778	78.3333	78.3333	71.9444	70.8333	81.3889	38.6111	68.0556	82.5	40	72.7778	80.8333		71.9444	71.6667	59.7222	56.6667	76.1111	60	86.3889	60.5556	75.5556
4	58.6111	69.7222	50.5556	50.2778	79.4444	70.8333	68.8889	54.4444	75.5556	59.7222	32.5	24.1667	78.3333	67.2222	63.6111	88.3333	65	75.5556	76.6667	0		77.2222	40.8333	71.1111	77.2222	88.6111	23.6111	70.8333	13.6111	70.5556	76.1111	81.3889	49.7222	75	88.8889	35.8333	63.8889	81.6667	56.3889		49.4444	75.5556	70.2778	71.3889	66.1111	66.3889	64.7222	75.8333	56.1111
4.5	63.3333	60.5556	41.9444	51.1111	73.0556	33.8889	72.2222	40.5556	49.7222	68.0556	71.9444	65	76.3889	67.2222	67.2222	57.2222	57.7778	44.4444	83.0556	50.2778		69.4444	66.1111	79.1667	77.7778	64.4444	76.6667	65.2778	83.3333	74.7222	85.8333	61.3889	60.5556	53.8889	58.0556	76.6667	74.1667	73.6111	79.1667		15	48.3333	53.0556	71.1111	61.3889	72.5	79.1667	59.4444	65.2778
5	61.3889	53.0556	74.1667	65.5556	54.4444	70.8333	69.4444	48.3333	68.6111	63.8889	60.5556	75.8333	57.5	67.2222	74.7222	75.8333	63.6111	71.3889	83.0556	82.2222		70	58.0556	49.1667	81.1111	81.3889	73.0556	80.5556	79.4444	75.2778	79.1667	80	63.8889	81.3889	71.1111	70.5556	57.7778	47.7778	75		23.8889	58.0556	76.3889	61.9444	60.8333	39.4444	35.2778	18.0556	72.2222
Wake
time(h)	Saline	Saline	Saline	Saline	Saline	Saline	Saline	Saline	Saline	Saline	Saline	Saline	Saline	Saline	Saline	Saline	Saline	Saline	Saline	Saline		CNO 1mg/kg	CNO 1mg/kg	CNO 1mg/kg	CNO 1mg/kg	CNO 1mg/kg	CNO 1mg/kg	CNO 1mg/kg	CNO 1mg/kg	CNO 1mg/kg	CNO 1mg/kg	CNO 1mg/kg	CNO 1mg/kg	CNO 1mg/kg	CNO 1mg/kg	CNO 1mg/kg	CNO 1mg/kg	CNO 1mg/kg	CNO 1mg/kg		CNO 0.2 mg/kg	CNO 0.2 mg/kg	CNO 0.2 mg/kg	CNO 0.2 mg/kg	CNO 0.2 mg/kg	CNO 0.2 mg/kg	CNO 0.2 mg/kg	CNO 0.2 mg/kg	CNO 0.2 mg/kg
0.5	59.1667	76.9444	88.8889	63.0556	26.1111	45.2778	82.2222	40.5556	66.3889	95.5556	47.5	58.0556	84.1667	58.0556	100	88.6111	80.5556	64.1667	100	94.1667		24.1667	44.7222	59.7222	21.6667	34.1667	54.4444	25	42.2222	52.2222	53.0556	56.3889	70.2778	56.6667	66.1111	57.7778	47.2222	90	96.9444		37.2222	58.8889	63.0556	49.7222	58.0556	100	26.6667	25.8333	49.7222
1	19.1667	43.8889	36.9444	31.6667	12.5	15.5556	11.9444	26.9444	8.61111	18.3333	15.5556	56.3889	8.05556	5.27778	42.7778	44.1667	31.1111	50.5556	100	42.5		3.61111	11.9444	20.5556	26.3889	7.5	13.6111	13.6111	27.2222	16.9444	23.3333	21.3889	36.1111	39.4444	36.6667	19.4444	17.5	33.6111	22.7778		13.8889	28.8889	18.0556	12.7778	14.1667	25.8333	20.5556	35	23.6111
1.5	25.8333	57.5	42.2222	36.1111	25.5556	7.77778	6.94444	29.1667	45.5556	39.7222	28.8889	34.7222	10	12.5	11.6667	22.2222	29.1667	18.3333	33.6111	47.2222		6.11111	15	14.4444	12.2222	17.7778	15.2778	12.2222	26.6667	10.8333	12.7778	24.4444	13.8889	16.9444	15.2778	19.4444	20.8333	21.9444	28.6111		14.1667	9.16667	12.7778	4.72222	13.6111	18.6111	26.6667	11.3889	22.7778
2	5.55556	20.5556	41.3889	59.4444	26.6667	42.2222	19.1667	12.5	21.1111	25	51.3889	35	24.4444	5.83333	17.2222	11.6667	10.2778	25.5556	7.5	18.3333		10	31.1111	21.1111	2.77778	22.5	13.6111	26.6667	13.8889	24.4444	10	11.6667	17.7778	38.6111	18.3333	15.8333	41.1111	43.6111	13.8889		33.6111	36.9444	11.3889	10	15	29.1667	9.44444	11.9444	11.6667
2.5	40.5556	17.7778	33.6111	16.6667	19.4444	47.2222	14.7222	57.7778	26.3889	23.6111	14.1667	23.8889	15.8333	54.7222	40.2778	38.8889	17.5	50	22.2222	14.7222		19.4444	10.5556	43.3333	2.22222	4.44444	28.0556	10.8333	28.0556	4.72222	11.9444	40.2778	19.7222	16.6667	22.5	17.5	13.6111	16.6667	15.5556		13.6111	15.2778	29.1667	9.72222	18.0556	45.8333	9.16667	6.66667	19.4444
3	14.4444	5.55556	13.0556	22.7778	45	10	42.7778	45	18.3333	10.5556	23.6111	35.2778	64.7222	11.9444	13.6111	45.8333	14.1667	20.5556	53.3333	33.3333		25.8333	12.5	24.1667	6.11111	11.6667	5.83333	17.7778	11.3889	22.7778	73.0556	26.3889	4.72222	9.72222	47.7778	15.8333	8.33333	22.2222	13.3333		15.5556	31.1111	12.5	5.83333	28.6111	8.61111	68.6111	26.6667	28.3333
3.5	84.7222	23.8889	18.3333	39.1667	21.3889	13.3333	29.1667	17.2222	28.3333	45	26.1111	15	20	15.8333	13.6111	16.3889	42.2222	6.66667	57.2222	100		23.3333	5.55556	15.8333	6.94444	6.38889	28.3333	11.1111	9.16667	11.3889	28.0556	17.5	7.5	56.1111	23.0556	10.2778	55.8333	22.7778	10		26.1111	14.7222	39.7222	32.7778	10.5556	22.7778	8.33333	34.4444	7.22222
4	36.6667	20	31.6667	47.7778	7.5	13.3333	8.88889	41.6667	11.6667	18.6111	63.8889	73.6111	15	31.9444	23.6111	9.44444	22.5	24.1667	15	100		10.8333	57.7778	13.8889	11.9444	1.94444	76.3889	21.9444	86.3889	10	23.8889	13.3333	49.7222	24.1667	3.88889	64.1667	34.7222	14.7222	43.6111		39.7222	10	21.9444	21.3889	30	33.6111	14.7222	15.5556	41.9444
4.5	25.5556	18.6111	46.9444	25.2778	11.9444	66.1111	18.0556	50.8333	42.2222	15.5556	12.5	22.5	9.16667	12.7778	21.6667	39.4444	36.6667	49.1667	10	48.8889		18.6111	23.8889	9.72222	8.61111	6.11111	5.27778	29.1667	4.72222	16.6667	13.8889	27.2222	29.1667	40.8333	29.1667	10.5556	16.6667	15.5556	15		85	41.3889	46.9444	10.8333	20.8333	21.3889	10	25.8333	18.6111
5	24.4444	32.5	13.6111	28.0556	38.0556	7.22222	19.7222	43.8889	12.2222	22.2222	14.7222	15.8333	40.8333	25.8333	15.2778	17.5	24.7222	22.2222	16.9444	7.5		18.3333	34.1667	41.3889	5.83333	10	11.9444	7.5	14.7222	7.5	20.5556	8.88889	23.8889	11.1111	12.2222	14.1667	31.3889	47.5	19.4444		76.1111	40.5556	16.3889	24.7222	25.8333	46.3889	49.7222	81.9444	14.1667
REM
time(h)	Saline	Saline	Saline	Saline	Saline	Saline	Saline	Saline	Saline	Saline	Saline	Saline	Saline	Saline	Saline	Saline	Saline	Saline	Saline	Saline		CNO 1mg/kg	CNO 1mg/kg	CNO 1mg/kg	CNO 1mg/kg	CNO 1mg/kg	CNO 1mg/kg	CNO 1mg/kg	CNO 1mg/kg	CNO 1mg/kg	CNO 1mg/kg	CNO 1mg/kg	CNO 1mg/kg	CNO 1mg/kg	CNO 1mg/kg	CNO 1mg/kg	CNO 1mg/kg	CNO 1mg/kg	CNO 1mg/kg		CNO 0.2 mg/kg	CNO 0.2 mg/kg	CNO 0.2 mg/kg	CNO 0.2 mg/kg	CNO 0.2 mg/kg	CNO 0.2 mg/kg	CNO 0.2 mg/kg	CNO 0.2 mg/kg	CNO 0.2 mg/kg
0.5	0.833333	0	0.833333	0	4.72222	0	0	6.38889	1.66667	0	2.77778	0	0	0	0	0	0	0	0	0		0	0	0	0	0	0	0	0	0	0	0	0	0	0	0	0	0	0		0	0	0	1.38889	0	0	5.83333	0	0
1	5.55556	0	10.5556	11.9444	12.5	18.0556	19.1667	9.72222	18.3333	6.66667	10.8333	5.55556	9.72222	10.2778	12.7778	6.94444	7.22222	3.61111	0	0		0	0	1.11111	0	0.833333	7.22222	0	0	0	0	0	0	0	4.44444	0	0	0	0		1.11111	0	2.5	5.55556	5.55556	0	7.5	9.44444	12.7778
1.5	12.5	0	7.22222	6.94444	18.6111	20	5.27778	8.33333	5	11.9444	17.5	0	16.9444	18.3333	10.2778	12.5	8.61111	9.16667	0	3.33333		0	6.66667	4.72222	0	1.94444	14.1667	0	1.38889	3.05556	0	0	2.77778	0	3.61111	0	0	0	1.38889		8.88889	21.1111	11.9444	16.6667	12.7778	7.22222	14.1667	11.9444	10.8333
2	20.5556	2.22222	5	10.2778	5.55556	10	11.6667	19.4444	13.0556	9.16667	1.11111	7.22222	6.94444	11.6667	8.33333	7.77778	14.4444	9.16667	3.88889	5.55556		0	2.77778	4.72222	0	1.94444	15.8333	0	10.8333	15	0	0	5.83333	5.83333	8.88889	1.11111	0	0	7.22222		11.3889	3.33333	15	10	12.7778	8.05556	16.3889	15.5556	8.88889
2.5	6.94444	15.2778	8.61111	15.2778	10.8333	5.27778	18.6111	1.38889	12.2222	12.7778	13.8889	13.0556	13.6111	1.66667	0	4.44444	10	2.22222	9.44444	8.61111		6.11111	7.77778	10.5556	0	11.9444	0	1.38889	5	11.9444	0	0	16.9444	1.66667	12.5	8.61111	16.6667	14.4444	9.44444		11.3889	18.8889	4.16667	9.16667	12.5	0	16.1111	20.2778	6.38889
3	10	9.44444	14.7222	4.72222	2.5	13.6111	10.5556	5.27778	20.5556	16.9444	8.61111	3.88889	6.66667	14.1667	15.2778	0.833333	12.7778	5.83333	2.77778	10.2778		2.5	7.77778	1.94444	1.66667	13.6111	16.6667	5	11.6667	1.11111	0	5.27778	5	12.5	6.11111	15.2778	6.38889	0	11.6667		8.61111	2.77778	20.8333	12.7778	7.22222	22.2222	12.2222	11.1111	10.2778
3.5	0	14.1667	15.8333	11.6667	18.3333	10	1.66667	20.2778	13.6111	5.83333	8.33333	13.6111	15.2778	22.7778	10.5556	18.3333	3.88889	14.1667	0	0		5	13.6111	15.5556	5	14.7222	0	8.61111	12.5	9.16667	0	11.6667	11.1111	5.27778	8.88889	7.22222	4.16667	3.61111	8.33333		1.66667	13.0556	0	10	13.3333	17.2222	5.27778	5	16.9444
4	4.72222	10.2778	17.5	1.94444	13.0556	15.8333	22.2222	3.88889	12.7778	21.6667	3.05556	1.38889	6.11111	0.833333	11.6667	2.22222	12.5	0	8.05556	0		11.3889	1.38889	15	10.8333	9.44444	0	7.22222	0	18.0556	0	3.61111	0	0.833333	7.22222	0	1.38889	3.61111	0		10.5556	13.8889	7.77778	7.22222	3.05556	0	20	8.33333	1.94444
4.5	11.1111	20.8333	10	23.6111	14.7222	0	9.44444	8.61111	6.94444	16.1111	14.4444	12.5	14.4444	20	10.8333	2.77778	5.55556	6.38889	6.38889	0.833333		11.3889	10	11.1111	13.0556	29.4444	18.0556	5.55556	11.9444	7.5	0	9.72222	9.72222	5.27778	11.3889	12.7778	9.16667	10.8333	5.55556		0	10.2778	0	18.0556	17.7778	5.83333	9.16667	14.7222	16.1111
5	13.8889	14.4444	11.6667	5.83333	6.94444	21.9444	10.8333	7.77778	19.1667	13.0556	24.4444	8.33333	1.66667	6.94444	9.16667	5.55556	11.1111	6.38889	0	10.2778		11.3889	7.5	8.88889	13.0556	8.61111	14.4444	11.9444	5.83333	16.3889	0	10.8333	11.9444	7.5	14.7222	12.5	9.72222	4.72222	5.55556		0	1.38889	7.22222	13.3333	13.3333	14.1667	13.8889	0	13.3333
[truncated: 9 more columns]

## Sheet: Extended_Data_Fig5h
	Saline	Saline	Saline	Saline	Saline	Saline	CNO 0.2 mg/kg	CNO 0.2 mg/kg	CNO 0.2 mg/kg	CNO 0.2 mg/kg	CNO 0.2 mg/kg	CNO 0.2 mg/kg	CNO 1mg/kg	CNO 1mg/kg	CNO 1mg/kg	CNO 1mg/kg	CNO 1mg/kg	CNO 1mg/kg
NREM	55.8796	61.5586	56.9444	58.9198	55.679	51.4815	66.7438	65.7716	65.1235	71.929	69.3827	66.6358	74.5833	78.4568	74.5833	68.5031	65.7562	64.7068
Wake	36.3657	27.8395	33.0093	33.2716	36.6512	44.2284	25.2932	26.0185	24.1204	20.8025	23.9043	27.2994	22.1296	16.6821	21.5278	29.2901	29.4753	31.5432
REM	7.47685	10.3858	9.7338	7.76235	7.34568	4.10494	7.8858	7.99383	10.5401	7.09877	6.46605	5.7716	3.14815	4.76852	3.68827	1.99074	4.47531	3.73457

## Sheet: Extended_Data_Fig5i
	Saline	Saline	Saline	Saline	Saline	Saline	CNO 0.2 mg/kg	CNO 0.2 mg/kg	CNO 0.2 mg/kg	CNO 0.2 mg/kg	CNO 0.2 mg/kg	CNO 0.2 mg/kg	CNO 1mg/kg	CNO 1mg/kg	CNO 1mg/kg	CNO 1mg/kg	CNO 1mg/kg	CNO 1mg/kg
NREM	155.709	159.614	122.164	191.517	136.735	148.855	161.709	148.379	153.562	175.944	207.149	162.933	191.012	221.226	122.192	119.463	116.834	129.787
Wake	90.1432	72.5326	72.3864	106.48	89.1369	131.837	59.6488	57.8566	57.1774	51.0141	73.5484	70.0569	53.0097	45.1703	36.4288	50.8948	52.4463	64.7027
REM	66.5713	95.9596	65.0575	59.8237	68.3434	70.7143	78.0258	101.333	75.9837	68.4762	62.6638	77.7381	53.2639	61.9318	54.5833	26.7037	71.7778	60.5556

## Sheet: Extended_Data_Fig5j
	Saline	Saline	Saline	Saline	Saline	Saline	CNO 0.2 mg/kg	CNO 0.2 mg/kg	CNO 0.2 mg/kg	CNO 0.2 mg/kg	CNO 0.2 mg/kg	CNO 0.2 mg/kg	CNO 1mg/kg	CNO 1mg/kg	CNO 1mg/kg	CNO 1mg/kg	CNO 1mg/kg	CNO 1mg/kg
NREM	15.6667	14.2222	16.8333	11.1111	14.7778	12.6667	15.4444	16.1111	15.3333	14.7778	12.8889	15	15	13.1111	22.2222	21.1111	20.3333	18
Wake	15.9167	14.2222	16.5833	11.2222	14.7778	12.6667	15.4444	16.1111	15.3333	14.6667	12.4444	14.8889	14.7778	13.1111	22	21.2222	20.2222	18
REM	4.16667	3.88889	5.41667	4.66667	3.88889	2.11111	3.77778	2.88889	5.11111	3.77778	3.66667	2.88889	2.11111	2.33333	2.22222	1.55556	2.44444	2.55556
