# Supplementary material for: Microglia regulate sleep through calcium-dependent modulation of norepinephrine transmission
Source: Nat Neurosci. 2024 Jan 18;27(2):249–58. doi: 10.1038/s41593-023-01548-5 (PMC10849959; doi:10.1038/s41593-023-01548-5)
Supplement: Supplementary file 22 — Statistical source data. [file 41593_2023_1548_MOESM22_ESM.xlsx]

## Sheet: Extended_Data_Fig6a
Example#1	GCaMP6s (z-score)	ROI#1	ROI#2	ROI#3	ROI#4	ROI#5	soma		brain state (rem=1,wake=2,nrem=3)		emg (amplitude)	eeg-spectrum
		2.05984	-0.630215	-0.567918	-0.707502	-1.33388	-0.0457324		2		4.62628		2.5448	1.9205	1.83097	2.40935	3.16884	4.43157	7.2564	7.44566	6.59385	9.3373	12.0254	8.39819	4.28599	2.94583	2.54928	2.7623	5.87479	6.47749	5.34087	4.8455	4.95607	6.46847	6.43233	4.98527	4.77477	7.6576	6.63182	4.21477	4.54098	5.58731	6.47969	6.7061	6.77277	7.66258	6.35835	8.62874	10.1474
		1.7929	-0.50344	-0.394236	-1.02476	-1.24143	0.379217		2		3.53811		2.32912	1.68705	1.86979	2.22532	3.24317	4.08286	5.82872	6.15731	6.22728	7.03442	7.59301	5.0967	3.83672	2.7575	1.81177	2.19188	3.94685	4.84157	4.79064	4.41501	3.48953	3.98512	3.40531	3.7604	7.47826	12.1626	9.2071	4.28367	3.98009	5.4968	6.12758	7.02915	6.97762	7.19245	6.77256	8.95298	10.6797
		1.27887	-0.333954	-0.912725	-1.31826	-1.44861	0.379889		2		3.31497		2.74847	2.20549	2.46663	2.37385	2.4501	2.48422	2.64024	3.81864	4.91801	4.4347	3.80718	3.62738	4.54048	4.8506	3.84007	3.04295	3.58135	2.98387	3.16717	3.42983	4.00517	3.32941	3.34088	5.37267	7.63444	8.66521	6.37329	4.60547	6.08477	7.47657	7.40969	7.46419	6.4944	6.74067	7.35012	8.24894	8.70328
		0.423826	-0.348502	-1.21651	-1.25532	-1.12534	0.254465		2		2.90018		5.49968	4.31755	3.88145	2.42336	2.48153	2.80865	2.25337	2.79456	3.70732	4.00334	3.7627	3.36261	4.0103	6.33371	7.79031	7.66567	7.69765	6.60723	4.41473	4.80137	7.0541	5.92432	4.31401	7.10234	9.01954	7.02836	5.41366	4.95405	5.75424	5.04252	4.50608	6.30663	5.69161	6.548	10.2883	14.09	13.4625
		-0.0302014	-0.431543	-0.595643	-0.955368	-0.562912	0.340597		2		2.98979		4.82889	6.53833	7.8491	5.52658	5.93998	6.51498	4.86575	4.5696	5.5865	6.08384	4.84346	4.90362	4.28939	4.83153	7.39795	9.86985	12.4676	12.3931	8.7946	5.49396	6.84913	5.82494	5.0723	7.87896	9.72354	7.46859	5.56184	5.73444	8.04864	8.62887	6.17335	5.84539	5.10662	5.39324	10.923	17.5476	17.4525
		0.826523	-0.563857	-1.07696	-0.372009	-0.412711	0.383254		2		2.76483		3.77518	7.57217	8.70633	6.77403	8.20131	9.61858	8.05789	7.10853	6.28568	5.74073	4.76608	6.39158	6.34557	4.24432	3.83437	5.19922	5.59479	7.18436	7.38408	8.00082	10.9604	10.18	8.44124	9.56305	11.8732	13.1951	9.63478	7.98686	10.748	15.3875	13.2612	9.34852	7.15093	5.98903	6.33653	10.3665	11.3891
		0.551384	-0.897496	-1.15051	-0.831979	-0.424943	0.350349		2		2.62254		7.4876	9.41959	9.30456	5.95601	6.13021	6.57937	7.03426	7.21705	4.9456	4.44537	5.40521	7.26255	7.05474	5.37903	4.67512	5.21208	3.82643	3.47612	4.48519	5.9093	8.67177	7.48999	5.90967	7.60565	10.8537	13.4908	11.7189	11.135	11.4134	14.7645	13.2628	10.0646	9.12465	7.24039	7.62336	10.5087	12.8438
		-0.260597	-1.0913	-0.96553	-1.33125	-0.805946	0.15944		2		3.61462		6.56539	6.30101	4.9662	4.84827	5.8742	6.48986	6.36334	5.73455	3.95439	4.31385	5.64612	5.73428	5.01244	5.41404	5.94028	6.75453	5.30746	5.94576	5.33595	4.27927	4.40101	3.41015	4.26054	6.6048	8.16548	8.02403	7.49058	9.4884	7.13775	6.66731	7.24695	9.40143	11.4133	10.7474	11.2255	11.8758	10.7476
		0.307426	-0.764572	-1.02268	-1.34812	-1.07176	0.323107		2		7.9026		5.07031	4.67729	4.07089	3.26475	3.77678	4.19496	4.23289	3.95115	3.23533	2.96105	3.60531	3.2208	3.05272	5.55908	8.61879	9.98917	8.81429	7.45266	4.84175	3.46841	3.78703	6.27159	7.23985	8.36628	9.23882	6.33204	4.90201	5.40693	3.79742	2.99716	4.68292	6.69509	8.3726	10.5225	14.6695	14.0388	10.4365
		0.745679	-0.649656	-0.641791	-1.14801	-1.1353	0.27519		2		25.7546		5.20156	5.3427	4.27525	2.94814	2.72066	2.90368	3.22948	3.89714	3.98756	3.3507	4.06126	4.69981	3.80236	4.73137	6.14021	8.04189	7.47147	6.54593	4.35538	4.55601	7.30815	11.4062	10.5256	6.86899	6.52462	4.02764	2.9241	3.93623	4.09959	3.32323	5.3479	7.17985	6.96976	9.55673	12.5921	10.4616	7.84023
		0.674044	-0.875168	-0.509293	-1.36607	-1.09023	0.516615		2		16.873		3.8415	3.56743	3.10566	2.60445	2.97613	2.98789	2.7909	3.82197	4.27348	2.95924	4.62413	6.84213	5.09328	4.17253	4.66539	5.82447	6.25928	5.38701	5.52771	7.09207	8.83604	11.63	9.09687	4.5121	3.51462	2.513	2.64212	4.08174	4.98094	4.46387	7.05584	8.73501	6.8659	7.24068	8.85313	9.3139	10.0622
		0.540381	-0.588465	-0.909521	-1.38273	-1.10158	0.463492		2		15.9933		2.87834	2.19377	2.05578	2.4193	2.63075	2.61702	3.67374	5.16973	5.0613	4.63632	6.69714	9.16571	7.07323	4.57747	3.89919	5.6555	6.3503	5.6906	5.71107	5.62428	4.81322	5.29912	4.28856	2.44634	2.88562	4.13656	4.30807	3.92746	4.2187	4.20039	5.40025	6.80122	5.52127	5.01924	6.04072	6.84919	8.25285
		0.465079	-0.223452	-0.656161	-1.41525	-1.67622	-0.0450626		2		21.6482		2.62499	2.63864	4.29189	5.39329	4.84014	4.63849	5.71691	5.633	5.64075	6.24554	6.71348	5.99633	3.94785	3.11446	3.40684	4.44835	4.8785	3.57261	4.37054	5.85237	4.12245	3.27274	4.17185	4.59708	5.75895	6.02151	4.28994	3.27793	4.55242	6.02725	5.99167	5.83141	6.22294	5.41712	6.00815	6.33264	5.71533
		0.141376	-0.572043	-0.748766	-1.31195	-1.51265	-0.298094		2		25.0017		3.67763	4.68393	5.9918	5.78588	4.1177	3.54342	4.37074	4.58439	4.61273	5.43191	5.02555	3.52139	3.01971	3.45965	3.77704	3.89324	3.13581	3.35558	6.85922	10.1271	7.51457	4.82649	5.96262	8.37905	9.47241	8.16383	4.60802	3.31997	5.78607	8.69442	7.53026	6.45628	6.45379	6.01912	8.22663	10.365	9.31304
		0.313246	-0.393579	-1.00802	-1.73244	-1.10678	0.118107		2		6.84867		3.34771	3.67951	3.71696	3.04883	3.63572	4.30766	4.89442	5.00758	4.02714	2.78195	3.38132	3.72697	4.01753	3.80202	3.4303	4.31158	5.47812	6.57394	6.31042	6.74642	5.04567	4.52477	6.1081	6.73698	7.95375	8.42141	7.77878	6.15508	7.47046	10.4308	9.34602	6.16493	5.45374	5.16876	7.83934	11.063	8.62053
		-0.467715	-0.323192	-0.720384	-1.23143	-0.422937	0.221741		2		3.05327		1.63293	1.72973	1.36338	2.01188	3.75281	4.40332	4.4017	4.43993	3.90847	3.92906	4.04549	4.11909	4.49118	4.00916	3.06114	5.62101	10.5681	11.3667	7.6576	4.28535	3.14809	4.63098	5.56529	4.59055	4.73179	7.51241	9.96762	8.46066	7.15945	10.1251	9.65508	8.79499	10.5319	9.70274	7.19573	7.22971	5.59954
		0.180316	-0.509176	-0.472149	-0.598109	-0.454881	0.314615		2		4.52552		2.92716	2.03765	1.87552	2.00039	2.71539	4.3187	4.9493	4.67238	4.95715	6.8961	7.75177	5.7943	4.60288	3.90258	3.12256	4.9321	8.26046	8.73915	6.23251	5.41365	5.37766	6.84872	6.59695	5.04973	5.53771	7.74465	11.2427	9.40494	7.86407	10.4992	10.169	10.5603	16.5576	15.0352	8.0208	5.2124	3.65039
		-0.177307	-0.458389	-0.643586	-0.692785	-1.10604	0.432288		2		2.30915		4.91617	3.44621	3.89043	3.88254	2.5353	3.88555	5.83426	5.99845	5.73808	7.85908	8.87527	7.24831	5.15459	4.53084	4.26494	3.72009	4.05474	4.02793	5.11699	7.10824	10.1303	11.4359	8.32397	5.77502	5.21022	7.44456	9.98714	8.98906	6.27474	8.37432	9.99188	12.2978	17.0225	15.0284	10.1834	8.64459	5.9441
		-0.372136	-0.911338	-0.442576	-1.53261	-0.901471	0.381374		2		3.37143		2.24998	2.43717	4.89534	5.94343	3.71018	3.12215	5.22431	7.24919	8.34438	9.58862	10.4135	8.49591	5.92614	4.95916	5.52396	5.4759	4.44394	3.01204	2.70216	4.76095	8.78845	10.1249	6.90019	5.21538	5.89902	6.95462	7.85169	6.43804	4.06667	4.23839	6.38772	7.99918	9.8921	8.78266	8.50619	8.81634	5.89717
		-0.116587	-0.342352	-0.243584	-1.23645	-1.00042	0.343971		2		9.99233		2.41217	2.29047	3.36842	5.01277	4.55434	3.80444	4.57219	6.59478	8.06304	6.52599	4.96093	4.57834	4.74424	5.78672	7.42378	8.40696	8.1542	6.28408	2.95726	2.65859	6.0457	8.3756	6.12548	4.53002	3.68758	4.05281	4.05973	5.42596	5.29781	4.45285	7.77663	11.0984	9.95852	6.0494	3.9161	4.03227	5.14469
		-0.468504	-0.731332	-0.981091	-1.02855	-1.01909	0.2105		2		4.49436		5.47022	5.52388	4.68801	4.77632	5.6862	3.95042	3.15463	4.84246	7.85106	6.05233	3.61145	3.62316	5.10051	5.91226	5.8541	5.31218	6.74182	7.54761	4.67508	2.69334	4.86624	7.41026	5.49118	3.41754	3.71463	4.65139	5.97247	9.66677	10.3735	8.72975	10.639	13.7274	10.6122	5.33465	3.62573	5.53522	9.45527
		-0.589847	0.0895161	-0.791887	-1.23083	-1.0213	0.285069		2		5.33403		6.68283	6.94709	6.25013	6.39579	6.89305	4.91226	3.38986	4.00074	5.92005	5.35109	4.27017	4.23236	4.97814	5.25634	3.98418	3.21448	4.65107	6.76079	5.2798	3.74025	4.71227	7.09932	6.64409	6.02189	6.83354	8.30609	7.65361	7.05697	7.52473	7.88943	8.76043	9.60495	8.54418	6.31977	6.40511	7.87759	11.042
		-0.466326	0.0630832	-1.28815	-1.54777	-0.973449	0.344028		3		2.84191		4.67012	5.07815	3.65865	3.40891	3.96595	3.883	5.11713	5.34404	4.77282	4.78919	4.49643	3.81287	4.07185	4.35795	3.30581	3.48307	3.61895	3.57667	4.04714	4.96348	5.96194	7.0622	7.95167	7.58087	6.42382	7.83107	7.68473	6.18092	7.01262	8.89201	7.46264	7.28854	9.73625	10.0152	7.76025	6.4179	8.79839
		-0.0696875	-0.56362	-1.67825	-1.63506	-1.12105	0.481095		3		1.13271		5.30068	6.56589	5.16574	4.00107	3.44542	3.45422	4.8802	5.80523	5.69021	6.46094	5.78169	5.05078	5.65118	6.32203	5.90163	4.99884	4.19788	3.35842	4.61789	6.46354	7.94297	7.57024	6.13656	4.97183	4.96665	7.79442	9.41374	6.11785	6.38897	8.01833	5.62986	5.33592	7.77232	7.1314	5.13198	5.95825	9.9748
		-0.202232	-0.431112	-1.02347	-1.39583	-1.01799	0.515515		3		0.988617		5.12352	7.35987	6.51483	5.84884	4.86146	3.61381	3.62188	4.54139	3.85284	4.60166	4.82147	5.4823	8.12166	10.4528	10.3076	7.41109	5.70847	5.1937	5.14501	6.00349	9.18231	11.0014	7.57274	4.6656	6.20781	11.7797	13.9383	8.08193	7.75548	8.67641	5.45898	4.30987	6.1516	6.42091	6.18409	8.8448	11.7307
		-0.255214	0.246833	-0.638563	-1.05281	-1.02283	0.473278		3		1.26051		6.2262	6.09298	5.34883	5.31508	5.94739	5.77499	5.62329	5.51525	4.64909	4.40211	5.2065	6.51755	8.82445	9.97524	10.0442	7.95699	8.14712	6.75257	3.87163	3.55344	6.93412	9.76983	7.96816	4.9569	5.1752	10.2118	13.158	7.96385	6.04371	7.37256	6.16105	5.86304	6.90058	8.00301	7.58138	8.68674	10.107
		-0.0351341	1.2463	-0.0353592	-0.896209	-0.558563	0.559773		3		2.67679		9.201	6.01073	3.35485	3.71153	6.32666	9.27551	9.72534	10.0729	11.1629	9.33041	5.679	5.54359	6.8171	6.11324	5.14336	4.21317	5.03247	4.97324	3.02211	3.07316	5.49321	7.29747	7.03759	6.28901	4.24215	4.45387	6.16912	4.16195	3.83253	5.74237	7.77374	7.01315	5.95701	7.63003	8.35843	8.28285	9.74156
		-0.230795	0.56816	-0.501244	-1.33479	-0.810794	0.645196		3		7.42027		7.11252	4.45535	3.13007	4.29238	7.33949	10.2231	9.90203	11.2265	16.7481	16.4147	10.8991	9.3586	9.43102	7.37661	5.18508	3.82251	3.92743	4.2847	4.1132	5.83468	8.82914	8.75026	7.89103	7.60205	5.95623	4.0524	4.15092	6.30712	7.77376	8.89161	7.94894	5.76326	4.13526	5.26862	6.46294	8.00294	9.65028
		-0.529926	0.41794	-1.39121	-0.874923	-0.684653	0.818148		3		3.57573		3.58623	2.86351	3.51811	5.25336	6.66338	6.70578	5.02663	5.30981	8.12546	8.13647	6.19071	6.97474	6.8629	5.55713	5.4907	5.56705	5.23575	4.66893	4.53289	7.2504	11.3998	12.2019	11.0936	11.1588	8.3241	6.29655	8.66857	14.6168	18.3751	17.1454	10.4696	6.20889	6.51044	5.6684	5.31403	7.25237	8.70591
		-0.36837	0.482527	-1.16443	-0.239825	-0.931624	0.572255		3		1.59439		3.98137	2.90497	3.34053	4.84172	5.58235	4.63666	4.37415	6.05506	5.92002	3.589	3.39066	5.34264	5.98879	6.5415	6.18539	4.94776	5.63571	6.52387	5.15389	6.60014	11.9437	13.7632	11.1673	8.98063	7.9389	9.18248	10.7857	11.4173	10.3797	10.333	9.39108	9.69828	12.8152	11.1649	8.38679	7.51507	6.62426
		-0.333756	0.318141	-0.800434	-0.871128	-1.16002	0.464341		3		1.46267		4.21464	2.85475	2.76679	3.97873	4.722	3.7491	3.21787	4.09158	4.4306	3.63523	5.79856	7.98602	7.37878	7.91297	8.18248	8.23024	11.7224	12.224	8.33779	6.92488	10.9131	13.6182	9.57046	6.34083	6.41501	7.74842	7.6377	7.12235	6.3233	8.12989	9.91232	10.7549	11.3575	12.0325	12.6495	10.6894	6.2454
		-0.0720654	0.31088	-0.555356	-1.12878	-0.964168	0.677643		3		1.55703		3.96649	3.49444	4.01991	5.54513	5.75063	4.7047	3.529	2.99773	3.34271	4.31966	7.42421	8.17057	5.47207	5.17397	8.06422	13.3551	16.7361	13.7313	8.2827	5.66628	6.4687	8.02955	6.75148	4.98623	5.31701	5.18535	4.10159	4.82947	7.48197	8.62604	10.1314	10.7491	8.47214	6.93243	9.08789	7.87159	4.90081
		-0.0832836	-0.266745	-1.15162	-1.47861	-0.842525	0.61407		3		1.82985		2.86108	3.5474	4.94781	6.31946	6.77497	6.32309	4.84709	3.32637	3.03476	2.78021	3.50949	3.50646	2.01239	2.0998	4.14279	7.37244	8.64823	6.53781	6.45653	6.34347	4.42587	3.47112	3.36354	3.425	3.80385	3.9484	3.51707	4.94312	7.75942	8.02972	7.34725	9.4076	8.4301	7.16235	8.51238	8.18644	6.89317
		-0.0327261	-0.0654889	-1.27465	-1.17425	-0.718553	0.660359		2		2.26631		2.57013	3.48629	3.96663	4.83371	6.48285	6.4953	5.3222	4.18105	3.50455	2.84833	2.6653	2.18141	1.93813	1.98911	2.23169	2.93787	2.57891	2.50011	4.03998	4.64784	3.66607	2.0696	3.08795	5.0442	5.37873	4.62564	3.41197	3.40004	6.15121	7.46027	7.18638	7.77824	6.08926	4.80217	5.01812	4.47528	4.49744
		0.0147932	0.345259	-1.16494	-1.10572	-0.689225	0.531078		2		23.1333		1.95112	2.33465	2.75512	4.67608	6.82285	5.73018	4.58487	4.5603	4.76844	3.42338	3.26243	4.04077	4.36265	4.77529	4.80269	4.17439	3.74009	3.22728	3.3094	4.28841	5.07697	5.40526	7.04392	8.3416	7.73955	5.77369	3.70731	4.00382	6.7482	8.1491	8.10583	8.40717	6.50627	5.01439	4.77053	3.96849	5.07357
		-0.0951283	0.440658	-0.683977	-0.94129	-1.18942	-0.534668		2		80.5413		3.02411	3.21688	3.08539	3.75007	4.1482	3.55016	4.65355	6.45801	7.49668	6.24395	5.04429	6.01415	6.07909	5.0657	4.51513	4.08353	4.06753	3.56294	3.5432	4.56747	5.62971	7.29498	8.25069	6.69468	5.15462	4.31118	3.84477	6.17222	9.90651	10.2671	8.09546	6.76273	5.06331	5.1508	6.70521	7.889	7.94651
		0.0753309	0.140778	-0.732965	-0.570306	-0.800522	0.518592		2		21.1496		1.53649	2.07055	3.09153	3.6501	2.47275	1.73999	2.54906	3.34548	5.05427	5.07879	4.67495	5.15718	4.88758	3.6346	2.98374	3.01262	3.52478	3.75194	4.05755	4.93058	4.26346	4.5254	4.61396	2.91764	2.58513	2.53116	2.50502	4.12226	7.32376	7.75441	7.05923	4.72582	3.38388	3.83092	6.17998	9.38309	9.05027
		-0.344231	-0.198248	-0.8995	-0.67796	-0.732109	0.530602		2		1.85793		1.32833	1.10531	1.88231	2.53996	1.48519	1.37134	2.04864	2.62156	3.89453	4.6804	5.62453	5.74344	4.3646	3.30722	2.75398	3.24802	5.28903	5.47135	4.27604	4.87873	5.09692	4.83033	4.08266	2.1593	1.91277	2.74909	4.21507	8.41858	10.9078	8.88795	7.66386	4.86765	3.50664	4.49289	6.12027	8.69208	8.49108
		-0.465665	0.293819	-1.04774	-1.02461	-0.752279	0.465886		2		1.97413		1.92706	1.81347	2.80156	3.15411	2.35721	2.12526	3.67501	4.24922	5.41691	6.5533	8.39665	7.31416	3.66578	2.10527	2.5954	4.72373	7.46889	7.92367	5.94406	5.39161	4.66252	4.12338	4.14759	3.40994	2.85548	4.36885	6.64036	10.6114	13.5518	10.2763	9.26898	7.41231	5.01018	4.60655	4.05111	5.06098	6.10594
		-0.455147	0.943612	-0.895754	-0.83123	-0.464643	0.387936		2		2.53163		2.06978	3.07888	4.38686	4.53156	3.74516	4.52568	6.68883	5.81355	4.2553	3.37996	4.58592	5.54538	4.36281	3.16252	3.79154	5.48412	6.97998	6.69325	6.21358	5.44714	4.06291	3.89111	5.57339	5.25248	3.82569	4.72101	6.11117	7.12212	7.79453	5.93852	6.97626	8.42049	8.83898	9.42845	5.5722	4.61707	4.93471
		-0.490942	0.259588	-0.946812	-0.99921	-0.252479	0.267566		2		3.83607		3.78817	3.92234	3.8215	2.88933	2.60028	3.51233	4.98942	4.29308	3.32381	2.55666	2.95531	6.326	8.03542	5.97626	4.10947	3.92879	4.10159	4.48325	5.43544	5.72853	5.62914	6.75322	7.22937	6.00912	3.35664	4.23829	5.2994	4.03612	3.66704	3.65405	6.37213	11.5318	16.3102	16.6145	9.5872	5.37219	4.79169
		-0.547347	-0.179414	-1.04973	-1.2067	-0.848683	0.658257		2		5.22267		4.22077	3.35385	2.46145	2.45193	3.33255	4.48203	5.42773	5.03527	5.17746	4.47924	4.30449	6.06714	6.6668	4.66972	3.34645	2.8066	3.08303	3.25514	4.35512	5.13299	5.9683	6.90656	7.75989	7.8002	7.02312	6.18937	5.3086	3.17247	2.11513	2.61844	5.59136	10.274	13.3169	12.0847	5.6705	4.8925	5.37944
		-0.374699	-0.162591	-1.57047	-0.892471	-0.920189	0.833114		2		2.52476		2.50346	2.12079	2.2445	3.97167	6.15082	7.74806	7.76984	6.76456	5.50847	4.48494	3.94607	4.2368	4.94814	4.86478	5.24544	5.83741	4.23397	2.85009	2.19109	3.6902	5.5908	5.95376	7.57074	10.0965	10.4004	8.01443	4.79142	3.15176	3.2806	3.0337	3.05657	5.2913	8.51513	8.28501	6.88181	8.34913	8.83657
		-0.588487	-0.121404	-1.08981	-1.15019	-0.517352	0.778411		2		3.80271		2.73085	2.6935	2.57354	4.04916	6.83252	8.08716	6.67332	4.70039	4.24143	4.27203	4.3057	3.52149	3.99099	5.61822	8.42247	9.96588	7.56068	4.59678	3.62277	4.80894	6.86949	5.55987	5.43101	7.86901	10.5722	9.77491	6.61377	4.43855	4.1379	4.07576	4.10521	6.37096	8.7572	8.34777	5.90317	7.75063	8.43486
		-1.05492	-0.380432	-0.861858	-1.03003	-0.33124	0.619617		2		10.4365		2.8967	3.46432	2.95006	2.82551	4.60795	5.75697	3.87298	2.09505	2.37179	3.14736	4.26862	3.77803	3.00557	3.49934	5.25761	6.27987	5.43838	6.39285	6.49912	5.9992	6.41808	4.6328	3.95579	5.07839	5.67028	5.39832	4.14657	3.86595	3.99774	4.00418	6.26486	9.59362	8.90678	7.12348	7.27704	10.0001	9.79143
		-0.863164	0.0376291	-0.762298	-0.695171	-0.355998	0.357986		2		25.6631		5.95358	5.8365	4.63635	3.17758	3.07325	3.94911	3.49153	3.30432	4.21662	5.26814	6.23453	5.3367	3.43765	2.69104	3.15553	3.47215	5.03148	7.50511	8.47321	6.94671	5.05689	3.84361	6.25529	8.4164	6.76936	5.01269	5.66126	6.8277	4.94975	4.41359	8.78507	11.6898	8.76141	5.90152	4.98502	6.6124	6.16737
		-0.996625	0.302498	-0.300022	-0.410004	-0.368897	0.589018		2		8.98176		5.98287	5.43823	4.3073	3.08	3.39308	5.08987	5.63033	5.72233	6.62447	6.97865	6.12254	4.41573	2.85881	2.77489	3.96362	4.24637	5.18928	5.54576	5.52358	5.17144	4.39092	5.83262	9.87237	10.5241	6.82515	5.64199	8.38728	10.3592	8.03938	6.02237	8.64622	10.1809	8.37617	8.05486	6.49713	5.28299	5.19795
		-0.369509	0.0680881	-0.470467	-1.15722	-0.187298	0.596868		2		1.51305		7.67773	6.43644	4.97057	3.84955	5.3383	8.14269	6.05688	4.78617	5.43175	6.10882	4.91652	2.96822	2.8647	4.57571	6.86952	6.91292	5.77216	4.43635	3.81216	4.12073	4.92379	7.19893	9.12073	8.26961	5.67368	4.76308	5.74352	8.14744	8.78227	8.48268	9.61653	9.50777	10.9857	13.2258	10.8942	7.97991	6.43985
		-0.37314	-0.478365	-1.36128	-0.811964	-0.373828	0.5726		2		1.16149		6.38576	4.23979	3.14342	2.94035	5.9814	9.66744	8.34217	6.2917	5.89054	6.71949	6.42241	4.66886	3.91678	4.51888	4.73888	3.74238	3.06352	2.78881	3.68844	4.79364	6.78876	7.37802	6.3393	4.44221	3.24184	3.01314	3.03765	5.19726	7.47019	7.87767	7.22295	6.46029	8.76963	13.4976	12.583	9.00681	5.47735
		-0.933044	-0.440246	-1.3625	-0.404097	-0.655078	0.761588		2		1.32718		7.20147	4.04428	2.29931	2.30599	4.11785	6.32298	6.41269	5.76166	5.22483	7.56455	9.43192	7.79782	5.97265	5.97785	4.77685	2.66937	2.51998	2.8434	4.05779	6.39744	8.23968	7.55432	5.83299	5.0967	3.93086	3.83835	5.98323	9.09609	10.7474	11.4029	9.11961	6.22666	10.615	19.4179	20.7027	15.8946	7.69566
		-0.802952	0.21397	-0.696688	-0.670645	-0.381955	0.898143		2		1.32386		5.2823	3.44822	2.13935	3.20139	4.87194	4.26417	3.36623	3.0584	3.05519	5.19305	7.6898	7.08499	6.42486	7.25403	6.19364	4.14903	3.95183	3.56829	4.30195	7.42821	9.41871	7.46365	6.23315	6.26011	6.00171	6.71048	8.24389	8.62438	7.59054	9.94219	9.88759	6.66697	6.56305	10.9772	12.9653	11.1234	6.90735
		-0.0929909	0.447889	-0.780299	-0.583029	-0.400256	0.870609		2		2.24947		5.08526	4.12476	2.40687	2.29822	3.51712	3.92351	4.61047	3.65301	3.24362	5.38562	7.72404	6.1514	4.35185	4.34737	4.74767	6.03882	5.56588	3.89874	4.24474	6.74186	6.68836	5.64038	5.98548	6.23043	5.25797	5.20871	6.03889	5.42717	4.76356	6.07257	6.37562	4.72064	5.3627	7.47614	9.42766	8.23513	8.4502
		0.350551	0.31913	-0.688686	-0.0489844	-0.268323	0.724418		2		6.12012		3.32424	2.64502	1.94442	2.37786	3.32183	5.69945	7.45035	5.9862	3.55004	5.39226	7.88695	5.64755	4.18169	4.53932	7.94832	10.8999	8.02213	3.96355	4.49996	6.65087	5.94383	4.16791	4.6571	4.9409	3.20034	2.92319	4.37296	5.16961	4.96268	4.56446	3.81149	5.70577	8.65184	8.67549	8.69133	6.97495	9.31509
		-0.16325	0.311347	-1.29555	-0.642109	-0.0818036	0.873203		2		8.08293		2.44446	2.06327	2.29514	2.72491	2.9658	3.90735	5.43321	5.05754	3.73488	4.6072	6.14866	5.03516	4.81232	6.2122	8.39706	10.1313	6.59504	4.15726	3.31591	4.7088	6.09785	5.56467	5.22268	5.31994	3.42209	2.60678	4.68022	6.63937	5.48331	4.07797	4.6177	6.72115	9.08678	7.27586	5.37857	3.59019	5.50149
		-0.269006	-0.219081	-1.36466	-1.059	-0.348254	0.650094		2		2.67004		3.10466	3.08062	3.44244	3.45767	3.52527	3.90437	4.14468	5.15531	4.92327	5.13594	5.97373	5.32998	5.81076	5.37442	6.4221	7.32232	7.17763	6.65382	5.13271	4.5078	6.08616	5.97766	4.78464	3.97936	2.59568	1.97038	4.153	6.58402	5.87154	5.62947	5.66305	4.95399	5.64969	5.926	5.4958	4.39572	6.35916
		-0.345392	-0.456866	-1.18697	-0.905565	-0.602878	0.754936		2		4.02759		4.89748	4.2029	4.17283	4.77419	5.25111	5.85556	6.0651	5.90603	5.66884	6.21744	7.42793	8.24824	7.92744	5.26747	3.51458	5.19473	5.5725	5.64197	4.96542	5.76069	6.95407	7.01974	5.15815	3.45543	2.87906	3.31046	5.10278	7.24699	7.36758	7.78462	7.10986	5.32736	5.47252	8.24701	8.7327	5.76282	4.64564
		0.520787	-0.663737	-1.22351	-0.848006	-0.243433	0.62529		2		13.1793		4.91688	3.4647	3.32607	4.16174	3.94097	4.42779	5.48736	4.84148	3.97905	3.58804	3.93885	4.71769	5.3402	3.95744	4.76682	6.14909	5.32765	4.50584	5.79112	9.0706	10.2035	7.66306	4.98253	3.27479	3.93841	6.61807	9.13499	10.1301	9.22989	7.28055	5.58986	4.42505	4.3711	8.88808	13.5284	10.0925	5.39463
		0.434446	-0.558063	-1.49999	-0.448639	0.268606	0.801007		2		5.3016		4.53002	3.36568	3.1335	4.83345	4.2682	3.99393	6.00258	6.79459	6.19734	6.06332	4.41607	4.33014	4.51224	4.76561	7.01069	7.95961	4.5492	4.36866	7.51692	10.9292	11.2744	7.11142	4.12454	3.08775	3.32737	4.04475	5.25244	6.88337	6.63662	5.72859	6.01355	6.0539	5.49496	9.59939	16.1543	14.5374	7.46409
		0.368548	0.0416505	-1.31908	-1.07344	-0.0561479	0.689648		2		2.27024		8.9786	7.88283	8.61173	9.51365	8.2621	6.56211	7.61833	11.8591	12.7277	11.6837	8.07591	5.50389	5.22187	4.61218	5.83647	5.85953	4.25713	7.19992	10.9342	12.1591	10.831	7.91604	5.78591	3.31614	2.70893	2.7658	3.53051	5.7453	6.95725	8.1305	10.5257	10.9206	9.23407	8.9429	12.6222	13.9671	8.42613
		-0.0051034	0.130625	-1.37944	-1.09958	0.0479658	0.538179		2		4.35754		8.64647	9.71974	10.5163	9.71068	8.05287	6.86807	7.44646	10.7329	10.005	7.99493	6.48986	5.52905	4.5396	3.97443	4.6497	5.38626	4.19823	4.81452	6.05667	7.49767	8.4549	8.43857	7.82294	5.14512	3.84599	3.11451	2.24844	3.35518	5.04854	6.91262	7.61405	8.77025	7.99637	5.7212	6.94984	9.24794	8.3315
		0.110362	-0.646706	-1.46967	-1.0043	0.0842984	0.656442		2		5.11		6.55291	8.93418	8.03654	4.61701	2.91836	3.39751	2.7535	4.39779	4.16075	4.23594	5.97369	6.31429	4.71075	3.0827	3.87543	5.06642	5.06286	5.17882	5.37514	8.2256	8.4537	7.14268	6.60714	6.87966	6.10113	3.94388	2.5654	3.27265	6.78873	8.73811	8.16859	7.76746	5.75259	4.10392	5.95493	9.91593	12.5093
		0.546191	-1.06509	-1.5641	-0.628276	0.104347	0.559567		3		1.75738		7.32234	8.84408	5.55543	2.41668	2.0737	2.71385	2.29316	2.19237	2.85715	3.15141	4.41793	5.91447	5.41326	4.89353	6.13066	6.93353	6.25592	6.50813	7.26503	8.65295	8.84183	8.28108	9.01733	10.5124	8.01999	3.47251	2.06652	3.77532	5.84991	7.41676	7.67332	6.77019	5.10468	5.27952	7.0493	8.82697	10.649
		1.31567	-0.414768	-1.13815	-0.290913	-0.0353373	0.69881		3		0.989572		7.57979	6.55818	3.22425	2.07197	2.15376	2.46066	2.52721	2.95539	3.02702	3.29536	5.40362	6.44903	5.63432	5.5457	6.45811	6.18543	5.50574	5.85679	6.81065	6.67779	5.16816	5.18696	5.95149	6.30593	4.82216	2.72284	3.50563	5.80644	7.29442	6.24387	6.21749	6.34398	6.41198	6.56661	5.49433	4.89638	6.2163
		1.91729	-0.181667	-0.942517	-0.219442	-0.333551	0.776138		3		1.21316		5.80025	3.54171	1.75595	2.08649	2.2139	2.33663	3.55929	3.99319	4.64048	6.16145	8.2802	7.90542	6.39532	6.91161	7.11561	6.62203	8.09213	8.69363	8.74278	7.991	6.45292	5.80735	6.57304	5.71646	4.50295	4.29919	5.6513	9.13182	12.1468	9.46476	7.37609	10.3367	10.3492	5.8037	4.31186	4.77828	5.47228
		2.27342	-0.598527	-1.00847	-0.417021	-0.534911	0.437025		3		1.85508		3.89719	2.37329	1.82252	2.74048	4.10193	4.61529	4.03713	4.59661	6.92498	8.45116	7.93889	4.86071	2.78405	3.37057	3.34394	3.4036	5.51035	5.61426	4.56754	3.99191	3.96794	4.31909	4.75162	4.44245	4.3984	4.31129	5.61065	8.70094	12.142	11.6597	13.0221	20.5914	18.6477	10.3801	7.15904	6.87991	6.71076
		2.06073	-0.102862	-1.21497	-0.759251	-0.264787	0.674519		3		1.80141		2.44493	2.36125	2.24932	3.64954	6.25687	6.85236	5.13596	4.54763	7.13038	6.82778	5.57886	3.49901	2.08046	2.6067	3.20368	2.65536	2.46235	2.17383	1.73262	1.45845	2.91815	4.11772	3.96233	3.10605	3.42019	4.88166	8.12971	10.9145	10.7235	9.40914	12.4076	19.6863	15.3657	9.5401	9.46552	9.09604	8.94594
		0.996089	0.146248	-0.732591	-0.354894	-0.256016	0.862836		3		1.47126		4.22464	4.21615	3.72801	4.47595	5.74333	6.14864	5.85508	6.82211	8.52288	7.26273	5.3685	4.09878	2.74491	3.08045	3.43823	3.17445	3.73457	2.58807	1.30371	1.24818	2.54248	5.23228	6.51036	3.95729	3.05149	3.43556	5.74566	8.23105	8.27579	7.8729	12.5768	19.8455	15.5811	7.8516	6.13144	7.76747	11.395
		1.02847	-0.645237	-0.526257	-0.406715	-0.301948	0.652935		3		1.97694		9.58355	8.07133	6.15664	5.87018	4.7635	4.21326	5.13272	4.09025	4.9975	5.46265	6.212	6.08526	5.23306	4.98617	4.87033	5.27013	6.62974	5.96712	4.05064	2.67215	4.09471	8.11677	11.3046	8.74982	4.75729	3.6857	4.89712	7.12513	7.07281	6.43357	8.85944	16.4452	16.8447	10.762	6.18304	5.17477	6.84809
		1.49032	-0.970849	-0.368914	-1.1871	-0.0559718	0.555425		3		2.83036		7.78057	5.65892	3.70525	3.91799	3.95723	5.57378	7.02913	4.26471	3.29164	5.19785	7.06853	7.03206	5.48717	5.87611	7.3121	5.93985	5.6679	7.92468	11.575	7.30866	4.62531	6.4906	10.1257	10.0739	7.92552	6.80594	10.2218	10.4423	6.43719	4.36523	5.53782	8.00302	9.88342	9.82751	7.66561	6.13242	5.61177
		1.29358	-0.583911	-0.121663	-1.4326	-0.182366	0.436885		3		2.08103		5.5115	4.17109	3.15763	4.06704	5.67375	7.82278	8.48474	4.78334	2.72783	3.44226	5.43618	6.42064	6.09676	6.11943	5.95713	4.27422	3.90759	10.2207	16.833	11.4556	5.83828	5.02382	5.61104	7.09298	7.73888	9.95803	12.3377	10.6293	4.44978	2.77618	4.73507	6.44223	6.68028	7.78703	6.91371	6.96284	11.3364
		0.650893	-0.351342	-0.461676	-1.16027	-0.532969	0.556569		3		1.66312		3.18376	3.22851	3.60059	4.82563	5.24932	5.60334	5.6094	4.15445	3.32614	3.25889	3.69746	4.56213	5.27241	4.46128	3.41163	2.46581	3.18898	5.60425	9.10675	6.35603	4.67496	4.19444	4.90142	5.67714	6.10931	7.27086	8.75426	7.67335	5.07141	4.62942	6.67573	7.32359	5.99855	5.68024	4.97122	9.32268	21.6177
		0.443465	-0.0940406	0.51728	-0.588254	-0.0918953	0.756713		3		1.48155		1.82221	2.37464	3.5563	3.75989	3.19066	2.67911	3.17472	3.41738	4.48042	5.73361	5.43153	5.13261	4.35307	3.22637	2.12899	1.81	1.96466	2.82243	4.74093	6.94589	8.31203	8.3341	7.76578	6.80934	4.22737	4.67357	6.20638	7.55523	7.19713	7.42244	8.41739	6.77359	4.24782	4.75497	6.93119	12.4977	21.0366
		0.0481446	-0.379325	-0.143315	-0.404072	-0.209986	0.624401		3		1.5237		2.7208	3.16994	3.69253	3.08832	2.06767	2.25062	2.40133	2.30397	3.24142	4.20939	4.38454	4.69262	4.31652	3.285	2.97206	2.34227	2.15027	1.98967	3.12648	5.57301	7.5667	7.71157	5.94643	4.41202	2.93528	3.77012	6.05389	7.67566	6.55248	5.6088	5.76729	4.52893	3.24174	3.67813	4.55727	7.14188	11.1336
		-0.819431	0.25335	-0.0235039	-0.701015	-0.726442	0.6501		2		1.61096		4.22215	4.4439	4.04368	2.80743	2.54483	2.65659	2.46919	2.12523	2.70409	3.34059	3.23766	3.57999	3.54286	2.88121	3.16849	4.14878	3.57294	2.6545	2.06194	2.49962	3.35941	4.34605	4.02682	4.12484	4.22356	5.59531	8.07415	9.04673	6.16351	4.43711	5.06052	4.78689	4.41582	5.19912	7.24319	9.98931	9.28801
		0.487991	0.633148	0.477239	-1.21304	-0.74066	0.887081		2		1.83458		5.00738	4.94413	3.49679	1.88411	1.48033	1.97057	2.75152	2.79835	3.5001	4.07531	3.57077	3.19769	4.07703	4.65076	5.63847	6.11059	4.42615	2.50323	2.20781	3.00459	3.75071	3.57661	3.15552	3.29132	3.48816	5.94173	9.24696	10.3642	7.48003	5.43215	5.58075	5.44269	4.66606	6.67161	10.9923	14.2824	10.4408
		1.05018	-0.223041	0.322529	-1.13957	-0.34077	0.928022		2		2.8133		4.43738	4.88894	4.16266	2.37346	2.20486	3.75924	5.75032	4.46711	3.88848	4.34896	3.95702	3.16576	4.46583	5.20939	4.91311	4.82234	4.00499	3.81979	3.83177	5.0158	6.58885	4.79938	2.81319	1.8394	2.84447	4.8754	5.85934	6.36017	6.73503	7.20889	7.32327	7.63668	7.01126	5.64762	6.9229	10.4304	8.3234
		0.527328	-0.787383	-0.0621699	-0.572579	-0.469216	0.992147		2		1.45103		2.77181	4.01841	4.28358	4.9284	6.60118	8.15159	9.60353	8.01152	5.99898	5.02882	4.84875	4.24276	5.23178	7.17037	6.68749	6.22131	7.7585	8.7571	7.31299	7.34443	7.25124	6.76344	6.21244	3.3168	2.53465	4.01298	4.14513	4.57708	5.80649	6.39045	6.33296	7.59873	8.04976	6.30816	6.55233	9.11965	8.78297
		-0.142035	0.123695	0.254191	-0.47696	0.235216	0.921107		2		5.92713		2.55117	3.55508	4.40323	6.91875	8.85615	7.8247	7.51471	8.2557	7.40704	5.86974	6.28349	6.45072	7.46302	9.27778	10.7047	11.2585	12.19	11.0917	9.30092	8.32638	7.11	7.33293	8.08133	4.98768	4.20126	6.20871	6.16007	5.66693	5.42583	6.21194	5.42676	4.70301	5.06242	5.83952	8.24029	9.10495	7.043
		0.676988	0.109405	-0.00878824	-0.975017	-0.573157	0.565401		2		23.2108		2.08776	2.55696	1.86869	3.25782	5.2664	5.45991	5.93906	6.95255	5.28318	3.22327	4.39008	6.61241	7.66295	6.72056	6.76229	9.55482	10.1236	7.39033	5.58862	7.43941	6.73027	5.33648	4.78216	3.46893	5.60953	8.11449	6.19103	5.11972	6.57108	9.07751	8.59156	6.33591	4.75181	5.13082	6.34873	7.4436	8.66846
		0.739132	0.606669	0.6043	-0.828192	-1.02226	0.401522		2		17.0904		3.63333	3.79001	2.04232	2.41979	4.10519	5.25721	5.08975	4.96428	3.44407	3.70704	5.93428	7.33148	8.72603	6.16658	4.7525	7.69591	8.55293	5.65025	5.37772	7.64643	7.02991	3.96982	2.97132	4.65403	7.68023	8.87499	6.37438	5.39921	6.25451	6.27846	6.37543	5.46647	4.37173	3.98907	5.02591	7.55369	7.40628
		1.32973	-0.048341	0.248672	-1.14656	-0.446527	0.450544		2		7.24574		8.00053	7.45069	4.01571	3.02834	3.8834	4.17128	4.03476	3.40902	2.93544	5.83162	8.23536	7.21452	6.68021	5.1355	2.88241	3.46786	3.59253	3.18282	5.23189	7.30349	6.08459	3.85027	5.14015	5.99327	5.49881	4.57128	5.73281	7.71937	8.30532	6.18322	4.64335	4.22621	3.61185	4.97144	8.75808	11.2389	6.9462
		1.47639	-0.33488	0.221556	-1.02892	-0.644357	0.5468		2		5.29655		7.48466	7.69426	4.88943	3.84656	3.50097	3.74047	4.60143	4.27261	2.96315	3.66661	4.70085	3.78142	4.46565	5.39636	3.7613	3.17071	2.83649	3.06101	4.12464	4.8732	4.83119	5.60999	9.03517	9.47734	6.63525	6.00147	10.4855	13.3425	11.9843	8.02805	4.09467	2.43932	2.15642	4.16933	9.05233	10.944	5.7581
		0.771489	-0.423115	0.453784	-0.712381	-0.798364	0.778999		2		12.4705		6.36406	6.19219	4.36961	4.16386	3.81035	3.51561	3.2093	2.44785	1.91211	2.93894	3.86079	4.01304	6.17891	9.7296	8.17776	6.18744	5.12908	4.93847	4.65202	5.56526	6.03092	6.58318	9.44534	11.0327	8.5574	7.89444	13.6852	17.1805	17.7165	13.4837	6.64221	3.26493	2.6738	4.25905	7.92542	9.70642	8.30373
		1.12341	-0.668397	-0.117787	-1.34469	-0.257382	0.882441		3		4.22998		3.29699	3.72023	3.80443	5.24338	6.06172	5.42674	3.64127	2.27698	2.40255	4.134	6.28749	6.52595	7.49209	10.3788	9.98597	8.36039	5.98893	5.23167	5.8493	8.04424	7.86205	6.07278	7.91109	11.0343	10.5139	9.26372	10.9947	11.55	10.5377	8.16976	3.94082	2.60451	2.70467	4.48937	7.87034	11.5593	14.3074
		1.01001	-0.896944	-0.409047	-1.17588	-0.137503	0.929197		3		1.21346		2.12144	2.19901	2.51114	3.79223	4.88147	4.92684	4.69031	4.44396	3.74196	3.16806	4.36473	4.82499	4.52965	5.24539	5.6304	5.87912	5.70473	6.50379	5.22648	5.41735	5.29588	6.05508	7.49316	7.85935	6.43153	5.13749	5.7651	5.32912	4.52698	4.22407	5.22347	5.44312	3.9919	3.35632	4.04022	6.11516	13.9803
		1.40271	-0.324834	-0.00489536	-1.11446	-0.223351	0.847215		3		1.13879		3.60309	2.48091	2.14613	3.01436	4.43106	5.86794	6.10853	4.74155	3.16603	2.8168	4.58486	5.72343	5.21623	4.17746	4.34262	6.09635	7.95302	9.77347	7.29976	4.88881	4.9366	6.94554	8.76139	7.32375	5.85681	4.8707	3.79543	3.58232	4.26012	5.86444	8.30602	9.39349	6.56204	2.94676	2.74559	4.59053	8.99208
		0.496723	-1.00446	-0.11745	-1.03931	-0.382417	0.677623		3		1.2194		6.14695	4.44717	3.18025	2.99035	4.42733	6.73373	6.10907	3.62131	2.58646	2.11083	3.66065	5.51153	6.0811	5.14318	5.43495	6.27111	6.41122	7.35122	6.93454	6.17636	5.86709	6.38784	6.36425	5.18694	5.41297	5.59947	4.24267	4.252	6.23404	6.63459	6.28756	6.73591	6.21454	3.66331	3.8045	6.09765	6.58481
		-0.148473	-1.58527	-0.240136	-1.07436	-0.49222	0.645464		3		1.89869		6.27866	5.02695	2.87479	1.84826	3.63547	6.64131	5.89818	4.59626	4.6959	3.51813	2.92748	4.0314	4.9347	5.27862	5.91427	6.09025	4.08992	4.64943	6.24966	6.70526	6.17021	5.77033	5.07781	4.34488	6.29762	8.28485	8.54939	8.44843	8.86568	8.03229	5.82217	6.30271	8.39487	6.51398	6.85549	9.19969	7.97708
		0.611854	-0.55357	-0.048438	-1.02274	-0.0951699	0.537784		3		3.7321		4.91181	4.61507	2.97499	2.87177	4.44143	6.13964	5.44006	4.94681	5.533	4.2834	4.35178	5.14749	5.47978	5.44151	5.71843	5.52041	3.93683	4.45088	6.40059	9.09102	8.79522	7.0037	5.30858	3.5498	3.93776	5.30649	7.07852	8.95467	9.92352	8.26632	6.37789	9.85643	16.6245	15.1578	10.0105	7.39988	6.40281
		1.27076	0.141306	-0.0159976	-0.61862	-0.20401	0.665316		3		2.1425		4.06172	4.15135	4.59343	6.86221	9.17784	7.6269	5.835	5.29413	4.62966	4.49751	6.72406	7.31289	5.06945	5.10029	6.32936	5.97676	4.651	4.90802	6.98376	11.1107	12.5641	10.5727	7.54246	4.70278	3.46341	3.52865	4.41969	5.90713	8.2881	8.1312	6.38526	9.77796	16.826	17.8734	13.568	7.28486	6.88692
		1.29704	0.0926373	-0.243412	-0.319458	-0.352093	0.634013		3		1.79061		2.59856	3.83092	5.95377	9.24704	11.705	9.49447	6.08973	4.63443	3.60071	3.38862	7.71796	10.8218	7.0443	6.90632	9.95156	9.00308	4.39878	3.57715	4.22046	6.9962	8.70522	7.51878	6.56291	5.69076	4.30887	4.58764	5.80777	5.89814	7.16548	6.87973	6.49617	8.24245	14.4988	18.1141	16.1564	11.1863	10.2105
		1.74032	0.73939	-0.0276335	-0.0437471	-0.336154	0.720619		3		3.75592		1.81142	3.47024	4.73512	5.62732	8.93905	9.29387	6.71112	4.61709	3.48537	3.12028	7.96484	14.8833	13.1158	9.44708	9.45723	8.86782	5.42013	3.74773	3.97464	6.00229	6.66101	4.47434	3.72779	5.08226	3.94016	5.37171	6.76113	5.57701	5.4265	4.93718	5.26195	9.18394	16.5073	17.5882	13.1232	9.98923	9.54718
		1.09027	1.06855	0.217671	-0.283072	-0.641067	0.940368		3		9.32096		2.01524	3.03192	4.38323	4.92768	6.66114	6.24115	3.68234	3.71132	4.38684	4.09858	5.88957	11.6624	13.4531	10.1417	5.93976	4.48279	4.60639	5.36581	4.51996	4.3947	4.26352	3.48124	4.75436	5.91593	5.3556	6.63113	6.27211	3.67403	3.2402	2.92004	3.11422	3.84857	6.60698	6.47601	4.15045	4.6417	5.20435
		0.764776	0.841365	-0.425598	-0.383956	-1.0267	0.670924		3		11.9453		2.32378	3.06886	4.07003	6.08201	7.81882	5.84532	4.47211	6.36772	7.56128	7.26147	7.31466	6.65969	6.84778	5.67208	2.84438	1.8871	2.92199	3.85599	3.96956	3.92112	4.21798	5.18215	5.1006	5.46378	6.41321	7.63159	6.87286	4.4901	4.49527	5.61637	5.34143	4.19429	2.71096	2.87691	4.26193	3.51094	3.20098
		0.460727	0.307221	-0.993058	-0.0337633	-0.803153	0.791924		3		3.64045		3.78489	4.29931	5.27868	7.64795	9.24549	7.57226	5.55685	5.71496	6.00172	7.77649	9.24445	7.49316	5.25426	3.53484	2.48473	2.86521	3.89793	3.87849	3.29926	3.4892	5.22612	7.15168	6.83466	6.05935	8.22228	8.51504	7.15013	5.91115	6.86901	8.21004	7.84797	5.36875	3.03365	3.30778	4.97031	4.55216	5.00478
		0.351474	-0.227911	-1.24433	0.257078	-0.643672	0.762677		3		1.54585		2.77707	2.72108	3.15786	5.19787	6.39047	4.85299	4.04695	3.47986	3.52406	4.8062	6.01993	5.50295	4.60979	3.68942	3.23965	3.081	4.90385	6.96506	5.46403	4.49048	6.42525	7.92577	6.81103	6.88239	9.56943	9.05705	6.46329	3.99457	4.41494	6.00295	5.51948	4.05736	4.31825	5.66401	5.83817	5.59704	6.91948
		0.24072	-0.511196	-1.26091	0.373413	-0.576698	0.664371		3		1.17284		4.05757	3.02379	2.33525	3.5302	5.587	5.72048	5.58477	5.04799	4.94813	6.08358	6.40801	5.33715	5.25558	6.18796	5.24503	4.3295	8.21757	11.7091	8.97841	5.88242	7.50142	8.49296	7.18436	6.40119	6.65377	7.5486	5.89821	3.58399	4.92758	7.15894	7.62369	6.84104	10.051	12.9991	9.27248	6.32809	7.04786
		0.170888	-0.592517	-0.663497	-0.383395	-1.01397	0.606492		3		1.15913		2.13381	2.72416	2.94082	2.80181	4.23535	4.42884	4.3484	4.15814	5.13791	6.77719	6.73961	5.50613	6.16732	8.03608	6.4452	5.32849	8.32618	10.2285	6.02858	3.90793	6.56068	8.58161	8.39485	7.77591	6.84425	8.86876	7.84972	3.37526	2.4411	4.27205	5.53473	6.9332	12.0506	14.4612	9.43799	4.68706	3.73442
		0.241685	-0.862833	-0.634494	-0.214211	-0.492743	0.610895		3		1.2354		1.25308	2.35094	3.76005	2.77273	3.57186	5.02047	4.53579	3.75154	3.98439	4.01376	3.89032	3.38457	4.17222	4.67495	3.07937	3.2687	6.88999	8.28602	6.25078	3.67771	4.1948	6.25616	6.68191	6.64839	5.80754	7.76134	6.91626	3.71755	2.39746	3.62785	5.75187	8.77046	11.6975	10.6693	5.23279	2.70517	2.25668
		0.058719	-0.771003	-0.414651	0.0567904	-0.156567	0.535393		3		1.35111		2.19211	3.876	5.29208	4.26037	4.4035	5.61035	4.51794	2.92796	2.94794	2.63951	2.40517	3.49133	5.3084	4.826	3.47424	2.92973	3.43393	5.52044	6.27846	6.32146	5.66153	5.34349	5.57976	5.2334	4.70389	4.76035	5.60685	6.58285	6.51909	7.12106	7.37964	7.58818	8.89682	7.88868	8.34506	9.86396	8.34336
		0.145511	-0.487508	-0.334135	0.172402	-0.310131	0.709856		3		1.2006		3.92208	4.66019	4.97046	5.07465	4.78621	5.48547	4.37751	4.60933	6.08891	3.98763	3.26214	5.23259	8.16151	8.51395	8.39959	6.63174	5.51409	7.25475	9.88137	11.4511	10.5708	7.78466	6.24843	6.05287	6.56144	5.9638	6.21404	9.95664	11.6522	10.2731	8.51692	8.38512	9.54732	12.0451	21.3197	29.3821	22.7558
		-0.20438	-1.06905	-0.623873	-0.306415	-0.452796	0.537883		3		0.979667		7.78596	6.8735	5.40437	6.17593	6.98291	8.56913	9.52578	11.3156	12.2666	7.65974	4.0059	4.36056	6.37341	8.57226	10.0256	8.52797	7.93531	10.8621	11.9893	11.3368	9.98941	8.216	6.63733	7.68261	9.79927	9.20234	9.44467	12.9361	15.9869	12.6621	7.67058	8.06124	11.1971	13.654	20.3108	24.0668	18.241
		0.0718821	-0.66409	-0.972867	-0.313507	-0.672973	0.39174		3		1.26512		6.00006	6.12378	3.66367	3.39631	3.693	5.37598	5.8054	6.70366	7.8176	5.50509	4.74649	3.88168	4.85322	6.75598	6.89406	6.04425	7.92198	9.25928	7.22846	4.9642	6.04137	8.93832	12.5237	12.6841	12.9826	13.1107	14.3825	15.4123	16.0421	11.4309	6.03712	5.82848	9.47025	11.1481	12.9771	15.3579	14.8346
		0.121676	-0.370852	-0.773411	-1.16941	-0.41426	0.611832		3		1.15569		6.91254	8.71548	6.41599	3.3875	3.13836	3.72003	4.0775	4.64247	4.56952	5.80969	8.17535	7.01689	5.43408	6.4426	5.63204	5.79741	8.69691	8.01814	4.73347	4.62955	8.77092	18.3009	21.0411	13.8233	7.96871	7.33786	11.1003	12.1062	12.66	10.3333	6.31633	5.65513	7.26044	7.76208	9.11824	14.9473	20.7332
		0.103276	0.218722	-0.450235	-0.735596	-0.394038	0.522759		3		1.01921		6.69014	8.4966	7.23309	4.62118	4.03408	3.59042	3.15303	3.27076	3.11687	5.08033	8.86222	8.62317	6.84913	6.34859	5.52124	4.62622	5.50197	4.72519	4.32497	6.42597	12.0633	20.2985	20.0681	8.27105	3.84532	5.9783	9.18853	10.5988	12.7295	13.4964	10.6902	6.78231	6.27944	7.10453	10.2244	15.0778	17.5014
		-0.366242	-0.299914	-0.259755	-0.709384	-0.237411	0.378815		3		3.53582		4.59551	5.51022	5.73438	4.54146	3.77307	3.0378	2.70594	2.85181	2.66575	2.94995	4.82859	6.59422	7.2426	5.87516	3.69633	2.43157	2.31463	2.42733	4.13968	6.02956	7.0305	10.331	8.93392	4.46845	3.85215	4.99757	6.32073	6.40575	7.96564	11.2173	10.2034	5.42705	3.72674	4.79073	5.99103	8.64201	10.8701
		0.0139418	-0.0636465	-1.04464	-1.06801	-0.285626	0.51211		3		10.9011		4.62296	4.92618	4.92394	3.88847	3.23161	2.5966	2.59013	2.85696	2.743	1.90619	2.42289	4.04972	6.03135	5.14571	3.04232	1.54114	1.32773	1.61909	2.63955	4.22436	5.35284	6.01129	6.10173	5.45697	4.56598	3.90558	3.69991	3.56996	3.30032	5.47061	6.42738	3	1.55946	2.30255	2.71183	2.47147	4.21953
		-0.435774	-0.162796	-0.786403	-0.42036	-0.578544	0.508062		3		3.51823		5.01926	5.05914	4.95967	4.61953	4.61471	3.34484	2.53177	2.81471	3.20948	2.78125	2.97687	3.65132	5.23018	5.32746	4.1716	2.90461	2.11744	2.02385	2.36454	3.72038	4.76872	5.41226	5.33618	5.26855	4.46574	3.0585	2.3734	2.73908	3.25061	5.38839	7.73566	5.18892	2.78386	3.50604	4.00443	3.83	4.65968
		-0.252675	-0.348983	-0.829285	-0.513514	-0.873109	0.509288		3		1.12353		3.65401	3.50584	3.89777	4.78957	5.27409	3.37976	1.75469	1.50202	2.24765	2.44725	2.81017	3.44298	4.20282	3.61636	3.36318	3.30512	2.95837	2.77814	3.51086	4.55327	4.49459	4.02283	3.77644	3.97956	4.5254	3.75033	2.918	4.38871	5.6987	6.0857	7.43366	5.62789	3.57609	4.9959	6.29091	6.18576	7.37705
		-0.941744	-0.148694	-0.85009	-0.557134	-0.533849	0.625836		3		1.21318		2.05621	2.04018	3.04781	3.76243	3.49759	1.90378	1.28076	1.18908	1.16574	1.60554	2.13336	2.79863	3.80611	3.22746	3.19276	3.13116	2.42496	2.55192	3.17525	3.88686	3.50939	3.16892	3.67461	4.61379	4.60739	3.42555	4.01915	6.80329	8.66177	7.75841	5.47996	4.56066	4.63198	6.83095	7.68143	5.74061	5.61165
		-0.596373	-0.330449	-0.264008	-0.744364	-0.688668	0.745179		3		1.49509		2.98827	3.38886	4.97359	4.92366	3.24684	2.094	2.2367	2.84535	2.80954	2.89614	3.73742	5.412	5.96949	4.78537	4.08713	3.49447	3.09722	3.13004	2.64251	2.5125	2.97498	4.51432	8.26873	10.2216	7.62422	5.1054	5.53306	8.92014	11.7355	10.8439	6.74903	4.73939	4.48783	5.05623	7.53601	6.22369	6.1474
		-0.435346	-0.954715	-0.876795	-1.04546	-1.01591	0.751644		3		1.23681		5.47964	6.15288	7.23007	5.92616	3.10684	2.23799	2.64992	4.35173	5.66778	5.38939	5.73877	6.75806	5.98882	5.05558	5.29567	5.07149	4.64588	4.93531	5.7471	5.57051	5.58909	7.78809	10.2565	11.1219	8.54728	6.5703	6.57912	8.09188	8.73139	7.65978	4.85618	4.45143	4.97583	8.15294	12.8688	12.865	10.5938
		-0.210979	-0.404559	-1.26369	-0.735622	-1.094	0.522228		3		1.04096		4.97158	4.44892	4.62121	3.8077	3.96808	5.37506	5.0078	4.78821	5.87223	6.14959	7.43672	8.47961	6.93722	5.92975	5.87945	4.5604	4.95368	8.31007	12.0364	12.1595	10.1922	10.0531	8.46054	6.9703	6.46148	7.15712	5.97262	5.91987	4.43015	3.62455	3.51627	3.97219	6.47247	7.752	10.9143	11.2117	8.33679
		0.459074	0.436996	-1.60854	-0.414636	-0.636875	0.557099		3		1.0687		4.90156	3.58001	3.44682	5.29315	8.21612	10.5959	8.5366	5.16257	4.58213	4.26473	5.37028	6.75306	6.12656	6.41547	5.85948	5.85287	7.7841	10.9603	10.1805	7.64057	7.2037	9.18185	9.27249	8.22755	12.1576	17.9999	16.5892	10.8821	10.0906	7.27275	5.14926	5.06869	7.62373	10.5932	16.4641	17.5394	11.3629
		0.237183	0.297505	-1.32781	-0.602493	-0.856718	0.628934		3		1.05367		7.61529	4.5049	2.99239	4.8696	7.62451	8.39084	5.83348	3.36712	3.62764	3.4054	4.08865	4.52566	4.79444	5.86208	6.21012	8.55591	14.202	17.0608	12.454	7.73493	5.90887	9.68045	14.8099	15.0151	19.7148	27.2361	25.4521	20.2345	19.4187	15.52	8.86523	6.41024	8.26206	13.4161	21.3442	21.5021	15.5572
		-0.430301	-0.144105	-1.31529	-1.15033	-0.61943	0.833296		3		2.41213		4.45747	2.9543	1.61024	2.85832	4.5372	4.79112	3.59014	2.4565	3.19229	3.89349	4.93009	4.65332	3.56712	4.12312	4.02498	5.55043	7.79602	8.98257	7.56241	7.01883	5.63447	6.8776	11.4359	10.8665	10.6088	12.0403	12.6611	12.1747	12.8132	9.01704	6.86398	6.81337	7.01061	8.361	11.4245	10.9877	8.83083
		-1.19629	0.0137	-0.971854	-1.46215	-0.565226	0.676694		3		6.35656		4.64608	3.95209	2.39337	1.70573	2.07126	3.13442	4.8934	5.17455	5.29717	5.8999	6.57613	5.14486	2.67786	2.26249	3.11079	4.18049	4.11375	4.15348	4.56707	4.84609	4.07331	4.22672	4.52771	3.63115	3.46199	2.74737	5.31974	8.46694	6.73787	3.78653	3.47385	4.83871	5.96205	5.82028	6.13444	7.54925	7.39841
		-0.60329	-0.373209	-0.999103	-0.409502	-0.520895	0.693886		3		2.50387		5.16966	4.38432	3.43807	2.53257	2.74862	5.60953	9.58254	11.2382	10.4858	8.86925	7.47084	4.84246	2.73877	2.57642	4.52365	6.46788	7.23668	7.23697	7.8	7.53795	8.10982	7.65813	4.13857	2.89067	2.57282	3.79956	6.32228	6.80283	5.5079	5.31146	4.82463	4.17979	5.02171	6.27467	8.4429	10.9739	10.5499
		-0.454263	-0.262128	-0.554861	0.479114	-0.235586	0.76737		3		1.37585		3.5595	3.14014	3.49683	3.45123	3.98836	6.2547	6.62903	6.18567	6.15826	5.47073	5.26355	5.23582	5.28016	4.14882	3.85862	6.08443	7.91251	7.64654	7.22636	6.92745	6.78462	6.44327	4.7592	6.11594	7.68392	11.6379	12.017	8.37708	7.54995	9.44368	8.33512	6.70396	9.69842	12.1145	13.6949	11.9127	10.1977
		-0.250152	0.409525	-0.313742	0.35267	0.0650668	0.799236		3		1.21418		2.82081	2.42763	3.99153	5.30544	7.23638	8.46008	5.68595	3.55684	4.36729	4.87899	5.54709	7.41547	8.40851	6.13882	4.40363	6.07521	8.94665	7.78786	6.36717	5.78942	4.87462	5.01176	5.56391	8.34567	11.1751	14.1278	13.3635	9.25656	8.61995	8.39732	6.59368	8.1533	14.1335	18.5923	19.6654	15.1892	10.4114
		0.431958	0.554827	-0.155393	0.539355	0.118217	0.773185		3		1.29074		4.15729	4.03584	5.3271	7.84306	9.46739	8.82254	5.03368	2.59041	2.85368	3.25662	3.7522	4.56763	4.43008	2.97971	2.90262	5.32923	8.05786	7.72275	6.99344	8.17834	6.80096	6.70867	8.14859	9.17568	8.1611	8.36914	8.44537	9.23032	8.5195	6.19245	5.55052	6.38585	9.08536	10.5951	13.628	12.9858	8.47838
		0.301324	0.530623	-0.995499	0.150751	0.0329014	0.712007		3		1.30356		3.78048	4.2469	6.48988	8.26616	8.14314	6.08731	4.08973	3.40284	2.47949	2.44634	3.31593	3.61308	2.24793	1.49849	1.96223	2.84386	3.84565	4.12062	5.58484	8.14769	6.56163	4.90966	5.99123	6.14697	4.63028	3.92041	4.73545	5.55806	5.89409	7.00283	9.7613	9.1853	8.56108	9.20296	8.78999	8.31898	5.96895
		-0.42652	0.210377	-0.29733	0.579444	-0.261765	0.595305		3		3.35365		2.9021	3.76037	5.56484	6.74949	4.65299	2.68767	3.35837	4.40482	4.1078	3.76994	3.26943	3.06726	2.04821	1.57951	2.06797	2.70649	3.08258	3.33028	3.70286	4.74225	4.29887	3.63391	3.00524	2.59293	2.92086	4.11622	3.5962	3.03264	3.80036	7.13075	12.3776	13.3102	11.945	12.1452	10.843	8.30109	5.39045
		-0.415517	-0.127401	-0.0917238	0.738106	-0.420751	0.512864		3		9.77848		2.72441	3.85771	5.78166	7.16956	4.46009	2.39782	2.61282	3.91879	5.49164	6.60836	5.32767	3.86224	2.75323	2.0526	2.34562	3.10809	3.28316	4.29759	5.47378	5.34228	5.9604	5.49602	3.7973	2.52242	3.41741	4.987	6.03984	6.62224	6.15792	6.45999	11.1494	14.9549	13.0359	12.8489	12.7429	10.7391	5.95868
		-0.4375	0.264361	0.0193921	0.736934	-0.0662818	0.684798		3		3.48507		3.94149	5.37586	6.65349	6.81781	4.10987	2.02986	2.62564	2.48669	2.53826	3.76315	4.03688	4.04395	3.74649	3.67223	3.53094	3.68078	4.4866	5.64123	7.71	7.92312	7.34741	7.33151	6.09299	4.52633	3.75983	5.32026	8.57925	10.5531	9.01474	8.37507	14.407	19.8458	15.3804	10.7522	8.96746	7.98616	6.31077
		-0.237112	0.368936	0.426151	0.722167	-0.14374	0.864685		3		2.15535		3.55544	4.54626	4.76529	4.56544	3.49721	3.4088	4.82282	4.81895	3.51084	2.5437	2.75264	4.27512	5.69965	7.34497	6.46697	5.92975	5.38901	4.55331	5.08655	5.00585	4.72265	5.06932	5.79102	5.4297	4.74829	5.93382	7.01163	7.21253	5.49309	6.89453	15.1297	21.7142	17.7859	11.8186	7.05475	5.98875	8.25948
		-0.393738	-0.282436	0.906906	0.893332	-0.245136	1.03535		3		1.39833		2.08494	2.90188	4.59983	6.71007	6.91776	5.11431	5.37756	6.40883	6.12113	4.58543	3.98279	6.99195	9.52291	10.4247	11.4048	10.8627	9.2067	6.44998	4.62918	5.54884	4.6972	4.70063	6.21737	8.78927	11.0214	12.7701	12.896	11.2382	6.67673	5.68173	10.4055	14.6233	12.9	10.539	8.86545	8.82197	8.94917
		-0.523015	-0.345188	1.20839	0.481519	0.189046	0.73137		3		1.18981		2.25599	3.42114	6.53851	9.78806	7.78211	3.51901	2.50515	3.44517	3.79318	3.66597	5.26132	9.00583	9.39595	7.75493	6.95277	7.62772	8.32236	8.95032	9.10326	10.5182	9.82544	6.83312	4.91877	6.0676	6.5806	7.69294	11.102	14.9249	10.4866	6.12821	7.5336	9.04627	9.50956	10.8641	10.6476	13.5145	15.0145
		-0.535749	-0.0186955	1.09382	0.303743	0.0680498	0.384595		3		1.24717		2.68894	4.78384	7.5157	9.07736	6.8899	3.14424	1.86081	2.40073	2.2998	3.52102	5.87987	6.96882	6.00538	4.23171	3.3494	2.73005	3.71308	5.55967	5.9455	7.88736	7.70817	6.38063	5.26544	6.48914	6.15314	5.37993	12.7445	19.6429	13.6413	7.61227	8.60235	12.1823	11.3899	10.1087	10.2073	15.8955	21.6334
		-0.385504	0.494686	1.52335	0.910617	-0.158726	0.423687		3		1.59258		4.05962	6.75068	8.0699	7.51017	6.04467	3.90065	2.20236	1.78653	2.0648	4.18371	7.52328	6.69898	3.78566	3.29565	2.66248	2.21832	2.62501	4.37592	6.68693	9.10404	9.19346	7.65464	6.21108	6.75754	6.50598	7.54659	15.0831	19.0978	11.3534	6.39673	10.5384	16.6322	14.5335	9.76573	8.17954	11.9541	15.5488
		-0.480247	0.779392	0.770293	1.27508	-0.164782	0.839602		3		1.24323		4.13222	5.90704	6.81159	6.96136	6.42807	4.1227	2.32763	2.12032	1.54063	3.55359	7.61724	7.46489	3.83225	2.81346	2.76534	2.76423	3.39675	5.06873	5.81836	5.50369	4.55078	4.44403	3.76733	4.15846	4.01473	4.29446	8.18622	9.84211	6.50946	5.36241	7.65607	12.4965	11.111	8.53085	8.13161	7.54908	6.77729
		0.053237	0.994723	1.08222	1.35335	-0.197435	0.754955		3		1.15148		5.99506	7.38111	6.65567	5.91962	5.54197	4.52875	4.25743	4.16522	3.3273	4.74387	7.45005	6.71171	3.60125	2.88443	3.42317	4.34117	5.32015	7.01671	6.57193	4.0315	4.26439	8.38425	8.19985	4.57141	2.79014	1.75829	2.80819	4.81683	6.09092	6.20103	6.02253	8.05248	7.56035	7.9665	7.91167	7.01946	4.96264
		-0.361809	0.356701	1.28207	1.87499	-0.368832	0.672105		3		1.22551		6.68154	9.35803	8.13431	6.05302	5.10259	4.01919	4.03586	4.31271	4.13359	5.35948	5.3445	3.89694	3.90813	5.76058	7.13917	6.14879	5.04093	4.93727	5.45815	5.64054	7.40803	12.5677	11.8432	5.81837	2.58238	2.86285	4.70804	8.11673	8.84811	7.56649	6.18137	7.04646	7.88159	8.91233	8.51069	9.11424	8.67037
		-0.431593	0.470024	1.827	1.5894	0.147819	0.823546		3		1.64891		4.65492	6.4154	6.85177	7.60286	6.78016	4.34401	3.29751	3.58567	4.58113	5.43646	4.19321	2.77873	4.78915	8.66071	9.41201	6.3165	4.02389	4.26757	7.69007	11.1897	10.6318	9.80534	9.14553	5.84975	4.21148	4.80394	7.01457	9.17807	8.26845	6.7533	6.66571	7.29563	7.50003	7.73503	8.08074	11.4855	12.6253
		-0.124054	0.271855	1.70211	1.49778	0.452056	1.07949		3		2.50029		2.73978	3.38658	5.12712	7.02304	6.07844	3.71059	4.52135	6.31291	7.56947	7.40742	4.43867	2.70559	3.78343	6.46367	6.08607	3.29246	3.24643	3.73141	6.31101	11.3648	11.1126	7.13882	5.82212	6.08477	5.90141	4.99126	4.81631	6.72051	7.23445	8.08458	7.51935	5.42331	4.41567	5.34851	6.01815	6.19124	7.0956
		-0.206621	1.09223	1.44689	1.91827	0.286227	1.1905		3		1.47623		2.1532	3.38135	5.94567	6.71904	4.97454	5.91792	10.4487	12.7449	13.4473	10.9319	6.07692	2.88347	3.66017	6.01065	5.46989	3.73599	4.58057	4.70673	5.28873	8.01349	9.57795	7.71939	8.18682	11.365	12.2261	9.17883	7.84439	8.17647	8.02715	5.93856	4.17037	3.94764	5.13066	7.78457	8.16752	6.51316	5.31515
		0.00731106	1.02295	1.83068	2.13188	0.321291	1.0532		3		1.14458		3.5236	6.31743	8.71772	7.37995	4.21607	4.99075	7.72101	7.77124	6.12909	5.0769	3.12267	2.10358	1.9271	3.56526	4.63218	5.34939	7.42254	9.05548	8.70937	8.0902	9.6789	9.6133	9.78785	11.3889	11.2867	8.7339	9.37191	11.9789	12.5805	7.52053	3.96106	5.1362	7.64578	9.02557	9.01043	10.0547	9.48073
		-0.216247	0.555249	1.85909	1.76298	0.545703	0.831063		3		1.10376		3.08404	4.57835	5.78385	5.66397	4.98411	4.21488	5.08913	5.26466	3.78407	2.80922	2.701	1.95182	1.58151	3.02044	6.17352	5.87345	4.92244	6.49656	8.41048	7.70659	7.60956	6.51959	5.86601	7.57742	8.66369	6.09654	6.07657	8.46529	11.4088	7.95945	4.47693	5.16581	6.60005	8.35075	8.1391	9.12507	8.37242
		-0.21853	0.2998	1.58628	2.39836	0.737918	0.884793		3		1.12636		2.41578	3.00244	4.03162	5.6378	6.54774	5.02538	4.71913	6.32818	5.16235	4.41297	4.05886	2.66981	1.84761	3.49251	6.69093	6.08764	3.46295	4.00689	6.30574	5.80333	5.87447	5.4124	5.2818	7.32226	10.1763	10.0581	7.10296	4.22586	5.29067	5.52418	5.61877	6.4516	6.2419	5.30879	4.53454	4.67139	5.24372
		-0.0176425	0.355447	2.67759	2.30667	0.882252	0.957817		3		1.09776		1.31338	2.32812	3.70013	4.01395	3.81015	2.5642	2.83058	4.20771	3.44363	3.09399	2.96533	2.37047	2.49244	3.49665	4.59694	3.82933	3.27684	3.62062	3.97328	3.16004	3.63344	5.34873	5.90066	6.18797	8.54135	10.3039	8.41585	4.52259	3.41965	3.77221	4.0386	5.43929	5.97442	4.02913	3.15929	5.09227	6.25844
		-0.666506	0.0920632	2.81356	1.97031	0.566701	0.820912		3		4.93975		1.69559	2.27177	3.04493	2.88472	2.63788	1.9715	2.14036	2.53579	2.35319	2.42252	2.97076	3.44235	3.39817	3.52087	3.51712	3.36137	4.46433	4.71384	3.45065	2.7006	2.53893	3.01849	3.42498	3.61573	3.96965	5.55563	7.23107	7.25224	5.93098	4.73265	5.02024	6.98281	6.87555	4.09912	4.01728	5.88559	6.13753
		-1.0221	-0.0933469	1.63917	2.29021	0.926541	0.899443		3		16.713		3.68105	3.3303	3.0098	3.67048	4.61057	3.858	4.06868	4.20434	3.1465	2.42006	3.54227	4.77636	4.7718	4.69299	5.87017	5.56482	5.00128	4.49424	3.59379	5.25693	5.97478	3.41993	3.44225	4.26052	3.52478	4.8035	7.87977	9.93896	7.51555	5.99209	8.56365	12.2049	10.7715	7.83332	6.94932	5.90907	3.9703
		-1.09619	-0.0175715	1.86898	1.9826	1.30257	1.13533		3		5.25125		2.59873	2.13097	2.3346	4.38991	5.57372	4.47958	5.56407	6.78317	5.68606	3.20311	3.11902	4.98039	6.43754	6.79531	8.99054	10.5007	9.35495	7.80489	6.7725	10.2636	10.7958	6.07718	4.88776	5.24185	5.69945	6.06277	7.91348	10.0961	7.31556	4.43289	5.88047	9.43197	10.935	11.4038	9.05357	5.39768	3.26808
		-0.284073	-0.146909	2.22158	2.53578	0.958772	1.1748		3		1.46957		3.1648	2.58848	2.73474	4.67458	6.47755	5.49984	5.04319	6.07743	6.12203	3.90241	2.44389	3.2077	4.95498	5.09796	6.79018	8.39566	7.73708	7.20875	6.38402	8.03063	9.05553	8.42983	8.4956	8.74469	10.2281	8.03773	8.42242	13.6984	13.2796	8.9087	5.0787	6.82205	10.9261	13.4539	9.86345	4.97992	3.80627
		0.063986	-0.674939	2.02165	2.28079	1.09126	0.812529		3		1.24285		2.52145	2.23373	2.67287	5.63178	9.05722	8.74075	6.15987	6.98582	8.42503	6.24008	3.20831	2.6846	3.33012	3.1124	3.29269	4.37136	5.15162	7.19446	6.88352	5.56345	6.04588	9.24275	9.5849	9.741	13.4588	10.7038	8.89118	13.0525	15.4606	14.1833	9.04264	6.79549	8.14831	7.87176	6.41455	4.65179	6.26265
		0.447615	-0.405247	2.5373	2.43849	1.50044	0.891651		3		1.07044		1.08882	1.54688	2.47733	3.95415	5.64962	5.32507	4.24373	6.72001	8.805	7.25893	4.52348	4.41835	4.011	2.90346	2.98395	3.21391	3.53628	5.65182	6.87301	6.06361	4.36902	5.42836	4.50196	4.02031	6.29598	6.28906	8.45163	11.8014	12.0647	10.5296	7.00642	9.1244	11.6597	10.8718	10.1719	6.38189	4.12386
		-0.0504039	-0.013024	1.95193	3.5412	1.36955	0.889072		3		1.00192		2.19698	3.9155	5.08958	5.57586	3.79195	2.02692	1.81175	3.75976	5.38417	5.23393	4.30502	4.88307	4.89493	4.5812	6.02775	5.83089	3.38802	3.96623	5.19131	5.29249	3.67483	4.10715	4.31367	3.00313	3.41873	4.90926	6.87766	8.49617	7.96553	6.79556	5.86654	8.09041	11.6285	14.3675	16.9587	11.3297	4.75197
		-0.657397	-0.298706	1.47281	2.7389	0.982117	1.21407		3		1.8317		5.59672	6.60688	7.50199	8.0227	6.45124	3.59503	2.94411	4.54144	5.70003	6.22312	6.00691	6.85536	8.61905	11.2178	14.9945	12.6631	6.81113	3.91752	3.97478	4.49965	4.53993	6.26655	7.00139	4.75729	5.02071	7.74569	8.85392	7.57372	4.75189	4.45636	4.69223	5.07417	6.34348	10.8829	14.8986	11.4785	6.76213
		-0.0533538	-0.336958	1.32291	2.04233	1.63167	1.21643		3		4.29165		6.56854	5.71035	4.24226	4.759	5.11018	5.10483	5.48426	5.56824	4.12038	3.52766	4.40045	6.22184	7.47638	7.96656	9.44454	8.38426	5.55497	4.41239	4.06471	4.46859	3.9729	4.30683	4.84486	3.01625	3.47156	6.99808	10.4397	9.83785	6.72075	4.40991	4.03918	4.24033	5.58123	7.67946	8.24248	8.56288	10.2926
		0.226746	-0.773069	1.47189	2.35334	1.08364	0.99539		3		2.22067		4.69977	3.68064	3.80849	3.69484	3.61374	3.40391	4.40532	5.10571	3.6733	3.99675	6.92171	9.87699	8.67099	5.57054	4.72276	3.81375	3.36926	3.13852	2.91521	3.29687	3.61037	3.97893	3.98482	2.97796	3.10719	4.67777	7.05317	8.82678	9.9387	9.26066	8.09368	9.25314	12.3681	13.0513	8.48257	6.30285	8.44249
		0.665439	-0.304007	1.71657	2.93393	0.646007	0.69154		3		1.232		2.1345	3.01272	4.6536	5.34361	4.59273	3.74131	3.46068	3.86458	3.84934	5.96306	9.29173	10.9612	7.6051	5.926	6.71115	6.12773	5.05461	5.19977	5.77418	5.33239	5.59289	5.79624	5.41174	5.87364	5.94489	7.04109	9.59783	10.3266	10.7711	10.0274	9.19227	9.5168	12.439	12.9351	8.68707	7.69513	9.91028
		0.926617	-0.216573	1.36506	2.66519	0.590334	0.745487		3		1.08645		1.54247	2.24209	2.80756	3.19826	4.4499	5.09526	4.70309	3.42389	2.62667	4.09722	6.15895	7.53806	6.61861	7.49431	8.46835	7.38085	5.15539	6.06333	8.32103	7.66846	6.72493	6.17294	5.79039	7.228	7.07527	8.40685	11.7144	11.4821	8.31708	7.43865	7.33044	7.80836	10.9769	10.3712	7.41863	7.26449	10.0375
		1.33717	-0.16065	2.56388	2.46295	1.181	0.974497		3		1.03281		3.20775	2.51276	1.90821	2.35272	3.24531	4.22761	3.72056	2.58093	2.81429	4.46528	5.83777	7.48047	7.32407	6.03656	5.90182	5.92453	6.18278	5.75357	6.83897	7.10121	6.77481	7.18228	6.94745	7.0071	4.81449	6.09102	11.9867	13.8713	8.70861	6.75382	8.36054	8.5901	8.23369	7.08246	5.75811	6.19686	8.724
		1.74247	0.194774	2.11912	1.8046	1.53224	1.00282		3		1.07225		5.60056	3.56017	3.10694	3.44497	3.04528	4.17535	4.68353	4.16567	4.18784	5.66708	7.22154	9.38247	9.68591	6.73449	4.27312	6.65888	10.2544	8.81426	6.12217	6.20791	7.29668	11.848	13.4929	9.79806	5.59628	6.05837	11.8618	15.8853	10.668	7.55554	10.1846	10.2395	8.70484	6.74855	5.95183	6.67182	8.44021
		1.70537	-0.465368	1.83635	2.13126	1.21886	1.0772		3		1.00028		5.64846	4.24013	5.34814	6.30141	5.4203	4.62169	4.50127	4.44795	3.98055	3.55693	3.49294	4.85025	6.67955	6.25304	5.22779	6.49281	11.1115	9.24859	4.3426	4.35238	7.8782	14.7073	15.2632	8.58708	4.8221	5.65619	7.32154	8.26895	6.65334	6.53718	8.40436	8.32446	8.90818	9.83027	7.44148	8.31833	12.4425
		0.473383	-0.619309	1.99293	2.32491	1.0424	0.828154		2		4.62989		5.38117	3.95351	3.9271	5.74714	6.62526	5.56671	3.41665	2.84144	3.11352	3.52966	2.83752	2.21366	3.09103	4.68341	5.16573	5.8304	8.32803	8.20263	4.86247	5.07937	6.70214	9.28834	7.50835	3.41815	3.5624	5.00219	5.39611	5.11367	4.56257	4.92736	6.35053	5.22185	5.0612	6.00468	7.01687	10.059	12.7048
		0.309166	-0.951048	1.61118	2.7671	1.17788	0.817992		2		16.9722		4.04477	4.70993	3.58422	3.17278	3.54955	3.63855	3.47426	2.73865	2.39069	2.6946	2.236	1.79409	1.8902	2.98703	4.16966	3.80453	5.24329	7.60966	7.49313	7.275	7.00014	7.59155	7.08278	5.88956	6.39118	7.69908	8.688	9.89153	7.90403	3.88093	3.11481	3.83577	4.02721	3.39041	4.67827	8.31485	8.37298
		0.337401	-0.947296	0.723494	2.39273	0.832893	0.941038		2		10.2738		5.54646	6.27746	3.86893	1.86831	1.80931	2.48173	3.0629	2.52894	2.1865	2.29762	1.94946	2.14265	3.38857	3.96931	4.4166	3.94981	3.59845	5.30525	6.98177	6.71156	5.32403	6.51233	7.31595	6.56729	7.59738	9.34476	8.72222	8.28867	6.81051	4.02712	4.48526	6.29865	7.02918	5.58847	4.03779	5.23536	6.24513
		1.00421	-0.884601	0.297232	1.95655	0.722574	0.811467		2		2.51501		5.74305	5.03129	2.335	1.5097	1.99959	1.99501	1.74821	1.85006	3.14756	3.86418	2.65173	4.65012	7.15134	7.12109	7.35389	7.07493	5.12749	3.95848	3.96891	3.60975	2.33757	3.47767	5.24792	6.36074	9.09346	11.6547	10.0008	6.42725	4.19157	4.62259	5.77519	6.16746	6.69622	7.41667	6.42063	6.1057	7.12511
		1.29082	-0.844205	0.158141	2.21037	1.11133	0.774134		2		1.48663		4.6513	3.00752	1.51372	1.23247	1.72021	1.90853	2.1524	2.77099	5.70103	7.85238	6.02231	5.81875	6.31207	5.09877	7.03167	9.25523	7.46827	4.40007	4.20436	3.93973	3.27028	3.54905	5.92722	9.30799	11.3041	11.6945	9.85501	6.81603	4.73366	5.07234	6.7085	7.71119	8.09078	8.1182	6.62454	5.19287	7.30009
		0.798038	-0.190849	0.655525	2.64727	1.0347	0.722273		2		8.59959		2.08463	1.43026	1.06891	1.44599	2.24848	3.87973	4.15122	2.91764	3.96377	6.11275	4.59135	3.4588	2.87221	3.34735	7.47131	10.9005	10.1361	6.02572	4.40036	5.23	4.51473	3.30457	5.1	8.53764	9.31855	6.44345	5.48241	6.40039	8.34415	7.7402	6.06547	5.77159	4.7711	5.14164	5.41817	5.47049	6.16195
		1.61613	-0.496936	0.0917692	3.98812	0.722803	0.641194		2		29.6515		2.28638	2.51545	2.79273	3.92607	4.896	6.5123	6.17191	3.14396	1.68151	2.46174	2.40913	2.02686	3.08079	6.35233	9.83494	12.1041	10.7249	7.11193	5.8016	6.24802	5.17248	3.05866	4.0965	7.20227	7.64838	5.30862	4.97	9.40899	14.7897	14.2983	10.337	6.93598	4.66821	4.5486	4.64942	3.71381	5.74924
		1.24762	-0.570317	0.0663566	3.45531	0.935771	0.862226		2		11.199		5.56143	5.18878	5.43186	5.81992	4.87019	5.206	5.48364	3.56089	2.1175	2.31577	3.21515	3.39816	3.66046	5.29239	7.4123	8.54958	8.52358	6.50554	4.90104	4.58395	2.98597	2.48176	2.94841	3.60765	4.31718	4.17922	5.12961	7.19394	9.73183	8.87059	7.49602	6.16249	4.763	5.31568	4.43667	3.96603	5.3047
		1.1423	-0.2813	0.177436	3.42017	0.772277	0.782163		2		3.60297		7.21712	5.50039	6.05737	6.97086	4.13891	4.12564	5.34195	4.38329	2.83789	2.53656	3.6927	4.10145	2.83782	2.47676	2.9321	4.50656	6.30335	7.25831	5.82946	4.8631	4.42244	4.79351	3.30832	2.19338	2.40327	3.45624	5.69005	8.55873	10.3257	10.5037	10.0503	8.51218	6.46324	6.69251	5.77723	6.06381	7.86399
		0.322485	0.111165	0.0897039	4.133	1.11153	0.64138		2		6.00199		5.1765	5.30185	8.60168	10.5864	6.48319	4.17257	4.66858	4.10967	2.85994	1.61844	2.27246	3.14832	2.51688	2.37543	3.06346	3.47854	5.9658	8.01834	7.68798	8.23946	8.42135	7.95831	4.01409	2.28863	3.48142	4.21533	5.79146	7.77956	8.77205	9.22408	9.63042	9.06744	6.8684	6.74556	6.04827	5.93761	7.29427
		0.154798	0.212771	0.0830927	3.10369	0.787463	0.686396		2		2.18041		2.43954	2.81932	5.09906	7.7982	5.51773	3.60256	2.69749	2.85096	2.94013	2.18762	2.48131	3.82826	3.2741	2.74323	3.03372	3.07127	3.78202	4.57702	6.30676	8.88965	8.91079	7.00001	3.71776	4.14627	4.79664	5.17638	6.30744	6.15829	4.86023	5.1833	6.84528	9.20412	10.8034	10.8963	8.15451	6.06674	7.18416
		-0.0871145	0.427055	-0.397941	3.05172	0.584824	0.517636		2		1.13231		4.12793	3.9156	4.23785	5.89617	6.13701	4.77838	3.20452	3.14618	3.6341	3.26565	4.45723	6.56484	6.32968	4.01271	3.98158	3.35782	3.41262	3.50941	4.22573	7.05179	8.69704	7.07705	6.21319	8.06888	6.61801	6.22268	7.43038	6.79399	5.67455	7.99311	10.926	12.8438	15.8448	14.0288	9.54738	6.22285	5.72591
		-0.170326	0.543557	-0.435824	2.28662	0.676515	0.600377		2		1.56643		8.71174	9.12676	8.7909	10.3322	9.76479	6.6599	4.37486	4.8335	5.76315	4.80864	5.19402	9.12936	9.48524	8.15802	7.4546	6.42622	5.55382	4.51765	4.1314	7.98758	14.1293	13.4435	11.1586	11.1543	8.09138	7.38723	8.34034	7.83779	8.27717	11.5407	15.4207	16.1929	16.6738	11.8866	9.80655	11.9736	12.2486
		-0.115682	-0.285213	-0.748578	1.98678	1.02618	0.71173		2		1.6238		10.9947	10.8528	8.6454	8.2932	7.55273	4.65788	3.81329	5.34676	6.85221	6.49394	6.58597	8.42152	8.54228	8.01626	8.75229	7.62245	6.16135	4.72892	3.68709	4.59	7.63473	7.20617	6.71727	7.13424	5.31516	6.59777	7.55308	7.86178	8.66916	9.03529	9.7522	10.5276	11.9584	8.29019	7.28887	11.2751	13.051
		-0.0628788	-1.01987	-0.361749	2.50879	1.32529	0.540581		2		1.35436		8.87377	8.47344	5.17736	4.33705	3.50187	2.59179	4.44294	6.53557	7.32498	6.53966	6.99459	8.04092	5.16294	4.85118	4.3981	3.84907	3.54072	3.30545	3.94905	3.68509	4.2282	4.50619	5.22309	5.62486	5.06898	6.18278	6.15941	5.00637	5.35603	5.63885	4.80685	4.17568	5.03445	3.86128	3.09543	5.27934	7.20716
		-0.157741	-0.67308	0.356705	2.48175	1.03683	0.659188		2		1.11606		5.13886	4.91321	3.60154	2.67675	1.54677	1.67957	4.02088	6.29541	6.36231	5.09776	6.1404	7.67431	5.87777	4.36188	3.37207	2.73355	2.08446	1.94304	3.37668	5.95894	8.15192	6.964	5.41652	5.59544	5.52523	4.78754	3.66293	3.10431	5.02604	7.58101	7.99098	6.90576	4.84022	2.80447	2.96019	4.76441	5.91357
		0.077945	-0.337844	-0.040931	2.70515	1.35665	1.12308		2		0.918408		2.79532	2.73986	3.45555	2.72602	1.45241	1.69507	2.84232	3.16498	3.59036	3.25906	3.87875	6.88259	5.92473	4.29883	3.7106	4.21013	3.71102	2.38115	2.98398	5.20351	6.11667	4.33142	3.56895	5.8431	7.76253	6.04164	4.00578	2.76471	3.41821	5.89946	8.06027	10.051	9.35932	5.68733	4.43755	7.02964	7.99595
		-0.0473771	-0.299408	-0.487775	3.17515	1.03765	1.16245		2		5.28152		4.21044	3.90712	4.91507	3.5657	1.47381	1.46045	2.28147	2.6889	3.57469	4.27256	5.83369	9.1041	7.77674	3.30921	2.07576	3.84807	5.46291	5.85477	4.36953	3.94453	3.64869	3.18887	4.35512	6.99736	8.70151	6.57266	3.86758	2.36665	2.5035	4.34455	5.16142	6.49487	7.67742	5.84316	3.66746	3.66735	4.3223
		-0.214883	-0.00896955	0.104368	2.39123	0.787343	0.988217		2		19.3718		5.88133	5.50335	5.40068	3.73948	2.52535	2.15991	2.87984	3.95352	3.47207	3.41535	4.0563	6.87665	5.91626	2.47637	1.55575	2.26054	4.12837	5.36948	4.50957	4.18363	3.93979	4.06428	4.45391	5.12852	6.88015	5.40539	3.90023	3.19796	3.45909	5.25181	5.91486	5.59121	4.96648	4.09138	3.63934	3.95181	5.27169
		-0.210534	0.571065	-0.00684999	2.28016	1.04809	0.768179		2		8.91269		3.49857	4.854	5.39143	4.42712	4.18526	4.15548	4.62089	6.31503	5.65963	3.77142	3.20655	4.2539	4.68923	4.85373	5.19938	4.81833	4.37238	5.00542	4.66735	5.52104	4.40761	4.41943	5.87358	8.33206	9.72593	8.32823	7.23113	6.94219	4.64768	4.41512	6.09264	7.14448	6.22062	4.21919	3.50014	4.28774	6.55111
		-0.183434	-0.216434	-0.125129	2.38602	0.959268	0.692102		2		7.29076		3.05507	5.56665	6.50345	5.32686	4.71375	5.1332	5.46592	6.88632	6.42301	4.7972	3.91458	4.55597	6.25577	7.98279	8.92425	7.93162	6.68747	6.66943	7.31421	8.22132	6.681	5.256	5.81065	9.7384	9.60539	6.89214	8.76189	9.88897	7.49916	6.25857	5.77541	5.96043	4.91691	3.2323	2.47017	2.90297	4.97441
		-0.452681	0.763349	0.875127	1.94736	1.04057	0.729326		2		14.5621		2.71008	3.56521	4.73739	4.99918	4.4976	4.34251	4.5144	4.1106	3.35929	2.8083	3.3355	4.38231	4.82144	5.53356	5.48146	5.26667	5.13401	5.41065	6.30756	7.49682	7.72912	8.75015	9.82471	12.4974	10.407	5.32523	5.10728	6.42251	6.65849	8.22718	8.15816	6.03265	4.40604	3.32442	3.89496	5.31107	6.74093
		-0.857278	-0.521172	0.509979	1.58248	1.203	0.621033		2		7.45228		1.82436	1.90601	3.6053	6.48226	6.17802	5.06186	5.1	3.74125	2.21339	2.82276	4.49105	5.52512	6.17953	5.89872	5.71873	6.51144	6.13118	4.97154	4.37739	4.95306	7.23425	11.0252	11.3348	10.793	7.38149	5.68781	6.96912	6.32636	5.39638	6.67271	7.31353	5.7128	3.96008	4.8985	7.79604	9.09159	7.22773
		-0.626547	-0.593404	0.102387	1.8451	0.586533	0.459914		2		3.54945		2.276	1.70906	3.42446	6.87198	6.61579	4.5329	4.08655	3.72173	3.36965	3.35414	4.20647	4.34528	4.25417	4.47502	4.8421	5.72627	5.88314	5.22451	5.74605	6.40065	7.07221	8.92374	10.8045	9.75059	7.69558	8.12039	10.1647	10.7914	7.90785	5.08632	4.78789	4.35135	5.66181	8.38044	10.479	10.5163	9.7913
		0.12331	-0.605872	0.441996	1.39598	0.43955	0.491424		2		5.18383		5.04562	3.44611	3.79643	7.19451	7.18014	5.52543	6.02724	7.4178	7.91116	6.04754	5.45164	4.4629	3.28855	2.98442	3.11204	4.07133	3.88136	4.57769	5.58721	5.48404	4.34303	4.36856	5.87664	6.90057	6.64224	7.83137	8.6608	10.9167	10.8289	7.10249	4.98461	5.82988	9.82952	14.3453	16.2358	14.5257	16.5925
		-0.0239535	-1.1136	0.585322	1.43566	0.508208	0.619809		3		3.06209		7.59046	5.13098	4.92711	6.32263	4.87212	4.3732	6.60932	9.07114	10.0361	5.94483	4.22354	3.36492	2.71324	2.80391	2.90917	3.49398	3.60257	3.24521	4.67646	6.26225	3.81587	3.14348	4.8176	6.26799	7.79443	8.4764	6.3736	6.86167	7.28357	5.41169	3.91643	4.53705	6.70671	10.6437	13.7458	11.5719	11.5429
		0.113345	-1.13752	0.290953	1.12754	0.476716	0.626416		3		1.51477		6.89952	6.22586	6.60358	6.3418	3.96659	4.42056	7.03198	9.59015	12.2964	8.23248	3.65934	2.38694	1.79917	2.16958	2.82057	4.99108	6.67964	4.98028	6.12229	9.72141	7.78153	5.93848	7.43487	10.6849	13.4629	11.9573	7.66655	6.3921	6.94046	6.83964	7.64735	10.0432	9.88682	9.42448	9.89642	6.90286	5.22605
		0.675674	-0.773259	0.028883	1.20675	0.846919	0.853728		3		1.35786		4.86905	4.48269	4.33698	3.30133	3.16282	6.31114	10.0381	12.0611	13.7556	9.64467	4.40801	3.03432	3.2872	3.99737	5.37758	9.27457	12.7973	10.904	7.6093	9.00101	7.92274	7.02938	6.269	8.44761	11.0132	9.4339	6.83563	6.84073	7.08688	8.01389	10.9623	14.5053	13.2013	11.1687	12.6709	11.2828	6.12971
		1.19507	-0.315279	-0.108736	1.74427	0.68291	0.775352		3		1.51389		3.64038	3.90072	2.9431	1.61009	1.70472	4.40147	8.34589	8.59782	7.00095	4.80559	3.87573	4.16447	3.80739	4.21303	5.19669	8.11733	12.5259	12.0081	8.38065	7.68276	8.6675	8.90224	6.47104	4.89984	4.67907	3.61914	3.97399	6.5476	9.67575	12.9036	14.8876	15.0586	12.8472	13.3691	18.9436	22.0165	16.957
		0.547179	-1.08334	0.051595	2.49782	1.10507	0.751274		3		1.23184		5.54051	6.297	5.44888	3.26103	2.6011	3.51685	5.27092	4.91976	3.66309	4.7742	6.37517	6.45968	5.22012	5.42765	5.89793	7.2026	7.97437	7.486	5.59911	5.63859	7.22047	7.80985	4.85316	2.75133	2.27247	2.99794	5.17274	8.94639	13.3104	15.9732	13.9217	10.3991	8.74494	8.43577	11.9049	15.7044	16.126
		0.751128	-0.847912	-0.150754	2.3071	1.43536	0.776623		3		1.13689		3.8943	4.77656	4.33195	3.29623	2.84841	2.90288	3.09361	2.61058	3.83282	5.52527	6.68175	6.4578	5.55771	6.30822	6.7706	6.98708	6.00532	6.54676	7.13853	6.73793	6.59841	8.21679	7.14127	6.66257	5.67458	4.83757	4.65984	5.63331	7.37734	9.08962	10.8303	12.6448	11.1427	9.78186	9.62217	8.47229	7.3923
		0.397384	0.351525	0.371957	1.50958	1.33331	0.805488		3		1.08597		2.47032	3.09979	3.13809	2.64195	2.3116	2.75737	3.20861	3.05983	4.32471	6.46019	7.09297	7.8894	7.10134	6.00792	5.05961	5.56611	6.65359	10.1833	12.6971	10.6386	9.09666	12.4975	14.7225	14.6545	9.88573	4.89128	3.74288	5.18621	4.75833	5.20044	9.7622	14.5007	12.874	10.2031	9.71779	7.69091	4.94498
		0.8726	0.558888	0.1342	1.23716	1.4134	0.586658		3		1.06723		2.30736	2.92588	2.11848	1.72292	1.87447	2.29094	2.65488	2.50008	4.11364	6.2794	7.3079	8.63625	9.2068	7.841	5.00604	5.12179	5.40363	7.22048	7.88229	7.86594	9.39091	15.1241	17.4806	14.8254	7.67361	3.36965	5.09499	7.39702	6.90667	7.53049	9.18783	9.92072	7.63873	5.83166	6.68371	7.34206	6.90905
		1.51236	0.0425303	0.159067	1.64028	0.945548	0.668895		3		1.16664		4.02015	4.11238	3.16037	2.24375	2.04063	1.97474	1.87859	2.0056	3.11067	4.72442	4.51329	4.61391	6.52787	7.4122	6.51671	7.31813	7.09559	6.09678	5.67972	4.91456	5.26241	8.15855	9.72816	9.7331	7.39961	6.98549	7.10044	7.04645	9.67426	14.2062	12.8559	6.97658	4.10452	4.90409	6.71038	9.3489	8.14814
		1.8359	0.256949	-0.0478375	1.94296	1.14018	0.63412		3		1.17458		4.44512	4.45863	3.64611	3.22061	2.96441	2.52502	2.2148	2.32887	2.06117	2.22151	2.08205	2.61395	5.57591	7.35625	5.87119	6.69426	7.75479	8.20253	8.4997	7.92835	6.20801	7.92771	10.7199	9.97009	9.10783	12.9408	13.3336	9.1363	9.58445	12.2822	9.30741	4.70355	3.5491	5.66967	9.51057	12.2667	11.3891
		1.74631	0.143588	0.00928504	1.10671	0.93159	0.6132		3		1.2316		4.4649	3.69531	2.9839	2.88565	3.73731	4.58053	4.11497	4.07471	3.19054	2.46816	2.75955	3.41486	5.16867	6.27139	5.22559	5.37888	6.33085	8.10388	10.0878	10.3167	8.42048	11.6746	17.3926	16.9063	11.9554	12.0817	12.8477	10.9434	11.106	10.7277	7.17185	3.40398	3.88013	6.57425	8.01916	10.219	10.3592
		1.4983	1.18482	-0.401652	1.36688	0.860367	0.689418		3		1.25968		2.54805	2.29227	2.19542	2.99614	4.81616	6.00146	4.84413	3.82027	3.70786	4.28734	5.37897	5.11955	3.62187	4.31555	5.4314	5.05494	5.58713	7.3219	6.81789	5.69729	3.85427	5.21043	9.419	11.0039	8.45417	6.0698	5.21351	5.08766	5.10211	6.04491	6.60955	5.79569	4.85591	6.35422	7.13906	9.4362	10.6479
		0.948231	1.00016	-0.487317	2.5241	1.52273	0.605427		3		1.19831		1.72147	1.74507	2.2034	2.95462	4.76755	7.02117	7.22057	6.32352	6.39499	6.07002	6.0227	4.9863	3.18351	3.45475	4.59003	4.14154	4.82655	6.85231	4.94806	2.88972	3.09522	4.63004	5.14348	6.62926	5.83555	3.89378	3.57454	3.58815	2.91977	4.07254	7.39651	8.36919	6.90892	6.94287	7.33512	9.48935	9.34003
		0.76048	0.597635	-0.496347	2.07751	1.461	0.476239		3		1.20152		1.95746	2.18825	2.2353	2.15765	2.92462	4.76124	6.33791	6.68387	6.62787	5.2484	3.68029	3.22046	2.39077	2.75137	3.59487	2.95082	3.51124	4.30286	3.18291	2.74963	4.10534	5.78511	5.92336	5.33379	4.1378	3.34265	3.52861	3.71578	3.65932	5.05477	6.24481	6.51366	4.79773	5.61534	7.86714	9.25906	8.53348
		0.536048	0.776348	0.123863	2.19223	1.0796	0.3895		3		2.43774		3.34591	4.05131	3.51322	2.28665	1.93443	2.39321	3.58989	4.0316	4.56392	4.2762	3.75116	3.87393	3.7974	4.31913	5.21954	4.69006	3.63278	3.37135	3.25036	3.70594	4.08265	5.12705	4.37309	3.87636	3.5074	4.43422	4.90651	4.69872	5.36499	6.24933	5.39024	4.16138	3.94502	7.13944	10.0823	9.31691	7.7278
		0.148949	0.356261	-0.0883092	1.75024	0.946407	0.448746		3		7.17499		2.85658	4.0024	3.53063	2.30415	2.34842	3.07444	3.36702	3.6006	3.51998	3.83195	3.15154	2.93961	3.69932	4.29462	5.11351	4.94762	3.7162	4.24741	4.73609	4.87951	4.66096	4.56003	3.78515	2.90103	4.01042	4.82687	4.91544	6.23528	8.10721	8.00079	6.88426	5.40453	5.38254	10.1691	13.185	9.5715	5.31944
		-0.45	1.33987	-0.856253	2.02104	0.739572	0.5289		3		5.6782		3.85405	4.3458	3.75835	2.50701	2.71727	2.94722	3.8459	5.78543	5.09516	4.04344	3.56877	3.84646	4.89028	4.8222	4.19873	4.95458	5.27984	6.11224	6.47886	6.02927	5.0788	4.36938	3.08741	2.99683	4.19636	4.09064	2.9917	4.40592	7.61466	8.8255	9.01637	7.33898	5.02496	6.81396	10.6899	9.50067	6.42073
		-0.408177	1.54424	-1.10998	1.83829	0.536504	0.471621		3		1.91369		7.98764	6.91289	5.68119	4.15515	3.09947	3.24711	6.10387	10.1126	7.50597	3.78715	3.26949	3.87155	4.96865	5.21503	5.29457	6.80001	7.57334	6.96411	5.77495	5.63289	6.14442	5.92369	4.79325	4.39644	4.04399	3.3192	3.13823	4.30284	7.89352	10.7977	10.9649	8.20123	5.26857	6.01125	8.24305	8.25011	6.30033
		0.133485	1.49187	-0.843088	1.7063	1.11127	0.515925		3		1.04752		7.73089	5.28445	4.53617	4.53824	4.33674	5.04954	9.72073	13.7323	9.71722	4.36329	2.95555	2.84579	2.841	4.10474	6.40413	9.25332	9.77597	7.19968	5.27682	7.06275	9.50164	10.9519	9.86281	8.57492	6.01224	3.68863	3.0647	4.49884	9.15656	15.4365	15.9718	10.7445	5.56791	5.73684	8.95933	9.21419	8.20118
		-0.156201	1.4414	-0.518297	1.02907	1.07925	0.38031		3		1.05036		5.17869	4.12462	3.78307	3.35791	3.03928	4.78999	9.84358	13.8116	11.1979	6.73851	4.44443	2.85841	1.79429	2.0042	4.38698	6.36288	6.82123	6.49599	7.73365	10.913	11.6361	11.1281	8.69859	7.37941	6.04701	3.99272	3.42783	3.88214	6.01462	9.66494	9.97016	7.90786	7.09343	9.28197	12.9267	12.244	12.2966
		-0.244855	0.24928	-0.350721	1.30492	1.12564	0.407259		3		1.21875		3.90036	6.10729	6.26734	3.90224	2.42886	2.02084	3.16262	4.47791	4.66202	4.54864	4.47548	2.97105	1.70337	2.29833	4.36254	5.29843	5.38358	6.9444	7.79363	9.72082	9.18352	7.14652	4.69793	4.35791	5.12729	4.05264	3.7238	4.44233	4.11236	5.02557	6.13081	8.23321	8.4624	10.0817	12.5909	10.4759	10.6603
		-1.09317	0.218146	-0.829289	2.03979	1.51698	0.401988		3		1.81261		5.57013	7.01587	7.31864	4.93672	3.13382	2.40098	1.88435	1.60699	1.40097	1.81036	2.19477	1.91032	2.16329	2.75897	3.12648	3.26418	5.16613	8.69783	8.98985	10.725	10.6943	7.36562	5.13571	5.63412	6.19521	4.32534	4.08199	5.3399	5.57911	6.12921	8.68973	10.0202	10.2198	12.0367	15.5241	14.2897	13.2155
		-0.861848	0.768909	-0.409875	0.870028	1.36125	0.436278		3		1.58827		4.70702	6.24237	8.04906	6.95828	4.04966	3.87958	4.76743	3.23593	1.68363	1.12368	1.35558	2.14914	3.19187	4.12499	3.42395	3.2736	5.18789	7.99618	8.08026	8.17506	8.87791	7.0171	7.96492	7.7015	6.35653	4.58463	4.40072	5.05407	6.03908	8.19502	10.3034	11.0032	11.0496	11.5298	12.5221	12.2535	12.9442
		-0.872956	1.75387	-0.89061	0.173485	1.17565	0.502691		3		1.21351		3.08264	3.94054	5.17038	4.81228	3.50073	4.86295	6.56157	4.33371	2.5827	3.20183	2.75833	2.36188	3.85153	6.8774	6.37164	5.58453	6.41668	9.43961	10.281	9.35766	9.6432	11.5693	11.3657	8.52579	6.5152	7.02986	7.22493	8.8677	9.70337	10.6355	10.6405	9.07405	8.18195	7.0949	5.50768	8.4767	11.7179
		-0.391918	1.81263	-1.51844	1.01226	1.1804	0.405316		2		2.98538		5.35773	6.73113	4.6449	3.64658	5.00557	7.30799	7.91944	5.16779	5.24044	7.18736	5.85048	3.87277	5.19755	7.69572	6.43905	5.1142	6.49431	9.62425	10.8821	9.38184	12.4419	16.1376	14.4614	9.17825	7.35452	8.12226	8.18823	9.26896	9.49194	9.47385	11.6057	10.6627	8.99173	7.92953	7.62519	9.78863	14.4315
		-0.0588934	1.05541	-1.00152	1.80538	0.773451	0.310185		2		8.25669		6.06136	7.69467	4.85296	3.20623	5.32615	6.89918	6.7895	5.68966	6.12474	6.26508	4.66868	4.29457	5.02608	5.21486	4.22575	4.67731	4.9608	5.89907	6.22002	5.73984	6.84973	8.973	8.08013	6.06228	5.2768	6.47327	5.53678	6.39266	7.44152	10.0333	11.9726	10.5096	7.75084	7.937	7.46219	7.59627	7.19222
		0.488677	0.870702	-0.936507	1.76795	1.30063	0.616959		2		3.99743		2.30546	3.29156	2.29788	2.43555	3.42341	3.2559	3.55732	5.50863	6.46855	4.6691	3.90069	4.80184	4.7065	3.502	3.64476	4.56991	3.98638	3.72902	4.0127	3.84821	3.50771	3.9066	5.85201	6.17751	4.80464	4.99181	4.17564	3.43582	4.59424	6.24522	7.10338	6.22979	6.35807	7.00357	6.3742	5.15541	4.11414
		-0.0434067	0.534673	-1.03536	1.58672	1.26142	0.548784		2		7.10674		1.51039	1.36229	1.87798	2.77942	3.25544	3.36302	4.36264	5.99979	6.04683	4.36524	4.53983	5.03821	5.14534	5.01756	4.04613	3.1524	2.77131	3.11051	4.13633	4.31626	3.4505	3.47124	5.29598	5.56989	5.50958	4.18333	3.53954	4.48783	6.3433	7.43174	6.59034	5.97616	5.20272	6.95007	7.46518	6.07025	6.50011
		0.00974025	0.315739	-0.949444	0.947319	1.25118	0.428402		2		14.3707		2.74914	1.61691	1.4782	2.17043	3.27273	4.58936	5.45852	4.71792	3.29325	3.05077	3.95594	4.73448	5.988	7.23204	6.04596	3.96913	2.90629	2.65512	3.7048	4.54461	3.40639	3.80046	5.64647	7.8279	10.9542	8.34177	5.34649	6.9038	9.77449	9.30759	6.93658	5.8619	5.91184	9.18886	10.8923	10.2249	9.55007
		0.53139	0.259871	-0.733729	1.08141	1.13344	0.488731		2		5.54271		2.90364	2.01493	2.80351	2.7757	2.87389	3.45189	3.68004	2.64684	1.50277	1.65228	3.13543	4.02413	4.18497	4.15883	3.77402	3.89801	3.40497	2.98344	5.37661	6.82931	4.7875	4.46324	5.88486	7.04083	10.5542	8.54635	5.74978	7.01717	8.92998	7.33668	3.77418	2.91929	4.03032	7.14263	8.17584	8.03592	9.97026
		0.129513	-0.10972	-0.53001	1.63183	1.29092	0.728549		2		5.61565		3.34738	3.39468	4.82438	4.2324	3.19513	3.07824	3.22155	2.80508	2.21116	2.18814	2.08328	2.14331	1.89668	2.26739	3.78617	5.73274	4.89218	3.19579	3.22586	4.23351	3.82773	4.9644	6.52914	4.74148	4.59962	4.31307	4.21298	4.38757	4.71667	4.31009	2.5121	1.96056	3.36703	5.974	5.94461	6.88812	10.1269
		-0.253019	0.303253	-0.795156	1.88255	1.14556	0.748419		2		3.86449		4.64961	3.37701	3.73642	4.16692	3.1302	3.14723	3.95676	3.77346	4.15883	4.87687	3.83044	1.98398	1.74211	2.45719	3.63286	5.89497	5.52159	3.97999	3.36704	3.56407	3.96324	6.45319	8.72683	6.64253	4.32169	4.30807	4.49202	4.21441	3.34698	3.37122	3.1786	3.62814	4.61105	4.52582	3.82685	4.62267	7.61326
		-0.371759	0.11087	-1.01613	1.70097	0.724171	0.638689		2		5.2306		6.34065	5.11961	5.03036	6.0367	4.41445	3.97574	4.61152	3.29284	2.87414	4.33052	4.04574	3.53016	3.44777	3.32918	4.60205	6.88579	6.18694	4.13068	4.45854	5.56034	4.97431	6.49103	8.75194	7.13361	4.69305	3.84072	3.59392	3.69054	4.21036	4.46682	5.67241	5.91265	5.10912	3.64453	3.01099	5.31024	7.57696
		-0.533359	0.610139	-0.694318	1.44011	0.895494	0.497723		2		4.45686		3.14398	3.48508	3.95076	5.11269	4.43353	4.53845	4.04163	2.02294	1.95413	3.13654	4.16733	4.89453	4.67492	2.86092	3.13651	4.80565	3.81979	4.19846	7.65897	9.33919	6.60945	6.10381	7.29682	6.30643	4.71944	4.08867	4.46957	5.7144	6.20863	5.8199	7.0295	6.5962	5.50495	3.61797	2.89848	3.67551	4.37973
		0.157365	1.49932	-0.87278	1.83513	0.733453	0.513485		3		3.25363		3.26454	2.93371	3.35074	3.97825	4.49337	5.05552	3.53322	1.89465	2.27042	2.99491	2.77873	3.02914	2.68848	2.1286	3.69936	4.81515	2.89995	3.03579	5.56173	6.60119	5.04174	4.38434	4.64479	3.79913	3.67784	4.30474	5.18224	4.66045	4.56546	4.20853	6.10946	7.8477	7.19394	5.52608	3.51871	3.69183	4.96749
		-0.177641	0.818232	-0.616584	1.93994	0.523456	0.348774		3		1.96084		5.63101	4.64785	4.61797	4.06226	3.46676	3.01347	2.28918	1.93376	2.55772	2.51126	2.22813	1.94889	2.22288	2.4018	3.73429	4.93427	2.99783	2.31938	2.78343	2.9037	2.71419	2.90056	3.64383	2.80346	2.44945	4.72114	7.32817	5.91951	5.47923	5.68744	6.10591	6.98101	5.99774	5.31609	6.41838	5.4777	4.64973
		-0.41103	0.192656	-1.29276	1.55357	0.709849	0.401526		3		2.34816		4.35639	4.92085	5.2117	4.10691	3.36774	3.29083	3.46485	3.93654	3.28427	2.09871	1.53166	1.78674	3.1334	5.02419	5.42919	5.40048	3.54581	2.7066	4.11073	4.58672	3.42403	4.36617	6.79257	4.71964	3.02581	5.38543	7.14515	5.98473	8.22039	8.74492	5.98682	5.17204	4.58744	8.56248	14.1109	11.708	6.29466
		-0.600762	0.231777	-1.63941	0.828948	0.755675	0.3323		3		1.21347		4.58297	6.88361	7.9804	5.32003	2.9945	3.00433	4.62806	4.83846	3.78895	2.445	1.86743	2.25005	4.50196	6.35455	4.93873	3.59642	3.41917	5.80789	10.0782	8.78192	5.47904	7.71732	11.1667	8.35225	5.30927	6.47071	7.00192	8.60208	12.8621	11.4107	7.17252	6.29386	4.98496	7.78207	14.2881	14.5664	8.72163
		-0.344357	0.0639574	-1.2232	0.83271	0.983182	0.20005		3		0.950346		2.59302	4.21575	5.39213	4.03447	2.66274	3.8986	5.2479	4.47052	3.5478	3.66038	3.26359	3.7333	6.08832	6.93751	4.22679	2.8655	5.17753	9.45477	13.1331	10.1578	4.80566	4.99028	7.70147	6.9694	6.50685	9.58868	13.7997	17.9673	14.8373	9.26674	8.0799	9.88728	8.3121	8.5519	13.2171	15.1315	12.363
		-0.28223	0.50643	-1.17076	0.638676	1.10508	0.452712		3		0.986405		2.04887	2.24857	2.78698	2.65609	2.86413	4.0322	4.52437	3.76115	3.96402	4.29997	3.739	3.7984	5.52519	6.75606	4.83476	2.83682	3.85187	6.20965	9.30854	9.41085	6.47426	4.07483	4.44471	5.36272	5.40502	8.39929	15.8547	19.6261	12.7824	5.70787	5.00985	7.63484	9.93679	11.3122	11.4931	10.4876	10.2935
		-0.0592776	0.262111	-0.507693	0.382778	0.679762	0.499467		3		2.73348		2.35538	1.99383	2.16033	3.1688	4.53964	5.39569	5.71431	5.083	3.33404	3.94145	5.66396	5.62737	5.69515	5.69346	5.00547	4.49303	6.72202	6.291	5.91526	7.5361	6.03292	4.1778	4.83209	5.82152	4.99309	4.94633	7.90258	10.6997	7.48391	6.93899	6.52508	7.56671	9.90313	10.499	8.33811	6.79136	8.94971
		-0.817977	0.877062	-0.550966	0.125467	0.638105	0.226471		3		8.31399		1.86162	1.3376	1.18835	2.11019	2.69248	3.27242	5.11711	6.25117	4.99534	5.78338	8.30709	8.88796	6.599	5.15885	5.53601	8.80691	12.9643	10.4713	6.18782	6.39927	6.45187	5.04854	5.22615	5.14682	4.1715	4.17226	7.16523	8.55946	7.79567	8.42218	9.00067	8.26174	7.23807	4.8836	6.06917	11.131	12.6221
		-0.395955	0.734348	0.0275735	0.552579	0.65228	0.304781		3		3.20026		2.24757	2.68242	2.84137	2.53352	2.44695	2.20945	2.75225	3.75608	3.31329	3.94283	6.00997	6.98916	5.65579	4.6215	5.08129	5.86122	7.76533	6.2743	5.92766	9.48002	9.76735	7.08019	4.52737	3.62486	4.09359	4.10191	4.82736	6.91545	8.43358	10.2878	9.65313	9.741	7.46184	4.85354	8.85494	16.6797	17.2843
		0.0200823	0.687813	0.684673	1.06171	0.406374	0.470515		3		1.30413		2.88511	4.99384	5.92507	4.34215	3.15373	2.9254	2.45955	2.28304	2.60644	3.30806	4.07173	4.41544	3.55566	4.49989	5.01147	4.51371	5.23135	4.61932	5.19509	7.69454	8.69634	6.94556	5.53013	5.80276	8.27178	7.33969	5.26666	6.44394	9.95787	10.9302	8.9686	9.97675	9.93133	7.96191	8.22309	9.43326	8.62138
		0.225052	0.15632	0.91381	0.516559	0.529667	0.401842		3		1.26589		2.85001	4.33803	5.55808	4.71273	3.3078	3.20906	2.28735	2.39384	3.46773	4.42907	4.67291	3.2624	3.0743	4.94834	5.49099	5.12056	5.53216	4.38242	4.9307	7.85389	9.01155	7.76	6.55904	6.56306	8.16723	5.93369	3.71967	3.61544	5.51612	6.31897	5.27846	7.94699	9.95225	11.4103	10.698	7.42461	5.10291
		0.205774	0.13243	1.00617	1.19524	0.686472	0.441339		3		1.46835		3.12558	4.42645	6.1603	5.86014	5.20173	6.14534	5.48003	4.84028	5.1374	5.23568	4.77908	3.82789	3.06677	3.18625	3.24069	3.79775	4.36601	5.1276	7.95249	10.0429	9.82597	9.38913	9.37761	9.82408	9.90357	6.57453	5.20989	4.40064	5.31565	6.84786	5.74842	5.52517	5.39315	6.89925	8.32962	9.19041	8.2667
		-0.221136	-0.168406	1.68643	1.09513	0.513049	0.493722		2		10.3055		5.62766	6.24895	5.79903	4.05204	4.12738	7.62166	7.10858	4.61929	3.57951	3.08484	3.1612	3.26838	2.87949	2.38631	2.93932	3.76949	4.20355	4.52559	6.58043	6.96133	6.35391	7.17976	8.46236	8.84742	8.48069	5.52038	4.40136	3.69676	6.23108	8.95492	7.45827	5.01944	4.09682	4.26411	5.47362	8.31666	8.56232
		0.20211	0.105776	0.83674	1.11209	0.414676	0.098672		2		35.8329		3.83362	4.58335	4.55181	3.25053	3.4683	5.51511	4.96296	3.13965	1.96459	1.41007	0.929647	1.35045	1.72014	2.66948	3.79771	4.28697	4.13108	3.41231	4.97191	5.45918	4.37176	4.47432	5.91543	6.96305	6.27948	4.7186	4.51635	3.64377	3.81498	6.3546	6.54522	6.64894	7.34896	7.06142	5.4309	5.93751	6.26039
		-0.0857339	-0.335467	0.711256	-0.463809	0.83436	0.494491		2		12.6402		1.33132	2.18008	2.74528	2.70606	3.25442	4.49215	4.71397	4.59919	3.92262	2.46251	1.5704	1.34258	1.5384	2.51395	4.66143	6.63924	6.49711	5.24289	5.85012	5.75579	4.01078	3.53218	5.53223	6.12062	4.94421	4.60746	4.0719	3.95061	5.40194	7.68224	9.23522	9.30664	8.52822	7.70258	7.37575	8.0728	7.88196
		-0.439672	-0.320482	1.84696	-0.202973	1.00074	0.574284		2		2.96426		1.92414	3.13342	3.27855	2.0672	2.27815	2.84095	2.66048	3.18332	3.88859	3.7126	3.17567	3.06263	2.66158	2.92026	4.79023	6.46643	6.04221	4.45642	5.03363	4.02985	2.32601	1.84353	3.01373	3.74283	5.46876	6.46887	5.43947	5.83507	7.27696	7.65418	8.00401	8.48935	8.31829	8.47718	7.64963	6.40191	4.64523
		-0.252128	-0.0939722	1.67288	0.176675	1.1332	0.778281		2		5.58208		3.94391	5.01124	4.56503	3.06381	2.36615	2.40136	1.82316	1.81428	2.63444	2.74422	2.89595	3.44151	3.99396	3.92195	4.9123	6.0902	5.36324	4.60548	4.37601	3.81192	3.03192	3.17365	3.28266	4.7598	7.99359	7.83044	5.08434	4.58344	5.42518	7.42463	10.598	10.4407	10.799	12.3673	12.0506	9.00353	5.34457
		-0.195458	0.113568	1.7608	0.169085	1.18744	0.86395		2		2.88661		4.15148	3.98067	3.40881	3.76015	3.45399	2.35559	1.85686	1.91442	2.58125	2.80165	2.9235	4.45697	5.32693	5.47542	4.91413	5.93444	6.54399	6.37984	6.04095	4.8354	4.70791	5.47948	5.39335	7.37023	11.8556	10.0016	6.12705	5.12013	7.32299	11.2673	13.737	9.50013	6.16477	6.9093	8.70103	7.91345	6.14438
		-0.00404954	0.0882884	1.39233	0.0617683	1.09748	0.813597		2		1.19786		4.73342	4.05835	3.49775	5.03654	4.95482	3.33674	2.63509	2.46921	1.97743	2.42951	3.59446	5.61645	8.62357	9.46375	7.77208	6.70486	6.84489	8.45438	8.85395	7.37742	7.46451	8.20267	6.77397	6.99726	9.09929	8.46809	6.72432	6.16662	6.9656	9.04115	8.88868	5.99634	4.5896	4.68967	6.20845	6.62975	5.783
		0.05164	-0.619493	1.83018	0.421099	1.04586	0.591941		2		1.1787		3.85512	3.42056	3.41003	5.07079	5.13417	4.3526	5.00355	4.74582	2.74499	2.22732	3.06064	6.08111	10.0489	13.2738	11.9322	10.2625	8.33113	7.4361	6.83243	6.26311	7.51199	7.41628	5.08972	3.7539	5.41339	6.42443	7.01127	5.75205	6.28344	8.38198	8.66185	6.62614	5.54272	4.77339	5.1442	5.04808	4.42639
		0.616388	-0.646723	2.15587	-0.0891333	0.989253	0.616054		2		1.56363		5.6516	4.38906	4.01126	5.02428	4.12693	3.21677	4.74256	5.10612	3.16022	2.33794	2.94602	4.17889	5.66256	6.55631	7.0673	7.45574	6.69029	5.87552	4.829	3.87323	4.16939	5.00405	5.24299	4.74656	5.15319	4.99769	4.63891	4.02201	3.99244	6.07611	6.9623	5.66846	4.26004	3.46617	4.38563	5.76537	4.88897
		-0.127121	-0.658967	1.8506	0.237289	0.124078	0.556611		2		2.11107		4.75381	3.6488	4.13484	5.8252	4.79353	2.92418	2.9621	2.85597	2.2338	3.04377	3.97912	4.21127	4.38037	5.98332	8.4724	6.69848	4.60753	4.34043	3.808	2.9395	3.87498	7.59929	9.19848	6.3667	4.42794	3.56609	3.63713	4.50657	4.62652	4.17824	4.8022	4.9005	4.62548	3.79524	4.05138	6.1447	8.06874
		-0.135893	-0.835822	1.59502	-0.271728	0.261235	0.606554		2		2.50187		4.92499	3.14982	2.35427	2.69918	2.38519	1.94593	2.3059	2.15933	3.1022	4.67349	5.22018	4.38817	5.67297	9.88477	12.5612	8.22279	4.43251	5.75499	6.5505	5.01148	5.42551	7.17821	6.74911	3.41403	2.92444	3.60749	3.29139	2.83244	3.8061	4.84062	6.02118	6.8355	6.32735	3.86451	2.99473	6.42554	11.7738
		0.436001	-0.615318	0.914432	-0.761265	0.0934879	0.726869		2		2.98583		7.08658	5.11765	2.89351	1.9423	2.12404	2.88539	2.80115	1.78384	1.94584	3.38034	3.61436	2.9478	3.88073	4.46534	5.56447	3.20446	2.73156	5.73514	8.1111	7.99085	7.41214	5.75511	3.51492	1.94966	3.46201	5.00979	4.01718	3.3047	2.49245	3.12712	5.31429	7.92351	7.39613	4.94596	2.65336	2.92866	7.47935
		0.368658	-0.809082	1.01607	-0.221341	0.477624	0.493418		2		3.46163		6.76204	5.34882	2.94315	1.9513	2.64735	3.86306	3.99844	2.27481	2.6076	3.72907	3.81702	3.69883	4.06861	3.65573	2.30553	1.87053	2.74114	4.80045	6.27853	6.61888	6.61561	5.02686	3.99172	4.20705	6.82407	8.50595	9.0661	9.43624	5.23037	2.37645	4.07384	6.18419	6.28481	7.32932	5.98999	3.35752	4.70328
		0.347068	-0.858279	0.621514	-0.197322	0.53176	0.866207		2		2.62985		2.96546	2.90524	2.23368	3.61184	5.82319	6.04335	6.45486	4.6657	4.39748	4.3337	4.31107	5.78053	6.68394	7.10795	4.934	2.97399	4.23278	5.49824	5.28527	5.10299	5.75922	6.143	6.2732	5.49285	5.79416	7.06491	10.386	14.4162	10.2697	4.85665	3.93888	4.94502	7.24056	11.411	10.8337	7.56679	8.91623
		-0.0332002	-0.766269	-0.480585	-0.105201	0.963228	0.93052		2		3.07248		2.7231	2.67822	3.72777	8.50957	11.7392	8.09607	5.11034	4.56952	5.96171	5.71364	6.69557	9.38753	10.146	11.1517	7.72471	5.18391	6.9666	6.3052	3.83423	4.57443	7.29782	7.43133	5.53677	5.48752	5.64691	5.14574	6.0714	8.65182	7.86277	4.14284	3.03774	5.16558	9.22592	12.5789	12.0177	9.51812	9.10052
		0.533895	-0.519804	-0.388397	0.167406	1.03852	0.795136		2		2.86189		5.82409	4.7395	3.36748	6.03755	9.77494	6.31717	3.5002	3.78228	5.77689	5.77017	6.03461	8.20524	10.2559	13.2274	10.1246	6.92161	8.59265	8.3225	5.50311	7.25991	11.4215	10.2239	6.03384	5.22746	5.37663	5.55885	6.57047	8.20764	7.88965	4.12697	2.49064	5.1037	7.66871	8.18164	8.6162	9.36209	9.58009
		1.20918	-0.843888	-0.511062	0.0305694	1.14993	0.878964		2		1.94426		6.28393	7.00052	5.10639	3.21262	4.13538	2.65112	1.42978	1.84384	3.22032	3.98829	4.30826	5.21099	5.77786	7.12163	5.59982	4.74239	7.83368	10.4244	9.79056	7.72514	7.11699	5.09745	2.86199	3.44202	3.27534	3.24728	4.26282	5.41832	6.01769	4.40119	6.21674	8.06738	7.36424	6.82649	7.58932	7.7716	7.95974
		0.0974473	-0.50377	-0.12107	-0.168039	0.773814	0.852963		2		5.81043		6.14819	9.56817	9.78381	6.09811	4.44139	3.39003	2.64242	3.48705	5.39725	5.99005	6.68726	6.62028	5.04486	3.28819	2.11378	2.55056	4.64283	8.19256	9.78965	7.49435	4.07716	2.14876	2.94442	4.32306	4.40259	4.17961	4.773	6.23991	6.77029	7.20194	9.95431	11.5373	7.78579	5.83955	6.36043	6.95657	7.23537
		-0.54816	0.0101587	-0.58227	0.17169	0.76757	0.942362		2		21.8402		4.78877	8.29566	10.5642	8.52326	7.6586	7.36214	6.08444	6.20547	7.48018	7.75631	8.12231	8.4945	6.62431	4.02786	2.36958	2.42361	3.21597	3.64789	4.49544	3.64121	2.69816	2.38953	2.96888	4.23862	5.10903	5.24485	5.67006	8.07608	8.94286	6.98894	8.34706	11.6833	10.6395	8.95914	7.74088	8.19686	8.55957
		-0.419369	-0.489811	-0.869507	0.18077	1.1597	1.0032		2		16.1279		4.49348	5.28976	6.13328	5.26069	5.25517	6.05199	4.86165	3.96081	4.76194	4.31748	3.90152	4.28332	5.40582	5.44555	4.31967	3.66946	3.1058	2.20238	1.98373	2.83508	3.41835	2.64436	2.71644	4.70796	8.74306	9.30205	9.00108	11.0579	12.346	9.35975	6.81976	8.35065	9.51773	9.74666	9.06868	9.20099	10.9942
		-0.117572	-1.19194	-1.36631	-0.728107	0.877766	0.441381		2		4.6082		3.02888	2.58957	3.47342	4.2296	3.38545	3.53762	3.50408	3.18099	3.05487	3.1345	2.52132	4.06605	7.33824	8.1424	6.77483	5.31252	4.57341	3.48654	4.43231	5.65671	6.16886	4.85807	3.90279	4.85882	7.55098	8.43275	8.27124	8.47292	8.07813	7.01368	6.04722	6.93495	8.84718	8.43461	5.11853	4.27618	6.4901
		0.0502837	-0.791915	-1.30795	-0.591058	0.715339	0.369919		2		3.33473		5.91175	3.29379	3.93309	5.48931	3.98438	3.46435	4.57256	5.01579	4.54311	3.45628	3.08831	4.46908	5.88133	5.915	4.88896	6.14129	7.10584	7.00883	7.19722	5.69602	4.75817	7.12473	8.08103	6.58057	5.2792	3.4697	3.89374	4.88409	5.74432	6.80481	7.5411	8.90096	13.702	13.3282	7.66289	5.31626	6.02475
		-0.361247	-0.816905	-1.59297	-0.909614	0.523814	0.130482		2		21.298		10.3014	5.75611	3.41149	3.72841	2.4793	2.25786	2.81232	4.06949	4.52037	3.67033	3.7188	5.08143	5.94332	4.7511	3.70994	4.8487	5.44177	5.17108	7.17853	6.35438	6.18513	9.16311	9.73098	6.90547	4.38413	2.35098	2.57023	4.58336	5.99611	6.4044	6.04711	7.22759	11.2506	11.9151	8.91691	6.92766	6.12178
		0.270622	-0.668662	-0.884766	-0.54534	0.301815	0.0832382		2		59.0718		8.01803	6.71772	4.84588	3.79087	2.82319	2.84846	2.96665	3.77789	4.77427	4.05192	3.192	4.23704	5.58275	4.89922	4.32236	5.98863	6.00247	4.57403	5.25476	6.48757	5.71008	6.08348	5.50425	3.88978	3.44182	3.37312	4.13832	4.36302	5.92319	5.80966	5.59909	6.70898	8.16103	7.78063	6.24037	5.42636	3.848
		-0.277214	-0.430874	-1.03231	-1.1949	0.349642	0.319382		2		15.4729		5.95676	6.16815	5.12559	4.84655	4.33021	4.51507	4.58222	5.67565	6.91957	6.28012	4.18635	3.4656	4.29926	3.48266	3.02776	4.15218	4.50535	3.97965	5.25542	6.52324	5.67887	4.78712	5.17621	4.85615	5.70629	7.94447	8.14136	7.16893	9.18523	10.9975	9.93946	7.44059	7.73139	9.12058	6.87671	4.9536	2.93437
		-0.293881	-0.779526	-0.689941	-0.8272	0.317092	0.173364		2		1.09022		5.62798	4.82728	4.08671	4.3042	3.34207	3.03224	3.73861	5.45251	6.82409	5.62209	3.04865	1.89331	2.67966	3.5829	4.5415	4.25048	3.79733	4.54068	5.29847	5.67848	5.16146	5.49446	7.40425	7.81589	9.75971	11.4353	10.4253	6.78814	7.61389	12.6337	13.9839	12.8998	15.7429	18.9763	11.9052	6.47296	4.2853
		-0.261687	-0.686429	-1.10251	-0.727061	0.943626	0.168811		2		0.730285		6.90417	5.25566	3.706	3.26948	3.01404	3.00642	3.04388	4.47223	6.29232	6.27708	3.80064	2.39632	3.94028	6.28133	6.48155	4.83373	4.18766	4.90965	5.2443	4.52841	4.4659	5.30777	6.90678	7.40577	7.76948	9.99879	9.9856	7.8466	7.33551	8.96967	8.69102	9.6848	18.6199	24.6401	17.0296	10.1067	8.03924
		-0.302568	-1.16279	-0.475405	-0.585475	1.25101	0.0810477		2		0.842631		3.31308	2.89032	2.57349	2.8526	3.33354	3.85152	3.49428	3.78837	5.10604	5.25492	3.18418	2.61337	4.16827	5.24521	4.2172	2.91468	3.59497	6.61835	6.6055	4.12311	3.40814	3.754	6.08701	6.81652	6.00242	6.901	7.07617	7.42914	8.38446	8.32792	4.35411	3.69363	7.16683	10.0303	7.30554	6.31399	6.65695
		-0.411589	-1.29293	-0.585043	0.0199709	1.49399	0.199388		2		6.10095		2.01475	3.1149	4.90432	4.90498	3.91608	4.48567	5.46685	5.47942	5.6397	4.98688	3.41866	3.11012	3.74294	3.84311	3.33133	2.89432	5.00917	9.81666	10.7766	5.95151	3.28954	3.37015	3.64725	6.3205	8.33107	8.84142	6.86468	8.02857	10.8521	11.0695	6.52629	4.13657	6.30087	7.81886	4.98034	3.62894	5.02161
		-0.85226	-1.05959	-0.216081	-0.287838	1.14157	0.19011		2		33.4683		3.6665	5.13773	6.76149	6.37374	5.24538	6.18982	6.84876	5.24308	4.8438	4.89852	5.03487	5.27386	3.94316	4.20981	4.73306	4.26365	4.14502	6.60916	8.19107	5.92632	4.71287	4.34977	5.0549	10.8396	15.4242	13.377	10.6602	9.6323	10.5091	13.0291	10.2861	7.69065	9.5857	12.1698	9.90205	6.57728	6.04776
		-0.0520493	-0.182374	-0.632947	-0.317322	0.934697	-0.0194023		2		50.7011		4.93212	5.98622	6.81952	6.83107	7.25771	7.82594	7.26977	4.83233	4.90747	6.44097	8.02449	7.17942	5.23784	5.5995	6.91331	6.7153	3.99831	2.76816	3.60689	3.48619	3.1177	3.44197	4.28293	8.75268	11.3067	11.3682	14.4295	13.3527	8.18825	8.22934	8.88509	8.19283	6.60344	7.93337	8.62775	8.13864	7.43447
		0.0469674	-0.193303	-0.851879	0.191323	1.1731	0.0727729		2		15.6622		5.42016	4.07534	2.94633	2.9587	3.83102	4.0629	3.82767	2.85502	3.78423	5.3339	6.70848	6.14353	4.51882	5.86446	7.83051	8.87861	5.68245	2.90248	2.30469	2.24894	2.84363	3.88996	4.87779	6.47451	6.59787	5.81847	8.89433	7.7331	4.5118	5.89045	7.86583	7.34401	6.49173	5.53961	5.17249	4.61104	5.44788
		-0.187767	-0.551294	-0.320296	-0.209013	0.922687	-0.0275349		2		2.14069		6.00332	4.82253	3.66619	3.28436	4.02686	4.2272	3.02391	2.85124	3.84539	5.44679	7.19644	7.18338	6.12029	6.10947	6.58483	8.00944	5.82111	4.34085	3.87021	2.8567	1.86179	2.56528	4.23346	5.8972	6.25579	5.6659	5.5395	3.8024	4.86821	9.64348	11.062	8.44035	8.98437	8.94175	5.35291	2.95604	3.14369
		-0.753632	-0.345887	-1.13367	-0.287783	1.10824	0.0877522		2		0.657809		9.4903	9.29417	7.43582	5.55211	5.52499	5.22879	4.23349	4.79739	4.98574	3.47628	3.27918	3.80407	4.88716	6.30882	6.21572	6.09807	4.46093	4.63784	6.21992	5.68145	4.23971	3.32326	3.08874	3.85483	5.94896	8.39305	8.26899	5.45161	5.08005	7.84222	8.24579	5.59996	7.22079	7.3361	4.46141	2.54814	3.34727
		-1.07058	-1.20841	-0.867935	-0.799134	0.816457	-0.0121563		2		0.534451		4.73978	4.87512	4.5434	4.59859	4.51358	3.83186	4.1305	6.40117	6.36371	3.29149	1.65403	1.97928	3.52851	5.72305	6.37966	7.9496	7.60058	6.07545	5.97645	6.28697	6.44632	5.2694	3.65025	3.73719	5.10967	6.80311	7.29401	6.63749	6.39151	4.9231	4.01527	2.64513	3.41769	5.6839	6.68885	6.3425	6.79951
		-0.836566	-1.59774	-0.553821	-0.488764	0.580025	-0.10386		2		1.86192		3.00198	3.61702	5.88105	7.38503	6.51255	5.74824	4.95632	6.85881	8.49283	6.04971	3.83552	3.68862	5.73697	8.18188	9.50361	12.0436	12.6332	9.84859	6.61421	8.12735	9.22031	6.53403	5.20459	5.67505	5.04067	5.61602	7.44603	10.0697	10.185	7.39033	6.78545	5.1646	4.97332	10.3185	16.5294	14.5181	11.6679
		-0.385451	-1.27229	-0.469433	-0.202521	1.23507	0.0944826		2		13.6324		4.38248	5.87212	7.06957	8.12723	9.11822	10.4123	8.79544	8.07299	8.70145	6.94386	4.9506	5.24247	6.55971	7.53474	7.95428	10.7746	13.9628	12.0242	8.77289	11.4031	12.9223	10.2119	7.90606	5.84066	4.58875	7.30201	11.3612	14.9828	15.9302	13.6826	14.4473	11.482	8.03042	11.0761	14.6989	13.155	15.212
		-0.353675	-0.176144	-0.428852	0.0127801	0.962629	0.0745699		2		32.454		4.85922	5.9475	6.2536	6.51434	7.46012	8.1002	6.31627	5.46499	5.2934	4.70373	5.50531	6.51666	6.60222	5.80665	5.27042	7.57831	10.008	9.15806	6.24608	6.71664	6.48852	6.17067	5.9414	3.99143	4.15988	7.88081	10.9772	13.2894	12.6803	11.3048	12.6596	11.0389	7.96222	7.43183	7.63481	7.546	13.4219
		-0.416552	-0.686097	-0.966094	-0.177703	1.30202	-0.176841		2		8.90818		1.68743	2.50887	2.58278	3.05086	3.89785	4.27898	4.58078	4.28873	2.85345	3.50668	6.55181	7.74002	5.74367	3.86059	3.92535	5.13259	6.14197	5.45182	5.46225	5.17267	3.47899	3.55721	3.74256	2.5913	3.2261	4.84719	7.10617	9.33513	8.89834	6.9879	5.92359	5.29776	5.16876	4.9384	5.1634	6.04794	9.24339
		-0.661658	-1.45922	-0.496735	-0.589317	1.64704	-0.189829		2		0.778492		1.06039	1.98356	2.86931	3.30675	3.74731	4.4421	4.94984	3.82942	2.31264	3.11198	7.0143	7.95116	5.73715	4.01563	3.93071	4.80543	4.35364	2.7912	2.82682	3.58626	5.1958	6.6013	6.24505	4.1985	4.41252	4.64511	4.11681	4.66125	5.87829	6.31971	4.53078	4.25493	5.68558	5.32257	5.64248	5.8593	5.51511
		-0.121158	-0.902623	-0.281289	-0.215856	1.29694	-0.172015		2		0.756624		2.75426	4.14067	5.40528	5.75806	5.3149	4.49661	3.44398	2.00794	1.52578	2.64046	4.73456	4.53917	3.4273	3.71631	4.72877	6.20921	5.69318	3.38667	2.65509	5.26923	10.262	13.8281	12.9774	8.91185	8.60592	9.01261	5.59652	3.83094	4.83623	4.73636	3.95948	4.98754	6.68936	7.26318	6.07171	4.66556	4.05993
		-0.3482	-0.58275	-0.2955	-0.383928	0.853337	-0.189786		2		1.49149		3.96335	4.88998	5.68374	5.89599	4.35027	2.99578	2.13667	1.42984	2.02325	3.20207	4.08132	3.31737	3.60964	4.28125	4.28328	5.19779	4.3904	3.00587	2.75923	3.74974	6.68186	9.68634	11.1185	11.6901	15.0123	14.6991	8.53444	7.016	9.32441	7.77113	7.2733	9.77851	9.14952	9.5181	6.82825	4.34552	4.71703
		-0.904134	-0.807302	0.182959	-0.763613	1.06245	-0.20921		2		3.91038		4.89109	4.10563	3.8391	3.52053	2.71494	2.45622	2.19512	2.35174	3.84622	4.56793	4.55371	4.50061	4.98177	5.13089	5.51496	7.35279	6.61961	5.23432	3.52842	2.3483	3.10529	4.42712	6.58488	10.6954	15.8764	14.1923	7.17483	6.08759	10.1012	11.9419	15.3108	17.5762	11.6503	6.5336	4.14373	3.98259	5.23057
		-0.618838	-0.0851632	-0.129316	-0.348367	1.10476	-0.0938997		2		1.41189		4.91075	4.22687	3.27874	2.81471	2.89294	3.68996	3.94839	4.9056	7.03184	7.0635	5.04025	5.38764	6.9909	6.48404	7.07262	8.97473	8.912	7.55257	3.99683	2.52225	4.33843	6.5542	4.91027	5.27192	7.7907	7.75851	5.75908	5.97462	8.43447	7.8079	8.65631	12.3473	9.67586	5.49258	5.44971	5.9391	5.22218
		-0.112456	-0.428198	0.35509	0.457151	0.782206	0.106351		2		0.855439		2.9246	2.2048	1.8913	2.53201	4.46794	5.96005	5.41855	5.41966	6.81751	6.94065	5.23416	7.84838	11.6232	10.896	7.58303	7.59925	8.74411	9.80485	5.80939	4.202	10.224	14.4498	12.1593	7.69897	8.05865	8.84353	11.0949	13.3653	11.9047	7.18816	5.7955	8.08445	9.98674	8.93346	8.25195	7.26471	6.62857
		-0.306125	-0.586043	1.189	0.228914	0.7679	0.33415		2		1.86182		1.74195	1.79239	1.88409	2.35727	3.58231	4.59913	4.5801	5.55643	7.27248	7.57476	5.93322	8.34902	12.1705	12.3072	9.43128	7.9796	8.38645	9.52942	6.74317	5.75061	10.122	14.9295	13.8187	11.032	9.36704	9.40129	13.2552	15.7849	13.3554	8.57291	7.34701	7.00781	9.75654	10.582	8.4555	6.2352	9.37882
		-0.326027	-0.110577	1.08705	0.0455503	0.31352	0.442885		2		2.62827		2.88445	3.71967	3.34647	2.43787	3.35929	4.65401	3.99047	4.78539	6.43818	8.15738	6.90731	6.33387	6.08819	7.16222	7.90133	8.02743	6.32566	5.69416	5.22654	6.33632	8.36655	8.44409	7.33739	6.22352	7.41638	7.88398	9.29385	9.13195	8.30596	8.31056	10.6191	10.0094	14.0684	17.3927	9.77768	5.35818	7.24413
		0.192582	0.4905	0.658623	-0.363402	0.398674	0.303494		2		3.00556		4.99	5.00449	3.39104	2.84933	5.45525	7.82458	6.43287	4.43211	5.07302	6.92199	6.15607	4.51463	3.97294	5.06794	5.98777	5.46124	4.54066	3.96596	5.05342	8.39753	8.6323	5.99349	3.61863	4.2751	6.39317	6.64552	5.82805	5.61898	7.2912	11.2768	15.3002	15.2301	18.9396	20.48	12.8199	5.80008	5.37881
		0.0361608	0.431986	0.554337	-0.239227	0.282759	0.234973		2		7.20913		4.98755	4.33055	1.91496	2.05629	5.23668	6.1537	3.90444	2.55679	2.76702	4.23818	3.69066	4.1769	5.3883	4.41208	3.95281	4.21114	6.14372	6.72887	5.98363	8.26987	9.21086	6.21951	3.94076	4.23594	5.00018	4.01178	3.46445	5.1331	6.85937	7.26002	10.2665	9.55468	9.45094	9.88214	6.97442	7.29682	7.36795
		-0.249484	0.0154617	0.466304	-0.298252	-0.0710928	0.335539		2		3.23325		6.02568	4.6221	2.55946	3.98202	7.13046	5.82369	3.00148	2.3215	3.28331	4.55697	5.1702	7.02119	7.32633	4.46291	2.4862	3.4013	6.48097	7.58457	6.37588	6.79294	7.22688	5.92464	5.29626	5.45124	4.81899	3.59642	4.28318	7.96578	9.78468	8.53814	8.52606	8.42054	7.47644	4.75369	5.07129	7.81054	9.48337
		-0.367733	0.154249	0.528088	-0.177949	0.0813087	0.251221		2		5.03919		5.40269	4.38739	3.72002	4.70278	6.6157	5.82284	4.82295	3.89178	4.29056	5.70785	5.66697	5.44398	4.9235	3.39314	3.15199	4.02064	5.69225	5.96403	6.27156	6.09168	4.64548	2.91518	2.62188	2.3633	2.10536	2.62724	4.66804	7.56055	8.95429	7.61801	6.18791	4.89307	4.30498	4.12821	4.30246	5.08567	6.09931
		-0.897081	-0.326301	0.608017	-0.611458	0.306472	0.0920498		2		7.98606		3.61647	4.35072	5.12944	4.42838	5.87263	7.79057	7.89984	5.39147	3.69082	3.70636	3.03741	2.28817	2.35433	3.72979	4.75641	5.20932	5.8171	6.14951	6.28124	5.3538	2.57147	1.55861	1.27428	0.821789	0.886635	2.24077	5.31067	6.94147	7.57278	7.25817	5.81211	4.58774	5.31941	6.5636	7.7337	6.39254	6.20393
		-1.49224	-0.190524	1.64581	-0.893818	0.169709	0.228926		2		3.45659		1.6495	3.83365	4.9254	2.85405	3.21161	5.22386	6.12476	4.73391	4.02405	3.36194	2.55041	2.15389	2.36121	2.54301	3.40315	3.4235	5.18919	8.15066	8.64204	5.92134	3.30619	2.16766	2.02249	1.76365	1.5425	1.62088	3.08039	4.01913	4.04973	5.08123	4.41881	4.90522	6.02154	6.59946	6.74259	6.16064	5.84492
		-1.05312	-1.02129	1.18764	-0.796462	0.056732	0.15036		2		1.16034		1.74193	3.14759	3.74493	1.86039	1.64873	2.89076	3.76562	3.54288	4.83324	5.13956	4.62164	4.43118	4.0107	2.85089	2.05257	2.19087	4.0316	7.40232	8.33167	6.87895	4.76874	3.60174	3.13831	2.95743	3.38955	2.632	2.63398	3.88978	4.89399	6.7071	6.27074	4.80491	5.64824	5.7739	5.94001	7.25847	6.10123
		-0.510828	-0.341183	1.43784	0.106392	0.00822153	0.0791587		2		1.70828		4.27806	3.68801	3.26198	2.16097	2.22955	3.11269	3.42727	3.37284	5.74285	7.1571	7.42129	5.5715	3.44809	2.32146	2.34511	2.84675	3.88742	5.08037	5.57249	4.37197	3.41471	3.7285	4.36398	6.44766	7.14713	5.35191	3.45987	3.88525	5.69159	8.7418	8.54393	7.17292	7.95374	7.89651	7.91656	10.8382	9.99532
		-0.611362	-0.985952	1.35961	-0.426139	0.288827	0.0885249		2		5.04856		5.75421	4.69507	3.50079	2.83263	2.46501	2.61259	2.39767	2.00236	3.37719	5.48492	7.71924	6.17202	2.57906	1.66499	1.92156	2.99881	3.80132	4.49111	4.21506	3.26072	3.78595	6.85592	9.65213	11.2294	9.44968	5.10127	2.94387	4.04539	6.5055	7.45554	6.81046	7.16926	8.53644	6.77509	4.76482	7.89151	9.41157
		-0.593979	-0.525773	1.47156	-0.317068	-0.0280195	0.0423881		2		2.44332		4.5387	4.76066	4.6144	3.59173	2.46997	1.81412	1.74141	2.10589	2.82165	3.49574	4.97168	4.07541	2.4186	2.39444	2.67647	3.19055	3.29983	3.36074	2.90649	2.67386	3.66118	6.0509	6.58706	7.13223	5.71562	2.78939	1.82844	3.89599	6.68908	7.004	7.10688	8.03979	8.18042	5.43866	3.67743	7.05397	10.9088
		-0.875588	-0.0142631	1.71091	-0.0392814	0.0963361	0.103971		2		3.14932		2.06581	2.8242	2.83443	2.61908	2.44743	3.50478	3.42248	2.82254	2.03758	3.14037	4.44671	4.2577	3.50303	3.6875	4.24472	4.59878	3.83899	3.76524	4.02514	4.29399	4.69393	5.79399	5.60437	6.43921	6.21433	3.53153	2.88247	5.78268	7.96355	8.42665	9.17278	10.4079	8.81027	7.4325	5.49012	9.07206	13.5977
		-0.719255	-0.544928	2.21166	-0.715504	-0.0270311	0.174396		3		1.32633		2.6537	3.37729	2.73438	2.22777	3.41362	5.58784	5.79293	4.26768	2.94926	3.04552	3.72881	3.3488	3.93958	4.68175	5.54686	5.78521	4.17445	3.73594	4.14188	4.53621	4.70584	5.59635	7.17748	8.66655	8.31651	5.6549	6.54523	10.3029	12.3071	13.9538	17.559	19.4691	17.9862	12.965	8.55025	10.3754	12.4955
		-0.3875	-0.518067	1.76513	-0.710357	0.422612	0.137706		3		0.693704		5.05315	6.77972	5.91816	3.8013	3.1868	3.85674	3.49058	3.91256	3.86303	4.39534	5.04405	5.901	7.19123	7.54437	6.59568	6.11318	5.32306	4.80993	4.47785	3.20646	2.97844	4.19517	5.58995	5.78742	5.08525	5.91427	9.44441	11.2737	8.92703	10.408	15.6603	19.657	16.7029	10.3161	6.92368	9.48614	9.43789
		-0.99659	-0.809341	1.79094	-0.578384	0.177999	0.0965412		3		0.771851		3.21089	5.72375	5.85144	4.2214	3.42653	3.41782	3.61663	4.30551	5.23285	6.2933	7.09349	7.41378	7.85332	8.67634	7.47341	5.63499	5.63103	6.52795	6.10674	4.94605	3.73337	3.89109	4.7822	4.30082	3.49991	6.14092	13.1832	15.1841	9.37493	6.64523	9.77609	12.4158	11.4069	7.91088	6.34637	7.23456	5.73579
		-1.24423	-0.52417	1.55342	-0.462269	0.290252	0.203714		3		0.73877		2.425	3.41343	3.08904	2.12146	2.41017	3.12812	3.0475	4.30152	5.67712	6.02146	4.62846	3.59849	4.27026	7.54776	7.70014	4.85367	4.67071	4.88094	5.28385	6.20063	6.5044	5.70113	5.37069	4.55326	3.45558	5.87516	13.0123	15.7955	10.6533	5.31306	4.34098	5.79223	7.98877	8.67687	7.62267	5.44384	4.05308
		-0.905334	-0.0224629	1.71271	-0.451405	0.318158	0.337459		3		0.710344		3.73188	3.72458	2.73602	2.38056	3.91907	4.74289	3.47734	3.21167	3.80966	3.52634	2.79008	2.87489	3.26418	5.79079	6.50441	3.8273	3.95554	4.93882	4.10143	4.08579	4.93734	5.5379	6.27076	5.122	3.43397	4.94438	9.83416	13.1213	11.2686	6.43154	3.70756	3.51671	5.74544	8.48949	8.24034	8.47229	6.24561
		-1.14719	0.424958	2.35891	-1.04141	0.588421	0.22236		3		0.688484		2.2563	3.30866	3.7133	3.65873	4.46906	5.00436	3.94809	4.16871	4.06047	2.92678	2.39543	2.69915	3.49604	6.00229	6.66218	4.19343	4.52761	6.73688	6.40334	4.95174	5.1395	5.62519	6.20591	4.46679	3.58982	4.29898	7.36501	11.6194	12.7947	9.47319	5.4767	4.95429	8.51099	11.1109	11.227	10.4217	8.90799
		-0.932541	-0.305533	1.70635	-0.926989	0.746481	0.195683		3		0.764252		3.13708	3.78797	4.55707	4.30072	3.6329	3.53012	3.17769	2.65386	2.75914	2.95671	3.50963	3.69148	3.6496	5.26394	5.08878	3.60337	4.06092	6.54527	7.73261	6.668	6.98914	6.67123	6.74599	5.8598	5.20373	4.15391	4.23003	5.93963	6.85073	6.91203	6.28493	4.16515	5.84439	7.57232	6.33913	5.49665	4.89645
		0.0214296	-0.642949	1.55972	-0.801304	0.617753	0.261225		3		2.27932		3.65358	3.59578	4.86481	5.07613	4.61445	4.29524	4.37002	3.3318	2.51727	4.27448	7.66214	8.49306	6.25569	6.01458	5.2523	4.94283	5.26987	7.92255	10.1264	8.24165	6.26739	5.95437	6.30122	6.61272	6.61709	5.82704	6.46347	8.09483	7.69806	8.90666	9.29353	6.31181	6.50853	7.59947	8.19265	5.44382	3.72762
		0.140716	-0.751698	1.0773	-0.642702	0.472134	0.260532		3		6.52212		3.15671	4.50886	7.02069	9.04102	7.07023	5.74075	5.60563	4.83568	4.91836	6.42547	9.88226	11.4298	8.02601	6.38971	5.68896	5.81886	6.20759	8.92775	10.5846	8.34918	6.17986	5.81305	5.87937	6.88595	8.45071	8.77664	8.71625	9.61064	8.08232	7.78673	8.77421	9.41707	11.4214	11.7236	11.7795	11.3069	8.59298
		-0.335985	-0.614497	0.728718	-0.126737	0.469727	0.0750878		3		2.31936		3.58074	6.21106	10.7761	13.2898	10.3956	5.9821	4.55661	6.18674	8.42409	7.88461	6.70638	6.65853	5.89193	6.3563	6.51119	7.20858	8.75536	10.4679	9.22589	6.04497	4.49322	6.09694	6.67587	7.13141	8.45771	10.326	11.4278	11.8481	9.93276	8.58506	9.45792	10.5149	10.7942	8.9459	10.5676	12.4591	12.9965
		-0.407189	-0.171698	0.67014	-0.145337	0.203743	0.00554639		3		1.07313		2.4235	3.90553	5.34986	6.75448	5.35392	4.28496	3.479	3.68052	5.16914	5.53918	3.75332	4.00118	3.6634	4.23099	5.34275	6.12096	7.27586	7.36574	5.96302	4.76064	4.4348	5.6565	6.67561	6.05849	5.69592	5.27632	5.13943	5.67761	5.41414	7.31016	9.00835	7.38527	5.11938	6.31235	8.76477	10.3803	12.6853
		-0.403703	-0.562288	1.90012	-0.287474	-0.108086	-0.0695624		3		0.913261		3.24494	4.45853	6.2924	5.43711	5.78526	5.50879	3.72048	2.95487	4.41626	6.55454	5.80255	5.413	5.63456	5.60684	5.81792	6.88436	7.06797	5.44838	3.38744	3.75811	4.27001	5.69712	7.02405	6.54905	5.80131	5.93291	4.67195	4.95732	8.29845	11.2158	10.8233	8.10693	6.43286	8.82952	10.497	14.0684	16.3854
		0.0438754	-0.491787	2.40193	-0.579515	-0.043206	0.0781296		3		0.970286		5.93367	7.69769	9.59259	8.06607	7.71737	7.11961	4.53968	2.9486	4.47644	7.99284	8.6613	7.38915	6.83509	6.49974	5.68641	5.61352	6.95997	5.65847	5.07892	5.93521	7.71644	11.3022	12.705	10.4382	10.0652	11.4166	9.63551	11.3508	16.4521	17.2978	13.4513	10.7342	14.6305	17.621	15.922	15.1812	13.9089
		-0.188271	0.484577	2.31173	-0.882613	0.124074	-0.137813		3		3.96629		2.92448	4.28889	5.78873	5.86092	9.31464	11.0904	8.80441	6.25921	5.75273	9.42486	11.8309	9.43289	6.52691	6.1859	5.74834	6.32527	6.23379	5.79424	5.82893	6.69937	8.80891	13.0902	14.0391	12.3086	13.6592	16.7017	13.3142	9.61796	11.0953	11.8466	10.9134	9.23534	12.1724	19.2844	21.5569	19.7728	14.1458
		-0.208204	0.687363	1.46124	-0.56516	0.3263	-0.328605		3		12.8461		3.13622	5.61798	6.52685	5.4517	6.39726	6.9554	6.49569	5.1969	4.15849	5.07136	7.29386	6.77377	4.69382	3.89139	4.3778	5.53896	5.24348	3.14957	3.11398	3.07534	3.11121	5.50014	6.77908	7.1096	8.73402	11.9276	11.7629	11.0272	9.57006	7.65747	8.24998	6.44245	7.34617	10.2204	11.2608	9.8546	6.39097
		-0.123072	-0.0737201	1.12743	-0.359668	0.608497	-0.373155		3		5.54098		2.44123	4.77438	5.51545	4.43195	4.11259	5.28812	6.95444	7.35057	4.41743	2.5258	3.31266	4.08482	3.15748	2.63405	3.53407	4.8913	4.91273	3.96346	3.17546	2.86448	2.0296	2.14929	3.88524	5.52558	6.15138	6.66051	7.30777	9.61285	11.0812	6.88941	4.1624	3.71435	5.91136	8.34009	8.07048	7.93652	7.49402
		-0.380553	-0.195535	1.27812	-0.243991	0.885643	-0.193372		3		6.36698		2.0365	2.13261	2.01744	1.72159	2.42387	3.2482	5.216	6.86243	5.90674	4.77031	4.67055	3.66744	2.55573	3.10046	4.81766	6.02987	7.42293	9.07231	7.68668	5.82315	4.95166	3.21329	2.75687	3.32732	4.25466	4.05644	3.35467	6.34332	10.4277	7.42731	3.52893	3.70757	7.27726	9.76584	9.07039	8.69405	7.93505
		-0.168647	-0.429882	1.5295	-0.0289924	0.914856	-0.0521986		3		3.61925		2.3571	1.9398	1.66542	2.24739	2.89748	2.74973	3.09103	5.18983	6.52289	6.75963	6.07867	4.31825	3.02873	2.71499	3.74645	4.61096	6.60322	9.5244	9.09969	8.73402	8.20578	4.81032	2.14213	2.62465	4.32729	4.87765	3.60174	4.74881	7.44651	5.86282	2.51103	2.04474	3.70388	5.55948	5.96533	6.36196	5.29994
		-0.0598159	-0.806158	1.43674	0.413981	1.24233	-0.0395822		3		1.22472		3.2346	3.72662	4.03082	4.05273	3.83292	3.18703	2.62721	2.90519	3.48042	4.33661	4.69018	4.46508	3.26231	2.27986	3.52158	4.85587	4.49882	5.49391	6.71232	8.17812	7.97333	4.9023	3.60786	4.73525	6.07666	5.80639	3.9513	2.99079	4.73236	5.023	4.41581	3.74901	2.45821	2.67555	4.01628	5.76178	5.29909
		-0.0948464	-0.310577	2.38598	0.11774	1.01112	-0.153999		3		0.794562		4.76903	4.26639	3.36658	3.42059	4.46315	6.50961	7.72318	6.18767	5.61849	5.14753	4.6111	4.85327	4.36541	4.71611	5.77026	7.08359	6.05979	5.48826	5.21301	4.73148	4.54894	5.35543	6.67629	7.22271	6.30817	4.73504	3.16289	2.7334	4.10946	6.24426	6.48661	6.9475	5.19086	3.57118	3.95427	5.3381	6.51997
		0.431202	-0.18168	2.36484	-0.144887	1.22332	0.168234		3		0.744432		5.94003	4.77174	3.5144	3.2091	4.29186	8.19949	10.9379	10.6315	9.32164	6.77201	3.91361	3.06536	4.75041	7.04931	7.43678	7.33475	7.85406	9.74212	8.14468	3.61431	2.53875	4.93069	7.29506	7.29639	7.51052	5.03996	4.05301	3.96334	5.69356	8.14575	10.5628	10.5698	9.64117	6.70262	4.8749	4.43803	5.13665
		0.667276	-0.559842	1.05095	-0.416239	0.562467	-0.00550524		3		0.794966		7.44173	7.32884	5.80584	4.49967	4.29809	6.40801	7.74393	7.02147	6.38662	5.42633	5.09985	3.69375	4.65242	6.63433	4.60746	3.83372	7.68352	12.2541	9.59844	4.90981	4.98824	8.28106	9.23665	9.17652	11.3296	9.67812	7.25329	6.40448	7.53705	11.6801	16.3838	15.4989	13.1361	10.1587	5.89712	6.00169	8.15159
		-0.105159	-0.886549	0.518813	-0.43011	0.951518	-0.260654		3		0.841343		8.99812	7.98562	5.83825	4.55248	4.78576	6.95826	6.84894	6.93538	6.00762	6.13914	7.30932	6.78322	8.14974	9.21815	6.38154	6.81678	12.5396	14.497	9.34292	5.22494	6.41909	8.39858	8.00168	8.59179	12.5526	12.1504	9.80994	9.9506	13.0898	16.2768	19.4409	15.6886	14.5492	13.7693	9.16162	7.64863	13.4744
		0.488423	-1.04139	1.34558	-0.542599	1.2423	-0.0501325		3		0.925665		7.56601	6.93038	4.71082	4.23932	4.87921	6.29842	5.77975	4.84667	4.64796	4.55327	4.69963	3.76968	4.43111	5.15726	5.5516	8.22697	10.6055	10.9173	10.4694	10.5051	7.36926	7.32054	7.6353	8.07144	9.02446	8.81699	8.73294	9.65561	13.501	16.109	14.7395	8.81376	7.42503	9.50343	6.97879	9.05069	12.038
		0.200275	-1.1913	2.30976	0.0558942	0.824807	0.151066		3		0.84654		6.3646	6.94833	5.94971	4.35489	4.44115	6.4727	6.08375	5.19864	5.15233	5.30455	4.45108	4.41429	5.00688	5.26386	7.27915	8.31804	6.73205	9.49839	18.4236	19.5704	12.2128	7.12362	6.94679	6.29039	5.7234	7.72904	8.03199	9.35294	13.7727	15.7814	13.4685	7.25798	6.50408	9.48899	11.005	14.0764	13.7464
		-0.380273	-1.09839	1.60467	0.165231	1.08775	0.127834		3		0.844287		2.87165	4.81587	5.3866	3.85817	3.04448	4.09742	5.13724	5.35821	4.98381	3.96624	4.37696	7.52549	9.41072	9.7757	9.7469	7.37974	4.41559	7.72908	14.4158	16.3645	12.767	8.81998	7.49105	6.15025	6.49186	8.08195	7.7943	9.40186	12.0035	10.8188	8.43195	7.01631	8.981	12.3214	12.3243	13.1201	11.2506
		0.431418	-1.14915	0.812587	0.205942	1.15415	0.0813876		3		0.921002		3.75811	3.72956	4.21909	3.58725	2.81586	3.94841	4.27279	4.96961	4.87219	4.1479	5.93514	11.0193	10.5744	8.17845	6.21852	3.47009	2.01322	2.85689	5.42433	8.01996	11.1302	9.71345	8.96812	7.42336	6.51282	6.68217	5.5973	5.92828	7.19698	6.23876	6.92898	8.40464	8.93808	9.10487	9.68856	9.61234	10.9331
		0.124079	-0.885687	0.383657	-0.419753	1.65266	-0.271809		3		0.945532		3.95338	2.87264	3.86713	5.69503	6.59515	6.86988	5.54265	5.07392	5.46572	6.3898	9.60031	14.7414	13.2815	8.77901	5.30403	2.53142	1.97807	3.00811	5.9981	7.65501	8.17134	8.57926	8.9607	5.95707	4.4128	5.53732	8.10972	9.55016	9.45965	8.38138	8.09838	8.94065	7.47375	7.14569	10.8835	13.1971	12.3814
		-0.196414	-0.914806	-0.367357	0.173664	1.30642	-0.574887		1		0.92667		4.07884	2.28701	3.0518	5.58139	5.92687	5.93426	4.91214	4.85808	4.67373	5.11105	6.97178	8.98397	7.85657	6.90297	6.04471	4.71594	3.68276	5.79488	10.6962	10.8792	7.76696	8.28542	8.8516	5.6113	6.00843	9.4803	14.3587	17.3325	15.1901	11.4218	11.1105	12.3425	9.37779	8.44707	12.9245	15.6123	13.5561
		-0.5904	-1.05108	-0.00926496	0.160749	1.16096	-0.723795		1		1.0079		6.04136	3.78752	3.04685	4.52291	5.21802	4.45009	3.95418	5.50489	6.72043	6.46707	7.36006	6.07156	4.79565	5.04735	6.34083	6.91342	6.37251	6.56302	8.37095	7.65989	6.55761	7.14673	6.13299	6.23689	10.5511	13.5645	14.4414	15.93	16.5078	12.8795	10.631	10.4395	8.81984	10.6853	15.2856	18.2766	18.7952
		-1.06142	-0.779242	1.09354	0.164601	1.11166	-0.717214		1		0.94664		4.43925	4.17192	4.51637	5.66757	5.19	4.24294	3.59132	6.12673	9.49503	8.15931	5.9537	5.93944	6.8558	5.64607	4.97793	5.08643	5.82071	7.24809	6.72796	5.26458	6.5433	7.49907	5.89964	6.08716	7.31675	7.01421	7.8565	12.4442	15.4849	12.0716	8.34234	8.78628	9.70133	9.45469	10.4689	17.6234	24.8783
		-0.531286	-1.10735	1.08663	0.583253	0.685253	-1.06205		1		0.877233		3.2277	3.9244	5.47042	6.5931	5.27114	3.58114	3.06351	5.441	11.1237	10.7622	7.09444	6.47434	7.96904	5.49688	3.68575	4.02545	4.86998	5.82115	4.46491	3.18809	4.69705	4.99996	4.65576	7.21918	8.25349	6.0628	6.47622	11.171	12.6056	9.0818	6.4067	7.44301	7.98022	5.67807	4.29493	7.79372	16.1334
		-0.618994	-1.09968	-0.283948	0.239754	0.428302	-1.33434		1		0.985442		3.27441	3.09557	4.26946	5.17409	3.86327	2.88605	3.69193	4.73454	6.38381	6.10276	4.38963	4.6888	5.86754	4.40107	4.3085	5.10915	5.29455	4.45595	3.89918	5.63101	5.12324	3.5776	3.26076	6.44071	10.4559	9.28094	6.46708	8.66505	9.67194	9.12301	8.88522	7.07123	5.85152	3.69598	3.38839	3.72724	5.28254
		-0.873349	-1.18023	0.0466136	0.0367841	0.375944	-1.39027		1		0.965684		3.34466	3.53424	4.57966	5.07204	4.04693	3.70642	5.40864	6.92483	5.80376	3.21516	3.69122	4.34082	5.33117	5.79364	6.52149	6.83305	5.86304	4.36376	6.85993	10.4902	7.89311	4.20288	4.05669	7.01506	12.4362	12.8063	8.06429	7.98074	7.97553	10.8609	11.0782	7.73585	5.11604	4.63655	5.48377	4.87653	4.66797
		-0.905981	-1.50032	-0.394674	0.535712	0.622055	-1.8891		1		0.898138		3.0324	2.87297	2.91735	2.66706	3.14502	4.44325	6.51504	8.69148	7.80434	4.55053	3.70867	4.22427	5.4357	5.50975	4.67505	4.71338	4.75797	4.21642	5.35035	8.27966	6.54403	5.19699	5.84114	7.50021	10.4364	11.5741	10.6592	11.6141	12.5811	14.206	11.1255	6.7838	4.81427	5.61712	8.10165	7.1867	6.9945
		-1.52351	-1.86079	-1.26522	-0.322117	0.57173	-2.33695		1		1.02267		2.75512	2.73696	1.96105	1.32974	1.86073	3.01265	3.11505	3.93603	4.1059	2.9226	2.75832	3.22884	5.9254	6.85856	5.2022	4.45875	5.21875	5.23897	5.49704	5.87263	4.44482	3.71992	4.97438	5.88602	5.48018	5.92793	6.05487	8.21654	10.8723	13.4685	10.783	7.90202	5.28383	5.71993	9.24773	9.09772	6.39079
		-1.09667	-1.22454	-1.36086	-0.430672	0.52271	-2.67439		1		1.06369		2.3173	2.7078	2.09405	1.28083	1.47356	2.02993	2.81865	3.88683	3.50399	3.54691	3.42835	3.55056	6.14849	7.6575	6.50881	6.02354	5.89361	5.65559	5.3671	5.1395	3.89203	3.50189	5.82723	7.70046	5.64531	3.63155	3.68662	3.79371	4.52136	5.58048	6.15852	7.15974	4.56848	3.92437	6.31259	6.96679	5.8052
		-1.09299	-1.96918	-0.950844	-0.417488	0.672495	-2.53566		2		3.06382		2.22752	3.07949	3.36915	2.69594	2.29971	2.78126	4.84408	6.33006	5.13888	4.2976	4.33363	3.87673	3.62669	3.57588	3.20146	3.45833	3.60847	3.31695	4.03412	5.26369	6.31208	5.72382	8.11049	10.5123	9.1131	6.47178	5.00146	3.92256	2.34767	2.21019	3.96209	5.49708	6.16751	5.5574	4.31919	4.13975	3.8754
		-1.18928	-2.09947	-0.259999	0.0297104	0.222514	-2.38394		2		9.12925		3.38839	3.87811	4.1365	3.21046	2.32805	2.34272	2.93038	3.42835	2.58633	2.83469	4.27503	4.08126	2.62434	1.72231	1.93085	2.42249	2.32195	2.43251	4.57246	9.10587	12.6052	12.1178	12.2006	12.4657	11.468	8.57405	6.10649	4.216	3.76609	5.2559	6.74155	6.80373	9.24409	10.1589	7.51824	5.7236	5.0534
		-0.996815	-1.66379	0.596499	0.427992	0.358763	-1.75084		2		6.0909		5.05642	3.8259	2.7349	1.60018	1.72274	3.04409	2.90038	2.55821	3.16332	5.43978	5.92347	4.23936	2.06711	1.54114	1.79715	1.74954	2.4922	3.56722	4.36964	6.92241	8.48098	7.09161	6.50686	5.88676	6.33679	6.50166	6.22782	7.12016	6.363	8.17543	9.25303	6.63091	7.48749	9.08962	7.44351	5.52643	4.20486
		-1.12338	-1.25512	0.370614	-0.095141	0.694157	-0.963559		2		13.7007		4.01717	3.23681	2.55009	2.01878	2.29191	4.09925	4.12506	3.89418	5.88174	8.69812	7.80804	4.19134	2.30531	2.74695	4.37501	3.25931	3.00839	4.42572	5.27921	6.12052	5.46918	4.65843	4.19991	3.82107	5.11612	6.39499	8.7479	9.9392	6.7469	4.6102	5.62372	5.96326	7.53399	8.05714	6.38309	4.66177	4.91655
		-0.540636	-0.941294	0.404403	-0.23392	1.1395	-0.535172		2		7.17755		2.07678	2.42188	2.92201	2.85821	2.59326	2.56105	2.54637	2.78353	3.46138	4.61154	4.1077	3.58258	3.7153	4.89037	7.5995	6.05477	3.3575	3.24662	4.59646	5.48233	4.41462	3.80518	3.80486	3.74566	3.38715	3.61514	5.44622	7.37841	4.62697	2.86058	3.29802	4.63	4.86973	4.55479	3.5387	4.11222	5.90025
		-0.486638	-0.545076	0.0233969	-0.671591	1.13684	-0.650634		2		12.5345		2.22132	3.1247	3.69061	4.67234	4.48067	2.53158	1.54064	1.89783	2.6154	2.86101	2.96441	4.12403	4.7598	4.91713	5.84725	5.188	4.82343	4.76563	4.1307	3.83933	3.25518	4.1707	6.4601	5.67666	3.09918	4.32166	8.45161	9.73512	6.05162	4.33003	6.15444	6.56037	5.96108	5.03425	4.15588	4.44213	7.12061
		-0.471176	-0.651	-0.289254	-0.264499	0.877744	-0.509266		2		9.59873		2.48362	3.66436	4.88443	6.06719	6.01064	3.63859	2.67599	2.67642	3.5426	3.68768	2.87793	3.1389	4.32372	5.2665	4.82333	4.53244	7.15792	8.52155	6.72132	4.74908	3.39699	5.22641	10.1684	10.1747	5.52143	5.55311	7.73728	7.15237	5.11751	7.16864	9.52238	7.50965	5.57188	5.39326	6.10966	7.35242	8.69686
		-0.471151	-0.128775	0.549765	-0.808383	0.396602	-0.426062		2		2.6644		2.64768	3.38389	3.37193	3.68019	3.97334	4.46916	6.1614	6.70421	5.62313	4.54553	3.32793	3.94021	4.75618	5.62753	5.05565	3.82577	4.12937	4.3611	3.08746	2.94676	2.45696	4.17544	9.15544	10.0155	7.32963	6.74128	6.65051	5.16887	4.14852	7.03506	8.97196	7.63563	6.97676	6.8073	6.58724	6.42534	6.87298
		0.156952	0.0819585	0.702308	-0.772532	0.252343	-0.368107		2		22.4392		3.54877	4.18122	4.00067	3.70629	3.11107	4.09258	6.68964	8.69598	7.60363	5.32353	5.01223	6.43416	6.02366	4.96523	5.68258	5.1592	3.64037	2.11593	1.80814	2.19404	1.76376	2.59186	5.19882	7.67772	8.9843	9.53542	8.4504	5.94734	4.09023	4.86948	5.61349	5.49221	5.78223	6.03452	6.61877	5.21834	6.2445
		-0.585326	-0.577088	0.154187	-0.759016	0.401032	-0.730549		2		89.0211		4.71212	5.44477	6.59788	7.11362	5.5914	4.17726	4.41114	6.01866	5.55808	3.77411	4.07867	5.86953	5.51631	4.60195	5.82039	6.01272	4.28335	3.06753	3.08312	2.56237	1.23212	1.63453	3.13609	4.95912	7.68187	8.21409	6.81224	5.29873	3.73965	4.094	4.57681	5.35302	5.23349	4.81293	5.24999	4.93944	7.85507
		-0.655485	-0.389316	0.683476	-0.294568	0.214024	-0.635937		2		32.1607		5.25127	5.54244	7.60381	8.73046	6.65593	4.91347	4.10093	5.45716	5.29458	3.9516	3.5002	4.23322	4.55183	3.89842	4.65438	4.72096	4.45403	5.22189	6.28789	4.41845	2.54891	3.10777	3.50236	2.94733	3.71993	5.36377	5.34192	5.624	5.09682	4.55346	5.50704	7.38435	7.27541	5.17372	4.91032	4.67421	5.02837
		-0.429049	0.0386346	0.384572	-0.222155	0.602788	-1.17741		2		8.74437		4.47718	5.43843	7.66202	7.62184	4.83826	3.19283	5.08398	7.87198	7.61555	5.33959	4.35618	5.16953	6.52162	6.35945	5.31225	4.24102	3.6818	5.05093	6.14284	3.78657	2.71454	3.89605	4.9814	3.99239	4.34406	7.29028	6.68559	5.15608	4.86663	4.07035	4.64887	5.7757	5.44673	4.53644	6.56077	8.13023	6.81306
		-0.848944	0.220898	0.139833	-0.297161	0.927501	-1.14865		2		4.50123		3.84085	3.54184	4.72917	5.4313	3.72314	2.69163	4.27735	6.84909	5.64259	3.74472	3.26966	3.88156	3.81429	4.17648	4.94823	4.16002	2.62564	3.62886	5.18892	4.16781	4.62672	6.55737	8.27919	7.58199	6.94242	8.51117	7.32278	5.46727	5.32747	5.29717	5.66074	6.05569	4.97445	5.21721	8.40579	11.1864	9.09377
		-0.599373	-0.151188	0.711762	0.0154142	0.691757	-1.06847		2		1.95549		5.0474	3.88213	4.58902	4.05983	2.36538	1.4979	3.27444	5.29562	4.66052	2.92605	2.99836	3.46028	3.37613	5.23747	7.57351	6.90588	4.48208	5.2963	6.52333	6.23892	7.41471	8.89032	11.207	10.8351	6.90756	5.99861	6.02088	5.81904	7.1044	8.42178	10.6091	10.3461	7.01166	4.58119	4.82708	5.48941	4.80006
		-0.599703	-0.109506	0.694338	-0.0644366	0.618649	-0.614719		2		1.12542		4.96351	4.88047	6.16183	4.41404	1.95921	2.43383	4.86184	6.5491	5.2799	4.12802	3.80089	4.02521	3.05402	2.76843	3.37229	3.7371	4.32329	6.42376	7.75624	8.91787	9.07398	9.6058	12.1956	12.0797	7.10458	4.16687	5.38009	6.27858	7.12417	10.0295	12.3157	10.6136	7.19898	5.29088	5.40736	5.48843	5.86499
		-0.462067	-0.487413	0.300154	-0.468062	1.27884	-0.505328		2		3.01954		4.43356	3.17078	5.23147	5.26709	3.19488	3.15064	4.69075	5.27797	4.61765	4.92409	5.33515	5.19511	4.33745	3.8872	4.13968	3.81481	2.82939	3.44477	5.08539	7.92611	7.62964	5.4883	6.08643	7.01059	5.53108	5.33963	6.75568	6.16795	5.69834	7.73071	10.281	9.4509	7.13889	5.47613	4.5784	3.3703	3.25888
		-0.118295	-0.846151	0.0304805	-0.650162	1.18902	-0.810154		2		10.9767		5.65098	4.73539	7.65272	9.38653	6.04684	3.29409	3.37165	4.11465	6.76701	10.9376	7.83508	4.81925	5.13471	7.51108	9.65875	8.35201	4.63144	2.78349	3.772	5.79761	5.14831	3.95838	3.10871	3.48857	4.26842	4.44311	4.14023	3.06113	2.36321	4.31375	6.38445	6.24069	5.10577	4.44065	5.12393	3.82436	3.06827
		-0.205716	-0.483832	0.273035	-0.811015	1.05574	-0.74658		2		12.0026		5.56227	4.21488	5.62284	6.65128	4.98124	3.48671	3.52037	6.69004	15.1807	21.8578	15.3477	5.95197	3.73265	6.17416	8.44166	8.20659	5.85611	5.14509	6.8485	6.70841	4.7957	3.19502	3.31373	5.11087	6.29953	5.83236	3.55661	1.94544	2.94108	5.04277	6.13837	6.7973	6.22796	6.50119	8.06888	6.81952	4.91869
		-0.69849	-0.516596	-0.147893	-0.458705	1.41356	-0.672484		2		8.22665		6.3161	4.83177	5.23006	6.81317	6.85064	5.52662	4.38373	5.01163	7.99217	11.3316	6.65509	2.77317	2.16277	3.30213	4.75782	4.77231	3.52449	3.76583	5.92478	6.05713	4.24416	3.42062	5.0603	8.38787	11.1617	11.1745	7.51222	4.62901	3.23269	3.5892	5.47551	9.01241	9.80945	8.03322	7.7689	7.22093	4.87323
		-0.243573	-0.641026	0.363089	-0.298282	1.21822	-0.470976		2		4.98212		5.04156	3.80251	4.79029	5.72874	5.28003	4.88305	4.5955	5.58649	6.2893	7.12296	6.09421	4.34932	2.93249	4.51428	5.7656	4.83529	3.71168	4.9866	6.32877	4.97177	3.77761	5.19205	6.77964	8.32683	10.7153	13.5059	11.8981	8.50796	4.95679	2.83161	3.52777	5.72951	7.20144	8.60388	10.9454	10.8861	7.09542
		-0.313047	-0.20235	0.230043	-0.704736	1.15478	-0.252587		2		2.45847		2.94738	2.5396	4.17519	5.60034	4.26928	4.00386	5.07971	7.05252	6.40053	6.40613	7.70283	7.91565	6.27941	7.07021	7.62999	5.58024	4.89942	7.64766	8.87775	7.6007	7.66579	9.88688	10.1593	8.17585	8.96515	11.3064	11.3974	8.24202	4.43656	2.64763	3.7899	5.19188	6.1252	8.07341	9.43167	8.00412	5.74688
		-0.988234	0.069385	0.43488	-1.06647	1.02286	-0.21315		2		4.64144		3.7815	2.94057	2.36828	3.03467	3.08136	4.41215	6.20771	8.3745	6.61618	4.2805	5.65343	6.0285	4.18621	4.8425	6.74578	8.08891	7.29994	5.40379	6.16889	6.94249	8.84372	10.7289	10.3389	9.95773	9.6897	9.05968	7.79487	7.2317	7.8237	7.74833	8.13623	8.63634	9.14911	12.367	11.851	9.51152	11.5474
		-0.664452	0.283078	0.378559	-0.664465	1.03013	-0.00425869		2		4.79416		6.99317	5.44584	2.61743	1.65448	2.80572	5.48689	6.99118	7.46421	6.25971	3.72649	4.18523	5.54082	4.11273	4.15023	8.28539	15.9202	16.6298	9.73964	6.74181	7.47001	9.87107	12.1717	11.6155	9.60236	10.0116	8.57043	7.55033	8.72777	13.1472	16.6649	15.5914	14.6053	20.1014	28.6009	25.1755	17.9018	16.0147
		-0.651727	0.758596	-0.508209	-0.698927	0.655207	0.0813707		2		1.79166		3.49646	3.44868	2.24743	2.15696	4.13203	4.83582	3.62727	4.12829	5.64501	5.32049	6.1151	7.68861	6.49058	5.51572	8.56212	15.446	17.5399	10.1502	5.21187	4.27456	5.92597	8.15435	8.78825	8.53321	8.82763	8.66253	9.01273	8.37075	8.82206	11.2358	11.5372	12.6732	18.8294	25.2084	19.121	10.8811	9.51743
		-0.750079	0.805152	-0.209683	-0.356411	0.364428	-0.163371		2		0.715494		2.43447	4.06733	4.09916	5.04527	8.49011	8.25403	3.99143	2.24486	4.81907	4.60296	4.23095	5.43677	4.30081	3.51884	4.05082	7.17464	11.675	10.4448	5.84198	4.82624	5.54009	5.1489	5.02574	5.70263	7.11749	8.22694	13.2393	13.3489	8.97012	6.50033	4.5591	4.55262	6.7547	11.0276	12.7616	11.9037	9.09201
		-0.885771	0.776269	-0.334683	-0.773719	0.235129	-0.241554		2		1.83722		5.2001	6.51372	5.79463	4.53865	5.7629	5.31034	3.42071	5.14541	8.77032	7.9124	5.71638	4.89393	3.91422	3.62529	3.70205	4.41279	8.23309	9.85014	6.8371	5.51647	5.56591	4.08591	3.37626	6.08081	7.7543	8.10409	10.8718	11.1741	8.01749	5.46007	3.42481	3.15402	3.79002	7.66202	16.0467	18.9682	12.8974
		-0.606728	1.04662	-0.520992	-0.994823	0.819495	-0.392788		2		6.49357		6.61377	7.40638	6.35956	5.72176	4.71709	2.79785	2.82135	5.14226	8.31543	7.26804	5.4529	4.17213	3.30679	4.07506	4.92496	4.68351	7.33705	9.12784	7.70491	4.81536	3.24729	2.21608	2.17472	3.57487	4.57528	3.94923	6.14482	8.05562	6.85387	4.70283	3.15801	4.1222	5.23124	6.0649	8.35499	10.527	8.8432
		-0.618885	1.81091	-0.324425	-0.371693	0.723856	-0.301693		2		5.78316		6.29682	7.30163	7.18319	8.05642	7.76672	4.81965	2.43556	2.564	3.77459	4.04674	3.93426	2.47308	2.61657	3.21467	3.40903	3.86096	6.60791	8.88644	8.20225	5.33445	3.82508	3.53907	4.53251	5.1271	4.46789	4.38001	7.24169	9.8019	7.76458	4.52712	3.71449	5.86431	5.65233	6.07239	5.31567	6.5605	8.14616
		-0.986237	1.611	0.14004	0.0746612	1.35182	0.00818403		3		1.66005		3.53578	4.14353	3.75231	4.9713	5.86494	4.53472	3.13224	2.35037	2.96605	5.35173	5.40605	4.2056	5.38152	5.15269	4.48772	4.12842	5.58387	7.64247	7.1728	4.63536	4.70303	6.47299	10.1767	11.6131	8.22431	3.98037	4.22281	6.45334	6.05468	5.16033	8.06421	13.2885	13.0639	13.035	10.8821	11.2101	11.02
		-0.368763	1.49339	0.201266	-0.423317	1.36815	0.0658956		3		0.746438		3.38445	3.57306	3.57005	4.39776	4.44921	3.76532	4.39255	4.38064	5.21596	7.29436	7.16527	5.15832	6.96675	8.27221	8.20154	8.56178	10.3656	13.1214	11.7804	6.75014	5.93457	7.30296	10.1503	12.746	11.3142	5.3242	2.343	3.17686	4.87436	5.0327	8.28036	15.2896	16.5993	18.4791	18.5214	18.6433	14.8691
		0.315049	1.11618	-0.232945	-0.526802	1.11905	0.140364		3		0.843799		4.69287	4.25302	2.95411	2.96587	3.06031	3.0074	4.73165	5.46325	5.46257	7.06108	7.47477	6.83937	7.05083	7.80785	6.92786	6.49005	9.34744	11.8013	9.35622	4.85295	4.513	6.51837	9.12058	12.4775	13.4081	8.71673	4.99524	6.53544	8.74447	7.75291	7.25449	8.76409	7.46222	8.99272	12.2459	16.9769	12.843
		-0.498435	0.898494	-0.461838	-0.719338	0.725035	-0.1752		3		1.95647		6.11474	4.83103	2.54966	2.08156	2.80799	3.57734	5.87837	5.40279	5.04222	6.39758	10.4651	11.1192	6.77547	4.46058	4.55799	7.52083	13.5212	14.2158	8.52223	3.40235	3.3748	6.51991	9.75699	9.35471	7.38077	4.76898	4.89017	8.09485	10.5137	10.0713	9.18463	8.27656	5.69115	7.85194	15.8262	23.0178	18.9578
		-0.810258	1.76336	0.127027	-0.316893	0.379929	-0.191721		3		5.15538		5.99308	4.78574	3.44113	2.86963	3.19293	3.827	5.19376	4.30478	4.15501	5.73778	8.81615	8.36307	3.90563	3.68152	6.38852	7.80713	11.8503	10.8592	6.49855	3.98144	5.28102	9.09045	11.202	9.06889	6.05335	4.4569	5.36983	6.42313	9.99855	12.7675	11.652	9.19225	8.28146	9.52559	12.4288	16.5181	13.1517
		-1.02005	1.67848	-0.482024	-0.210003	0.485982	-0.233699		3		2.85501		4.15238	3.11429	3.55236	5.17779	4.45902	3.43605	3.7786	3.61267	5.60698	7.7296	8.45726	6.01356	3.51289	4.99332	7.99075	9.97411	11.6219	9.53043	4.64744	3.46637	6.12816	9.61943	10.5208	9.08719	7.11471	7.0795	8.53455	8.47191	11.6494	14.2526	11.4295	9.3315	12.2544	15.4297	17.8016	22.107	15.7594
		-0.819405	1.49356	-1.15448	-0.199498	0.380943	-0.25233		3		1.36615		5.58493	3.57212	4.95595	8.32059	8.14763	4.96985	3.90726	3.53003	4.66862	6.50127	7.22071	5.51761	4.60493	5.34708	7.4658	9.11158	11.5799	8.89082	4.70885	4.05336	7.63735	10.9344	11.8706	11.9706	7.43627	5.16929	7.09579	6.22527	7.59637	10.1886	10.8544	10.9072	15.5912	21.6761	28.5319	31.3552	21.0024
		-0.849587	2.52922	-0.585511	-0.149744	0.995923	-0.234449		3		1.26634		5.48058	3.16856	2.85253	5.79185	6.16188	3.80502	2.56354	2.22563	2.21284	3.08382	3.8277	3.31966	3.26667	4.75646	6.03312	6.21235	6.1972	5.56436	5.85635	9.53739	14.3292	14.7371	14.5941	14.0825	9.17753	6.36922	7.49089	7.21362	7.54192	10.0118	12.5344	12.8539	12.7214	13.4868	14.8193	15.4217	10.4364
		-0.953171	1.92361	-1.01149	0.225893	0.728129	-0.264224		3		1.31331		7.76502	4.40517	2.12715	2.38034	3.11666	2.09874	1.49115	2.16691	2.04811	2.05633	3.16905	3.42059	3.32163	4.49998	4.26133	3.37116	3.91254	5.30937	8.84561	12.7848	14.0767	11.0454	8.70157	8.47485	6.02215	5.32129	5.48315	4.63429	4.53242	6.58251	10.3599	11.7582	11.5724	6.87011	5.47284	5.88155	6.18434
		-0.944682	1.91063	-0.697913	-0.275903	0.92617	-0.341035		3		4.06618		7.92286	4.51957	2.13133	1.57311	2.04641	2.35705	2.41029	3.23931	2.97407	2.15773	3.15797	4.45771	6.91038	8.91258	5.68662	3.5901	3.32103	3.9582	7.34204	10.1212	10.7694	7.16682	4.83204	3.68938	2.83475	2.85937	3.70818	4.12827	3.67818	5.58827	9.98575	14.4727	15.7947	11.0862	9.08958	9.13398	13.6315
		-0.658905	2.31561	-0.621934	-0.766989	0.754894	-0.29078		3		12.6457		6.47117	4.45357	2.83139	2.32887	2.71955	3.11873	3.60172	4.87708	4.74548	4.58919	4.45003	4.51527	7.54985	10.3588	8.01664	7.39607	6.72326	5.90911	6.71961	7.56267	8.71654	7.94009	4.0131	2.36251	2.4365	3.42394	4.08364	4.31674	3.38881	3.14367	5.56924	8.10482	10.5638	9.6598	10.6706	12.1709	16.8416
		-0.464482	2.55871	-0.164758	0.0623123	0.897094	-0.220157		3		4.09594		3.88501	4.01197	3.83673	3.31451	2.89822	3.05732	4.02306	6.23969	6.67595	6.40591	6.16917	4.68811	5.93978	8.49729	8.27083	8.48396	7.05064	4.98687	5.84108	6.85826	8.89222	10.8972	7.33506	3.81187	4.73553	6.20407	5.9575	5.70597	5.6267	5.14362	5.76775	6.31395	6.42949	6.57424	8.97657	9.32256	15.1158
		-0.179636	2.31643	-0.530516	-0.185311	1.24823	-0.339414		3		1.36827		3.27042	3.34824	2.93295	2.47081	2.59383	3.94191	6.21759	8.57371	6.89842	5.07629	4.84816	4.82908	4.60379	6.03673	6.5371	5.62864	5.27199	4.50868	5.98394	6.54014	6.07221	7.45069	6.43917	4.28563	3.751	4.34688	4.7171	6.51452	8.42595	7.89571	7.01569	7.42468	7.45891	6.7708	7.32871	7.15775	8.35868
		-0.617548	1.71638	-0.544985	0.409679	1.06185	-0.267053		3		1.2718		6.14513	4.17153	2.99969	2.6815	3.45703	4.41898	5.27943	6.80487	5.7356	3.46286	4.6299	5.8221	6.65791	8.50023	8.85674	5.00736	3.59622	3.37513	4.0898	4.71348	3.99643	4.89108	6.67363	6.4206	4.49108	3.34338	4.24216	6.05568	7.52268	6.345	5.57904	8.98814	11.8187	10.5472	8.63744	7.31201	7.06528
		-0.418125	1.88805	0.310346	0.0920041	0.727977	-0.251193		3		1.14856		7.42409	6.27667	5.98797	6.21368	6.25685	4.73239	3.57099	6.1048	7.89797	8.05017	7.55553	7.16089	6.27919	6.72524	8.66383	7.22998	4.78127	3.86444	3.25855	3.35751	4.20609	5.8463	8.74553	9.735	7.71748	7.93718	8.45964	7.1362	6.19924	5.96476	4.74812	6.68929	9.06706	9.41256	7.54284	4.80278	3.94078
		-0.257308	1.24082	0.0132273	0.755791	0.557637	-0.475312		3		1.36488		7.87806	6.86896	5.80645	5.64953	6.3242	5.12641	5.50234	7.96356	10.7959	11.0436	9.16597	6.08919	3.79007	4.48527	9.73912	14.2443	10.3699	5.70204	3.36775	3.40684	5.9406	8.18392	11.4351	13.6347	12.3898	12.4808	12.4555	9.07292	8.76632	9.43262	7.46694	7.39901	10.1826	13.5666	11.8419	6.34958	3.5382
		-0.13647	1.47247	-0.240384	0.2324	0.571081	-0.186396		3		1.36757		6.47569	5.41813	5.09635	6.21207	6.68982	6.9288	8.44646	8.84938	8.04927	7.70942	7.03782	6.95944	4.89068	3.658	8.38403	14.5012	10.838	5.86244	3.93266	5.24807	7.42626	8.29779	10.0455	11.4509	10.7629	13.8929	15.5639	15.1187	14.7945	11.9862	8.26227	8.336	11.4817	15.3265	14.1386	9.34468	6.07358
		-0.0777326	2.03426	-0.0784842	0.753311	0.619874	0.0878612		3		1.23305		5.39264	4.20651	5.9863	7.50746	5.61971	5.50317	7.03832	6.90509	6.0037	5.73498	7.17388	9.65338	7.79345	5.5282	4.70045	7.5906	7.19593	6.96384	6.55839	6.60666	7.64593	9.3872	10.4618	9.09748	10.5669	15.3078	16.6457	14.5183	12.1018	8.5153	7.47306	9.34322	8.447	7.37966	6.74993	7.58535	7.62097
		-0.609572	2.74768	-0.570936	1.47623	0.984722	0.163992		3		1.1568		3.52181	4.02899	8.92606	9.72727	5.90209	5.72243	7.74456	7.71226	6.36092	5.46129	5.76385	8.44383	8.40368	6.83726	4.91918	5.66168	8.79103	10.6775	8.10347	6.23689	7.68054	11.791	13.1936	10.7724	10.9484	12.8543	11.2859	9.49766	7.79227	6.13149	8.21288	10.8964	8.57012	4.18673	3.91471	9.2127	12.7566
		-1.00688	1.75351	-0.69058	1.33703	1.47085	-0.0493469		3		1.29052		3.4274	4.47578	7.78253	8.55265	4.53526	4.11594	5.95232	7.13869	6.66	5.69709	5.22714	5.83763	5.60457	4.8995	2.92308	3.28717	5.97673	7.98317	7.58075	6.8131	6.28729	8.01547	7.88962	5.9604	6.04296	7.06063	9.04614	10.8657	9.30798	7.99196	8.52426	9.16632	7.81413	4.55413	4.73921	12.2156	17.0843
		-0.692689	1.60519	-0.382709	1.45378	1.1571	-0.056909		3		1.37624		5.18849	4.5185	5.65763	7.33596	5.02597	2.92068	3.6884	3.97618	4.42797	5.23111	4.80063	3.98629	3.68032	3.92538	2.84324	3.41806	5.68952	6.246	6.07746	5.80262	5.34412	5.61941	4.7181	3.83302	5.67192	10.624	11.893	13.1124	12.2612	9.26184	8.20023	5.91456	4.25467	3.1454	4.46908	9.17709	12.3655
		-0.313472	1.81198	-0.342177	2.10746	1.35524	-0.184173		3		1.57358		7.07305	4.67256	4.34178	7.03963	5.97937	4.92277	5.27903	3.4616	3.59542	5.76063	6.71989	5.32548	4.3855	5.15817	4.25579	5.18755	8.68797	7.80238	5.40294	5.15951	4.93679	4.31937	3.93758	6.03581	10.703	14.6833	14.2536	15.8639	16.5508	11.7893	9.27837	5.4566	3.61443	3.18509	4.47266	8.23142	11.9361
		-0.0374308	1.22002	-0.12673	1.48179	1.52594	-0.148931		3		1.35455		8.99639	5.64023	4.31846	6.29759	5.99817	5.54273	5.23552	2.94667	2.48265	3.77513	5.51549	6.22708	5.50325	5.38784	4.76805	6.40833	10.6153	9.84481	6.21692	5.50529	5.85897	4.22457	4.64915	7.70253	9.34937	9.68839	7.81565	10.3462	13.189	13.5911	12.4902	9.33457	4.84906	3.63292	4.96684	10.7327	16.9434
		0.341254	1.48356	-0.173812	1.68488	0.8354	-0.0578382		3		1.3919		4.96837	3.10771	2.69481	3.86945	4.09472	3.77315	3.48699	2.91256	3.23693	2.62643	3.29834	5.26847	6.98674	7.36409	5.18072	3.79625	6.47581	7.94312	5.95698	5.61518	6.05943	4.64001	4.38382	6.79152	9.06719	7.67042	6.60852	7.89641	11.9858	15.5193	13.2526	9.27385	8.58037	7.92649	5.62967	7.13617	10.5824
		0.340822	1.71824	0.0842098	1.65431	1.13788	-0.0747317		3		1.34691		3.33375	2.60652	2.78446	3.96684	4.59272	4.38884	3.35919	4.68176	6.96485	4.62292	3.57497	4.40483	5.47518	5.37402	3.19812	1.65616	3.7944	5.06734	3.86519	3.63139	4.4531	3.76488	4.49634	7.45183	10.4678	7.4802	4.35398	4.80029	9.32098	14.9299	12.2814	10.4856	11.8228	11.8917	8.22724	8.05528	8.80158
		-0.0325585	1.52339	0.277174	1.43869	1.76966	-0.15464		3		1.20128		4.73492	3.40297	2.74812	3.46065	4.27478	4.42656	4.13346	8.72156	12.6453	8.31461	4.55072	4.02466	3.78598	3.20036	2.1689	1.81181	2.96438	2.93138	2.73835	4.49132	5.09439	3.87436	5.32282	9.21278	12.0354	8.30348	3.45212	2.49043	4.78481	8.89514	10.0476	12.7371	11.8072	8.87232	4.90211	4.9763	6.83918
		-0.32514	1.78283	-0.480383	1.82677	1.44156	-0.236226		3		1.1827		7.24181	5.34401	2.82606	2.47278	3.97035	5.55353	4.54531	5.58409	7.91688	4.81753	2.69343	3.49136	4.04169	4.59249	4.09285	2.79831	3.21467	3.30829	4.85524	6.21618	6.57975	4.41599	3.8842	5.4504	8.59139	7.88069	6.15137	5.40388	8.12564	9.19169	10.5419	14.0833	13.4583	9.77623	6.87381	6.64059	8.5878
		0.0224554	2.19418	-0.472076	1.74144	1.30366	-0.246415		3		1.35137		6.67012	5.68474	4.08359	3.53398	4.79237	7.04787	5.70137	4.6468	5.20195	5.44426	4.70785	5.34779	5.73118	5.98287	5.3261	4.37269	4.88929	6.26109	8.16481	8.01611	7.23645	5.94029	4.69229	5.74497	9.64031	10.4664	9.6499	9.06258	9.86201	8.53062	5.95759	8.58636	11.1173	10.7701	9.20432	13.3896	18.6081
		0.080797	1.85277	-0.118994	1.16973	1.40989	-0.345606		3		1.33481		3.51046	3.81668	4.23464	4.87687	4.54876	6.0679	6.80752	6.37299	4.83373	5.35999	7.34526	9.92164	8.0546	5.82777	6.80412	7.44038	6.15895	5.27599	6.55222	5.68976	4.45834	5.12649	7.15199	9.28984	11.4453	8.87564	7.20925	7.82621	10.0936	8.44982	6.23601	11.6744	17.5693	12.0903	11.3191	22.1638	27.6915
		-0.129074	1.47141	-0.363002	1.23676	1.08613	-0.478581		3		1.38779		3.43873	3.13416	4.07097	4.97694	4.21154	4.52922	5.72451	6.36225	4.73522	4.82494	7.65107	10.8731	9.03129	7.25146	9.0133	9.3721	5.7938	4.1653	6.03968	6.23026	3.25383	4.95308	9.54017	11.0474	9.28046	5.00147	4.40718	6.56797	9.20279	8.89201	10.2291	20.2064	24.9144	14.4727	8.44371	13.0681	16.1065
		-0.0130911	1.95323	-0.733751	1.78409	1.42054	-0.525667		3		1.42252		2.87117	2.64304	2.72562	3.43307	3.69303	4.97159	5.11829	4.99628	4.10037	3.442	3.39498	5.14656	5.34185	5.90401	7.24038	6.36169	4.21198	3.93182	5.13744	5.02823	2.79907	3.87164	7.55394	8.11395	5.19221	2.96876	2.80307	3.60507	4.34595	4.46864	5.11493	9.73822	13.3884	10.5899	8.39605	5.88978	5.08191
		0.0884536	2.18051	-0.494659	2.34171	1.69511	-0.308472		3		1.33876		2.37185	2.71633	3.37262	3.36084	2.67743	3.41767	4.61883	4.47414	4.18549	3.46268	3.52005	4.71331	4.38461	4.77351	5.15662	4.55593	3.27597	3.03021	3.42596	3.43232	2.56713	3.43474	6.21101	6.89509	4.62776	2.45966	1.73656	1.86097	2.88911	3.7297	4.53804	5.41868	6.70975	7.38192	5.67288	2.65555	3.15741
		0.0826765	1.84641	0.1465	2.74724	1.82809	-0.202749		3		1.15648		6.44936	5.20572	3.6135	2.67232	2.26306	4.26091	6.40224	6.14904	5.6538	5.68065	7.16499	7.94151	5.62007	3.93377	4.33491	3.85386	3.0786	2.69003	2.75648	3.35621	3.9457	4.07646	4.89894	5.40105	3.52728	1.90863	1.73576	3.02206	4.7814	4.79393	3.76806	3.56737	4.18673	4.85109	4.24715	3.83505	4.6665
		0.903673	1.41758	0.629855	3.5496	1.50295	-0.135153		3		1.03246		10.4996	8.05848	4.11872	2.36646	2.58413	4.16432	5.77123	5.59357	6.77851	7.58053	7.85652	8.1838	6.98055	6.43117	6.40527	5.82337	4.94426	4.48104	4.27185	4.36899	5.97452	5.2971	3.28656	3.38488	3.24935	2.29109	2.96574	4.22726	5.162	5.28641	4.505	3.94416	3.8629	4.27586	5.65838	7.68565	6.76091
		0.652371	0.951831	0.557345	3.00016	1.43034	-0.143748		3		1.03303		6.67326	5.92636	4.17455	2.97659	3.12384	4.44013	6.40872	7.07053	8.13519	7.69655	6.23624	5.63671	5.02905	4.59178	5.32806	6.0695	5.87169	4.7372	4.22652	4.99543	8.27523	9.87344	6.27012	4.10275	3.98836	3.22289	2.22726	1.93108	2.58168	4.42513	6.05597	6.30497	4.84625	3.17508	3.39736	5.54051	6.4834
		1.08199	1.08684	0.151754	3.2877	1.87873	-0.038631		3		1.14589		4.41441	4.94009	5.38382	4.78878	3.04129	3.66933	5.28561	5.09844	4.78872	4.61422	5.94988	7.2235	7.07874	5.38218	4.6768	5.14423	4.26961	2.5298	1.69327	2.1913	7.10663	14.2703	13.4529	9.86288	9.1929	6.96495	4.56216	4.80209	8.51847	9.1934	9.8505	10.9851	8.10015	3.80146	2.57003	4.22909	9.29725
		1.24239	0.587531	-0.118624	2.67715	1.79511	-0.024497		3		1.2947		4.04763	4.61596	6.1976	6.32018	4.55158	4.66367	6.22801	4.95116	3.36699	4.29271	7.35563	9.74453	9.87542	8.53882	6.4229	5.07197	2.89432	1.51609	1.57665	3.11051	9.49588	15.7457	15.0422	13.5146	13.8908	10.9855	8.612	13.7798	20.8795	17.4193	12.3649	11.8432	9.4941	5.02778	3.15676	5.15436	10.7513
		1.11978	0.669622	-0.33821	2.41967	1.65933	0.019399		3		1.58222		4.11763	3.83248	3.50167	3.65988	2.57976	3.80181	5.83141	5.42437	3.92436	4.00604	5.8679	6.47803	6.79209	7.53489	7.3759	6.51574	4.02118	2.54771	3.54429	7.40278	12.7999	13.0391	7.96759	6.98253	8.43225	6.38155	6.04986	11.5892	16.4223	12.4888	7.55451	6.73656	6.09414	4.19985	3.15665	4.95531	8.59547
		0.543167	0.814702	-0.32346	2.2954	1.36648	0.0444851		3		1.19265		6.1267	5.21757	3.37544	2.34165	2.1795	3.35178	5.42371	7.22833	7.85648	7.5637	7.76191	7.32744	6.15344	7.16497	9.82888	10.8904	7.13108	3.71842	2.52977	4.65829	7.50716	5.50802	2.98524	3.70334	4.55514	5.47594	8.54696	12.2959	11.4085	7.61139	5.42266	3.87078	3.75808	2.95453	3.16228	4.86137	6.03865
		0.190639	0.631891	0.116714	1.9272	2.10433	-0.150288		3		1.22269		4.63825	5.35097	3.98609	2.82	2.64227	3.63273	4.86315	7.74842	8.67407	5.85012	3.85001	4.38913	5.41031	8.51822	11.8869	11.6655	7.02367	3.23845	3.09773	6.36222	7.03719	5.56765	4.4358	4.00518	4.95104	6.9774	8.87779	9.41649	6.26719	6.04827	7.20556	6.03404	4.98471	4.25496	5.55703	5.08976	4.67501
		0.435695	0.710279	-0.152	2.20613	1.85931	-0.114372		3		1.2459		6.84113	7.45093	5.37576	3.40941	3.36999	3.85426	3.80268	5.5328	6.74107	4.07054	2.30977	2.68446	5.88984	10.6571	9.72932	6.64982	3.43554	2.2428	2.53858	5.28479	6.67389	8.33548	8.37574	5.97998	6.30749	7.46768	7.50863	6.33749	4.33898	7.53054	13.7341	12.6415	8.50533	7.65353	8.50773	6.89859	6.83329
		0.395021	0.0700951	-0.712318	1.94298	1.43205	-0.028501		3		1.14251		8.10664	7.99838	6.10726	5.21124	6.80722	8.03356	6.67837	6.3163	7.11554	6.03874	5.12046	6.14171	10.4159	14.9097	10.909	4.21729	2.11949	1.99293	2.64978	4.88638	5.66501	7.62683	8.30452	7.72992	10.8446	11.0939	9.27653	7.41631	5.27774	11.1208	20.1957	19.6389	12.3523	7.7855	7.68958	8.90635	10.5964
		-0.0310609	-0.0201379	-0.463558	1.87729	1.16563	0.0355968		3		1.13287		7.72439	6.68939	5.58803	6.03787	7.48746	8.6181	7.13701	6.57558	6.27821	4.02045	4.54748	6.45124	7.89559	9.94749	7.55699	4.06893	3.51266	3.53388	4.00618	6.07274	6.75381	7.547	8.35603	9.24127	12.0369	11.329	8.99639	8.16829	8.27731	10.9136	15.4233	16.0333	13.9706	11.9847	9.74564	9.63111	12.5815
		-0.200013	0.424299	-0.323669	2.34424	1.06239	-0.125091		3		1.21115		11.5668	7.92595	6.95731	8.16469	7.66492	5.26079	5.5441	9.55296	10.5914	5.72592	4.03666	4.79781	5.08283	5.00403	5.00735	3.9475	4.61876	5.72331	5.55923	6.012	7.6675	8.8323	7.24461	5.48256	5.71117	5.65887	5.4067	6.99429	11.702	17.534	16.9611	14.0943	14.1123	15.8555	14.8293	14.5852	18.163
		-0.0815559	0.488173	-0.278464	2.24018	1.17379	-0.315413		3		1.13539		10.6955	6.56068	5.83312	8.52265	7.80396	4.52502	3.67661	8.01357	10.9632	7.91733	5.79598	5.03684	4.97127	4.84873	4.7846	5.19871	6.5681	5.3944	6.08697	10.0924	14.6425	15.0774	10.8364	6.69048	5.59057	5.96993	6.05184	5.33528	9.70064	15.9152	16.2065	10.3424	6.84077	9.05085	13.466	19.8937	21.8877
		-0.119939	0.274931	-0.064624	2.30987	1.19614	-0.100493		3		1.24572		8.50533	5.01081	3.22853	4.00264	5.27251	4.33689	2.79346	3.49847	6.3307	6.42467	6.38391	7.54732	8.80457	7.45271	6.40113	10.4737	12.8516	7.84679	7.23015	12.2385	15.1908	12.243	10.2166	10.7216	9.27672	8.34929	7.54078	5.27162	5.13214	8.70919	11.3383	11.744	9.65804	9.62256	14.8282	25.0666	23.7187
		-0.192115	-0.188636	-0.362863	1.6861	1.01183	-0.159986		3		2.01761		4.44077	3.50314	2.72389	3.01187	5.30857	6.12775	4.12411	3.20192	4.0989	4.29236	3.9672	4.41796	4.77169	3.68461	4.58823	10.4234	13.5989	7.06933	4.51273	8.9647	11.1859	9.40315	9.44044	10.7596	9.32078	8.91042	8.46526	5.15203	3.19888	4.45497	11.306	19.6869	22.0865	17.8994	15.7864	21.3429	21.3137
		-0.668158	-0.266575	-0.468538	1.0844	1.0612	-0.289791		3		4.62925		3.97802	3.58205	2.44608	2.54022	4.08387	4.98898	4.40412	4.28538	3.82248	2.83834	2.25025	2.49892	2.71857	2.19649	2.3936	4.82374	6.19467	3.46659	2.51018	3.97659	5.50143	5.35862	5.74625	6.25371	5.34751	6.59245	6.20861	4.30388	3.68253	5.30552	5.95612	9.57864	12.4248	12.9031	10.5225	9.59104	9.14237
		-1.02966	-0.576643	-0.849604	0.809004	1.2482	-0.274224		3		2.99998		4.92648	4.14653	3.03441	2.51155	3.80367	4.98911	5.35466	5.36191	4.65244	2.96952	2.22215	2.41978	2.9325	2.73381	2.195	2.48258	3.47037	2.7689	2.43363	3.47369	3.75113	4.47256	6.53514	9.22779	8.46556	6.84099	4.98973	4.53791	9.10057	12.0868	8.3225	4.82023	6.13166	7.28383	6.51043	4.64694	5.90261
		-0.806392	-0.387451	-0.994651	1.32782	1.18543	-0.0378834		3		3.87378		3.45766	3.97353	3.76342	2.40374	2.42655	3.30286	4.22046	4.88556	5.27323	3.92443	2.0911	1.72026	2.26438	2.49083	3.1059	3.85378	4.45501	3.70712	2.5908	3.29275	3.89167	4.79349	8.37316	12.2979	10.9671	7.70186	5.75011	5.63266	7.62051	8.87098	5.40635	5.2471	7.60778	7.28245	4.80349	5.59289	7.20959
		-0.985892	-0.0679716	-1.5923	0.84009	1.4238	-0.0455058		3		7.91442		2.27679	3.94837	5.04056	2.99673	2.02435	2.63351	3.70239	3.89267	4.8	5.08149	3.47485	2.58274	2.64457	3.4612	4.98097	5.38629	5.34417	4.41243	3.13022	2.57741	3.1142	3.6718	6.14149	6.88635	6.32278	6.62299	7.68989	5.94547	5.07215	4.38016	4.01051	6.15035	9.7633	9.2826	7.42447	8.25669	7.90659
		-0.512457	0.322436	-0.672979	0.631274	1.81849	-0.0140348		3		2.64791		3.647	3.82508	3.38894	2.21316	2.77587	4.49752	5.47687	4.06001	4.19074	5.04585	4.38927	4.3215	4.44238	3.68208	5.13838	6.84915	7.34558	6.15446	4.66768	4.24399	4.82497	6.55126	9.35862	9.65095	8.97659	8.71359	8.19911	5.27952	3.44952	4.06129	5.92889	7.63844	9.75255	9.47042	6.94114	6.68281	6.39806
		0.0729262	-0.176748	-0.943903	0.246194	1.49724	0.02864		3		0.760409		6.17556	4.89769	3.51846	3.93548	7.2033	9.94478	10.3804	6.93973	4.25598	3.9504	3.54643	5.25095	8.2785	6.99509	7.33557	9.60913	9.54407	6.76464	5.23781	5.74162	6.55333	6.80445	8.75103	9.57543	9.17542	9.01004	8.00517	5.03895	4.0432	5.68604	8.09791	8.98525	10.7397	12.1057	8.38028	6.37878	7.81569
		-0.0205449	-0.162794	-1.18905	1.13093	1.34456	-0.25113		3		0.770889		6.32092	4.61371	3.96087	6.28723	9.26982	9.94073	8.21049	5.27403	5.14331	5.85671	5.15828	7.32328	11.8333	9.87267	5.37861	5.21718	6.40729	5.90511	5.17462	6.2619	7.62494	8.10914	8.05006	8.70991	9.79437	11.9592	12.0059	8.40644	7.01532	8.04968	7.46773	6.95327	10.9456	14.3852	11.6933	7.39192	8.39397
		-0.627761	-0.0373742	-0.88428	0.736887	1.22431	-0.133218		3		0.987133		5.05083	3.06205	2.39228	3.29461	5.89258	5.68126	5.20233	6.10823	8.09105	8.35682	5.28913	3.68959	6.78378	6.73846	3.9575	3.3287	4.60679	5.51978	5.68559	6.73991	6.27903	6.80468	9.29013	11.3531	10.8018	10.0975	9.86685	9.23356	9.31041	8.07033	6.44751	9.44002	12.647	14.1341	13.0149	12.2432	11.4191
		-0.575987	0.31688	-0.444387	0.728122	1.02535	-0.0367689		3		1.19109		4.64832	3.1176	2.35705	3.47327	6.22164	6.78099	5.91689	5.61954	6.15627	5.82394	3.89775	2.58782	3.99735	5.68457	4.81819	4.32536	4.53429	6.26726	8.98385	11.7296	10.3217	6.20724	5.61298	6.0473	6.61203	5.44458	5.28156	6.44462	7.40563	6.99947	7.97436	12.3754	14.3566	12.4313	14.5586	16.9758	15.1183
		-0.418997	0.067561	-0.426227	0.967261	1.28165	0.0793979		3		1.08337		2.53174	2.34977	2.546	4.59276	7.59399	8.73298	7.22941	4.8808	4.52054	5.80699	5.62946	4.66288	5.58445	6.39867	6.27931	6.71504	5.8414	7.38282	8.92755	10.5745	11.1647	8.50422	6.48592	6.41483	6.08697	4.75924	3.95246	3.92055	6.50624	8.39856	8.90441	8.53393	7.83253	8.11939	10.4613	15.566	15.6769
		0.00593365	-0.0800182	-0.671435	0.750868	1.08461	-0.376467		3		1.06735		2.32513	2.8725	3.90205	6.13794	9.05345	10.5252	8.61944	5.36895	4.12633	4.1573	4.76428	4.91418	5.82827	7.49031	8.68751	9.62287	9.57825	10.703	10.3232	8.21846	10.3822	9.48465	7.12265	7.02297	7.00551	6.42463	5.98634	4.82013	6.31115	8.36771	7.10988	4.72883	5.12467	8.02222	9.77309	13.9996	16.3559
		-0.488324	-0.809069	-0.748656	0.567794	1.09253	-0.376761		3		0.99194		2.8813	3.31643	3.94238	5.42095	6.58109	7.0736	6.03188	4.96434	4.3755	3.83462	4.05764	3.91649	4.40987	7.12911	7.88246	7.82991	7.8747	9.17147	8.0594	7.399	11.4391	12.0962	7.99565	5.33673	4.56071	5.16255	5.71531	5.57224	8.33466	9.20187	6.01897	4.10041	6.92422	10.2852	9.52546	12.317	15.9641
		-0.374814	-0.770373	-0.703093	0.659472	1.0611	-0.386202		3		0.939605		4.66827	5.44324	6.90915	5.52654	3.65614	3.59299	4.22013	4.52876	4.70435	4.57063	4.37556	3.37839	2.48938	4.12865	5.87172	6.06292	8.17474	10.4956	9.53783	7.22319	7.72946	8.9411	9.12716	7.37778	5.00055	5.1091	5.50227	6.43137	9.37411	10.572	7.40003	5.40219	6.39585	8.06018	7.02881	7.398	10.7738
		-0.870368	-0.982308	-0.999395	-0.482614	1.01746	-0.41723		3		0.961347		4.0196	7.69953	11.3846	8.31927	3.63159	3.07617	4.08763	4.29902	4.29768	3.63854	3.19664	3.53164	4.08062	5.4375	10.0271	12.948	12.9884	13.5856	11.6699	9.69135	9.74655	12.0421	14.4311	12.1729	8.86345	8.59516	8.17395	7.71324	6.10628	5.88934	7.34072	10.5659	10.928	9.6592	9.50822	11.3046	13.8517
		-1.45396	-1.01333	-1.0844	0.0227429	1.20324	-0.747585		3		1.01909		4.09184	7.1625	9.81406	7.42058	4.11817	3.22215	3.99028	6.52068	7.60136	5.58735	4.9462	7.50604	8.75809	7.65877	9.53837	12.4268	12.6326	11.7995	9.99244	8.14593	9.46547	11.7455	14.0301	14.0334	12.0538	10.5032	9.14144	8.28455	6.14632	4.86422	8.99018	16.5598	15.8362	10.1214	8.59825	10.7126	11.2629
		-1.12787	-0.69846	-1.215	0.0727152	0.846384	-0.834714		3		1.06388		5.33113	5.22163	5.16894	3.9846	4.13877	4.5318	6.13594	9.78642	9.78001	7.71356	6.88346	9.18314	11.1526	8.71046	6.63557	7.04912	6.24772	6.37284	6.74887	6.11834	6.00834	6.91629	10.2158	13.2784	9.93226	7.62422	6.35267	7.92683	7.64698	7.94068	10.5755	15.9945	14.0739	9.32098	6.09178	8.00712	10.1377
		-0.485303	-0.125198	-1.18954	-0.405569	0.788726	-0.910166		3		1.01981		6.09407	5.23818	4.43571	3.48109	3.29949	3.75419	6.32586	9.56393	10.2633	10.9385	9.96458	9.38518	9.39355	7.71248	4.83426	4.99459	4.68998	3.65759	4.37788	4.27209	4.97055	6.89512	13.0066	16.7504	12.1886	8.42995	10.0454	11.669	10.8297	11.285	12.208	14.6252	12.2107	9.94551	7.2065	9.16805	13.3985
		-0.853852	-0.726265	-0.947383	-0.598669	0.698126	-1.19819		3		1.05689		5.42282	4.15241	4.6787	4.86156	4.76715	5.92072	7.08262	8.27423	8.68256	10.6524	10.2146	8.868	9.54063	8.87369	5.09255	4.3133	4.59126	4.93961	5.14608	5.9158	6.89946	5.80244	8.09557	13.8065	10.962	9.09519	10.8119	12.3752	12.4574	13.4279	13.2441	9.27301	8.59286	11.7801	12.7069	12.3558	11.8567
		-0.422885	-0.929524	-0.587123	-0.524171	0.766803	-1.33326		3		1.19479		9.66552	6.75748	6.79507	7.54488	8.66124	10.6686	10.3891	9.43376	8.52743	8.29889	8.56142	8.61861	9.69227	9.66169	7.04881	6.16267	7.43233	9.11882	9.14448	10.1816	11.5575	8.2369	8.47966	13.0655	11.1929	6.88751	7.21519	8.32313	11.781	19.207	19.8919	13.1656	9.9548	14.3805	18.3984	17.8812	11.5472
		-0.361663	-1.20445	-0.586714	-0.487774	0.652674	-1.25052		3		1.6248		8.14207	5.75922	5.99868	6.48055	6.13031	6.28873	5.66852	6.05526	5.48881	3.71361	3.79342	4.76136	5.91357	5.78723	4.69322	4.57434	5.08641	6.89439	6.39042	5.85718	6.93859	5.66804	5.84788	7.77274	5.21654	3.89047	4.52523	4.32289	7.3112	11.3266	12.5766	8.71919	8.41475	9.39302	10.5738	11.3065	7.57871
		-0.837429	-1.40309	-0.0435521	-0.852382	0.701742	-0.963443		3		1.90618		3.83765	3.30071	3.87083	3.19478	2.99249	3.15674	3.54086	4.14505	3.37989	2.29652	2.80147	4.75909	5.48277	3.70325	3.53728	4.62863	3.58201	3.38836	3.36493	3.22094	3.00337	3.12289	4.36467	4.24164	3.35195	3.33772	3.23066	2.60574	3.38015	4.91654	4.96702	4.68229	5.06231	6.31936	8.16268	9.22535	6.28721
		-0.334155	-1.28153	-0.636219	-0.150306	0.895041	-0.512524		3		1.3395		3.50789	4.57092	4.94987	3.02598	2.68687	3.51959	4.2679	4.30154	3.58178	3.35221	5.24029	8.27149	8.00454	5.15464	5.10061	7.83823	6.3675	3.38292	3.25242	4.08535	3.55711	2.21141	2.81791	3.37637	3.86284	4.2537	3.83001	3.67984	3.24891	2.36776	3.01749	2.93494	3.94802	6.06385	7.75155	7.697	4.80062
		-0.506668	-0.83882	-0.897966	0.295303	1.23609	-0.350617		3		1.10078		3.99945	5.435	6.64468	4.98911	3.7586	3.5444	3.63062	3.40902	2.99108	3.09515	4.75211	7.30104	7.52019	5.83177	5.67441	7.91806	7.47983	4.7669	3.12054	3.64454	4.43499	4.96919	4.09142	4.31922	5.65419	6.20727	5.92844	6.24434	5.35347	3.55952	3.48748	3.39412	5.19968	8.40007	8.79744	8.22522	6.03417
		-0.493509	-0.389606	-0.721498	0.0407165	1.29305	-0.126962		3		1.11868		2.90511	3.52144	4.87263	4.23986	3.12488	2.50181	2.76306	2.50496	3.14271	4.6939	5.38259	5.37766	4.75936	4.36849	4.6033	5.64918	6.60588	5.24652	4.17988	4.32969	6.74558	9.1541	7.75242	6.97965	6.31614	5.50754	4.8052	5.0879	5.55495	5.08918	5.32586	5.66559	7.12292	9.543	8.75807	6.89851	4.5801
		-1.26901	0.232496	-0.556986	-0.143957	1.33467	-0.272305		3		1.09017		2.45973	4.24639	5.39092	4.99783	3.42408	3.28202	3.62513	3.54755	4.11143	5.46014	4.91632	4.79588	4.6474	5.95671	8.20822	8.54663	8.34697	7.70399	7.41436	6.83366	6.96237	8.48007	10.1453	12.727	10.5641	7.2533	3.96696	3.30458	4.73065	6.2246	7.40932	8.76067	10.2048	11.6081	9.29517	7.15111	4.69361
		-1.24187	0.631557	-0.426797	0.875057	1.57958	-0.270637		3		1.08581		4.10089	6.2963	7.32061	6.32183	4.73131	4.19283	3.99185	3.72402	4.67172	5.49854	4.86697	4.98609	5.43918	7.46744	8.94277	6.5978	4.99438	5.98256	7.11825	5.87217	4.85542	5.68964	9.3632	13.2429	11.4807	7.76484	4.16591	2.54703	5.1288	7.54022	6.39471	6.8143	8.10302	10.3688	12.2917	14.8285	10.8833
		-0.489554	-0.0300411	-0.272797	0.861426	1.31667	-0.219478		3		1.05512		4.03201	5.61791	6.64948	7.20416	5.69329	4.38797	3.11833	2.96611	3.45461	5.11068	6.32215	7.22136	7.0252	7.64103	6.7073	3.63947	2.3899	3.78589	5.09813	4.97454	6.53218	7.88304	9.57065	11.0478	10.1039	8.41501	5.35975	4.75274	8.41286	10.9893	8.26333	6.43853	8.14709	10.6846	17.0074	21.6776	15.7647
		-0.30972	-0.41984	-0.537885	0.941596	1.16437	-0.0969801		3		1.12332		5.73748	5.28413	4.87308	4.24019	3.67303	3.67031	4.08249	3.89639	3.23852	4.93477	8.06635	9.6015	8.69722	7.28634	4.98146	3.02571	2.43079	3.3825	3.54375	3.86933	6.11714	7.00547	6.62879	6.32207	6.86541	6.99563	5.98884	5.39511	6.85917	7.92353	5.49184	6.57806	10.1292	12.4048	16.04	17.6481	13.7706
		-0.393637	-0.318328	0.423406	1.08248	1.44343	-0.247968		3		1.13587		5.55474	5.71207	5.53991	4.77543	3.91627	2.70589	2.46075	2.41227	2.95997	5.53592	7.69356	7.79643	5.61486	4.04609	3.7276	4.16738	5.20488	6.11158	5.66948	5.22437	5.8075	6.34132	6.73534	9.83261	14.5821	12.6406	8.2852	5.41989	4.5703	4.47232	5.18468	8.30606	11.9833	12.5109	15.4006	16.8494	15.105
		-0.724202	-0.0304049	0.170893	1.34214	1.52093	-0.207565		3		1.16996		3.64616	3.36676	3.45445	3.43133	4.05721	3.10935	2.2235	1.84055	2.3598	3.78206	4.64755	5.24826	4.23602	2.74959	2.96722	3.76976	5.52125	6.57333	6.33063	6.6828	7.39834	8.06491	9.14301	15.7397	23.4448	18.77	10.5251	7.86547	5.12647	4.56851	5.71327	6.70251	8.81583	13.4432	17.2131	17.1971	12.731
		-0.615287	-0.0824712	0.452322	1.03239	1.24475	0.0229913		3		1.3923		4.16293	4.28643	3.78471	3.00499	4.04847	3.46687	2.7729	2.38916	2.22425	2.42184	3.04535	4.73275	4.54808	3.81137	3.67093	4.26077	5.08195	7.82308	8.26761	6.20842	5.63182	6.15227	6.89701	12.9344	20.9028	16.679	11.2056	10.0313	7.70857	8.60919	11.182	10.1853	11.6077	17.5752	19.7689	16.4284	9.5588
		-0.559553	-0.342074	0.494969	1.22229	1.25886	0.185705		3		1.13832		6.35962	6.14314	5.07346	3.65736	4.43214	5.34496	5.77173	5.92405	5.55196	4.82752	5.07288	6.22506	4.87138	2.87831	4.37101	6.53406	10.5763	15.9118	14.8295	7.48153	4.52502	5.20742	6.07151	11.1614	14.2294	9.85883	7.07269	9.44968	12.7442	13.2368	13.3521	12.5305	12.2329	15.3432	13.1212	11.5542	9.09775
		-0.497978	-0.374672	0.513192	1.22481	1.52601	0.0841887		3		1.10438		6.23725	4.46717	2.90828	2.45857	4.16282	5.15625	6.66803	8.48247	9.1603	8.72164	8.141	9.38187	7.813	4.42387	3.90537	6.08475	8.4288	10.9471	9.62086	6.30245	7.28828	7.50445	8.76726	11.845	11.1034	5.7536	4.24001	8.82465	14.549	12.972	8.81525	10.251	14.0023	15.0696	10.0627	7.39315	10.0853
		-1.06127	-0.616463	1.01967	1.28265	1.80891	-0.0921978		3		1.1246		7.86937	5.01091	2.25224	2.83301	3.9114	5.10537	6.15046	8.13863	10.0164	8.97636	6.61007	6.6298	6.94077	5.97226	5.14181	4.96737	5.65635	4.99708	4.50448	5.75379	7.4754	8.47735	10.5377	12.2528	9.43	6.74424	6.57856	7.4185	9.3389	6.64821	4.4115	6.20965	7.13856	9.47737	9.27978	7.8626	10.248
		-0.0710107	-1.26924	0.890726	0.359993	1.20634	-0.431735		3		1.33602		8.95858	6.6749	4.48973	5.1103	6.78637	7.42508	9.21101	10.1971	9.61671	7.0184	4.04531	4.17526	6.28801	6.71481	6.16585	5.26157	6.21118	4.77482	3.62261	4.07795	5.07473	5.69699	9.43823	9.86056	9.48468	10.0673	10.2078	9.9503	11.0997	8.53775	8.21528	9.88548	8.69784	11.2849	11.6733	7.60906	7.65251
		-0.386778	-1.15336	0.189164	1.20475	0.981522	-0.500479		3		1.15331		7.9699	7.39287	6.49838	8.24862	8.94784	9.08345	10.7742	11.9835	10.7592	6.27464	3.42656	6.14916	9.68563	8.00396	6.01938	6.8086	9.0998	7.41633	5.28907	5.49695	7.67958	9.79747	12.4222	12.9862	13.1082	13.3249	12.3084	11.1178	13.6752	9.93557	6.06185	7.67089	9.65241	13.7653	13.5321	9.75912	9.94867
		-0.899354	-0.861169	0.31875	2.31837	1.04222	-0.446834		3		1.06291		9.43408	9.95288	8.39263	6.98424	7.69889	7.27417	7.48528	8.0031	9.11446	6.58013	5.60463	8.75419	12.7032	10.2531	7.27648	7.13179	8.93737	8.71166	8.26958	8.22894	10.6581	10.2072	12.0664	11.5014	10.7485	11.3863	12.479	13.6363	13.6171	8.51278	6.33098	7.45744	8.12394	9.76957	12.18	14.5991	15.3811
		-0.256771	-0.577679	0.799258	1.90846	1.08704	-0.103616		3		1.00047		11.0569	12.702	11.449	9.12213	8.07746	7.24853	6.06243	8.17203	11.7874	10.0803	9.38836	8.56867	9.53753	9.43886	7.70344	6.40859	6.65913	7.61326	9.12322	9.92678	11.1846	9.65944	10.5002	10.5244	7.90063	7.67733	12.8654	16.5212	14.5426	8.5789	6.75308	7.43364	7.91522	11.4193	14.2143	13.7686	11.298
		-0.437865	-0.731562	-0.127129	1.26734	1.02313	-0.515164		3		1.02472		5.65657	6.42389	6.18468	5.10593	4.56658	3.97186	4.15119	7.61839	11.0681	9.40718	8.89497	6.42027	5.7403	6.41302	5.31955	4.63402	4.83422	6.41849	7.26319	7.69043	8.10687	5.47802	6.87824	7.19179	4.88662	4.94474	6.7859	9.72587	9.59157	7.13959	6.36617	6.95905	10.7417	16.4565	18.1886	14.2345	10.8655
		-0.342862	-0.412789	0.135495	1.98218	1.49827	-0.617756		3		1.11489		5.5918	5.50126	4.75749	3.39318	2.65978	3.12629	3.97554	5.03998	6.38383	5.43481	4.98395	3.99392	4.78843	5.06582	4.85297	6.38326	8.28944	9.95207	8.97966	6.58926	4.54538	2.99464	3.64346	4.23495	3.92047	5.00456	6.73494	5.73991	5.44166	6.99043	8.41968	11.1523	11.8567	12.0178	9.76923	8.13764	6.72557
		-0.178916	-0.904193	0.212407	1.58121	1.6113	-0.278777		3		1.4001		5.71966	5.13891	4.81314	3.29383	2.21282	3.25078	4.29244	3.72402	3.37089	4.82459	3.32568	2.99212	4.55871	4.58334	4.8098	7.25084	7.67694	8.66026	7.71021	5.1916	2.99217	2.41218	3.70336	4.18295	3.68245	5.42888	9.51574	9.71699	7.49032	9.77196	13.1001	14.7325	12.9616	9.16625	7.92029	9.57417	6.49193
		-0.57752	-1.30204	-0.340181	1.5126	1.47726	-0.0687733		3		1.22484		4.37241	5.39872	6.66711	5.94404	3.35895	4.23156	6.2194	5.11515	6.40431	9.45154	8.47477	6.08257	8.05974	10.2582	8.06635	8.06198	6.68539	5.58902	5.74102	4.6243	4.37685	4.27564	4.78227	4.17805	4.46035	7.08257	12.0162	13.2949	7.88206	8.49423	11.2232	12.215	11.5826	10.6092	11.3715	13.9826	10.3399
		-0.421788	-1.0526	0.435417	1.52205	1.25553	-0.0640827		1		1.07798		5.12746	5.56267	6.43407	6.57999	5.43455	7.87456	9.68398	7.58853	7.59794	11.3414	11.571	9.23387	11.9816	16.33	12.0063	9.88177	8.13247	5.98619	7.64493	8.47414	9.44526	11.6563	11.3919	7.89342	8.28315	12.5638	17.3784	16.3882	9.15499	8.69825	11.988	10.6013	8.00215	6.71926	6.18914	7.61008	9.72629
		-0.683412	-1.24865	0.0299649	0.886358	0.793533	-0.305137		1		1.05938		3.19125	3.74267	4.79737	6.3833	6.6138	9.51547	12.5306	10.5883	7.24594	5.86219	5.99504	5.51306	8.71273	14.415	13.0003	12.3977	10.4575	8.21289	8.7805	9.126	8.81132	10.941	13.6061	10.5736	8.72079	12.0341	14.978	14.0047	7.52518	7.50399	12.0411	10.8881	8.17003	5.10889	3.82803	8.26908	15.0301
		-1.18624	-1.03819	-0.0053108	0.42105	0.881833	-0.711835		1		1.07465		3.32323	3.80817	4.75297	5.99979	5.9147	8.15979	12.2509	11.6649	7.58073	5.17274	3.63683	2.77302	4.80218	9.09204	10.6081	12.3672	11.1397	8.61426	7.50479	6.59871	5.99148	7.75739	11.5301	12.221	9.9416	7.70806	7.12672	7.0447	6.97818	9.89852	14.915	15.5481	14.1577	9.53818	7.29959	11.5453	17.9564
		-0.648604	-1.15358	-0.135559	0.794544	0.856669	-1.03649		1		1.0758		3.23429	3.31587	4.28123	4.55321	4.60032	5.89578	9.00455	10.0857	9.62916	10.5718	8.27548	3.95852	3.32995	5.27568	7.81425	10.6271	9.56381	7.71553	6.19747	6.29193	6.5618	6.40281	6.71524	6.69031	5.52851	4.03378	3.34382	5.10209	6.759	8.08185	9.51816	8.8343	10.1031	8.26482	6.07923	6.47454	8.9978
		-0.800057	-0.95103	0.485573	1.10835	0.710212	-0.968246		1		1.03514		3.90833	4.14654	4.83271	4.65112	4.12994	3.40468	4.10708	5.02525	5.5532	8.05429	8.09687	4.99952	3.49055	3.80856	4.07769	5.77799	6.23539	6.5379	8.5722	9.04545	7.73956	6.10896	4.20682	3.63922	3.82681	4.04477	3.62697	4.71577	5.71121	5.64604	4.46377	3.33973	4.17974	5.908	6.50493	6.32158	7.80164
		-0.613304	-1.62555	0.670575	0.695471	0.998881	-1.003		1		0.967708		3.10968	2.67809	3.79939	4.62016	4.89154	3.28341	2.06642	2.81204	3.74062	5.29753	6.2165	4.51916	3.59342	4.9556	5.72282	7.07754	8.26777	7.50344	6.55474	6.56473	5.01354	3.55031	2.89069	3.29485	4.46878	5.0292	3.82085	4.11114	4.99049	4.9862	4.24137	3.52793	4.61428	6.73583	8.46439	7.54962	7.12617
		0.076387	-1.20412	0.0485708	0.809928	0.644584	-1.55789		1		0.996413		2.85824	2.65126	3.43358	3.96937	4.26501	2.69405	1.80084	2.52001	2.34458	2.70875	3.51268	4.26207	4.55181	5.18828	4.48838	3.94259	4.70973	4.79895	5.50948	6.72654	5.7139	2.96538	1.72096	2.51788	3.74354	5.29397	4.01865	3.70268	4.13981	4.71082	5.08847	5.04485	5.21825	6.96545	8.05706	7.46274	6.20359
		-0.0443141	-1.66031	-0.157946	0.949163	0.22549	-1.9981		1		0.993128		3.81881	3.36435	4.23359	5.74179	6.14891	4.63132	3.96253	4.06483	2.9193	2.36493	4.09032	6.53942	7.00962	5.27629	3.13073	2.53649	3.01317	3.52727	4.20739	5.84474	6.32645	5.13583	3.34705	4.10149	5.98819	6.97786	5.25101	3.87406	4.62481	6.15555	8.14861	8.29566	9.23799	8.51512	6.65007	6.14627	5.60414
		-0.31005	-2.02069	-0.327764	0.588891	0.486782	-2.14331		1		1.06633		4.57599	4.13933	5.97242	7.79621	7.83286	4.83171	3.18619	3.14165	2.44927	3.14358	3.75561	4.82577	4.78487	3.34968	2.08348	1.80912	2.66644	3.73299	3.95349	4.25977	6.1209	6.89794	5.1246	5.18104	6.49572	5.70905	3.58983	4.00825	5.11511	5.84824	7.48006	10.4132	15.0857	12.4043	6.67945	8.68435	11.1694
		-0.912148	-1.29428	0.33068	0.506005	0.397909	-2.35957		1		1.06514		3.45696	2.96336	3.68373	4.48217	4.48211	3.52043	3.06294	2.70021	2.61076	2.55746	3.01972	3.33003	4.14131	4.79413	4.5652	2.59535	2.10625	3.16332	3.69492	3.16131	4.32827	7.1701	6.60771	5.93883	7.36664	7.04824	6.05589	8.04655	9.53627	6.33918	5.57717	10.0241	15.6585	12.2203	8.46621	16.1833	20.6235
		-0.86122	-0.626249	0.581076	0.052432	0.467538	-2.74549		1		1.04182		3.11506	2.30505	2.04869	2.32236	3.30746	3.15549	2.85318	3.02544	2.74518	3.06617	3.54377	3.71866	4.5595	7.11261	7.22451	4.55182	3.84598	5.54183	5.41033	4.29291	6.36476	10.756	10.4971	6.69677	5.73579	7.03832	8.27941	11.1513	11.7337	7.75259	6.79765	10.7223	12.5018	7.27076	4.46509	7.99618	11.2484
		-0.560534	-1.02045	0.407786	-0.751177	-0.00715063	-2.74208		1		1.48845		3.71578	2.97194	1.98959	2.52401	3.92491	3.90674	3.64905	3.21457	3.90419	5.33169	5.68504	3.83371	3.22705	4.73461	5.01482	3.96163	5.56773	8.30117	9.07979	9.44898	9.92733	11.3017	9.31854	5.40994	3.42679	4.24789	5.8377	7.26969	7.37732	4.76876	4.81419	7.74961	7.3896	3.92469	3.05713	4.09977	5.98876
		-0.364687	-0.872871	-0.00436489	-0.2117	-0.136903	-2.46305		2		3.96594		3.04154	3.22129	2.58139	3.05328	5.70199	7.639	6.28976	5.78259	6.82178	6.58679	5.07943	2.7424	1.96116	2.44075	2.40128	2.23834	3.27088	4.78488	6.9468	8.48003	7.76761	6.14576	5.05962	3.26071	1.76705	2.33725	3.90394	5.05212	4.79822	3.87521	3.88887	5.0345	4.38474	2.82575	4.09265	6.58298	8.58618
		-1.28245	-1.39217	-0.343711	0.384636	0.178262	-2.30357		2		8.46381		4.25024	4.75433	3.85013	3.04985	6.25624	8.89727	6.72787	5.59073	6.84461	5.30923	2.88586	2.12707	1.87764	2.03448	2.50889	3.59104	3.87155	4.37843	6.05957	6.32071	4.50017	4.87276	5.70781	4.36786	2.85593	2.56311	2.44734	2.98696	3.25429	3.67337	3.74702	4.16882	3.41887	2.59603	3.33194	4.09601	5.88115
		-0.811441	-0.747586	0.0406151	-0.0284607	0.435407	-2.06108		2		7.32245		4.82654	6.32721	5.24114	2.8656	3.2798	4.85073	2.85309	2.91599	5.89269	6.25806	3.71479	2.31688	2.1098	2.33308	4.10584	6.97869	7.34217	6.98303	7.71724	5.71004	3.8699	3.69627	4.85542	4.6216	4.09688	4.16989	4.35861	5.3099	5.29859	6.31909	5.88524	4.83944	3.7549	3.33699	3.97081	3.4302	3.99695
		-0.484392	-0.880119	0.626851	0.485036	0.494248	-1.60684		2		8.57474		4.63731	5.71566	4.65492	2.4677	2.58193	3.31602	2.73474	4.96145	10.1621	11.5433	7.40341	5.1551	6.74845	4.87127	4.09591	6.1772	4.80895	3.90916	4.8548	5.22745	4.9567	4.53519	5.8481	5.37277	3.92796	4.04817	5.75461	7.44437	6.74921	8.31391	8.56591	6.20394	3.58558	3.1947	4.43155	4.54621	4.39106
		-0.950266	-0.774186	0.504111	-0.357342	0.39909	-1.52113		2		5.53475		5.08889	4.88254	3.61695	2.76937	3.92126	5.3466	5.03086	7.28782	9.14646	7.78223	4.69667	7.08996	11.8371	9.69327	6.06827	6.42787	3.9775	2.43605	3.51949	4.97624	6.43543	7.5813	9.2477	9.38604	6.20509	5.53263	7.05927	6.60648	5.84784	7.9298	8.92339	8.19682	5.06627	5.57304	4.96497	4.1858	4.79987
		-0.83989	-0.642827	1.26312	0.301754	0.606793	-1.14527		3		1.71464		5.08071	4.57337	4.1346	4.03823	5.26705	6.4481	5.3179	4.94473	4.32013	2.47165	2.53203	4.86293	9.11186	8.57889	6.89699	6.01163	4.39742	3.94671	4.64157	5.03097	7.02265	8.39105	9.23325	9.72002	8.41534	7.92561	7.89336	6.60189	7.41391	10.7452	12.8773	13.6919	13.8351	14.4885	10.4673	6.87728	6.92866
		-0.785312	-0.872895	0.75425	0.545324	-0.0253027	-0.994639		3		0.992194		6.12449	4.33891	2.87513	2.76273	3.36553	3.9036	3.29929	3.30404	3.00525	2.75553	3.28288	4.02343	4.09095	5.39863	5.98299	5.93439	6.01958	7.05754	5.89788	4.92528	5.3437	5.67855	5.02834	8.00152	9.43897	10.9818	11.5681	8.60198	10.8359	14.14	14.1516	15.1403	15.4905	15.6225	10.9472	9.5555	11.8412
		-0.541277	-0.988489	0.712492	0.818296	0.00234748	-0.822415		3		0.935961		4.41076	3.09191	3.03766	3.75872	4.61998	5.70814	6.3722	4.74422	4.17658	4.52971	6.0145	7.07912	5.85148	5.37248	6.08301	6.06963	8.85485	11.1368	10.4415	10.2621	9.97362	9.73204	8.16591	6.5174	6.98684	11.2922	14.1056	12.6731	13.1218	12.5131	8.17022	8.18677	10.7153	9.64428	5.13608	7.19166	11.4908
		-0.930109	0.00844888	1.51238	0.94403	0.847857	-0.732714		3		0.95645		4.13471	3.3543	3.40196	4.15092	5.79664	8.56632	9.37886	5.46946	2.81604	3.38142	4.90686	7.44025	9.39152	9.92256	9.03801	8.6203	10.2162	12.7901	12.5889	12.2022	12.0076	15.3467	15.4969	12.3886	7.51797	7.04142	8.30176	8.77965	12.4741	11.7636	5.68113	6.86398	12.5451	13.0376	9.74404	10.0868	14.986
		-1.3521	0.251647	1.8094	0.0695893	1.23184	-0.934338		3		0.926595		3.53278	2.77133	2.96964	3.22049	3.0509	3.95826	5.14577	3.04143	2.61656	3.61875	3.70279	4.65353	6.00472	5.84535	5.30031	6.22284	8.26952	10.1269	10.4991	9.01945	6.86373	8.58437	10.149	10.3405	8.99961	7.34747	6.03679	6.70721	8.50908	8.62155	6.36131	7.92972	12.4554	14.8835	12.6634	12.6431	15.125
		-0.886002	-0.382425	1.38601	0.355109	1.14044	-0.811657		3		1.32953		4.30069	3.31783	3.7151	4.70638	3.5553	3.38573	4.04773	3.59967	3.3266	4.47389	5.18311	4.82929	3.65487	2.67221	3.38058	4.76211	5.96515	6.83156	7.02772	6.21006	5.0472	4.64821	3.16553	5.39087	7.04885	7.21342	6.03161	6.045	6.56973	6.32971	6.66101	6.69847	7.71189	8.61152	8.6744	8.53051	11.2012
		-0.507215	-0.491185	1.76169	0.629683	0.731592	-0.913163		3		2.52884		4.43096	4.20589	5.40709	5.87759	5.12362	4.69038	5.29498	4.89292	4.13463	3.74848	4.98913	5.52554	3.81545	3.07684	4.08224	4.59094	5.36245	5.21353	4.15781	4.33291	5.4238	5.73195	5.4017	5.67627	6.52372	6.59131	5.63122	7.26031	8.09402	7.14167	7.2548	5.52516	5.54594	7.26934	6.23633	5.79879	8.22599
		-0.705268	-0.246954	1.51454	0.812821	0.770793	-1.03517		3		1.24486		4.28851	4.78653	5.43533	5.11439	4.26598	4.26277	4.92199	6.45398	7.23663	4.96291	3.15508	3.16402	3.36515	3.38551	5.13059	6.79606	9.95055	8.99249	6.16264	5.27075	5.61676	6.62575	8.13511	8.42992	7.1618	6.81979	6.28587	6.67474	7.05227	7.72912	9.60891	8.34739	6.45263	6.52553	6.53776	6.51171	7.97192
		-1.07198	-0.159875	1.33281	0.735257	1.06474	-0.961553		3		0.80903		3.98279	3.79846	4.43251	4.28481	3.78781	3.04339	3.31678	5.58884	9.07445	7.70999	4.157	3.27336	4.18438	4.49509	5.37642	7.88879	12.6087	12.5649	9.17211	7.60509	5.56244	4.19796	5.05167	6.0305	6.73544	8.22273	8.6814	8.48283	7.53364	7.62049	8.79339	11.3373	10.3975	7.00711	6.81626	8.41272	8.52779
		-1.24064	-1.02177	1.74502	0.970146	1.13827	-0.883839		3		0.679371		2.96272	2.09564	1.96022	2.85603	3.36279	2.90027	2.7797	3.43335	6.04245	5.87034	3.58877	3.51105	4.53548	4.83413	5.35846	5.15541	6.31302	5.75748	6.1347	7.11711	6.13986	4.066	3.43387	5.56746	8.66544	9.34762	8.21095	8.2996	9.53629	9.8414	8.89545	12.5364	15.3152	11.3339	6.972	6.23197	5.93327
		-0.85693	-1.14872	2.20778	0.540907	1.24327	-0.856722		3		0.668496		4.05893	3.50454	3.36481	4.32298	4.789	3.86234	3.07813	4.41075	6.91929	6.60514	4.23973	3.37535	3.30446	4.0088	4.37046	3.21481	2.40598	2.85865	4.45477	5.87543	5.57282	4.27227	3.13615	4.72935	7.33714	7.54817	6.03728	4.68724	4.89656	7.19325	7.05692	9.56945	12.3719	10.2697	7.87888	6.1291	4.46389
		-0.852163	-1.18193	1.59918	0.519739	1.03173	-0.78782		3		0.717062		7.40692	7.12941	6.77024	5.92355	5.17118	4.96195	4.96787	5.63843	6.08182	5.04237	3.74651	4.37506	5.48004	6.28421	6.34086	4.31185	2.51598	2.779	3.02954	4.47195	6.66673	7.53856	7.17189	5.95248	7.13692	8.51728	7.35979	5.1763	4.58627	7.4518	11.7492	14.7897	12.3862	9.64574	9.45533	9.86754	8.62742
		-0.705976	-0.449684	1.61475	0.399897	0.750022	-0.544509		3		0.722994		6.36562	5.48044	5.7852	6.35353	6.02952	5.83821	4.65359	3.9501	4.03149	3.95449	5.19628	7.36798	7.93444	6.54772	5.54659	4.88378	4.51553	4.65033	3.90837	5.83089	10.0818	12.7207	11.8864	8.13494	8.74507	10.6293	8.18856	3.7593	2.01217	5.00612	12.3878	16.2509	11.7436	6.0269	5.31553	6.33672	11.8454
		-0.475574	-0.473512	1.54504	-0.0533948	0.754468	-0.679506		3		0.723535		3.24006	2.87818	3.72375	4.82267	4.64166	4.33257	4.15007	5.35337	6.18893	5.98878	5.82525	5.68653	6.22595	4.93096	3.53063	4.59262	5.68843	5.59184	4.13025	4.88489	7.52581	9.86453	10.4959	6.94833	7.22449	10.5037	11.6402	9.28559	4.47897	5.47209	9.73597	11.381	6.88105	3.87524	3.4934	8.77359	15.2259
		-0.424765	-0.970788	1.40114	0.0561847	0.593587	-0.777587		3		0.729291		2.30056	2.38529	2.70443	2.96918	3.70154	4.41466	5.64384	7.32668	7.20258	6.82519	6.97646	6.3799	6.85334	6.25637	3.36124	2.50544	3.45365	4.11766	3.62401	3.0889	4.36501	8.3323	11.5104	9.4565	8.13029	11.7332	19.2535	21.2426	13.9217	8.3373	8.34114	7.308	5.82524	4.76804	8.26161	18.2399	22.206
		-0.21977	-1.10694	1.44266	0.33682	1.12785	-0.754238		3		0.716405		2.52028	2.9208	4.45381	5.75253	5.6507	4.9163	4.4816	5.21564	4.58044	5.16995	7.68299	8.01822	7.99049	6.46377	3.48784	2.50589	3.64886	4.49924	6.02566	6.02916	5.36777	6.53653	8.48603	8.1116	7.82974	9.35337	13.2065	16.8561	12.8532	8.1373	6.07971	7.34019	7.29382	5.58966	7.17732	13.0388	15.8014
		-0.81532	-0.665617	1.80182	0.158405	1.56565	-0.508027		3		0.809587		3.17061	4.02882	8.015	11.1871	10.1902	7.04865	4.86469	4.6576	5.44343	6.83327	7.94893	7.00042	6.74868	6.25332	5.23146	5.94899	8.26544	9.60276	10.8442	11.1566	10.0221	9.20492	8.58845	7.41752	7.04849	7.31784	8.14948	10.8204	9.52845	5.91525	6.61756	10.7996	12.9025	11.3752	11.317	13.4983	13.425
		-0.747499	-0.825959	1.33915	0.251852	1.45262	-0.568728		3		0.733018		2.80759	3.92728	6.71751	8.37985	6.99967	5.68944	4.46925	5.05537	7.75878	9.78122	9.33477	5.60712	4.26993	4.89011	6.11765	7.64664	10.8489	10.7278	8.18957	6.97539	6.48758	6.31302	4.89709	4.25854	4.27719	4.91939	7.39951	10.2052	8.96131	6.69342	6.43423	8.83906	11.8396	12.2166	12.1316	10.1617	8.1825
		-0.793464	-0.538908	0.626049	0.663911	1.21883	-0.793997		3		0.777225		3.04915	3.57987	4.42095	3.78327	2.84657	3.25149	3.08859	3.35383	5.84591	7.5081	7.7357	4.71134	2.58767	3.72724	5.92421	6.46767	7.34821	8.44475	7.30278	5.92189	5.82412	4.19674	3.62884	4.06883	4.82599	6.06409	8.90932	10.409	9.74157	8.31055	7.97354	7.51986	8.15983	8.29406	6.96879	6.22703	5.48341
		-0.513349	-0.876932	1.04099	1.04953	1.34237	-0.657219		3		0.795184		4.93232	3.58879	2.75467	2.52025	2.14688	2.60005	2.36655	3.09341	5.08559	6.15321	6.46676	4.51261	2.81178	2.96637	4.75985	4.58031	6.06856	9.10804	10.5354	9.96606	7.82897	5.31136	6.50631	8.43484	6.5235	4.47811	5.52134	8.11937	11.1609	11.3861	9.36306	8.26803	8.88707	8.44391	6.89369	6.89668	7.36258
		0.101617	-0.669595	0.880076	0.689183	1.07822	-0.618978		3		0.859844		4.75763	3.85185	4.31267	4.63144	2.93209	2.06706	2.88524	4.91529	4.05302	4.86991	7.36197	5.59552	3.85713	4.51068	4.83908	5.23666	5.21895	5.46391	7.02974	7.67908	6.49967	4.00012	5.96226	7.93241	5.72528	4.06768	3.66534	3.99393	5.97881	7.08044	8.2716	10.079	11.1962	8.76471	6.85135	5.80895	5.20082
		-0.204013	-0.485759	0.964029	0.88865	1.23619	-0.484788		3		0.841318		5.41837	5.70888	7.5348	7.15834	3.98696	3.36785	7.17423	10.2445	7.62192	7.56297	11.5193	9.3353	6.59846	6.63268	6.03512	6.70712	6.25105	5.36018	7.61678	7.70956	6.25052	4.96262	7.71749	9.58311	7.97045	8.63137	9.30434	5.76592	5.3187	7.83595	9.39863	11.7104	14.7726	15.4975	15.0376	13.5078	7.74791
		-0.681483	-0.736009	1.24506	0.817855	1.0001	-0.656981		3		0.830871		7.37332	7.61428	9.08645	6.85859	3.54989	3.86869	6.5638	8.33773	5.5209	4.99333	7.3591	7.71767	9.50688	10.8711	10.4502	10.9211	10.4183	8.75466	8.82246	9.08044	7.98012	7.15665	9.64431	10.6132	8.80071	11.89	14.7785	11.5049	9.69861	11.0717	11.1439	12.6051	17.5808	20.1111	20.4531	17.7886	10.8193
		-0.0240772	-0.559047	1.10191	1.06255	0.551389	-0.853105		3		0.886238		3.38547	4.86284	7.16505	5.65965	3.30117	4.29393	6.89941	6.43875	3.89908	2.25229	2.95403	5.08561	7.71821	8.75485	8.22546	8.82072	10.5925	10.32	7.52421	5.92376	5.86649	4.84608	6.9136	8.11742	6.15521	7.1225	10.8257	9.91159	8.81298	7.54182	6.25705	7.15419	10.0413	12.1361	11.3369	10.7565	9.53358
		0.708656	-0.411253	1.6562	0.959415	1.15477	-0.81762		3		1.0933		1.69246	1.8683	2.9662	2.88574	1.96311	2.35487	3.92588	3.50769	2.18468	2.79472	4.24754	3.93471	3.83977	4.87941	5.86433	5.01071	7.4907	9.30254	7.88062	6.48721	4.30422	2.75206	3.85749	5.32432	5.12076	4.54305	5.43564	5.78692	4.92118	3.87606	3.02258	3.71155	4.34533	5.88311	5.33732	5.27576	5.21713
		0.209677	-0.897848	0.7002	0.719721	1.07044	-0.657768		3		1.42314		2.95732	3.22964	3.60527	3.2341	3.14964	3.96181	4.27199	3.69256	3.70366	5.34532	7.81622	6.4208	4.12817	5.3211	7.10606	6.44942	5.39551	7.21786	8.78317	8.82646	4.70758	3.32497	6.31351	8.38248	6.88441	4.34613	4.56006	5.89389	7.35044	7.47658	7.45912	7.06459	8.85364	8.52588	7.60792	7.00748	4.85745
		0.00891317	-0.819321	0.0591319	0.0996821	1.10793	-0.710747		3		2.25242		7.39325	7.67799	6.43422	5.86335	6.03746	6.67483	6.0818	5.54868	5.40971	5.55471	7.69355	7.9731	6.38393	5.64218	7.96409	8.48922	6.75109	6.77345	9.86807	11.2402	7.27831	6.11086	10.0233	12.0724	9.14919	5.13891	4.86939	7.91892	11.7173	14.6723	15.5335	15.9417	13.8151	9.84534	7.3009	7.56002	5.25455
		0.249775	-0.830833	-0.159868	0.0979568	1.03104	-0.827834		3		1.08988		9.52698	8.21007	6.08181	5.64996	5.32998	4.3822	3.48455	3.73603	4.12697	4.02463	5.50485	7.45442	7.71625	6.38283	6.83866	7.6757	6.48029	6.33812	6.12389	6.83857	5.29729	4.88856	7.96016	9.85949	8.64941	5.46535	5.06664	6.37879	9.92949	12.1944	14.4754	14.9131	11.973	7.52294	7.58704	9.33541	8.2459
		-0.0712475	-0.478437	1.27944	0.304593	0.699752	-0.772717		3		0.722189		7.51394	6.82731	4.25871	5.01563	5.15885	3.20891	3.01188	4.60638	6.26099	7.52426	6.87884	5.72684	5.2228	4.78825	4.08527	3.72649	5.06587	6.32218	8.10154	8.47316	6.71754	7.71225	10.0885	12.2365	11.5976	7.47841	6.60631	7.46529	12.0067	12.4015	11.0317	9.80152	10.2686	10.1879	11.9739	17.3667	20.8187
		0.476924	-0.529274	1.62879	0.0459204	0.567122	-0.840553		3		1.77527		8.47148	8.47377	6.23304	6.09336	6.605	4.93474	5.27312	7.2526	8.83434	8.76825	6.69139	4.95097	4.65381	5.08026	4.12844	4.05272	6.23587	9.27581	13.7819	15.1805	10.6954	9.32657	11.3812	15.4157	18.604	13.3906	10.5549	10.5161	14.5859	16.7091	15.2864	13.8245	15.357	13.3742	10.6751	16.1712	22.4902
		0.135315	-0.360592	1.51903	-0.578454	0.880604	-1.1503		3		5.1247		3.90727	5.06564	4.43598	4.37738	4.67936	4.08428	4.37178	4.29939	4.66468	5.87562	5.11761	4.81247	4.80655	5.11328	4.08827	3.41408	4.07031	5.31906	8.68158	10.4701	8.80009	9.37639	10.4109	13.9851	17.0844	12.2079	9.8212	8.88252	9.2334	8.72393	10.9162	10.3858	13.1905	12.4803	8.46633	7.29861	9.62499
		0.0598387	-0.427722	1.69802	0.48932	1.06429	-0.776608		3		1.90842		3.55679	3.77556	4.02813	3.77727	3.32797	3.92931	4.14145	2.45098	3.81973	6.99571	7.01761	6.91716	6.76262	5.75506	4.10004	3.2226	4.00633	6.41437	7.12848	7.22867	6.16352	6.57798	6.59812	7.47624	9.52263	7.69274	9.23124	10.6419	8.58132	8.31237	9.88985	9.4258	9.05667	9.27521	7.68282	5.44226	7.3778
		0.16547	-0.128492	2.80591	1.52345	1.18987	-0.298895		3		0.747272		5.88643	4.9309	4.02482	2.95323	3.2748	5.72301	5.57673	4.34598	6.99195	9.16092	6.74889	5.35373	4.51403	3.37483	3.14775	4.83842	7.31881	9.08528	7.51245	5.18651	5.22432	6.97916	7.76109	6.30536	6.56086	7.35808	9.96753	12.7209	11.4247	8.30838	6.53852	5.14334	5.54533	8.12051	9.31941	10.6746	11.9073
		-0.349612	-0.402239	2.14248	1.2884	1.24138	-0.632387		3		0.826738		3.1345	4.09604	4.8413	4.21951	5.06723	7.69389	6.83719	5.46691	7.48153	7.78015	5.39986	5.51043	4.44435	3.416	4.32288	6.80965	7.82137	8.11418	5.50667	3.44756	4.00917	7.56367	8.67498	6.94539	8.53539	10.6246	11.3024	10.6959	9.62758	8.04469	5.08337	5.30831	6.18054	8.36935	11.2823	13.0843	13.486
		0.0617268	-0.710949	1.51355	0.76976	1.25852	-0.829835		3		1.15036		1.96336	3.27535	4.94372	4.82805	5.3018	6.48892	4.97825	3.80362	3.67912	3.11129	3.59856	5.33114	4.7112	4.21052	5.42515	6.42877	5.99705	5.15967	4.02779	2.57331	2.41368	3.99946	4.56477	3.60221	5.3893	7.49384	7.91146	8.09911	8.49367	8.86953	8.07551	8.75972	8.98764	10.3606	13.1853	13.0903	11.5182
		0.439974	-0.01226	1.00142	0.560932	0.946256	-0.87897		3		1.92635		3.02729	3.56292	4.71646	5.4148	4.85305	4.0721	3.62684	3.76448	3.47109	3.2695	3.08245	3.55361	3.30344	4.64854	5.0119	4.11948	3.94513	5.10724	5.1977	3.76499	3.39347	4.12838	3.87545	3.77938	5.76396	7.62237	7.92252	8.23126	8.81879	8.34714	7.39462	11.552	14.1533	13.0219	12.8412	9.11888	6.62003
		0.132188	-0.235878	1.24445	0.116325	0.769939	-0.827037		3		3.09041		4.52391	4.96183	4.81856	3.92361	2.86836	3.22021	4.53918	5.20108	4.23355	4.89133	4.53038	2.82155	4.20479	8.68283	7.88294	4.23887	4.60956	6.65418	7.33328	6.72451	6.69312	5.84819	4.62683	4.79782	9.7688	12.4035	9.44808	7.04403	7.41776	8.22661	8.10493	14.7756	19.1547	15.961	12.0133	8.69282	9.28369
		0.223493	-0.558935	0.794009	-0.462224	1.01855	-0.608675		3		1.49614		4.94548	5.69759	5.13863	3.32505	2.92482	4.80895	8.05686	8.05909	5.43979	5.14081	5.27596	4.11767	5.17418	9.18782	8.74336	6.75929	7.26379	8.34034	8.43673	9.49703	9.85901	8.07968	5.61517	5.55409	10.3923	13.7014	11.357	11.0382	11.0624	11.2146	7.5115	8.64354	12.4907	15.0256	15.6788	15.2174	17.5933
		0.278518	-0.377912	0.980686	-0.0567852	0.89754	-0.605851		3		0.960881		3.67257	5.57053	5.68158	3.97915	2.68652	3.49566	6.45887	7.37828	5.68987	5.36514	6.13582	5.69779	4.68876	5.64404	6.57476	7.25051	7.49081	7.07356	7.18643	8.86816	10.1926	10.6775	9.74496	7.62311	8.48312	10.3993	14.465	19.5122	17.6066	14.2734	10.4017	9.9019	9.35579	10.0862	10.394	10.5209	17.8147
		0.466961	-0.0337457	1.60802	0.99897	1.60173	-0.367711		3		1.0692		5.97696	6.18506	5.9789	4.36505	3.30381	4.95956	10.3946	12.3575	10.4398	7.98698	7.75328	7.45969	6.28641	4.90921	4.75039	4.34586	4.73893	5.65143	4.82941	4.85852	5.74728	6.89233	8.66746	10.1785	9.2649	8.57919	9.31004	13.0944	10.842	7.25507	6.98592	11.3254	12.2439	8.04873	7.15464	7.18687	8.00814
		0.480768	0.324557	1.02963	0.676308	1.44529	-0.310098		3		1.09481		9.8852	6.5052	4.97878	5.08624	5.17316	7.76363	13.1516	14.4336	10.9863	7.8319	7.27065	7.73537	9.53817	10.3735	8.38023	6.56715	10.0406	10.8566	7.55637	5.79425	5.85798	6.09779	7.03891	9.38762	9.72495	9.5955	8.32283	8.42174	7.97777	6.85375	7.33988	12.3833	14.9374	11.1925	9.34834	10.0482	11.2635
		1.00682	-0.196752	1.12682	0.376551	1.58709	-0.607653		3		1.03388		11.0355	6.77856	5.66431	6.95579	7.00591	6.57676	8.30628	8.85523	8.19778	8.18285	7.39229	5.52749	7.21937	7.64616	6.26313	9.57431	19.3004	17.0819	9.8303	5.96491	4.94135	4.59617	5.29618	6.49307	6.98548	8.98279	8.72769	7.5793	7.92902	8.10233	8.66742	9.62078	11.421	9.84972	11.5407	15.1963	17.4173
		0.79588	-0.258335	1.31548	-0.142023	1.33741	-0.792965		3		1.02755		5.36312	3.83538	5.61544	9.62088	9.71917	6.22593	5.14713	6.96856	8.63623	9.61023	8.04086	5.53518	4.939	3.79938	3.64435	10.6302	20.0318	15.5481	7.42214	5.07892	4.91334	6.02682	7.86475	9.61946	10.1251	10.9092	9.61977	7.72317	7.8777	7.09328	6.73381	7.53571	9.87841	12.4554	15.4637	16.4376	16.5744
		0.926302	0.704774	2.56747	0.0861271	1.30369	-0.762247		3		1.01548		3.46265	3.10542	3.58653	5.39056	5.92612	3.91732	3.12613	4.41625	5.44275	5.60716	5.28254	5.50033	5.23258	3.46868	3.38568	5.77306	9.754	7.27423	3.98239	2.96593	4.23306	5.56894	6.36641	7.20307	7.88097	8.34609	7.08862	6.52489	9.00015	8.36719	5.9798	4.81742	4.98616	5.48966	8.65705	9.51448	7.53278
		0.752768	1.24763	2.81964	0.886453	1.37665	-0.737674		3		1.09904		3.46927	3.67862	3.30948	2.73524	3.34005	3.32114	2.94167	3.21216	3.89836	3.39388	2.18098	2.44578	2.99086	2.89919	2.72424	3.12662	3.48009	3.3861	2.67095	2.75742	3.87781	4.47516	4.50499	5.74726	7.68823	8.80848	6.35145	6.63166	10.2017	9.64143	6.81886	4.95296	4.42854	4.68353	6.98733	9.27914	8.14339
		0.748449	0.490747	2.2233	-0.0458751	1.75462	-0.776271		3		1.57246		3.09112	3.25522	3.03909	2.92401	3.48885	3.91956	3.96344	3.92084	3.56816	2.88309	1.72697	1.43015	2.16854	3.14361	2.92719	3.61738	4.26169	3.72535	3.40145	3.89515	4.42699	4.55581	4.73941	5.41101	7.94264	10.1952	7.96256	7.41413	10.1188	9.7719	7.20135	5.85969	5.47196	5.61167	5.71843	5.52561	4.78893
		1.01894	0.156611	1.53248	-0.192415	2.02763	-0.702214		3		1.03368		3.76548	4.05777	3.65919	2.98481	3.55992	3.58724	3.71272	3.12312	2.661	3.28128	3.35358	3.56737	4.17959	5.35589	4.62172	5.13007	7.0648	6.59684	5.75131	5.90225	6.76387	8.84654	9.37274	7.12402	5.66859	7.65647	7.26414	5.08949	5.73143	5.7103	5.3767	5.86292	7.32261	8.64033	7.36147	4.37896	5.06825
		1.30431	0.939183	1.77867	-0.0549739	2.02465	-0.506442		3		0.84676		6.44517	6.23413	4.83389	3.7499	3.7013	4.2093	4.71558	4.93599	4.56941	5.28042	5.41352	7.53571	9.01878	7.70269	6.06073	6.86511	10.1326	10.3225	8.36478	7.95747	10.0111	11.3275	9.83517	6.06388	3.88187	6.76486	8.47955	5.69076	4.64143	5.70443	5.15042	7.65509	13.1709	17.3824	14.3531	9.95904	13.0007
		0.933195	1.15101	1.90971	0.0852496	1.74876	-0.69975		3		0.967258		9.77534	6.55891	4.24025	4.48399	4.99923	4.04792	7.2703	10.2889	7.84246	7.6089	7.45	10.3587	12.4036	11.4755	11.3108	9.44277	11.3507	13.4793	12.5012	11.676	14.1722	12.9396	10.3012	6.48619	5.45704	6.46364	7.0123	6.69883	8.36233	10.1083	10.1699	12.2826	15.4533	17.0084	12.9369	9.88541	11.3858
		0.389614	0.939791	1.74653	0.179248	1.65171	-0.625431		3		1.07099		8.20083	5.22468	3.83745	5.80103	7.56634	9.71141	15.2957	17.2783	9.98342	5.71282	4.19328	4.90193	8.93121	15.643	20.8697	14.5694	10.1068	12.1959	11.7601	9.24599	11.3047	12.2451	13.7451	13.4852	12.7038	11.7578	8.75267	10.9727	15.173	16.6821	14.1174	16.2117	14.308	12.3696	10.1569	11.4911	14.1484
		-0.235424	0.632576	1.32093	0.0545974	0.93085	-0.808126		3		1.12513		5.20608	4.28746	5.30189	7.86399	12.0645	14.2904	13.6124	10.6385	4.48693	3.13936	2.2895	1.52649	3.50993	9.31741	15.822	12.4486	7.85202	7.72924	6.77647	5.75524	7.47674	9.02657	13.8107	15.5624	15.4963	14.9797	10.4907	11.185	17.3344	18.5564	15.2133	16.4735	13.8652	10.3513	7.30915	7.81633	8.53091
		-0.114222	-0.242985	1.64639	0.154771	1.08411	-0.560317		3		1.48981		7.67703	5.59922	4.66003	5.77669	7.82607	8.94595	5.77335	3.13808	3.44357	5.39399	5.64187	3.64157	2.61874	4.21842	7.856	7.74221	5.74155	4.96179	4.83885	7.16631	8.38144	6.4388	9.06965	10.2854	9.9596	13.156	12.1017	11.2477	11.22	11.3126	8.56459	10.4921	12.3921	12.5187	8.81699	7.4203	7.33576
		-0.212291	-0.0364581	1.58831	0.455043	1.72047	-0.601846		3		1.13094		8.3356	6.17947	5.37822	6.07475	5.86708	4.9	3.3187	3.16158	5.5607	10.438	10.0116	5.8293	2.85584	3.46589	7.36198	8.76055	6.59177	4.93673	4.95139	10.0693	11.8889	7.71785	5.16424	5.52441	8.7323	14.984	17.6161	16.85	16.3077	16.6687	11.807	6.86153	9.10566	13.0999	10.8946	11.5998	12.0004
		-0.489216	-0.262931	1.19887	1.21554	2.15619	-0.735599		3		1.01964		4.79554	5.17264	6.42341	7.22581	5.47701	3.93876	4.31097	4.36892	7.10377	11.3701	9.62211	4.44828	2.35784	4.23524	8.65192	10.0694	6.7384	4.20884	3.83067	5.40278	6.9613	5.89531	4.56079	3.87269	6.62459	9.96511	9.13246	10.4335	16.1864	22.119	16.2335	5.96583	3.93531	7.15536	10.4628	13.58	13.3001
		-0.193808	-0.61944	1.59139	1.06624	1.87593	-0.698356		3		1.62932		3.94903	3.85765	4.79913	6.30222	5.92884	4.96697	5.70366	5.22312	4.58706	6.05726	3.97167	2.8059	4.99647	5.16492	4.87856	4.89516	3.58004	3.63994	4.29401	3.75148	4.56395	6.25003	5.6406	5.07334	8.18022	10.6962	8.46915	5.38899	6.60037	10.8009	8.43866	4.87575	2.47036	3.79049	7.70584	9.91333	7.81229
		0.135935	0.132082	1.16948	0.596252	1.87181	-0.680746		3		3.23361		5.38574	4.81341	5.77189	7.19968	7.55697	5.96861	5.09841	4.14436	3.31952	3.65846	3.1384	4.7906	8.38462	6.95449	3.27825	2.29821	2.21851	2.28368	2.66154	2.92291	3.67863	4.39222	6.49369	9.16134	9.75891	8.22266	5.4321	3.72683	4.80477	7.80429	8.39269	7.97386	5.34849	5.4001	8.034	9.06931	8.54536
		0.603218	0.152105	1.57385	0.3447	1.64354	-0.672046		3		1.62563		5.25056	6.16364	7.8249	8.71667	6.90302	4.89127	4.67146	4.03586	4.24958	5.04001	5.36975	5.31297	5.90449	4.74768	3.43808	3.30289	3.47698	2.77963	3.17133	5.06637	6.19407	6.0022	9.20098	13.4822	11.0941	5.63618	3.25181	3.90103	5.93803	8.3285	7.75525	7.20697	6.74569	7.78421	8.42824	7.80809	9.6734
		0.58771	-0.377579	1.66388	0.191427	1.29544	-0.589864		3		1.15192		5.09817	6.50552	8.63276	8.67467	6.8121	7.0632	7.34445	4.45651	3.06216	4.49905	5.59964	4.42709	3.48471	3.81347	4.85635	5.26019	5.76208	5.5416	5.40414	6.24568	6.88361	6.2724	5.93727	8.0251	7.43914	4.34125	3.70653	4.67752	4.3459	5.72914	5.72898	5.47162	6.19955	8.34545	8.69683	6.10354	6.97682
		-0.635152	0.35413	2.16042	0.132749	1.33278	-0.625169		3		1.22261		4.62977	7.57327	9.78383	10.5863	10.4261	11.6787	11.3586	5.93675	3.09257	4.53593	4.38187	2.84654	2.83558	4.57952	6.22084	6.85667	8.26662	8.76664	9.18131	8.90183	8.62478	9.8909	7.74943	6.28251	6.7816	6.31297	6.53571	7.83591	6.47044	5.24286	5.01315	5.51408	6.80835	7.61432	8.36814	7.61106	9.7212
		-0.327106	0.298824	2.58169	-0.0855255	1.36072	-0.432639		3		1.15915		3.60106	4.40847	5.04742	6.12081	5.97683	6.43242	6.90809	4.99244	6.23855	9.4226	6.29097	2.81185	3.64066	4.63986	5.03081	6.327	7.08227	7.33961	7.12032	6.33624	7.27834	13.2835	12.1154	6.83179	5.86856	6.72065	6.10491	6.72764	7.12763	6.21534	4.99029	5.76787	8.1139	8.35981	8.26281	7.7852	9.55864
		-0.245829	-0.0824381	1.37404	-0.312933	1.13032	-0.356448		3		1.11393		5.58411	4.93137	4.80349	5.27358	4.76298	4.87376	5.26217	5.76689	10.9939	16.3867	12.0475	7.15675	7.31328	8.14823	9.05809	13.1541	13.728	9.31363	7.92476	7.46999	8.83138	13.1968	12.6265	8.28704	6.12693	6.22556	5.16555	6.21419	8.34718	7.41893	6.23244	7.43003	8.11247	7.97301	8.8083	9.80634	11.4643
		-0.813962	0.0127951	1.32669	-0.218512	1.33513	-0.665085		3		1.15178		3.25212	3.7003	4.67609	5.09507	3.38553	3.85204	4.78957	6.18065	11.132	15.0773	12.4593	8.39161	7.65312	6.97173	9.05035	17.7055	20.1379	12.726	7.36485	8.64047	9.29482	9.77426	10.2454	10.0494	7.2199	5.25724	5.99242	9.04786	9.90716	8.43883	8.81631	11.5148	11.9976	7.77571	8.59886	14.1827	21.8173
		-1.54054	0.146994	0.731079	-0.0531086	0.784478	-1.04884		3		1.14641		2.78691	3.4255	4.65221	4.83273	3.20209	2.35847	3.00306	4.12845	6.66463	8.71826	8.03648	5.69819	5.43049	5.11512	5.00149	9.91702	13.2091	9.33176	7.76428	10.3311	11.0299	8.1534	8.30189	10.7039	10.698	7.46623	9.00358	14.6274	12.6549	9.34577	9.74912	12.6406	13.7969	9.57747	8.04642	15.3624	23.7292
		-1.78083	-0.105801	0.765244	0.500208	0.627011	-1.18116		1		1.183		4.45465	5.21991	5.44456	5.04932	3.93915	3.75679	3.30189	2.32501	2.16398	2.86209	3.10911	3.64714	7.03194	8.40912	5.00549	4.6756	6.92222	7.34682	7.64531	11.9831	14.1692	11.0809	8.57696	13.1651	17.086	14.3192	13.0575	18.2147	16.0363	13.9889	15.5244	13.4503	12.1363	7.94643	10.0215	19.6497	24.3874
		-0.928761	-0.357802	0.931633	1.31915	1.24606	-1.49682		1		1.38126		3.86059	5.31977	4.87052	3.8052	4.42385	6.5679	5.44564	2.12601	1.22919	2.64825	4.39874	4.5855	7.62686	9.15	6.09123	5.08373	7.30892	7.08211	5.78349	7.45582	9.68509	8.41954	7.54291	10.5064	13.5107	11.2811	10.2117	13.4222	12.5134	13.7964	17.1099	15.8862	14.7042	9.47591	9.42002	18.4288	22.368
		0.0691589	-0.648483	0.0209817	0.702485	0.868325	-1.94917		1		1.30993		5.08687	5.57934	4.17954	2.53703	4.22149	7.66457	6.32586	2.52268	1.97044	5.49655	8.23136	7.02922	5.40645	5.17671	4.10017	6.39966	10.5725	10.4728	7.35542	6.53875	7.18467	7.24588	9.14487	10.9464	8.5133	5.94622	7.22027	12.2787	14.6536	13.5738	13.7069	14.869	16.5822	10.2134	5.46144	10.5585	18.7813
		-0.235394	-0.00524421	-0.709864	0.71062	0.368577	-2.14818		1		1.14541		3.42253	3.47976	2.69246	1.96098	2.19228	3.84746	3.0847	1.97031	3.37532	5.47802	5.92201	4.32947	3.34229	2.80823	3.73723	7.75837	13.1789	13.3402	7.98866	4.54635	3.97716	5.79411	8.87618	8.81533	6.6146	3.23703	3.84347	8.77149	10.907	8.46934	5.51075	5.51346	7.71081	5.95762	5.25572	7.57791	9.72606
		-0.538806	-0.645929	-0.700404	-0.0273752	0.649148	-2.31363		1		1.00906		1.65796	2.27708	4.39883	4.18374	3.73343	3.91504	2.61161	2.50042	4.63677	5.40298	4.02055	2.91664	2.80957	3.28642	4.31565	6.78152	9.467	9.26238	6.38736	4.02152	3.67725	5.63395	7.81489	5.78166	3.74411	1.78539	1.52843	3.44367	5.46308	6.09066	5.83884	4.09567	3.90527	5.68849	7.03567	7.71207	6.52423
		-0.2231	-0.981312	-0.708208	-0.0249047	0.927556	-2.50456		1		1.19967		1.84878	4.15827	7.38487	7.20335	6.24579	6.26552	4.22837	2.86401	4.34081	4.1472	2.60914	2.08744	2.19416	3.50626	4.88319	5.79113	5.3027	4.16136	4.008	4.40898	3.60174	3.50194	4.31456	3.60576	3.93211	3.24886	3.74472	4.99168	5.14708	7.05392	8.16744	6.61084	4.88369	5.02745	5.88198	5.10329	3.55413
		-0.481131	-1.01833	-0.676454	0.777104	0.876375	-2.76774		1		1.20568		1.92404	3.14351	5.01545	4.0366	4.13975	5.79275	4.45422	3.37645	4.56207	3.75381	2.61609	2.71907	3.30319	2.96738	3.00779	3.39213	2.94748	2.56373	3.12588	3.39676	2.576	2.52008	2.86996	3.50605	4.46755	4.45936	6.20046	7.89791	6.55784	5.82803	6.01595	4.86721	4.20868	4.67874	6.29731	5.67194	4.35228
		-0.941665	-0.537359	-0.737348	0.54341	0.75838	-2.88936		1		1.18612		1.29958	2.10937	3.5331	5.10143	4.75374	4.8802	4.79614	4.61341	5.48931	4.46717	3.67682	5.04597	5.91778	4.45962	2.75814	2.21733	2.72077	2.78195	3.0819	3.66906	3.82138	3.79167	3.77657	4.38856	5.07711	4.3287	4.47243	7.37815	8.76331	8.23541	6.63757	4.30927	4.06205	4.13118	6.3358	9.26749	8.04345
		-0.995145	-0.587775	-0.501792	0.73639	0.291421	-3.08497		1		1.19415		1.95663	1.96669	4.93402	8.84148	7.38774	4.53368	3.5242	3.7759	4.38489	4.61567	6.26312	7.48624	6.82202	5.0591	3.85699	3.01527	3.80493	3.70178	2.42475	3.91404	8.09882	9.75528	9.94227	12.3857	10.7515	8.1395	8.24902	9.34538	10.4889	10.5155	8.15802	6.12668	7.24047	9.93666	12.7634	15.2717	12.7356
		-0.33734	-0.479858	-0.80021	0.58603	-0.128119	-3.43856		1		1.2334		2.38069	2.29012	3.54789	6.20214	4.64444	2.62002	2.5457	3.96297	4.74887	5.21638	7.33385	8.38067	6.96462	6.63552	5.90981	4.63505	5.17696	4.75838	2.87363	5.6518	14.6493	19.0171	18.6574	17.3926	11.6453	10.3871	15.4061	17.0315	12.8179	9.69415	8.25423	6.98965	9.2383	13.4439	13.5717	11.5425	7.65983
		-0.427022	-0.9581	-1.20536	-0.107218	-0.311647	-3.71178		1		1.13214		2.68679	2.75354	3.29079	3.72754	2.83937	2.68023	3.78406	6.91435	7.2445	4.56312	4.24529	4.60373	4.56968	5.95785	5.72195	4.03613	3.76012	3.67158	3.50655	5.75291	11.6496	13.1536	9.28067	7.42703	4.65582	5.8477	12.6343	15.7768	12.3914	9.14472	9.25401	9.92541	8.39327	8.61607	8.61244	7.27155	6.45386
		-1.15474	-0.771362	-1.01232	-0.259235	-0.664718	-4.00168		1		1.0013		2.85253	2.93292	3.23318	3.77725	3.55204	3.70798	4.89531	8.41575	8.33783	6.12761	6.26872	5.5752	4.43133	4.60453	4.29802	4.71518	4.16196	4.37351	4.94929	4.91933	5.19682	4.69561	2.91818	3.15936	4.55804	4.4747	4.52612	6.41978	7.29768	7.73539	9.98996	11.5596	10.0453	7.66188	6.27206	6.04819	5.24221
		-0.768073	-0.855432	-1.38527	-0.54779	-0.95334	-4.23659		1		1.01759		2.69154	2.62905	2.83438	3.88538	5.91436	6.11553	4.99386	5.5364	5.63015	6.48716	7.85948	6.40663	4.40007	3.62833	4.56663	6.2733	5.51369	4.88171	4.5519	3.84894	3.52995	3.06786	1.9318	3.21722	5.00363	5.18146	3.764	3.21731	4.43827	5.06263	5.61382	6.47325	6.36825	5.72957	5.04771	5.75951	6.42333
		-0.61075	-1.38264	-1.86701	-1.0386	-0.654092	-4.3602		1		1.01074		3.93018	3.67526	3.0218	3.58344	5.33878	5.15823	3.42257	3.63973	4.82554	6.65448	6.86656	5.75604	6.05556	5.0725	4.60737	4.99397	4.68042	5.79289	5.48957	4.20023	3.51907	3.15324	3.45657	4.97478	5.7359	6.21476	5.53717	4.73475	4.8911	4.9128	6.21811	8.39088	8.49049	6.56713	4.2422	4.30745	5.385
		-0.938114	-1.64049	-2.30104	-0.906902	-0.578454	-4.34438		1		1.07019		9.99498	6.94181	4.70766	3.46375	3.33849	2.59859	2.28459	3.75616	5.36921	6.05666	5.20195	5.08861	6.22668	5.05693	3.77918	4.15735	5.83918	8.78852	9.1998	8.0782	5.81917	5.35935	7.05016	6.58454	4.45911	5.25239	6.2609	5.96002	6.76384	7.65615	10.9462	15.5801	14.5273	9.93272	5.97864	4.57541	3.87801
		-1.13806	-0.839832	-2.18307	-0.31567	-0.598974	-4.25381		1		1.15894		9.02526	5.63809	3.44958	2.85676	2.77835	3.45341	4.95589	4.85767	4.24468	3.79681	3.15282	3.42682	3.78007	2.83846	2.41471	3.73704	5.72743	7.49464	7.84227	7.53202	6.14429	8.04504	11.6208	9.03523	4.49846	3.84221	4.92302	5.40393	5.8628	6.34476	8.3563	10.41	8.61692	5.43248	5.12687	5.99894	4.62655
		-1.36871	-1.43686	-1.84175	0.248432	-0.560378	-4.25247		1		1.09056		4.93633	3.3043	2.49849	3.17628	4.06938	5.56753	7.22609	6.38145	4.7566	3.26761	3.41031	3.67372	2.86015	2.45225	3.46347	6.06433	6.48992	5.14568	3.67959	3.82165	3.91813	6.75591	10.0562	7.22519	4.13654	3.2568	3.35888	4.11975	3.6884	3.46384	5.05358	6.37686	6.26714	5.41512	6.04386	6.39092	6.18136
		-1.36091	-0.841751	-2.49009	-0.114572	-1.05716	-4.53255		1		1.2219		2.69818	2.28036	2.95448	5.06022	5.72525	4.50327	5.09689	5.92994	6.82362	5.96281	5.20144	5.20604	4.06918	3.8126	4.50067	7.30601	6.88892	4.84198	3.16491	2.96244	3.21656	4.77735	6.83307	5.96896	5.95745	4.40724	3.85234	4.06349	3.07707	2.64786	4.21412	6.0009	7.63491	8.44127	8.76072	8.53898	8.01128
		-1.1255	-1.31053	-2.5164	-0.497389	-1.13964	-4.7262		1		1.09431		3.13848	3.81599	4.2359	4.46988	4.11151	3.56584	4.3151	4.6761	5.22098	3.92633	3.98554	5.35417	5.64969	5.88887	5.92253	7.02965	7.55447	6.80076	4.78866	3.53534	2.51988	3.51708	5.4703	6.80349	7.71202	5.77367	3.3746	3.34301	4.48523	5.71118	4.67012	4.17726	5.83889	7.90696	8.56134	5.31338	4.05912
		-1.65391	-1.78727	-2.5498	-0.657731	-1.46286	-4.87726		1		1.01294		2.77557	4.54399	5.06582	4.62728	3.62202	3.04304	4.30689	5.12011	5.87315	4.77075	3.81717	4.78158	4.54138	4.01858	4.08146	5.93886	9.68425	11.644	9.2051	7.36427	5.41077	5.13032	5.85615	5.534	5.95854	5.68915	5.64348	6.68462	11.0149	12.393	9.04801	7.57315	10.6156	13.7792	15.1371	8.51954	3.72111
		-2.1186	-1.46104	-2.55953	-0.338398	-1.48682	-4.94962		1		1.01294		4.17809	4.45953	4.475	4.04929	3.39914	2.45195	3.04747	4.52507	5.22673	3.6326	3.44606	4.48535	3.51681	2.87187	4.12662	6.6247	11.4534	12.8486	10.5224	9.85448	8.75339	7.78417	8.6034	6.02558	4.22957	5.80938	9.34985	11.8851	12.2416	9.86926	7.62579	10.7232	13.4056	13.3144	13.6418	9.14313	5.45292
		-1.67411	-1.63443	-2.87556	-0.221072	-1.13608	-4.87334		1		1.12778		6.87557	6.85262	6.05461	4.08403	2.30338	1.93723	3.43999	5.99797	6.30178	4.20332	4.0255	4.36798	3.15134	2.64571	3.68841	3.9867	5.11076	6.23521	7.02777	8.98252	9.44428	9.28019	10.2466	8.43073	4.4861	3.36653	5.48976	7.19719	7.75057	5.23335	5.13507	7.32774	7.17234	4.89998	6.57812	6.5796	5.81593
		-2.28624	-2.11384	-3.08373	-0.25381	-1.36254	-4.9713		1		1.06992		4.42038	5.00292	4.6878	2.9198	2.40063	2.73028	2.86957	4.19386	5.45838	4.32152	3.24226	2.53112	2.00093	2.63979	3.24058	2.7166	2.61254	2.85718	5.77606	6.43907	5.14226	5.38972	7.80354	8.61466	7.50651	5.50663	5.6008	6.88858	8.30251	8.39866	7.7899	8.85375	7.05795	5.0927	5.45302	7.16623	7.05026
		-2.34346	-1.59341	-2.99878	-0.160105	-1.6719	-5.17997		1		1.08576		4.24528	5.08673	5.07238	4.3698	3.37715	2.68674	2.05447	3.60673	6.80877	7.54902	4.89103	2.17574	2.25554	3.71834	4.26838	4.2673	4.74134	6.02501	9.02854	9.03353	6.02715	5.14619	5.14289	6.12883	6.08428	5.14158	5.6246	6.57845	9.14533	11.7049	12.7398	13.9597	12.4495	8.61177	6.94076	9.20783	10.2994
		-2.44185	-1.64759	-3.45536	-0.433584	-1.97336	-5.25591		1		1.17853		4.36141	4.84693	6.05426	7.19017	7.32481	5.26534	3.81811	4.77276	6.76172	7.51456	5.34442	2.67312	1.69947	2.70195	3.31153	3.64995	6.30735	6.66774	6.95532	6.25551	3.75961	3.83812	4.43855	5.94294	6.34637	5.79677	6.06615	8.50877	11.1292	15.0081	19.6591	20.6371	14.6953	9.59463	6.13691	6.62876	9.14037
		-2.20781	-2.53499	-3.40382	-0.435665	-1.98198	-5.26012		1		1.28666		6.14395	5.94058	5.74225	6.91148	9.03039	8.23564	6.51321	5.66531	4.27147	3.86092	3.8275	3.09297	2.86357	3.91003	4.56277	4.95822	6.95081	7.80733	7.10945	7.12687	6.04966	4.29234	4.47549	6.1287	8.14391	7.21737	6.60088	10.7306	16.3815	23.3427	31.027	28.9795	18.1526	11.872	9.07094	8.07372	8.28566
		-2.24398	-2.11418	-3.02296	-0.180929	-1.73819	-5.2915		2		3.20029		3.74261	3.71307	2.88625	3.34697	6.12301	6.92751	7.2278	6.63013	3.50928	2.4975	3.30088	3.4898	3.4009	4.42409	5.62585	5.07392	6.29329	6.29781	6.06362	7.14418	7.87016	6.69854	5.15542	6.29791	9.11399	8.64129	5.00563	4.82198	7.42335	9.0418	11.6031	10.9452	8.12378	10.2671	10.0605	8.16501	6.59657
		-2.0362	-1.87215	-3.12228	-0.365826	-1.44318	-5.30654		2		9.21908		2.80037	2.53724	1.38472	1.46118	2.65353	3.43631	5.19343	5.40424	3.38418	2.40083	2.69284	2.83073	3.40139	5.48218	6.54511	4.40771	4.07535	4.46143	3.57	3.92803	6.92837	8.7675	8.00116	5.04562	5.70981	5.78167	4.18888	3.37521	3.55254	2.53819	2.10802	2.77379	4.14395	5.69417	6.625	5.57146	4.86019
		-1.86196	-1.85671	-2.43528	-0.214228	-0.824435	-4.80242		2		4.66539		2.53511	3.03967	2.01667	1.60845	2.1793	3.37519	4.6929	4.94347	3.70373	2.82633	2.42773	2.82632	4.92798	7.79136	7.84327	4.63711	4.0405	4.06514	3.84714	3.68222	5.74014	7.93977	7.68677	4.86633	4.2613	5.24471	4.54836	5.17917	5.91549	3.77325	2.42546	3.2553	4.3585	5.74394	5.57971	4.72431	4.85977
		-1.16782	-1.50436	-2.108	-0.121457	-0.0738846	-4.01458		2		6.21441		2.79143	4.28815	3.85641	3.33661	3.87179	5.4249	6.41955	5.92527	5.49081	4.73994	3.07283	2.64455	3.74319	4.95057	4.91951	3.77628	4.87319	5.58656	6.18462	6.54498	5.99923	5.16657	4.39846	3.80315	5.77565	6.73247	4.91485	4.80304	4.84106	3.10672	3.53289	5.698	8.4603	11.076	10.192	6.99632	6.20106
		-1.49819	-0.768931	-2.32484	-0.986841	-0.0825078	-3.35739		2		9.3115		3.69243	5.05692	3.98161	2.77274	3.27053	4.41267	4.70615	4.61191	5.75375	6.05999	4.61025	3.58953	3.92563	4.88784	4.56226	5.39477	6.74889	6.45581	6.05367	5.49365	4.68094	3.93655	3.71105	4.16716	5.20336	6.13921	6.0093	7.50592	5.76673	2.81177	2.90259	3.89581	4.67618	7.09735	6.8835	4.8498	3.94532
		-1.31746	-0.514817	-2.2066	-0.457391	0.464672	-2.90907		2		4.28354		3.87503	6.24042	6.0508	4.14211	3.31428	3.36637	2.86432	2.52686	3.15159	3.58967	3.3502	3.52821	5.25475	7.31571	5.80594	3.90955	4.08648	4.05381	3.42098	3.97516	3.60912	3.09349	3.75887	5.30744	5.9111	7.92833	10.3242	13.0691	9.66762	4.67534	4.27772	3.84619	3.45751	4.39888	4.57418	5.01855	6.42472
		-1.45269	-0.8617	-1.76309	-0.337743	0.0124143	-2.89698		2		6.3759		2.9132	5.05133	5.79218	5.27649	4.97881	4.85667	3.36397	1.6918	1.54757	1.86231	2.19963	2.54527	4.90718	8.79996	7.57969	3.9631	3.93173	4.51703	4.67563	5.56536	6.29414	5.18988	5.66999	6.87339	7.20495	8.60383	10.3848	12.9327	11.0666	5.43741	4.18525	3.75286	4.47759	5.36835	4.87353	6.14439	8.96093
		-1.68346	-0.80046	-1.05584	-0.365839	0.0164799	-3.02832		2		6.93661		2.6822	3.54395	4.21109	3.87612	3.68036	4.84322	4.44342	2.28023	1.95423	2.30249	2.15833	2.56548	5.06017	9.29616	9.58465	6.51064	4.93789	5.1987	5.5053	7.04618	7.22769	5.42727	4.68484	4.83791	4.50545	5.25445	5.80015	8.13197	7.89952	5.24604	5.43072	4.64261	4.70525	6.16803	6.00289	6.22078	6.07927
		-1.4591	-0.663101	-1.37428	-0.305004	0.0126693	-2.8926		2		6.66869		1.95706	2.91367	4.48394	5.28519	4.87536	5.03638	4.95245	3.2558	2.72285	2.52829	2.33468	2.97264	3.52203	4.40326	5.20896	4.94406	4.24781	3.07719	3.84764	5.79716	5.66454	4.33543	4.58629	4.36891	3.32714	3.5292	5.907	7.21914	5.221	4.10973	6.51243	5.63865	6.25656	8.67809	7.95977	7.39661	6.45002
		-1.36487	-0.538691	-1.56698	0.0542333	-0.103978	-2.65994		2		18.8099		1.91227	2.07532	3.14211	5.60538	7.00431	6.32024	5.56333	4.49135	3.88706	3.6568	4.38812	5.36442	5.12834	4.82001	5.3263	6.8863	6.05067	3.85842	3.31676	4.53762	3.89203	3.7545	5.98856	5.40846	3.47387	5.08067	9.19606	10.1567	7.13146	5.41362	7.20121	6.36549	8.36364	12.4559	11.0865	7.45012	6.55827
		-1.19953	-0.840282	-2.21157	0.0849246	-0.589089	-2.7547		2		30.4689		2.87798	2.91086	2.54308	3.44331	4.56057	4.59828	5.71728	6.19057	5.30851	3.92222	3.65506	5.34475	6.58653	7.39753	7.32389	7.22646	6.05296	4.63166	4.14322	4.67904	4.70093	6.33773	8.32318	6.58814	3.94654	5.67623	8.22202	9.24362	8.87823	8.25935	7.56334	5.96172	6.65291	11.4559	11.9085	8.48758	7.172
		-1.14554	-1.11983	-2.06646	-0.168889	-0.0827164	-2.94499		2		7.47214		3.39764	3.5494	3.70305	3.90588	3.23145	2.81962	3.25699	3.82168	4.07141	3.87532	3.50495	4.31824	5.05918	4.75218	4.19611	4.16658	4.5086	5.1012	4.81011	3.72183	3.68	5.26063	6.63939	5.91184	5.14232	6.93475	9.32739	10.7117	11.2596	9.9256	8.48143	6.4354	4.09963	4.5213	6.47672	5.45719	4.77055
		-1.67867	-0.981606	-1.8371	-0.552441	-0.0344729	-2.66505		2		0.788399		2.3824	2.90926	4.62701	6.99659	5.06014	2.54805	1.84112	1.63555	2.62235	3.21317	3.33705	4.93355	5.8715	4.61233	2.88076	2.55385	3.94224	6.89134	6.92466	4.88002	4.37892	6.27657	7.70733	8.07969	6.71515	5.53808	6.08159	7.28241	6.08753	6.1689	8.73517	11.3269	7.761	5.62276	7.32864	8.04602	6.92335
		-1.53799	-0.653243	-1.38148	0.133343	0.183856	-2.64892		2		1.27044		3.39113	4.32126	7.52994	10.7547	8.90048	4.74708	2.49039	1.37815	1.83282	3.0895	4.43229	4.81451	5.19545	3.71139	2.42479	3.0046	5.42595	8.57559	9.09068	6.75872	4.33226	3.95529	4.83128	5.31216	4.08532	3.54752	4.84515	6.20165	5.20057	6.5285	11.4596	14.7273	11.761	8.79716	10.0973	11.0674	10.619
		-1.31028	-0.304816	-1.08755	0.400432	0.623007	-2.4735		2		3.26433		8.24305	8.87323	8.32226	7.44482	5.14376	3.46558	2.82802	2.23764	3.58641	6.34396	7.90998	5.86686	4.94977	3.93697	2.87652	3.66902	4.53603	5.20692	5.48811	5.80578	4.27465	2.66665	3.1205	3.43018	2.90768	3.37107	4.3432	5.69903	6.96639	9.9387	12.2036	12.0432	8.42827	6.80746	8.02878	8.09376	8.76279
		-1.2316	-0.749951	-1.42345	0.370661	0.683301	-2.20709		2		4.67767		6.65507	5.87118	4.3308	2.25811	1.73455	2.06951	2.7953	3.26556	4.96941	7.36794	8.39712	6.76707	6.93996	6.33493	4.11592	3.98749	4.8305	4.79148	4.05316	4.81861	4.66475	4.0816	3.60084	3.34378	3.57255	4.5373	5.43841	5.33291	5.06657	6.4085	8.83316	8.68204	7.15736	6.86898	7.70143	7.47564	5.2659
		-1.61087	-0.677251	-1.48371	0.334161	0.45417	-2.47134		2		11.0048		9.05089	7.24542	5.57019	3.68281	3.07382	3.69086	5.60991	5.16171	4.48875	5.8962	7.96565	7.8709	7.68321	6.50935	4.72262	3.95468	5.4815	5.97085	4.18051	3.69217	4.92371	5.25292	3.99571	3.38871	3.91032	4.46542	4.70006	4.26256	3.74117	3.31281	5.04168	7.05009	5.38204	5.48831	7.94432	10.1934	9.33665
		-1.78717	-0.137468	-1.74677	0.681421	0.187403	-2.51844		2		13.9805		7.81493	6.61771	6.35973	5.65068	4.75684	4.96267	6.80085	5.4495	3.16171	4.05646	5.68479	5.6365	5.56889	5.66837	5.24569	4.67683	5.25737	5.72163	3.50441	3.31118	4.96125	4.55366	2.66452	2.56653	3.60129	3.57958	3.94996	5.02867	7.02313	5.8775	6.20816	7.67423	5.52949	3.82521	5.96806	11.6403	15.0819
		-1.31573	-1.03953	-1.01552	-0.0344587	0.18037	-2.47686		2		4.15887		4.80592	4.2076	3.73864	3.07509	2.71073	2.53777	3.37756	2.96658	2.75887	4.47968	5.6235	5.15915	5.16153	4.40178	4.16479	5.2853	7.56431	7.53907	4.75689	4.26751	5.96535	4.90882	2.83962	2.86574	3.66057	4.13914	4.44674	5.55468	8.00832	6.73394	4.72669	5.37954	4.50031	3.90944	3.86387	6.00006	9.58556
		-1.3158	-1.70862	-0.997946	-0.223204	0.835648	-2.21388		2		1.45171		3.03028	3.7022	3.09617	2.07775	2.58888	3.88396	4.0462	3.43618	2.91008	3.81623	4.85397	4.37115	3.60142	2.24568	1.60836	2.93869	5.11909	5.25562	3.56873	2.84005	3.80838	3.90088	4.07247	3.90607	4.05825	5.78459	6.61399	5.06169	4.65558	4.40163	4.37911	3.55286	3.90024	4.35073	4.18108	4.24337	5.92795
		-1.60751	-1.90221	-0.831013	-0.0607798	0.811944	-2.06639		2		4.54416		2.53975	3.43353	3.15378	2.90394	3.04813	4.69261	5.25387	4.94899	4.85548	4.43196	4.30665	4.14637	3.39019	2.74483	2.59514	3.85565	5.20806	4.70069	3.78347	4.20216	3.86731	3.65655	4.90173	4.75995	2.98313	4.3159	6.17697	4.03396	3.58199	5.88892	6.83609	5.64114	4.70266	4.69036	4.17473	3.92205	4.47586
		-2.13945	-1.14547	-1.15372	0.0932882	0.521262	-1.97028		2		17.6724		2.86738	3.07663	3.6514	4.27646	3.43602	2.98762	2.95977	4.04977	6.16042	6.60052	5.27636	4.51235	3.96545	4.10501	4.32643	5.65665	6.9897	6.18	7.0512	8.16584	6.88091	6.41205	7.90035	6.85543	4.65854	5.94414	7.65361	5.92494	5.43816	7.57659	8.22842	6.96304	7.35381	7.60712	6.59102	4.33922	3.7002
		-1.74486	-0.670182	-1.48026	-0.317305	0.0576444	-2.27744		2		19.8811		3.81224	3.07906	2.08128	2.78311	2.5158	2.09863	2.28774	2.04795	3.07558	4.0187	4.0569	4.20349	3.64073	3.70084	3.82856	4.46401	4.30714	5.28446	7.57858	8.98148	8.95472	9.08548	9.6931	7.87375	5.96067	6.51263	7.14673	6.04039	5.06054	5.82617	6.09754	5.98019	7.44065	8.58694	6.5829	4.06543	4.30409
		-1.17085	-0.807407	-1.51159	0.267166	0.377463	-1.87592		2		6.44466		4.57274	4.1318	2.87905	2.49236	2.18002	2.62866	3.1091	2.06214	2.20494	3.27663	4.17364	4.01477	3.68588	4.34921	5.59537	5.82358	4.86646	4.53768	5.98776	8.19816	9.47735	8.78549	7.20827	5.85499	5.90548	7.34365	7.8477	7.3937	5.37609	4.32174	4.45879	4.37429	7.65604	8.17769	5.63681	5.86639	8.4259
		-1.40931	-0.807398	-1.16138	0.301137	0.896112	-1.57136		2		3.08203		3.59705	4.73573	4.49582	3.95817	3.12911	3.47775	3.44503	2.66334	4.3988	6.93172	6.71831	5.19416	3.64454	4.54096	5.30436	4.11904	3.6979	3.78605	3.72167	4.83739	6.23242	6.14312	7.71927	9.26624	9.57826	9.101	8.45313	6.63713	4.71432	4.75806	5.73758	7.18435	11.033	9.66468	5.43778	5.85951	8.4875
		-1.29829	-0.959152	-0.644162	1.27919	0.984645	-1.48106		2		7.8857		3.70811	3.9034	3.55844	3.41995	3.7619	3.87331	3.25971	3.72671	6.13896	8.12847	8.58479	6.77198	4.80403	5.11476	5.9148	4.06571	3.69963	3.78213	3.29252	3.6474	4.21887	6.66645	11.5231	15.458	14.6175	8.53358	4.12454	3.00568	4.11554	5.42287	5.34664	5.64022	7.4301	5.30217	3.70851	4.4169	4.90439
		-1.36835	-1.16883	-1.12346	1.21582	0.730184	-1.32147		2		6.25568		3.76404	3.70159	2.59272	3.10362	5.33906	6.32249	5.21426	4.85632	5.33721	5.46635	4.5346	4.11901	3.74533	4.65923	5.35145	3.42328	2.86656	3.57616	4.27727	4.64781	4.7768	5.91926	8.5146	10.109	10.4718	7.40674	4.14985	4.21337	5.42699	6.72011	6.0915	4.49801	4.45704	2.64004	2.44228	4.2106	6.08019
		-1.60735	-0.911142	-1.35177	1.029	0.829922	-1.29927		2		7.62609		4.63291	6.26601	5.3758	5.15358	7.87035	9.47841	8.50113	6.69349	5.87344	5.68729	4.68329	4.75279	5.05363	4.11807	3.11603	2.47494	3.08339	3.75293	4.17691	4.67253	4.62618	4.65606	5.45131	4.84296	7.45399	8.84397	8.21806	9.15136	10.465	12.2691	10.8253	6.69237	3.46447	2.22579	3.3845	7.42726	10.5108
		-1.07272	-0.601728	-1.46079	0.891731	0.810265	-1.36825		2		8.03247		5.78854	7.25896	7.13761	6.93544	8.76134	10.5819	11.8202	10.0206	6.44949	4.42656	3.93939	5.14631	5.80172	4.36614	2.85844	3.22994	4.66558	4.62772	3.1518	2.5052	2.84405	4.32816	5.5948	5.55659	8.08928	9.36169	6.45848	7.24973	8.10544	8.76677	8.16689	5.63635	3.86952	2.42276	2.78844	4.90358	7.19802
		-1.07459	-0.711662	-0.97306	0.938381	1.1176	-1.46941		2		19.1261		6.4184	7.0487	8.44887	10.3161	9.31965	6.44589	5.5158	4.88082	3.64634	3.23349	3.06117	3.57567	4.66075	4.20547	3.06227	3.93592	5.65846	5.13704	2.99613	2.462	4.47827	6.13895	6.42506	5.72514	7.00702	7.34792	5.19503	4.98666	5.38887	5.92952	6.1697	6.86792	5.77908	3.6148	2.34731	2.63599	3.81556
		-1.99032	-0.662491	-0.888009	1.22438	0.846418	-1.3638		2		9.28358		7.10149	6.07666	5.87274	5.76781	4.60057	2.74872	3.03496	3.84007	2.95789	2.40721	2.08398	2.59134	4.207	3.7209	2.77592	4.09375	5.93968	4.69761	3.29516	6.26339	10.6933	9.55693	7.13258	6.13016	5.79339	6.07417	5.49839	4.62207	4.48583	5.07945	4.43451	4.27522	3.75325	3.13566	3.61406	4.21314	3.95449
		-1.66879	-0.270589	-0.200604	1.41762	1.22668	-1.03511		2		6.54567		9.21336	7.96545	5.44823	3.61067	2.07797	1.96224	4.20192	5.58572	3.88135	1.87474	2.14804	2.87061	4.26946	3.40228	2.55053	3.66568	4.66505	3.55304	2.67301	7.01667	13.0632	12.1245	8.61461	6.93812	5.1201	4.55384	5.54105	6.40145	7.40696	8.21664	6.43599	5.48886	4.23965	4.42338	6.78092	8.33052	6.79125
		-1.46826	-0.0628812	-0.162944	1.15157	1.35277	-0.747221		2		20.149		5.04721	5.10381	4.88642	4.86101	3.29476	2.65761	4.21331	5.60342	4.18967	3.20025	3.65435	3.72461	4.10815	3.65911	3.80587	4.01369	3.88528	3.59908	4.96171	6.98967	9.91549	9.15444	7.49819	5.01022	3.16618	2.82791	4.58699	6.67746	7.67455	9.30019	8.0453	7.80605	7.61916	8.69993	11.6508	13.0823	10.9664
		-1.22902	-0.535854	-0.802535	0.497143	1.47229	-0.837649		2		8.94129		2.89096	2.95699	4.02129	5.53756	4.70061	3.88757	4.70651	4.98403	4.26029	3.6796	3.90241	3.95381	4.49986	3.53857	3.8134	4.30243	3.78671	6.45291	10.7553	11.8476	8.47505	5.75841	4.79822	3.4358	2.3181	1.92529	3.20562	4.0425	4.86406	7.34923	6.4453	4.91176	5.10019	7.46034	9.88001	10.5386	9.10758
		-1.3053	-0.148612	-0.525388	-0.134847	1.67042	-0.829973		2		5.60332		2.24325	2.18254	2.49707	3.92363	2.91834	2.28368	2.60632	2.99295	2.56544	2.40264	2.38029	3.60222	4.99475	4.29263	4.06776	5.00184	4.56908	4.0883	6.29487	7.60051	6.66344	4.25825	4.7221	3.79561	3.04375	2.88009	3.08732	2.80675	2.45776	4.58417	4.77049	3.96355	4.53263	6.5531	10.3348	12.1487	9.91715
		-1.5519	-0.211821	-0.147679	0.386505	1.35912	-0.621468		2		5.61428		2.21522	2.35468	2.42769	3.35201	2.84087	1.92727	2.5812	3.19582	3.07965	2.45221	1.62805	2.43108	4.09144	4.91335	5.61859	6.23929	5.8949	4.74312	3.6872	7.24065	9.79235	8.76248	7.40285	5.95545	4.44557	4.81104	4.38929	3.10095	3.43947	4.14578	4.682	4.59528	3.61519	6.30011	10.2147	13.9006	10.344
		-1.82525	0.379025	0.585471	0.0823474	1.31916	-0.574547		2		2.16762		2.74793	2.71112	2.55178	3.04744	2.69378	2.18532	3.10813	4.21222	3.69962	3.11626	2.79004	3.42634	4.5162	6.81478	6.59835	5.58589	5.00637	4.74536	5.5755	9.53959	12.6707	9.22816	7.10095	5.74927	5.62485	7.9655	8.31081	6.7821	7.347	8.34486	9.45489	10.0557	9.54756	9.96277	14.4073	16.8765	14.1193
		-1.51573	0.105319	0.258856	-0.0435342	1.44115	-0.334718		2		2.85207		2.51102	3.49476	3.72986	3.24888	2.88618	3.82878	6.61837	6.96784	4.37237	2.39932	2.53823	4.00341	5.79321	8.1665	8.43287	7.56571	5.99809	4.48675	4.69232	8.18925	9.71515	5.68693	3.20708	2.94376	3.44015	7.51866	8.2472	7.74635	7.074	6.022	6.96739	9.26559	10.2159	9.66885	9.6596	10.5729	8.78782
		-1.46513	0.00769347	-0.264706	0.0797731	1.88021	-0.416885		2		3.95625		4.76829	5.36548	4.72228	3.08405	3.3919	5.03487	7.99755	7.3224	3.25742	1.89084	2.31847	2.21978	2.71486	3.59018	3.57331	4.80748	4.9571	3.94043	3.88114	5.70771	6.44658	4.62415	3.78089	3.16771	4.81296	8.14379	9.37737	9.3041	8.69439	5.93864	4.30296	4.61525	6.58813	8.61523	12.2184	10.158	8.22745
		-1.31058	-0.349567	-0.685166	0.468962	1.76891	-0.330015		2		14.7653		5.21774	5.37777	3.42537	2.27813	3.09088	4.80347	7.04892	6.44978	3.62624	3.0756	3.73137	2.91544	1.88617	2.13493	3.55624	3.38882	2.81771	2.76462	2.80167	3.36034	3.9858	4.3658	4.65141	3.21863	2.8566	5.91311	7.36415	7.50687	6.92622	5.16937	3.44661	3.11526	4.89593	7.98769	11.6424	8.73203	4.90928
		-0.656781	-0.771203	-0.870451	0.748242	1.71477	-0.599064		2		51.3135		4.19747	5.17422	3.33883	1.90401	3.18452	4.01192	5.4691	4.68701	3.01054	2.82361	3.2526	3.3172	3.48884	5.97752	9.26312	8.00245	4.82021	3.38817	2.14432	2.18541	2.41629	4.19099	4.97291	3.87365	3.55984	5.12366	8.14996	8.20667	5.14076	2.96351	2.73028	5.60684	8.44944	7.49463	7.39129	6.02867	5.36806
		-0.374104	-0.18956	-0.26387	0.0844605	1.39014	-0.615778		2		17.8439		4.48631	5.91901	4.35725	3.25372	4.00376	5.81926	6.81023	5.13498	3.82957	3.22531	2.77156	3.45497	3.80527	6.01627	9.46828	8.81096	5.63613	3.66797	2.96962	3.34521	4.19842	4.93698	5.10149	4.98112	5.80812	5.68652	7.44427	9.52404	7.55533	5.26857	5.28169	7.90553	11.6371	10.2653	7.99393	8.6759	9.09132
		-0.239152	-0.00583542	-0.392233	-0.527678	1.21077	-0.478741		2		5.45155		3.32058	4.69736	4.23532	3.11276	3.44954	5.96939	8.89445	7.49093	5.74471	4.78592	4.33011	4.47428	3.1796	3.09369	5.4054	7.22313	5.88368	4.21467	3.26377	3.60606	3.50276	4.18575	4.91711	5.82905	8.31957	7.9438	6.76611	7.67062	7.78713	8.54468	8.85765	6.91367	7.29253	7.45594	9.14623	11.114	12.9429
		0.251442	0.192627	-0.927448	0.110855	1.19901	-0.429346		2		2.56334		3.68197	4.38679	4.97754	4.04739	3.42935	5.27618	6.7634	5.45763	4.52917	4.83398	4.93718	5.3699	3.61632	2.68474	4.69725	7.73682	8.57271	7.18213	5.66254	4.22882	3.00269	3.08611	4.67678	5.9716	7.87498	8.33023	8.01877	7.24181	6.9065	8.12692	8.79383	6.21813	5.53585	9.31237	12.5039	14.5679	16.9784
		0.512822	0.401877	-0.928537	1.07914	0.951256	-0.401703		2		1.8117		3.80655	5.08689	5.84316	5.48805	4.76058	4.4413	4.32698	3.34815	4.11807	5.65926	5.50924	4.26128	2.53284	1.94303	2.98657	5.26622	6.72134	6.94702	6.27105	5.37067	3.01379	2.89609	4.37435	5.03566	5.01026	4.59322	4.78427	4.59314	3.24421	3.87871	5.52104	4.88095	4.91125	7.50286	10.5504	10.9695	12.1413
		0.393058	0.103266	-0.558846	0.822494	1.0536	-0.364884		2		1.64138		4.54643	5.41514	4.64616	4.37003	5.26774	6.49606	7.26026	4.44477	2.86349	4.39158	5.10603	4.51359	4.10958	3.6663	4.28048	6.83534	8.73499	8.52422	7.40864	7.13142	6.45451	6.11185	6.31113	6.83907	6.22965	6.00601	5.98899	5.2662	3.93678	5.79727	8.25999	8.42299	7.38304	9.23228	10.1674	11.3574	11.4224
		0.421075	-0.233085	-0.480244	1.39669	1.16762	-0.300201		2		2.46711		4.50366	4.88248	2.86216	2.37473	4.408	8.13215	10.9759	8.12731	3.91264	2.87452	3.45698	4.7176	7.01382	7.44539	5.95142	5.48837	5.00834	4.82893	5.5351	9.42507	12.2147	12.2486	9.2354	6.95234	6.8773	8.1076	8.37518	7.54809	6.75256	10.1279	13.3577	14.3526	11.6416	11.3199	14.3724	18.4974	18.4082
		-0.37421	0.0589133	-1.13802	0.451062	0.509801	-0.707447		2		5.86521		3.61129	4.18324	2.70053	2.00296	2.82943	4.95332	7.71974	7.99702	6.9251	5.36284	5.41178	4.76737	4.79042	4.97666	5.34201	5.21866	3.91334	2.8227	2.83955	4.82614	7.05429	8.21127	6.10996	4.13537	4.07816	5.03988	6.42419	7.92651	8.92432	13.3003	19.1752	21.418	15.6401	9.7034	9.65892	11.6985	11.4777
		-0.797697	-0.0947299	-1.83799	0.349895	-0.140187	-1.18334		2		11.3831		4.90362	5.17966	3.34936	2.49841	3.15843	3.57835	3.60186	5.84935	6.78021	6.64352	6.1415	4.26116	2.30457	2.26346	3.10785	4.22589	4.61487	3.62004	2.12175	2.44473	3.53389	4.87455	3.8032	3.40013	3.9524	4.24992	4.45746	6.24278	7.11113	8.73134	9.62251	10.4858	9.37411	7.90591	6.80829	6.34149	5.47062
		-0.995933	-0.0643732	-1.66866	0.549191	0.780334	-1.13158		2		20.927		6.31319	6.40029	4.02259	3.28451	3.89182	3.79044	3.40959	3.65641	4.22417	4.52102	4.91556	3.62721	2.91993	2.83199	2.30941	2.4782	3.44258	2.87221	2.00043	2.79614	4.58369	5.4174	5.30572	5.73759	6.50003	6.75878	5.08963	4.87154	5.7136	5.92274	4.54572	3.85831	7.3043	9.29724	6.68681	5.33713	7.84911
		-0.823635	0.365478	-0.727287	0.626663	0.78831	-0.78042		2		5.68944		4.87238	4.5271	3.3605	3.12197	3.21961	3.63316	4.33479	4.27492	2.98634	2.98904	3.88533	4.12132	4.28003	4.51345	3.99329	5.22691	4.82317	3.76605	3.20969	3.95856	5.62253	7.92195	7.3372	5.62823	4.16519	4.59586	3.77823	4.07267	4.34418	4.16917	3.03658	2.44789	3.28867	4.61363	4.48402	6.56513	11.0291
		-0.744666	0.188041	-0.81296	1.23244	0.527917	-0.568761		2		1.40595		5.81002	3.86094	2.12214	2.02888	1.80387	2.08294	3.65275	3.98109	2.98655	1.77142	1.74631	2.31348	3.55602	4.65626	5.57533	7.11079	6.06169	4.59598	3.43246	3.17485	5.5176	9.31173	9.10814	5.42975	3.37874	2.84725	2.7512	3.55981	3.98262	3.16263	2.65876	1.99555	1.3368	2.66218	6.32285	7.27553	8.27055
		-0.280781	0.377369	-1.02605	1.01638	0.798891	-0.426998		2		1.80705		5.67848	4.56174	3.36453	3.1987	2.58011	2.07433	2.44927	2.75926	2.38777	1.71931	1.2847	1.16511	1.54713	2.22337	2.58043	4.22679	5.3793	7.05455	7.23141	6.64986	6.5155	7.77145	6.52679	5.6453	5.36744	4.33975	2.93515	3.09931	4.18767	3.72884	2.68945	2.47204	2.21781	3.82211	6.71393	6.85527	4.77855
		-0.455664	0.73622	-0.858553	1.12679	0.762011	-0.869075		2		6.00101		5.98397	5.92842	4.90485	4.91416	3.6795	2.52222	3.17135	3.19549	2.48175	2.5617	1.66781	1.2625	1.22057	1.5098	1.98287	3.21514	5.02752	6.54361	7.27399	8.82018	9.75403	8.86483	6.13603	6.87037	8.20792	6.16343	4.60463	5.08222	7.32987	7.12659	5.18414	4.23653	4.84213	7.81974	12.3809	13.0875	13.0316
		-0.29908	0.298109	-1.19687	1.4614	0.74017	-1.00855		2		12.0926		5.82755	5.24725	4.89977	6.28142	4.77064	3.59583	4.85959	6.10463	5.2437	5.2004	3.46411	1.79922	2.22467	2.83306	1.87424	2.5061	3.88794	4.05269	4.85974	7.24957	8.51604	8.04265	6.1748	8.88343	10.0621	7.09632	5.02012	4.59453	4.78366	4.39494	3.15027	3.84513	7.3483	15.454	26.06	30.7216	27.8377
		-0.218946	0.401863	-1.0141	1.37468	0.185742	-0.657989		2		3.36851		2.90834	2.58771	3.46308	5.14342	4.2872	3.75611	5.68162	7.54583	7.45514	6.30208	4.43585	4.29648	6.04023	6.95372	4.58282	2.92328	3.2178	4.084	6.01747	6.79991	6.24392	6.08754	5.25999	6.60702	6.07704	3.86724	4.56872	5.45023	5.15087	4.67083	3.97019	5.0957	6.24613	7.85535	13.6352	15.4993	13.9184
		-0.252837	0.507425	-0.56877	1.21828	0.570871	-0.389454		2		0.959736		3.11098	3.07274	3.41451	3.20315	2.19025	2.87607	3.96486	5.49775	6.00229	4.76825	3.96972	5.65266	7.62014	8.66598	7.57386	4.93276	3.70152	5.43916	7.00997	6.54278	5.39216	7.53006	7.62263	5.39471	3.03417	2.23192	3.3538	4.28567	5.07202	7.0979	6.61481	5.76487	5.59177	4.64281	5.86761	7.4009	6.81711
		-0.328204	-0.271084	-0.258907	0.915408	0.66143	-0.320192		2		3.40835		5.07415	5.12094	5.38265	3.88892	2.12297	2.72583	3.90224	4.04768	3.71158	2.84026	3.98105	6.12312	5.66597	6.08975	7.11088	5.64119	3.32516	3.76563	4.96404	5.88425	6.86783	8.73337	7.93812	5.24456	3.68863	4.51946	4.59339	3.8562	4.86947	7.74136	7.2367	4.55336	4.88241	7.32034	7.71097	7.09635	5.47212
		-0.723116	-0.261718	-0.721387	0.895854	-0.11131	-0.538467		2		9.74592		2.79905	2.92285	3.62208	2.87375	1.95479	2.75216	4.90163	5.14446	3.55876	3.19467	5.44672	7.04247	5.91343	5.84112	7.15199	5.94128	4.78476	5.4968	5.22683	6.34731	8.10068	7.46524	5.90874	5.39791	5.61375	5.82257	5.45265	5.50007	5.864	5.91384	5.02216	3.33629	4.43819	7.62287	8.2749	6.8926	6.33245
		-0.496394	-0.42083	-1.5292	1.23705	-0.0986969	-0.628067		2		3.53567		2.54233	3.89384	4.97775	3.27439	2.2869	3.14418	5.78418	6.90161	5.42505	3.73356	3.89654	4.36531	3.89501	5.09652	7.45323	8.55461	7.73198	8.47867	6.9631	7.03062	9.16117	7.72439	5.83049	7.26803	8.47714	6.97595	6.2874	8.04625	7.90776	5.0323	4.18828	4.71869	5.41182	9.54056	10.6616	9.47795	10.3285
		-0.461229	-0.45961	-1.16943	1.15111	-0.0364207	-0.464673		2		2.00678		4.03157	6.48987	7.36224	4.9472	3.01883	2.47608	3.56947	4.38251	4.75739	5.5929	5.85007	3.93813	2.43029	3.0669	6.40817	8.44959	7.65543	7.10243	5.42897	5.03688	6.20813	4.84316	4.58814	7.76508	10.7341	10.4171	9.13784	8.18945	8.27473	7.73053	8.70714	8.46113	5.8904	7.08137	7.87497	7.56974	12.8837
		-0.737119	0.04443	-1.23938	0.100038	-0.149226	-0.131584		2		2.37155		5.66907	7.01427	5.86131	3.52254	2.6384	2.14584	2.81914	3.55162	5.74201	10.1139	12.4382	8.24008	3.54052	2.78671	4.39644	5.66424	5.51143	6.43924	6.13672	6.69291	6.53525	5.07726	5.31562	6.48188	8.93753	12.0077	11.9281	8.06446	8.12056	10.5248	11.3298	9.51738	4.60979	3.47167	5.01502	8.63078	14.2985
		-0.649117	0.365082	-0.856599	0.562126	0.00148339	-0.0335308		2		4.05978		5.47948	6.21592	4.365	2.587	2.24854	2.25952	2.51688	2.70228	3.01407	5.23554	7.99798	6.21317	4.22556	4.8217	6.62197	4.97415	4.35068	6.73115	9.63706	12.0597	11.6054	8.70169	6.35267	6.18247	7.63292	10.841	11.7805	11.0607	11.5802	9.78298	8.19159	7.09482	4.11973	4.34508	6.01875	8.0381	10.4899
		-1.20974	0.0542168	-0.352575	0.840266	-0.168385	-0.350913		2		2.9606		4.92624	4.88979	3.29063	2.52018	2.38856	2.26635	3.29204	3.47195	3.57414	3.56231	5.11338	5.83842	5.45322	7.33596	8.65614	5.75072	3.23	5.17623	7.76818	8.33682	6.83292	4.61365	4.4598	7.54053	9.47588	8.04366	9.70603	15.4232	16.9923	11.2653	7.35743	7.23716	5.62616	5.90526	7.88947	8.15241	7.71176
		-1.15376	0.822542	-0.858746	1.00774	-0.379464	-0.529545		2		1.62803		3.19743	3.93289	4.51223	5.11329	3.91852	3.50138	4.69593	4.59036	3.94509	3.45597	4.77133	5.59328	4.91591	4.06144	3.82554	2.38174	2.33596	2.61597	3.24453	3.19115	2.31914	1.73434	2.19453	5.11829	6.69363	4.94832	4.56152	7.68109	8.69181	6.07107	4.23557	4.20352	3.85618	4.96211	6.78414	6.64102	7.67536
		-1.24625	0.637053	-0.991778	0.701914	-0.415963	-0.322368		2		2.18525		2.2476	4.35394	7.49602	8.56785	6.75027	4.98308	4.81467	3.66105	3.39704	3.8979	4.836	4.40272	3.72294	3.24229	1.78257	2.23258	3.7475	3.37181	2.70937	2.9648	2.62457	2.47594	2.60003	2.47077	3.00925	2.65761	2.25104	2.89839	4.29816	4.84392	3.19836	2.04656	3.61884	7.14773	9.9084	8.53117	7.82113
		-0.931019	0.0644893	-0.588941	1.24875	-0.31665	-0.196097		3		2.20291		2.95641	4.53976	7.14176	8.00922	7.17001	6.50638	4.54631	4.26228	5.01481	5.4365	6.04935	5.79483	5.20118	3.91169	2.88293	4.40319	6.5361	5.51161	3.9994	4.5971	4.46379	5.67964	6.04699	4.05267	3.38073	3.63209	3.20117	4.25832	4.74103	3.54471	2.46839	2.76402	4.16307	6.04222	8.60906	8.40831	8.10291
		-0.523503	0.0887356	-0.542871	1.16576	-0.305387	-0.195666		3		1.15641		5.92564	4.18892	4.0446	3.8717	5.84614	7.62715	6.03668	6.59162	8.78442	7.6508	6.50407	7.49883	6.9488	4.86816	5.69636	8.63072	8.05642	5.92398	6.74904	10.0361	8.97815	7.29606	6.8519	5.28615	4.32204	4.38334	4.1655	4.68721	4.83658	4.19399	4.90649	7.26029	8.08607	6.84002	6.32682	6.91405	8.73414
		-0.881203	0.594793	-0.258443	0.70491	0.0800467	-0.0568749		3		1.10351		5.68129	3.50716	2.79753	2.57098	4.02769	6.28384	5.16804	5.45305	8.91376	8.72328	5.42655	4.32762	4.1508	4.90076	8.49918	11.0827	7.73453	4.93877	7.94831	13.9495	11.9689	6.77834	4.33887	4.41836	6.21004	5.30112	3.70028	3.40458	4.07676	4.99293	7.33514	10.0597	11.2364	11.7964	11.4417	8.2494	9.71341
		-0.720938	0.375282	-0.203467	0.737815	0.241825	-0.097281		3		2.28184		4.49303	3.90733	3.76266	2.79373	3.33754	4.24544	4.02069	3.28738	4.94599	5.57791	3.42381	2.51987	3.81696	5.63846	8.47377	10.3437	8.19058	6.59005	8.98031	13.7143	13.4576	9.34065	6.15972	8.1732	12.365	11.2337	6.26942	4.13706	4.93583	5.2491	6.81221	7.92246	10.2525	16.1257	19.5715	12.28	8.87243
		-0.614323	-0.392144	-0.414873	0.667093	-0.00652658	-0.18959		3		2.57779		4.83579	4.83991	4.14644	3.25276	4.97665	6.8649	5.97329	4.05555	4.19754	4.34084	3.19699	2.29055	3.35546	4.023	4.59723	5.19101	4.56255	4.64941	5.80626	9.07382	8.38129	7.05334	5.93663	5.72126	8.68659	9.87734	8.65888	7.67162	8.03732	8.73733	10.8446	12.2126	14.4	16.7041	18.0173	10.7342	7.53173
		-1.26003	-0.863723	-0.258295	0.857823	-0.302224	0.0394473		3		3.11084		5.12386	5.54359	4.73232	3.64407	6.67386	9.29773	8.17318	5.92503	5.86725	6.5386	4.38289	2.45324	3.09512	2.85247	2.70269	2.83584	3.7914	4.97289	7.39599	10.5478	8.80403	6.42509	5.7499	6.07865	6.56953	6.53393	5.64086	5.31151	6.12164	7.20296	9.40938	10.3209	11.7672	12.1293	11.2892	9.71262	12.4763
		-1.59915	-0.329057	-0.543255	0.800324	-0.466904	-0.0280915		3		1.61386		6.20731	5.83492	4.26371	3.84607	5.99363	6.59004	5.03197	4.26109	5.08635	5.94986	4.50775	2.88645	2.78638	2.29252	2.0798	3.00075	4.53981	5.09866	5.14472	8.04528	8.43425	7.95313	7.30514	7.94572	9.85953	7.5268	4.65654	4.03652	5.09432	6.53486	9.02605	9.26735	10.0239	11.0261	11.978	15.5693	19.969
		-1.39033	0.122081	-1.20945	0.346329	-0.256922	-0.188631		3		1.66829		4.79936	4.09509	3.29111	4.2449	5.84423	4.90689	4.03779	3.92407	3.2734	3.59085	4.50107	4.61877	5.23323	4.04035	2.70658	2.119	2.2983	3.79739	3.98123	3.36948	3.83163	4.90778	5.02709	5.83821	7.69593	6.1692	4.78135	6.33959	5.91731	6.94258	9.06704	8.80263	8.17462	8.10793	8.37584	9.657	12.1438
		-1.52055	-0.0323802	-0.449556	0.0557921	-0.293271	-0.409765		3		1.61907		2.73171	3.01298	3.85286	5.16049	4.32542	3.41394	3.71906	3.71887	3.39209	5.44615	9.38923	9.4918	8.63568	7.02908	5.02117	3.70012	4.35163	8.15057	10.6458	6.64889	4.14312	3.83064	3.62363	4.04104	6.44395	5.6149	8.70637	15.8585	16.4139	13.5146	14.2151	13.4812	13.8729	13.6177	14.8004	13.1394	11.0297
		-1.61024	0.353729	0.0136012	0.408393	-0.191283	-0.108112		3		1.11482		2.54255	4.09098	6.82511	7.69516	5.83328	4.72555	5.49575	8.32539	9.27113	11.2806	15.6848	12.0141	8.01532	6.59305	7.19515	8.17549	8.57409	14.5173	20.096	15.2874	9.40616	6.33267	4.71089	6.79359	9.68653	8.30283	11.2024	21.1657	21.8465	15.3792	13.1742	16.6783	21.0544	21.0339	18.2825	13.0876	10.228
		-1.41312	0.248466	-0.0263842	0.110542	0.0960653	-0.140181		3		1.01131		3.9538	7.36646	9.07118	7.425	4.66205	4.31098	6.84101	11.3879	11.6802	10.6026	13.342	11.3227	7.86042	7.00006	7.88578	7.91499	7.53674	11.5581	15.7315	10.947	6.3292	5.47055	5.82033	6.42505	6.6086	4.40221	5.21334	9.34051	11.2755	9.05123	9.05629	13.3222	20.3309	23.9979	21.6914	15.3993	11.5411
		-1.54175	-0.702496	-0.0833006	-0.319621	-0.276023	-0.302054		3		1.06094		1.90446	3.91941	4.85717	3.88742	3.52323	3.27622	3.27055	5.87147	5.70192	3.91387	4.58772	4.20259	4.69996	5.26113	5.29014	5.09933	4.85445	7.89231	8.90929	5.40485	3.62717	4.73507	6.00758	6.25056	5.71829	5.36745	5.69642	5.77393	5.0998	3.93904	3.02137	5.03174	9.2338	13.0928	11.4767	7.46199	5.06527
		-0.683538	0.162116	0.159996	-0.406601	0.0929214	-0.00121262		3		1.12161		2.27048	2.78667	2.64237	2.9929	3.42614	2.7515	2.63201	3.01756	2.81212	1.8021	1.67878	3.4807	5.67335	5.08549	4.9474	5.41023	4.43969	5.40736	5.87525	5.8942	5.49767	5.5523	5.71112	6.39545	9.71709	10.9289	9.0179	8.00756	6.16181	3.20518	2.3827	3.68058	4.98955	7.09336	6.87361	6.02772	5.083
		-1.10931	0.137557	0.680947	0.012838	0.31228	-0.0139264		3		1.34597		2.88036	2.81804	3.05213	3.10518	3.17916	3.27937	4.07164	4.51835	3.78137	2.12698	2.50936	5.94983	8.29567	6.38989	6.12177	7.84214	6.6681	5.91354	7.30419	8.77719	7.7702	6.5383	5.96157	6.00664	9.01883	9.87614	8.32221	8.81741	5.85028	4.57114	5.81163	6.2245	5.47514	7.80762	9.34749	9.75164	8.93988
		-1.39127	-0.234973	-0.268768	-0.599834	-0.173162	-0.0832056		3		2.78822		2.95611	3.18784	4.73134	5.49012	5.03602	5.12972	5.908	7.35929	7.70085	5.3725	3.67208	4.58318	5.16752	4.32103	6.31475	9.63521	7.17124	4.63515	5.27093	7.73566	7.87078	7.10868	6.6919	7.19239	9.58452	9.46747	10.9201	12.0991	8.77462	8.11834	9.15597	7.87801	6.21664	9.24268	10.0556	9.19188	8.34181
		-0.866077	-0.454034	-0.915143	-0.414468	0.265904	-0.0216695		3		3.23693		2.92347	2.36057	3.37424	3.52251	3.88452	4.61403	3.52479	3.69616	4.80942	3.95441	3.22109	3.57236	3.44214	4.00295	6.86937	9.25529	6.90745	3.64016	3.74082	5.30927	5.29023	5.24772	4.89558	6.88104	11.9519	11.8609	11.3706	12.3143	9.2806	8.81999	8.1703	5.93705	4.89024	6.84193	7.37166	6.86114	8.06272
		-0.689671	0.0203761	-0.757148	-0.442058	-0.107064	-0.137779		3		1.3752		4.43518	4.34279	4.44363	5.27424	6.13575	6.88849	4.05195	2.62549	3.19628	3.51986	3.31893	3.31291	3.25713	4.46296	5.38158	5.72096	4.45501	4.59107	5.27593	6.21364	4.88979	3.3509	2.78451	6.24585	12.2341	11.4285	7.95045	9.27943	11.7152	11.4715	8.19656	5.61118	3.06907	3.64209	5.42601	7.96228	10.6456
		-1.20842	0.00632705	-0.502306	-0.63014	0.20454	-0.0884114		3		0.818528		9.75367	9.16011	8.52383	8.94126	10.4995	10.595	6.01841	4.06313	4.97697	4.78603	4.29512	3.32533	3.45274	5.95799	7.23812	7.2355	9.97049	10.0862	6.76908	5.00479	3.969	2.92334	2.69266	4.4932	9.66313	11.26	7.12604	8.21591	11.5207	12.4399	10.3177	8.09193	6.00487	5.42024	6.62003	7.1727	7.94574
		-1.58225	0.369393	-0.473773	-0.191107	0.139475	0.0807009		3		0.814363		4.75271	5.60262	5.73639	5.60062	7.9073	10.6334	7.62767	5.69976	7.423	7.01763	4.29545	2.94195	3.71382	7.79858	10.6478	10.4879	13.3298	14.2985	12.3069	11.0182	8.40929	6.99457	6.02192	6.60281	10.7799	14.0024	9.37224	6.84245	6.94613	7.24863	8.2909	8.09811	7.2379	9.88861	10.2335	7.60349	5.73957
		-1.94222	0.545569	-0.224689	0.0718362	-0.0769896	0.280885		3		1.17409		3.61391	5.32921	6.55708	5.47241	7.18509	11.0849	9.52724	7.78777	9.6871	9.65632	6.80762	4.64656	5.94205	10.5959	13.3077	9.21381	7.61459	11.456	18.1697	18.5839	11.814	6.71755	4.55825	3.86509	6.48309	8.7551	6.09721	5.83169	6.09733	8.07987	10.9948	10.1519	9.66585	13.3074	13.625	11.0194	8.14935
		-1.26749	1.02106	-0.532427	-0.6488	-0.184808	0.0734673		3		2.3242		3.54221	4.62844	4.7554	3.13324	3.82156	6.12146	6.36297	6.26109	6.1865	5.04718	3.70338	4.36395	5.15807	6.97353	8.76576	5.37275	2.88156	4.86732	9.5689	11.044	7.4258	7.27098	5.29276	3.31853	4.24255	4.79841	4.43048	6.10315	7.51731	8.70412	10.4288	9.03308	8.19859	10.3418	9.88079	9.39318	7.00234
																	-0.615759	2.92913	0.546195	-0.215968	2.15789	-0.453812		3		2.76319		8.75733	6.04208	4.70383	3.5949	3.0411	3.45982	5.56779	7.73773	11.0504	11.0375	8.69683	7.99206	7.63388	6.58101	4.59336	4.74995	8.43391	10.4335	9.73722	12.0663	12.5583	13.1322
																	-0.261079	2.93727	0.942571	-0.291136	1.68969	-0.207414		3		1.5392		9.04757	7.03992	6.09534	4.85596	4.90222	5.68258	10.5832	16.9293	21.9292	19.5589	11.5957	7.81986	6.63971	6.47005	4.51159	6.41532	15.6187	23.1098	27.1384	31.7537	31.5488	29.7624
																	0.201229	2.57085	0.358949	-0.727477	1.19729	-0.144617		3		1.20302		11.8063	8.21374	7.06947	7.17061	8.04705	9.81845	15.6104	20.5937	25.0243	22.4299	15.2189	9.16768	6.98091	8.47604	6.34971	7.27381	15.2206	20.5444	22.3603	26.4739	26.5176	27.3869
																	-0.609068	2.11534	-0.0598104	-0.138031	1.48325	-0.253533		3		1.23503		12.6955	8.17696	5.45638	4.1475	5.17231	8.41453	12.9524	12.3966	11.7756	10.7787	8.63866	6.25153	5.19145	6.47835	5.20274	6.9574	12.1098	12.2887	11.3328	13.5934	14.3433	16.0933
																	-0.663958	2.06377	-0.207051	-0.268708	1.65805	-0.471246		3		1.54224		5.94058	4.61178	3.58401	2.59069	3.57994	5.98373	7.81167	6.72299	6.72949	5.15998	3.94686	3.42559	4.12211	5.4628	5.54875	8.32967	8.68508	6.11342	4.84079	5.51573	6.6532	7.8508
																	0.172244	1.65729	0.251612	-0.331626	1.37943	-0.780163		3		2.39297		5.48184	5.11116	4.27267	3.70516	3.74215	3.75068	3.87904	4.50774	5.36663	4.14871	4.18164	6.48332	6.91827	6.9448	9.01627	11.2812	9.13397	5.92056	6.41637	5.70265	5.55666	8.57843
																	0.308501	1.15209	-0.404094	0.061959	1.28314	-0.772158		3		3.005		5.84778	4.74278	4.26268	3.99504	3.46126	2.71099	2.55372	2.71632	2.92448	3.33171	6.33931	8.74727	7.74001	7.80698	9.23148	10.0852	7.68282	7.02886	8.3634	6.46615	5.79209	9.72592
																	0.301754	1.83929	-0.167391	0.371639	1.92706	-0.883795		3		4.61115		6.71791	4.64161	3.78952	3.81838	3.75237	4.07132	4.1963	2.77659	2.28122	3.19221	4.41755	4.97179	4.83013	6.50232	8.18521	9.01146	10.0966	10.2712	10.6844	7.8106	5.80211	6.66812
																	-0.105302	1.54525	0.503525	0.620322	1.13873	-0.868417		3		5.20143		5.50906	4.35732	3.88207	4.14172	5.16985	5.88488	5.32553	3.38194	2.44962	2.62216	2.55519	1.89617	2.66585	4.07847	5.50093	9.10102	10.0454	6.94553	4.86562	5.19138	6.89994	7.99459
																	-0.232917	0.716007	0.561565	0.920542	1.02679	-0.770896		3		3.02037		5.69825	4.56338	4.19395	5.74649	7.03733	5.70798	3.61677	2.10529	2.39481	2.6178	2.76341	3.61052	4.10264	4.49515	5.20095	7.5756	9.01556	6.09679	3.88424	4.55735	8.09463	10.8554
																	0.372217	1.42329	0.173747	0.071905	0.733732	-0.753418		3		2.2002		7.7901	7.06852	7.13381	9.58095	9.48095	5.86267	3.71206	3.11066	3.24166	3.35318	3.75686	4.37125	5.49793	6.64645	7.58097	7.63735	6.30808	4.87416	4.37218	5.5868	7.02625	8.8898
																	0.701882	1.32711	-0.487821	-0.0613448	0.295092	-0.721774		3		1.81991		8.9789	9.20813	6.71509	7.16634	7.13901	5.98798	5.95939	4.39373	4.43534	4.83222	4.57981	4.68448	4.60818	6.36987	9.11771	7.52058	5.80343	6.52079	6.2926	5.62833	5.61589	5.33971
																	0.796497	1.02813	0.0853823	-0.0920399	0.938346	-0.799082		3		1.3365		9.42278	10.9037	6.66986	4.24237	5.52312	7.85628	7.52331	6.38748	10.3278	14.6485	9.62975	6.49329	5.87376	6.79666	10.4412	10.1883	12.9348	18.6321	14.7245	9.93034	8.7468	6.78091
																	1.25821	1.35323	0.347052	-0.468668	0.255847	-0.9134		3		1.27437		6.87427	10.3372	10.7332	10.7172	9.024	9.34402	8.37177	12.386	27.3549	36.1559	26.3853	16.8719	11.477	11.2997	14.3925	15.6346	22.4553	28.0053	20.8311	11.0267	8.53981	7.97608
																	1.15806	1.2082	0.327345	0.00298797	0.49631	-0.847091		3		1.29182		6.56993	11.7621	17.1727	17.4977	11.5516	7.58201	8.55735	14.4185	24.8258	31.9154	26.558	21.4592	17.3348	14.264	13.4632	16.3708	23.4717	29.2186	25.3559	16.9688	11.9095	10.6131
																	0.981091	0.470567	0.0206137	-0.299266	0.741424	-0.800721		3		1.35669		10.9194	14.5845	16.0928	12.4271	7.0552	9.58952	15.3289	15.2645	13.3833	13.8512	13.6441	14.1599	14.9169	15.6118	14.108	16.5062	20.1277	19.126	16.7877	15.2429	14.9878	15.3772
																	0.523995	1.59906	-0.086479	0.0868241	1.21682	-0.880769		3		1.34999		5.9818	8.70978	11.2272	11.1829	8.83845	11.6869	18.9647	16.9759	9.91501	7.44087	7.8266	9.57088	13.6318	15.5354	14.1403	15.0944	16.4284	14.0371	10.7784	12.4121	15.9329	12.7929
																	0.611074	1.79549	-0.192283	-0.0732073	1.79817	-0.796262		3		1.28059		6.86207	6.34945	11.0397	15.4155	13.2768	8.52004	8.40223	8.42367	6.36116	6.13875	6.69611	8.63488	13.2309	18.4656	22.0009	18.7438	18.9613	16.3665	10.8777	11.7897	16.6571	14.9278
																	1.00534	1.55498	-0.113714	0.428794	0.896364	-0.883446		3		1.96987		6.01007	5.38658	6.67332	8.65432	8.52236	6.61485	4.88954	5.05205	5.95339	8.18973	9.61645	9.25797	12.0071	20.8209	26.7667	21.3519	16.1967	12.838	8.11483	7.62521	12.3635	13.1794
																	1.81135	1.26584	-0.558121	1.16886	1.06472	-0.99259		3		6.03089		4.16538	4.37173	5.95156	4.68351	4.27047	4.83581	3.9223	4.00017	5.35221	8.15519	8.91437	6.94531	6.47575	9.79133	11.7272	7.63332	6.53683	5.2639	3.92972	3.69215	6.11543	9.09728
																	0.994037	1.17123	-0.673455	0.137838	1.54907	-1.13375		3		9.89788		5.54083	5.59662	6.42517	5.75757	4.25299	4.36981	3.68373	3.48327	6.21747	7.75588	6.74519	4.44599	3.61418	5.10603	4.29662	3.73067	4.21874	4.2789	3.226	3.14014	4.0893	6.11105
																	0.569944	1.58041	-0.145605	-0.0823067	1.17245	-1.16479		3		4.13957		7.09211	6.10837	5.70395	5.53714	4.81115	5.89931	5.79681	4.93461	6.36327	6.81258	5.32101	4.89962	3.68986	3.81102	3.35503	3.97459	4.67234	4.88396	4.50711	4.60287	5.50137	6.42936
																	0.4183	1.24206	0.161481	0.00144209	0.953307	-1.20179		3		4.3256		3.71764	4.39793	5.6014	5.62922	5.89102	7.36531	7.09261	4.92453	5.09546	4.43508	4.29685	5.50873	4.78562	3.35975	3.31575	4.56995	4.9485	4.25668	4.287	4.54663	3.77054	4.57697
																	1.10428	0.802091	-0.0763785	0.373587	1.33089	-1.05608		3		7.9952		2.19328	4.73218	8.2472	7.46027	6.53043	6.81242	6.17626	6.12428	5.39686	4.32726	4.26641	5.60272	6.80993	5.98313	4.47327	4.65731	3.8441	3.79366	6.1689	8.36322	6.3482	5.17926
																	0.995932	1.06751	0.404516	0.451097	2.12136	-0.984152		3		5.26019		4.07349	7.4738	11.0982	7.25641	4.52891	4.2123	5.89925	8.51604	7.16856	5.0019	5.67216	5.98763	7.06561	8.08417	7.21787	5.82324	5.68167	6.04645	6.70913	8.84971	8.04485	7.75893
																	0.609876	2.05276	-0.30129	0.97935	3.42675	-0.944253		3		3.29882		5.38731	6.2831	7.01882	4.43331	4.11065	5.15407	7.11436	9.95603	8.8778	6.58695	5.93996	5.93464	8.19156	10.3299	10.7591	10.4526	12.4124	17.7053	21.0415	14.4875	14.3642	17.4743
																	0.12901	1.21402	-1.15565	1.33156	2.60601	-0.981968		3		1.82774		6.24772	4.95762	4.34498	5.17057	7.84367	10.9333	13.2664	14.1569	14.3111	12.4426	10.6102	10.6094	10.918	8.73976	7.71963	9.15339	14.2335	27.0741	34.7439	24.8254	20.7843	23.5709
																	-0.117961	1.85306	-0.666505	0.29654	1.84776	-1.02891		3		1.9807		4.02598	3.2557	3.90373	5.38459	6.26564	7.32244	8.48529	7.50423	7.63833	8.11104	6.7582	6.51487	7.50677	4.53845	2.8605	4.19367	5.70479	9.61708	14.3172	8.30949	7.94863	10.7109
																	-0.601935	1.36879	-0.430687	0.12227	1.6254	-0.976869		3		3.31338		3.33925	3.82322	4.04626	3.98141	5.66876	6.92995	7.02281	5.11952	4.80481	5.48222	4.84678	4.76289	7.65875	7.30055	3.87834	2.27294	2.16915	2.11847	2.70373	4.45837	8.97491	10.6372
																	-0.220166	2.1448	-0.531069	0.125661	2.17097	-0.890307		3		2.30128		5.49164	8.00164	8.91561	10.2311	12.8521	11.6773	10.2181	8.56886	6.722	5.84064	4.38021	5.41752	11.5049	16.3774	14.3339	8.24507	5.07505	5.54147	8.78692	14.5381	21.9009	20.9352
																	0.535349	2.56462	-0.358474	-0.156647	2.46605	-0.802401		3		1.79182		5.47017	8.49236	13.5609	17.3405	18.7349	13.3898	8.98082	9.4343	7.23928	4.40412	3.41187	5.48713	11.8	20.0334	25.1147	19.6515	15.4884	15.5517	18.161	19.6953	20.4374	19.2016
																	0.532316	2.79887	-0.25159	0.228471	0.608369	-0.823141		3		1.65307		8.68563	8.81619	10.6415	11.7779	13.359	12.0202	10.117	10.9976	9.3893	6.93918	7.93013	12.2232	13.9924	18.0326	22.2211	22.0759	20.976	16.7352	12.0634	12.6527	15.8221	18.1858
																	0.0780429	2.61902	-0.200113	0.180259	0.0383115	-0.786152		3		1.65644		5.83322	6.5456	7.86259	8.41991	9.08933	10.6656	9.35642	10.6359	9.63726	8.36415	10.3604	15.599	21.026	22.5761	19.3753	15.7455	17.4366	13.2925	8.53582	11.5756	16.9556	17.7957
																	-0.348078	2.05545	-0.48091	0.0233133	0.307533	-0.903221		3		1.63206		9.07988	8.55992	10.7922	13.9371	15.2643	15.692	14.8242	14.8822	12.2981	7.90426	7.97634	14.276	22.8704	28.2206	20.4806	20.5865	23.098	15.3771	11.8871	17.2864	19.6364	17.3309
																	-0.740484	1.89323	-1.08098	-0.886019	0.317486	-1.00222		3		1.62598		23.1171	17.3006	11.8175	11.3748	10.8968	14.2294	17.6033	20.825	17.4168	11.5535	10.2612	11.3764	16.5939	21.1337	24.475	39.0552	46.5314	28.7574	14.5161	14.6846	19.903	23.0944
																	-0.437199	2.21422	-1.1158	-0.410181	0.0326936	-0.924479		2		2.75813		23.5925	16.3255	9.01128	6.43214	7.86604	12.1757	14.8112	15.0862	12.7038	11.9047	12.3038	10.8813	11.1002	14.1323	17.2106	29.0347	34.8368	21.2403	10.6492	10.4797	14.4013	20.8861
																	0.182524	2.72518	-1.10365	0.0047615	0.848687	-0.749875		2		8.49492		8.0592	6.5537	4.90536	4.93257	4.79699	5.81601	5.72043	4.65656	4.08656	5.42724	5.58994	4.26236	5.5268	6.86994	7.40092	8.17323	10.1178	7.14979	5.86548	6.60654	6.96839	6.87767
																	0.559266	2.58401	-1.30132	0.523068	0.761155	-0.632715		2		13.7531		2.7631	3.34739	4.26534	4.45911	3.81468	3.40847	3.53066	2.94888	2.92788	4.38574	3.57375	2.39057	2.45432	3.59222	4.11281	4.18315	4.36924	4.40593	5.44582	4.85174	3.90689	2.95832
																	0.465976	1.99245	-1.06059	-0.306152	0.143959	-0.5044		2		13.4919		4.80716	4.0971	4.77491	5.702	6.55194	7.54109	7.14164	5.15204	3.65016	4.11316	4.04467	2.92262	2.52303	3.96567	6.75757	8.2496	6.66763	4.88524	5.09203	4.42124	3.78547	3.83532
																	-0.0925789	1.13324	-0.908909	-0.213368	0.429809	-0.521581		2		26.509		5.2923	5.19298	6.91114	8.07145	8.53631	9.59531	9.64219	6.99463	4.10349	3.31545	3.11579	2.78235	2.13463	2.9352	5.69842	8.02171	5.82	3.55155	3.95591	4.76866	3.55917	3.32057
																	0.224323	0.916911	-1.09504	-0.0139172	-0.0280662	-0.357721		2		49.9416		4.79574	4.10869	5.69797	7.1909	7.11257	8.1865	7.28948	5.26432	3.94143	2.92	2.05752	1.97018	1.8212	1.72592	3.01988	4.67172	3.70668	2.83405	5.12576	7.65686	5.03578	2.75093
																	0.78465	1.88184	-0.379782	0.262401	0.446382	-0.678479		2		40.7232		6.49081	7.03033	6.21683	5.90557	5.96118	7.12547	6.71551	5.66866	4.88777	3.47436	2.8143	2.91589	3.1256	3.08938	3.18932	3.30697	3.59088	4.22097	5.99891	7.46363	4.16807	2.97409
																	-0.189907	1.29235	-0.521363	0.243953	-0.615096	-0.70126		2		25.7629		6.92245	7.95043	5.77764	4.09211	5.23446	7.63459	7.2732	7.154	7.29639	5.83004	5.1933	4.79506	3.63909	3.03603	3.52669	4.00165	5.68762	6.85998	6.8324	6.29156	3.64498	2.83706
																	-0.457366	0.374714	-0.554784	0.502358	-0.554091	-1.0512		2		13.5704		5.26121	6.56807	5.12572	3.54973	3.17659	3.85493	3.91373	6.0315	7.98767	7.35314	7.38596	6.93169	4.8712	2.89149	3.01896	4.01018	6.37952	7.92867	6.80067	5.27475	4.13062	4.18522
																	-0.119011	0.17043	-0.569888	-0.137062	0.272232	-1.29925		2		8.20524		4.56848	6.49777	7.06503	5.55269	3.48773	2.72333	2.62629	3.23067	3.63252	3.46862	4.07728	4.04159	2.81923	1.98968	2.35145	3.26187	4.93762	6.36404	6.01814	5.44965	6.33971	5.31229
																	0.0973441	0.156923	-0.662204	0.210862	-0.324646	-1.40717		2		18.022		5.24999	5.45498	4.39329	3.27512	3.18688	3.08031	3.4897	3.46051	3.01334	2.92961	3.09177	2.34454	2.01863	2.16621	2.63362	4.28775	6.73145	7.85848	6.4854	6.22445	8.06629	7.53156
																	0.231208	0.214814	-1.01351	-0.298317	-0.476361	-1.11877		2		62.3202		5.29265	4.54732	2.85653	3.33105	4.8377	4.58116	4.0201	3.981	4.11157	5.2148	5.06942	3.72636	3.60706	3.69136	3.13394	4.38335	7.52072	7.99432	5.58348	3.26157	4.06646	3.69332
																	1.03904	0.586852	-1.71629	-1.29909	0.894887	-0.937715		2		25.0075		5.09586	5.13865	4.20287	3.04989	3.99588	4.43315	3.27369	3.24771	5.31954	7.81129	7.63741	6.21287	4.51902	3.15648	3.8557	6.68898	8.49347	7.95172	5.24061	2.20615	1.26154	1.73188
																	0.784547	0.577837	-1.21632	-1.50455	0.303829	-1.1409		2		10.1447		4.99415	6.44103	6.73839	4.97507	5.40052	6.78015	5.31896	5.3158	6.85003	8.85702	8.86168	9.3198	7.43784	4.20575	4.89064	7.06733	6.42938	4.99243	5.79292	5.83109	4.43036	5.67383
																	1.4462	-0.423249	-1.01635	-0.206779	0.275781	-1.32049		2		20.4741		6.31863	7.43404	8.29819	7.04717	8.12871	9.53301	8.42285	7.79666	6.24215	6.38495	6.21832	6.59321	6.50751	5.77253	5.24055	6.3898	4.61509	5.0281	10.3494	14.8605	12.9078	12.2084
																	0.919254	-0.717482	-0.751877	0.170545	0.300123	-1.33257		2		7.62525		6.20093	6.77172	6.38784	5.06408	4.99767	5.57353	6.42262	6.63136	4.01232	4.14752	3.89382	4.29115	6.8436	7.95485	7.38472	8.35635	7.3479	5.13451	7.1778	10.8469	9.39041	10.1226
																	0.883085	-0.850384	-0.729703	0.575316	0.0535784	-0.96821		2		11.4322		5.95987	5.58254	3.69413	2.23464	2.50765	4.4255	6.39137	5.88402	3.78132	4.61357	4.17854	3.17363	4.53151	4.75221	4.43338	7.27068	7.37425	6.37911	5.60914	6.09085	6.63384	7.83378
																	0.717471	-0.321243	-0.538722	1.1132	-0.0238365	-0.810819		2		37.9077		4.74313	5.1659	3.81647	2.33442	2.90871	6.17695	8.70096	7.91609	5.23888	5.88098	5.45369	3.77669	3.08612	3.32935	5.68185	8.03102	7.86616	8.19449	8.03533	6.87346	6.07538	6.37265
																	1.88219	0.21015	-0.670711	1.28838	0.790674	-1.0201		2		25.5169		2.96077	4.18977	4.23497	3.28139	2.80948	4.5136	6.80528	7.76197	6.44439	6.38162	7.23258	5.56171	3.46074	4.36083	7.35825	7.99784	7.29061	8.14138	8.05316	5.63268	4.34254	4.65383
																	2.09711	0.251455	-1.42125	1.19512	0.545349	-1.21787		2		8.35095		2.97975	4.50928	5.39355	4.50447	3.71896	4.48899	4.33537	4.68334	5.06608	6.52211	8.54761	7.57892	5.80607	7.46038	9.66958	8.04806	7.034	7.79471	7.63304	5.47328	4.69598	6.30997
																	1.33274	-0.421985	-0.967533	0.962351	0.321289	-1.29754		2		5.43658		5.70684	7.92005	7.81375	5.89393	5.47964	6.82852	6.70627	5.22185	5.52125	5.891	6.304	5.68571	4.76808	5.62351	6.61131	6.46742	7.75889	8.91234	8.739	7.4367	8.24593	10.0834
																	1.32523	-0.996447	-0.349519	0.694064	-0.267814	-1.39293		2		4.04229		6.17133	7.72935	7.39367	6.33785	5.1862	5.04205	4.8072	5.53563	7.40518	6.25649	5.98943	5.06735	4.50062	4.966	5.27541	5.46054	7.55743	9.8546	11.0687	9.05423	9.68437	10.789
																	1.80591	-1.2625	-0.0948854	1.17498	0.270419	-1.21325		2		3.90697		4.54789	4.70599	4.23922	4.65063	4.62783	4.32794	6.19516	10.044	11.6818	8.0229	6.03595	5.12144	4.94657	6.69865	7.53212	6.78665	6.1334	8.34456	10.2073	8.85059	8.34438	7.21501
																	0.764971	-1.39509	-0.812849	0.770688	0.477112	-0.880709		2		7.51718		2.57265	3.29484	3.93274	5.10425	7.52477	9.2217	8.71335	8.32128	7.77759	6.1121	7.49177	7.33006	6.17338	7.15776	8.19972	8.0786	7.59741	7.78177	8.79131	9.13401	8.14454	5.33809
																	1.06903	-0.616103	-1.12676	0.370215	1.1245	-1.26701		2		18.4467		3.15791	5.26461	5.85727	4.94956	6.33073	7.15373	6.65185	5.56341	4.08475	3.40321	4.68105	4.25587	3.6543	4.51115	5.67955	8.27512	11.1082	13.2815	12.5012	10.5078	7.49865	5.04242
																	0.116107	-1.49922	-0.845084	0.717374	0.981648	-1.39363		2		13.1322		4.06214	5.20373	4.88715	3.79162	5.25635	6.00351	6.74338	8.63644	7.61401	5.50738	5.07398	4.31644	3.31966	3.85351	6.40604	7.27054	7.65402	7.99321	7.42143	6.41301	5.44312	5.93157
																	-0.0311333	-1.60483	-0.704122	1.23029	0.345777	-1.58895		2		6.78998		2.85674	3.59103	3.10965	3.61922	6.16446	6.5064	6.11248	7.74087	8.37078	6.89448	6.53812	6.90071	5.50881	5.60929	7.67807	6.61832	4.97812	5.35259	3.81601	2.75302	4.2421	6.75439
																	0.0756603	-0.98112	-1.03993	0.61468	0.232594	-1.63066		2		6.54582		2.6983	3.29747	3.42896	3.32634	6.40259	7.51639	6.38258	6.46884	6.49095	5.09794	5.72469	8.08804	8.21127	7.30412	8.14441	7.17927	8.65061	10.22	6.78431	3.64925	4.72516	7.39106
																	-0.151827	-0.980972	-0.867741	0.848558	0.252047	-1.44143		2		13.9713		3.6915	4.44939	5.32948	6.17034	8.66314	9.96786	8.68539	6.55711	5.24764	3.90537	4.21222	6.6426	6.85897	6.81708	6.90268	5.70153	7.46036	9.22846	7.20546	5.36377	4.84847	4.78282
																	-0.479004	-0.861394	-0.885048	1.27756	0.665052	-1.45583		2		7.18336		4.7235	4.5334	5.14884	4.9276	5.21469	5.4302	5.37522	3.88676	2.4358	2.11237	2.79656	4.32906	5.18416	7.56975	8.5347	6.8971	5.78684	6.15456	4.85026	3.98474	3.47323	3.67732
																	-0.448327	-1.63696	-0.866035	1.22869	1.09014	-1.67129		2		9.58303		4.01924	4.19072	5.20505	4.99122	3.29459	2.82491	3.56801	2.70996	1.82109	2.49535	4.39104	5.40121	6.57307	9.59282	10.9681	8.03688	6.54427	6.5731	5.78341	5.03111	5.37107	5.67263
																	-0.395089	-1.96507	-0.298401	1.01005	1.14923	-1.86784		2		13.9742		3.26814	4.21115	4.76231	4.72477	4.24721	3.47308	3.21669	2.94424	2.99673	5.52441	7.79061	5.85323	5.2192	6.48175	6.97181	6.69485	7.61172	9.07252	5.77401	5.07005	5.95856	5.66087
																	-0.174499	-2.23201	-0.866159	1.36823	0.425607	-1.72191		2		10.8184		6.52545	7.8362	7.31343	6.81717	6.50576	4.79763	3.06108	3.80159	6.45203	10.4941	11.5356	8.54531	6.75101	5.61094	5.12727	6.75502	11.9881	14.5834	10.5848	7.52687	6.4711	5.30573
																	-0.461478	-1.98702	-0.946726	0.661479	-0.0565618	-1.70212		2		17.327		8.77452	9.63859	8.21088	6.08731	5.11826	3.97493	3.51268	5.23952	7.97459	10.6321	11.1489	8.77826	7.92508	5.50912	4.61686	5.15056	6.77601	8.01815	6.77703	6.97803	7.94175	8.3134
																	0.518887	-1.44221	-1.17148	0.721554	0.38768	-1.57622		2		9.78113		6.87385	8.24914	7.92617	6.39264	4.6552	4.34533	4.05427	4.379	5.52234	7.89828	8.36403	6.8912	5.54355	5.23245	5.98288	7.22467	6.46921	4.8232	5.04461	7.42192	8.77067	8.21726
[truncated: 239 more columns]

## Sheet: Extended_Data_Fig6b
brain state (rem=1, wake=2, nrem=3)	GFP (z-score)	emg(amplitude)	EEG-spectrum
2	0.753305	0.618446		5.97303	6.70998	7.46458	5.19986	4.15696	5.56372	6.8545	7.97515	8.45578	8.42334	7.52684	8.62968	13.6353	17.5254	15.2517	10.9984	16.5022	20.2607	20.1651	16.1101	14.4908	19.0322	22.0244	18.489	13.8521	13.0758	11.1759	12.1919	18.3351	24.2145	21.9548	18.2552	16.8667	12.8928	22.4397	42.5023	41.7784	26.3897	20.9344	19.4407	19.0627	28.9633	23.385	16.8164	17.7297	17.9076
2	0.400769	0.483006		6.36803	5.74942	6.23627	4.59691	3.62741	6.40889	11.127	12.7378	10.4564	7.26975	5.58452	8.49571	11.7246	11.6659	10.2102	9.0055	13.3103	16.3417	18.8317	18.6526	16.5262	14.8405	15.5367	15.3414	13.7658	14.993	12.9707	9.40471	11.4934	11.1752	14.3406	17.5456	16.5376	11.0812	13.6084	26.7851	25.8233	17.178	16.6831	14.8256	16.1574	18.1402	14.7509	13.5348	17.1906	22.1275
2	0.348059	0.736302		4.84608	4.65396	6.51773	5.67222	4.08143	5.40362	7.45922	8.09923	6.17243	4.56752	4.62772	7.51046	7.74334	6.18708	7.30584	7.57407	8.31888	8.98362	9.77804	12.7065	13.0571	12.1631	13.2619	12.609	10.2297	12.609	14.2835	13.1991	13.1501	12.5749	14.7168	15.2819	14.3458	9.94699	8.91254	13.8221	16.7472	13.8179	9.73801	8.23075	10.1646	11.808	9.97851	8.57935	12.6186	22.5482
2	0.0411472	17.6977		5.10705	6.02012	7.93521	7.00025	4.44798	3.98292	3.88634	3.41956	3.53344	4.15577	5.12059	6.19689	4.81976	2.93565	3.71861	3.06806	3.6643	5.85898	6.2584	5.82928	4.83518	6.30957	8.58054	7.98465	5.83362	6.42946	9.82104	9.12862	9.12014	7.31098	7.58087	7.26117	7.74429	6.60734	4.97078	5.17791	8.30841	7.71859	7.05859	5.35289	4.4781	5.65101	7.44966	6.7933	9.45099	14.3425
2	0.131078	7.44903		6.52379	8.25863	7.16717	4.73119	3.43511	3.42923	3.08206	2.81261	2.96388	3.32192	3.15842	3.20865	2.81877	2.16077	2.27	2.39737	5.04484	9.15745	9.52043	6.81788	4.09429	4.99338	6.44565	7.21639	7.92032	7.79658	8.02676	7.27347	7.17706	7.80538	7.0466	7.47154	8.23038	8.57933	9.48676	10.3787	11.6446	10.7379	9.71062	10.7164	12.4565	12.6598	13.816	13.0244	13.306	13.4924
2	0.333275	21.7337		6.30381	10.2477	9.03171	5.58876	4.70759	3.86975	2.63786	2.76331	3.7363	4.02481	3.86149	4.266	4.11621	3.97087	4.44226	3.98032	6.61685	10.0894	11.1472	8.67484	7.86445	8.12618	8.41753	8.67079	9.75638	8.40447	7.05	7.39983	9.21221	9.81441	10.2593	13.8436	16.2896	17.2989	18.5423	20.6538	22.9197	19.6178	17.4339	21.5776	23.4279	18.4704	15.9872	15.1651	14.8754	15.4905
2	0.43908	8.94696		3.59287	5.56374	4.91966	4.67027	6.28006	5.73908	4.04604	3.37428	4.90192	5.92269	6.88039	7.0536	5.61007	5.27378	6.11395	4.96399	6.25681	9.89299	11.0429	10.3083	7.8297	7.42541	6.57691	6.38363	8.39597	8.99029	10.6925	11.8348	10.116	7.11983	5.67781	8.36133	10.9203	11.6839	9.49463	8.42848	10.1612	11.004	11.0378	12.5783	12.2108	10.1755	13.4422	15.1945	15.5702	17.0126
2	0.663122	3.57145		2.63934	2.83389	3.48395	5.72094	8.95367	6.78896	4.8324	3.75828	4.11439	4.68093	5.45291	6.0363	5.82632	5.96265	8.59781	8.34682	10.7433	13.6256	15.4018	15.0651	11.3328	8.06788	7.01067	5.14566	7.11686	10.982	15.1853	15.3677	12.3294	10.5101	6.70496	5.48367	7.27776	8.5727	6.27204	3.89336	4.83443	6.23554	7.793	10.4053	12.545	10.5217	9.12099	9.60258	9.9783	11.7047
2	0.81915	1.32552		4.39808	4.76526	6.46419	10.0115	11.3701	6.94015	4.83869	5.18442	5.07368	3.76018	3.51305	5.17025	7.65211	9.14609	11.3248	11.7688	11.644	11.8718	12.118	13.8663	11.9618	12.2414	10.0598	5.69733	6.10775	9.64417	14.2135	16.1449	17.7034	18.5635	12.616	6.66115	7.02013	7.88704	6.56744	6.20135	6.4827	6.4809	7.62306	14.7757	24.1291	21.1398	9.63235	6.54054	7.95496	7.28125
2	0.785223	6.53789		7.01276	8.38722	9.67058	9.98765	8.07334	4.17863	4.7812	5.88795	6.17579	5.75077	4.66314	4.54987	5.7455	5.52084	7.03957	7.4402	8.36257	7.89511	6.47605	8.07732	11.577	15.6519	14.2189	9.4406	9.76343	11.5076	14.7476	14.8569	14.0846	14.5754	10.6625	9.72139	10.0763	9.54985	7.35192	5.14672	4.98238	6.1719	9.10656	12.7596	16.8292	16.6611	9.99712	9.88383	9.50305	7.80226
2	1.02295	12.8375		7.1015	7.97956	8.09357	7.51178	5.59726	5.23073	6.02295	6.22533	7.32466	9.1771	7.10476	4.81491	4.49759	5.307	5.63682	7.31911	11.9776	12.3744	7.12636	4.11447	5.55809	9.45973	8.92038	8.24379	9.04865	10.5324	13.582	13.8775	12.1477	12.2222	13.1765	13.1633	11.2377	10.8149	6.55846	4.42398	6.0634	10.0739	16.4083	18.7101	15.8853	14.5804	17.4923	21.5143	19.8893	14.3691
2	0.978138	5.68952		8.18228	6.77957	4.97016	5.56821	6.26597	7.60858	8.08554	6.89987	9.27172	12.0884	10.456	6.62217	5.53787	5.27407	5.49854	7.65712	12.3231	11.6809	5.56089	3.08494	5.56464	7.22903	6.43886	6.63471	8.20814	8.53372	10.4036	9.80282	7.75125	7.91425	9.18216	11.3517	13.7604	17.4404	13.0932	7.23964	9.92982	14.9688	19.787	23.9806	18.1863	11.7554	11.6469	17.1392	19.1904	17.8534
2	0.757719	17.0293		6.67157	5.36815	4.13653	4.05909	5.53384	8.17256	8.37323	6.9355	8.62555	12.4032	11.2808	8.1549	6.6685	6.44568	4.76537	5.01636	8.15732	7.78722	4.16434	3.89667	7.73314	8.86455	8.33157	10.7517	14.5929	13.689	10.13	7.31599	7.65905	8.85391	8.249	11.234	14.7869	16.8787	15.0108	11.6209	13.2982	18.0687	19.8835	22.8421	21.5536	15.5333	11.2168	10.4068	15.1958	17.6084
2	0.662798	13.9523		5.55883	6.4216	6.21183	4.90926	4.70276	6.19789	5.85621	4.26425	5.79162	8.11919	8.78699	6.10322	5.70312	5.54511	4.08516	5.76157	10.8847	11.5056	8.24013	6.54493	10.3382	11.9429	10.9175	11.688	13.8616	14.2776	10.6507	7.03434	9.08493	11.4463	12.9976	21.069	25.5811	17.9902	10.5105	7.55126	7.48273	11.7471	14.2708	16.8675	20.4177	22.3166	17.9389	10.6189	10.7589	11.9516
2	0.970012	2.22012		9.29721	8.96569	7.82735	6.57837	6.96406	6.41193	5.33121	4.49891	5.1785	7.58151	8.64691	7.79222	5.67311	4.66025	4.30513	7.16096	10.2268	9.52869	8.75714	7.05575	8.40515	10.6649	12.2282	12.2762	10.8938	9.34214	7.77323	8.47489	11.0592	9.7919	8.58669	16.4882	25.7192	20.2437	10.8668	6.6122	8.45215	12.742	13.2719	13.54	13.8203	17.7336	18.0608	13.6205	12.5429	13.5094
2	0.895045	1.63885		6.46566	6.94141	7.74011	9.70384	11.109	10.358	8.98032	7.56967	5.6953	7.11023	9.13004	8.88777	6.9971	6.85281	7.276	9.10867	8.64215	7.97096	11.7968	11.5376	7.76876	8.97737	10.8984	9.85813	9.12033	9.05496	8.6888	10.6899	13.0442	10.093	8.41948	12.8142	18.9862	18.6765	11.1953	12.012	20.0693	22.3507	18.7216	18.1201	19.3636	18.6491	14.4934	10.5803	10.3643	12.2975
2	0.899421	1.27669		3.93034	3.47224	6.10002	11.2162	13.4007	13.2903	13.1157	12.7086	10.5804	10.697	13.6358	13.986	9.91198	9.25149	7.99454	7.66556	6.31611	8.84821	16.7144	17.8217	11.2121	10.5245	12.2631	8.95925	7.4113	9.55336	9.23084	11.4871	16.3653	16.1153	12.1106	11.1622	12.1029	11.423	10.5808	13.0562	20.1967	23.4614	22.5607	26.6175	38.8101	41.5559	30.0197	17.5425	10.3365	11.2329
3	0.908553	1.14268		5.96286	3.33065	4.12409	8.00373	7.86122	6.78398	8.56044	13.7072	16.659	15.7915	16.2992	16.3062	11.6559	10.3237	8.76607	8.49002	5.94737	6.51812	11.9256	13.3161	7.74965	8.37382	11.2093	8.13214	8.42351	11.3559	11.4134	13.0255	17.4594	17.1166	12.6502	10.0446	9.2877	11.0041	11.2445	12.2107	16.4165	25.3343	30.4501	29.989	34.1822	38.7886	29.6528	19.8862	16.0247	18.0085
3	0.886456	0.744899		6.42936	3.87247	3.58118	5.21957	5.40331	5.61985	7.93671	12.1921	15.2106	13.0148	10.1782	8.86972	7.26879	8.53801	10.4485	12.4209	8.67131	6.24524	9.314	9.9184	6.47742	7.26395	10.6085	10.9178	12.0439	14.0462	10.7962	8.50517	8.47724	10.0586	11.3135	10.1129	9.04561	9.10205	11.9292	15.0183	15.7475	22.0963	28.6834	26.844	25.8762	26.6204	22.7139	17.907	15.9593	15.1709
3	0.810551	0.856008		3.71774	4.35511	5.99272	6.60655	7.81666	8.87386	9.39914	11.6197	12.1635	11.2627	9.32859	8.58593	8.23045	6.958	6.24861	8.18347	7.27947	4.52976	5.49143	5.81252	4.17612	5.8183	11.2102	14.6814	19.6405	17.0092	11.0268	8.55593	8.69716	11.3546	10.8304	8.1189	8.4624	9.94226	15.2918	18.0893	12.3223	10.5885	13.0239	14.6973	12.1914	12.1201	10.5685	11.1722	15.899	19.9416
3	0.848655	0.710942		3.2587	6.04881	9.32845	9.08167	11.5488	13.1719	10.1468	8.14334	7.43101	8.26909	10.3743	10.8435	9.89016	6.30571	5.49404	8.86872	10.3934	8.56104	7.8717	8.77376	6.35197	5.7583	9.60776	17.5001	24.5939	20.5674	11.0363	10.0382	16.1903	19.7545	16.4151	11.3033	10.5787	12.8668	16.3187	15.6107	9.66517	8.51435	9.83469	13.5983	13.5957	15.1388	14.2152	13.8006	16.1575	16.8072
3	0.766284	0.563109		3.07682	5.55258	8.44093	8.8716	12.0557	15.3891	10.0839	5.95314	5.11004	7.91051	12.1099	12.8149	10.7322	6.22939	6.30345	10.2323	10.2626	9.3482	12.2072	12.7774	10.6226	9.1145	11.0692	11.0933	16.5599	16.7708	13.1063	12.9679	15.1836	17.3572	19.7396	18.5789	14.3209	12.6183	12.9791	11.5287	14.1734	14.4216	17.1369	22.4596	18.845	18.9759	20.9321	18.7057	13.5307	9.55958
3	0.91706	0.669542		5.73114	8.4399	9.81552	8.38755	6.8881	7.74492	6.74255	6.52152	7.32784	8.83547	13.8158	16.8587	14.3554	8.41938	7.53036	11.294	12.1149	13.391	15.3533	13.6454	11.6502	15.1157	16.1324	10.4076	9.62188	13.3373	11.2116	8.93808	10.6941	14.1222	20.3783	20.4899	12.738	10.5476	11.2219	12.7859	16.738	17.9748	23.5459	30.2085	19.9646	12.4354	14.763	19.5812	16.2075	10.383
3	1.05051	0.554593		6.86682	6.40761	6.77131	6.05782	5.29726	6.73715	7.40916	8.74263	8.78174	7.26531	10.4979	11.5837	9.2584	7.11104	6.87738	8.37271	8.64514	12.201	12.9693	9.70712	6.9813	8.79045	10.7204	7.88361	10.7427	14.1039	10.8213	7.37241	10.624	14.4588	14.9508	11.9099	8.8682	9.73501	13.07	12.4153	12.176	13.6782	18.8755	25.3057	17.345	10.9279	17.1329	21.9836	17.9185	14.258
3	1.26733	2.58354		10.7759	9.09824	8.49606	8.48669	10.0457	11.26	9.90666	9.20497	9.61078	10.0252	12.2956	10.2766	7.65097	8.57411	9.54343	9.20105	12.7416	17.999	18.9183	15.873	7.84946	5.92593	7.93819	10.7185	16.3837	22.1251	14.7024	8.2173	7.79297	8.93849	8.07288	8.69141	9.69791	13.519	19.3347	19.7175	17.4377	19.2891	22.4486	23.7077	20.1155	17.7047	29.3402	34.1651	27.3288	23.9278
3	1.00082	1.21621		10.6412	12.969	13.539	11.1259	10.3793	9.77409	7.6455	5.96873	8.08808	13.7632	16.4894	11.1408	7.42605	9.00641	8.67534	8.21594	8.85237	12.765	16.7667	19.9623	15.8454	12.2223	13.3343	14.3646	20.5842	26.4417	20.0378	10.8684	7.80052	6.13327	6.93875	8.35974	9.47376	8.98976	12.2577	15.8554	15.5948	15.2318	17.7697	20.9172	19.9992	20.4693	26.418	30.559	36.5184	39.9532
3	0.877185	0.930696		9.24977	10.8084	10.6716	9.87784	9.00555	6.42616	5.35488	5.933	9.40906	13.2817	13.5245	10.4754	9.42866	11.5019	9.95607	7.15674	5.4153	6.27383	11.1327	18.7336	19.7544	15.5292	11.6706	9.50557	10.5267	15.6871	12.7412	10.3411	7.29717	6.86743	8.93763	11.0192	9.67578	6.20237	6.9445	13.6339	17.8802	17.3937	21.023	21.4147	23.4465	25.8112	24.5092	20.7382	23.7568	28.4549
3	0.954591	1.15546		6.1987	6.73353	5.98241	6.67535	7.57598	6.36579	5.79393	8.25483	11.6687	11.1507	11.6333	13.6834	12.5551	11.0557	7.97646	6.02471	3.93823	3.65144	7.11046	11.1534	12.3255	10.527	10.1394	8.15118	7.7767	8.01404	9.7862	10.1585	6.51986	3.70761	6.43116	8.43342	7.06382	6.16319	8.20421	9.31628	13.4756	13.7778	12.9804	11.0172	12.5851	19.9641	21.0122	16.6149	13.0111	12.329
3	0.637625	0.373445		6.68949	7.32998	6.26225	4.27491	5.71723	7.19915	6.45893	7.8675	9.52189	8.94473	10.1958	10.8911	9.03578	10.9155	8.89327	6.61336	3.71367	4.56409	9.331	14.1159	18.9708	16.4203	10.6553	8.01845	8.9996	11.4363	12.3675	10.4928	5.41601	5.78196	10.7312	11.9118	11.4743	17.1568	19.4275	13.6706	13.4756	15.8837	10.2873	7.04101	8.66457	12.2067	12.808	10.4957	9.07754	8.61613
3	0.702466	0.39885		6.05955	8.60627	9.11712	6.1784	6.71377	11.0086	12.2252	10.4013	8.72605	9.21769	11.113	8.47266	10.1299	15.9095	15.0825	10.8126	7.7945	6.08687	9.04569	21.8203	36.3891	32.6983	16.8282	8.10042	10.566	14.637	15.2546	11.9286	8.72387	13.9074	21.8793	20.8558	18.5076	19.2378	16.4726	10.4179	14.8359	23.124	21.2864	14.2035	11.1608	12.4642	14.9797	11.0405	12.5409	12.7636
3	0.654126	1.48923		5.81972	8.90098	11.4448	9.30279	9.63327	13.6233	14.0617	10.836	8.70049	10.4671	10.7935	10.1259	12.9485	15.9896	11.8365	10.836	12.5222	10.174	8.10553	13.6515	23.1338	21.2981	14.4899	12.3994	12.3737	13.3863	12.4202	11.956	12.6127	13.5343	15.2915	13.6963	13.6417	16.1501	16.007	13.0375	13.1138	24.5015	27.0979	21.0763	16.3454	18.8296	20.7474	13.8458	11.4412	11.4562
3	0.877513	0.404059		4.26924	7.98044	10.9979	11.1912	11.1509	13.947	14.8484	11.0001	9.15456	8.96143	8.58113	10.472	15.2501	15.3308	10.8184	10.5896	13.2584	10.6295	6.96199	9.76749	13.3892	14.8503	16.3816	13.2372	10.1392	9.96947	10.5777	10.3565	13.1533	13.9412	13.1283	12.0665	13.7687	22.6018	32.8511	29.1435	17.7942	14.9236	14.3291	10.7161	14.4433	17.2101	15.0051	9.96321	10.5873	12.774
3	0.672396	0.638821		3.27582	4.99154	6.56297	7.01304	6.71156	6.3239	7.01873	6.06596	5.59474	7.00134	6.98205	7.78703	9.30085	9.31271	7.57403	7.74357	8.1704	6.99284	8.45541	13.1504	12.9259	11.6883	12.0711	9.60944	6.18265	8.98538	13.294	10.5587	8.96543	9.59185	12.5761	18.0721	18.5583	17.1106	20.95	20.2518	14.9902	15.7367	15.5142	13.0262	15.3203	16.7861	11.0505	9.14225	10.7599	10.6779
3	0.590978	1.61165		4.3525	5.45752	6.11859	8.57037	8.2457	5.32153	4.13295	3.53982	4.69607	7.11765	8.13138	7.56402	5.85961	6.47318	6.13685	5.57695	4.9794	4.88709	7.33998	9.9504	9.06814	9.04422	11.472	9.59012	7.18198	7.2547	11.5324	9.56193	5.99978	6.69859	14.2761	25.614	28.6072	18.723	11.3972	9.86719	12.8585	20.1524	25.8389	21.0168	13.2906	10.4119	9.81307	13.5688	14.0504	11.2427
3	0.488048	0.467		7.64824	7.66584	6.31427	7.31024	8.62932	7.74267	7.35556	6.34204	4.28557	5.73653	8.37497	9.62182	10.047	12.6824	11.3685	8.20978	6.26723	5.89261	5.81728	6.11011	6.08774	7.80912	10.8264	11.5532	13.5226	13.075	13.2434	13.0672	8.18054	7.13123	9.31798	12.3362	15.1881	11.7948	7.93603	8.27732	10.3675	13.2672	13.1554	12.2544	13.2377	17.0965	21.7919	22.1815	21.0306	19.5704
3	0.485729	0.521919		7.87904	8.04357	6.52433	7.57933	10.0965	11.2306	10.8335	9.0734	6.01275	5.38787	5.39765	5.62117	6.67163	10.8305	10.82	9.23556	8.82508	8.75158	8.14224	7.35387	8.7633	12.0041	14.2665	16.0491	20.1962	18.0633	15.8381	15.0083	9.12578	4.71741	4.55262	4.81211	8.99334	10.5059	8.92699	10.3442	14.6545	17.5593	11.997	11.4748	19.6867	24.9733	24.0804	22.0536	26.7915	26.3112
3	0.537915	0.593081		4.5786	6.4455	7.70855	7.21567	7.77195	8.80587	7.83445	7.68587	7.38762	6.80644	5.92913	4.78244	4.02343	4.98116	4.51638	5.41033	5.64024	6.79099	5.87415	5.54674	10.307	14.6823	15.0081	11.578	11.5164	9.24266	6.91535	7.54745	5.17654	3.82701	5.3478	6.6185	7.64278	7.56553	6.83276	10.3475	16.8389	24.4106	20.3452	13.9442	17.3082	18.7863	16.7538	18.0105	26.2631	22.7398
3	0.617183	0.516338		2.55908	4.86729	7.10307	6.45589	6.49279	7.6376	6.66753	5.9883	6.29334	6.72708	7.59815	7.65569	5.81527	4.05018	4.27709	5.52159	6.35131	8.19634	8.39316	6.44479	7.70649	9.38671	8.41348	6.8025	6.51181	5.84171	4.8547	5.701	5.85824	5.62432	7.7298	8.02005	6.54601	5.2881	5.45949	7.66601	12.4292	22.2163	22.2035	12.0034	6.73956	7.42768	9.35175	11.2718	14.259	11.517
3	0.506283	6.35357		3.04883	4.05532	5.50783	6.64702	7.91547	7.19139	5.83152	5.54017	6.04933	8.36779	9.73396	7.52752	4.92006	4.63004	5.8504	7.11523	6.11919	8.14388	8.76057	6.21422	6.24048	6.56292	7.27399	7.77893	9.05744	9.08369	5.9786	5.46255	7.22151	6.91133	8.15832	9.19103	6.50088	5.49108	5.99462	6.61758	7.81575	11.2431	12.9987	7.78409	4.13857	5.70683	10.8623	11.9916	10.6062	7.88208
3	0.529166	0.476082		4.33125	6.16828	7.86944	10.5407	10.7195	6.72661	4.6075	6.10259	7.3218	10.5242	11.862	9.33209	6.17438	5.71484	8.84891	9.46267	7.77079	7.60183	6.26263	5.49735	8.98601	10.3855	9.24835	7.42448	8.35841	8.85671	6.0083	6.09938	7.79991	6.84564	7.28727	9.50259	9.87359	7.43437	7.93634	9.57444	11.3742	11.4931	12.7263	12.3848	9.93862	10.8261	14.6278	15.472	13.0007	11.4227
3	0.708832	0.41076		4.8107	5.37572	6.52192	8.94087	12.8463	11.1044	5.80205	4.71368	3.71073	4.42617	7.25734	10.2636	8.29502	8.76417	12.0706	12.0487	10.8272	11.7421	7.96681	5.74373	8.88132	8.09681	5.97817	5.10907	5.55104	6.40564	7.11513	7.2817	7.10831	6.0107	7.74644	14.1443	16.8084	12.9883	8.17686	7.88207	9.90375	12.017	14.9157	15.3357	12.04	9.37448	9.51056	9.37455	8.12241	15.7122
3	0.918533	0.44507		4.29229	4.37295	4.87276	7.90741	14.137	16.1697	10.8926	7.58032	6.06526	4.71018	8.69846	15.2731	14.9597	11.9351	10.5648	8.1592	8.49134	11.4771	9.96284	9.44252	12.2859	9.38651	7.42257	7.21083	8.33051	10.1627	12.6685	13.6446	10.7595	10.4554	12.1538	12.439	16.3802	16.9597	11.2856	6.87577	6.38978	8.48835	10.9546	8.43953	6.70634	6.7205	10.7613	16.2948	14.173	16.0315
3	0.783489	0.469286		6.59632	6.15042	4.85172	4.15856	8.12533	11.2043	9.75088	10.3787	9.2853	6.94807	6.96036	11.4764	14.9889	15.4925	10.1238	8.38101	10.3984	15.8648	16.6771	11.7102	14.124	14.7322	15.1756	14.0004	12.6747	14.6182	18.0468	19.3457	16.8085	19.1155	20.6219	14.4949	15.0288	20.058	16.9313	9.48435	5.2504	8.07506	11.5556	11.6907	15.6455	26.7918	32.7236	31.6182	28.8971	21.9404
3	0.674006	0.455757		8.20621	10.5258	9.09724	8.51074	10.5986	10.8968	10.0668	9.46676	8.10195	6.89589	8.42079	13.2057	20.265	21.7435	14.6981	11.4397	15.221	23.4898	24.9805	15.3478	11.822	15.3178	21.688	21.7908	18.2725	19.9382	24.2262	21.9152	13.2004	13.815	19.5112	17.0192	13.9605	15.7151	16.8193	16.2395	8.73285	9.3939	15.5879	25.1831	44.3413	69.1667	70.6826	53.1329	48.4038	40.2748
3	0.578861	0.45984		7.80906	12.3137	12.2399	11.0616	9.88771	8.42843	9.35857	11.6217	10.2581	8.63709	9.1373	12.5749	18.9015	21.1194	15.0459	11.3765	11.2317	15.766	17.6422	10.6644	9.38437	11.1435	18.6796	20.8907	17.6091	19.923	26.4082	24.8086	14.5064	13.4351	22.4214	25.5179	23.468	19.2304	23.1778	26.462	20.7911	15.8939	16.6712	22.4093	31.2002	45.4196	48.2939	44.165	55.1299	45.0481
3	0.679463	0.431952		12.5387	14.598	11.2996	8.83136	7.54169	6.43955	9.17214	12.569	14.2743	14.6072	11.6575	8.39709	9.36668	13.6184	14.6046	12.5047	9.73059	9.79547	10.3437	11.8937	14.1049	10.3346	8.87573	11.1012	12.7937	16.531	20.2585	21.7057	19.8488	16.8912	19.8849	24.8867	22.569	16.8245	17.2639	27.2017	27.3633	21.0746	14.1145	12.8498	17.3479	30.5715	50.6762	56.1507	59.2157	51.1608
3	0.401597	0.547891		14.2898	12.3474	9.26026	8.61366	10.573	10.9546	10.3564	11.6926	12.3947	13.6208	13.969	8.50139	8.6771	10.8692	10.1122	7.75716	5.37176	5.60402	7.70775	12.3557	16.4503	10.2236	5.26003	6.8054	15.0524	24.1042	20.932	19.1305	19.7327	15.3626	17.7268	27.5973	27.8802	19.2911	21.2127	35.6392	40.3238	25.7846	13.9955	12.8782	18.2216	42.0302	63.5522	53.3911	37.2212	25.8431
3	0.326254	0.447304		10.2567	7.86436	6.89566	8.56886	10.9154	12.7011	13.4289	13.2594	12.1187	13.5974	16.4877	15.0632	14.7521	13.7656	8.38207	5.53121	4.76988	4.28667	6.0973	8.70138	9.30364	5.72907	4.65698	9.34913	20.8895	33.859	28.0461	19.5949	19.2975	14.1199	10.5491	16.0439	16.965	12.7094	12.8367	25.2534	33.4656	26.8934	22.2522	20.8155	19.3593	24.5755	34.2965	26.0674	18.1874	18.4511
2	0.290812	0.482804		6.41368	4.54429	5.68564	6.6987	6.38161	7.32271	8.10884	8.70662	8.1295	7.86132	9.62363	9.44753	11.5028	10.8788	9.02408	8.78864	7.39233	6.66376	7.10031	8.37266	7.68259	5.9255	6.67853	7.56502	11.2864	16.6639	13.4326	10.6188	12.0652	10.3298	7.67771	9.26512	11.7017	10.7145	7.3253	7.90465	12.5409	15.7658	19.2458	20.697	17.4179	16.9839	14.3756	12.5063	12.1532	13.6128
2	0.378495	0.372273		7.79673	6.70025	5.59641	5.59391	4.2086	4.43791	6.08303	7.40356	9.63833	7.48883	6.16206	6.31475	6.46798	9.26888	13.3145	15.1177	13.1056	10.1193	9.02983	9.86224	12.4728	11.1493	9.09341	8.08804	7.47686	8.04662	9.54342	12.7996	12.4741	9.84956	9.7367	14.0205	16.3498	13.2296	7.26254	4.69086	6.40226	11.5067	15.8044	17.3941	13.505	13.5048	11.7064	12.6116	17.2718	28.5483
2	0.360064	0.343447		5.93001	4.89097	3.9827	4.03003	4.15309	4.17874	4.54484	8.41326	12.0927	10.7035	10.0028	9.54725	7.58806	8.32555	9.6558	9.77841	8.22359	7.90026	7.84569	10.496	14.9052	14.7158	15.5988	14.8595	10.013	6.59711	7.14077	13.2285	15.2912	10.6216	10.7592	14.8951	18.6382	16.2572	9.92656	9.72791	16.1617	18.0551	20.394	23.4184	20.9927	22.291	23.4798	23.8241	42.0937	59.6851
2	0.387949	0.374666		5.53272	4.07284	3.00711	3.63986	6.08198	7.95569	6.42871	6.75327	9.48998	8.56694	9.34017	10.193	11.6397	15.5209	14.8387	11.4223	9.28516	8.62276	9.67242	12.1155	15.0905	19.0481	25.9847	26.8845	18.3153	11.1898	8.17153	16.3587	21.8399	17.7435	11.1983	13.5752	21.8344	24.7876	17.7035	16.9328	21.7775	18.4329	12.3922	13.7255	16.0075	28.7431	35.3676	34.8416	49.8189	69.7068
2	0.311005	0.415417		4.75273	5.30643	5.8087	4.70676	6.87706	10.6189	9.89334	6.64057	4.52825	3.34448	3.79623	5.82209	10.6472	15.8224	13.031	9.51289	9.71671	10.0146	9.44549	8.50586	8.04363	8.76704	13.095	16.2503	16.1253	16.6628	11.4582	12.0136	16.0871	15.0807	12.9144	11.809	15.2837	16.1764	10.1359	8.50179	12.6426	12.2172	11.5091	10.2796	8.08659	12.81	18.7238	20.3977	36.0252	49.8897
2	0.413986	0.519521		3.86534	6.96216	8.4057	5.40162	4.94018	7.82556	9.02952	6.82924	3.99477	3.2197	3.80286	5.48899	7.99213	10.1639	7.1756	4.91103	6.21415	5.66982	3.78484	3.48725	3.54097	5.05999	8.11461	10.122	12.2181	14.7158	12.3852	11.2265	9.87047	10.4925	11.461	11.1909	8.94563	6.3841	3.30311	3.54353	6.72511	9.7053	10.3798	8.50333	6.65684	5.36374	7.23903	12.9052	19.7835	23.3522
2	0.704314	9.32236		5.11807	7.01196	7.5507	6.336	7.61827	7.76322	6.28936	5.0605	4.6257	6.16654	7.49687	7.52224	7.81564	8.97501	6.19737	4.05395	3.91118	3.6822	4.37732	3.24337	4.25214	8.08388	11.6361	10.9592	9.04572	9.03959	7.1975	5.80404	4.17815	4.3139	7.24892	7.86663	6.49046	4.61468	3.85072	5.94236	11.143	15.7653	11.7195	8.83534	12.1138	12.1722	9.20074	15.4232	18.8636	16.1901
2	0.636143	1.10327		4.70987	4.03348	5.13015	9.11832	13.9675	13.0945	8.09598	5.02889	4.50203	4.93595	4.7493	5.67005	8.26946	12.4747	10.9142	7.91728	7.50669	8.79927	9.84097	7.83239	7.95189	11.32	12.3784	9.19232	6.47489	6.21437	5.39168	4.56037	6.21129	7.3559	6.87629	7.00981	6.28544	7.34286	12.3832	17.0282	22.7142	25.7974	16.254	10.0241	14.7435	17.2198	16.7478	17.5498	18.578	15.6759
2	0.45079	1.00397		5.8616	3.94618	3.96222	5.88453	7.72922	8.71604	7.51727	6.12132	6.36484	6.04048	4.20297	5.2714	13.1027	19.8499	16.6769	12.9377	10.5648	7.82179	6.64194	4.6882	6.01159	9.12342	11.3421	11.4475	9.39294	6.90437	5.84394	8.36352	13.2414	13.3113	9.19225	7.99867	8.83907	12.8087	19.2608	21.0611	22.2402	24.477	15.042	7.37857	8.82625	14.2353	17.0878	17.6705	19.6101	21.2179
2	0.626558	0.584413		5.35441	4.09767	4.35195	5.37911	5.87804	7.45971	7.76387	6.13607	6.45489	6.61238	6.0345	9.09777	17.5124	20.7864	15.0512	11.6896	9.16324	5.93128	3.89891	3.41801	4.00476	5.06512	5.90753	8.8849	10.038	9.03425	8.11785	7.94062	10.2789	9.76335	9.88733	11.1928	7.99962	8.69413	12.4146	11.9829	14.2499	19.304	14.7849	7.50108	6.49722	8.73548	10.0524	10.1158	16.5035	21.5552
2	0.773841	0.456181		4.84123	3.7172	3.9875	4.46062	4.65199	5.56338	5.88794	5.75661	5.70513	6.78399	8.65209	11.2841	15.8815	15.2354	13.0336	13.4671	8.76652	3.77708	4.00861	4.81388	5.00147	6.22992	5.51672	5.2686	5.88076	4.88471	5.63737	7.25245	9.38116	10.9977	17.6181	20.0279	12.3036	8.33632	10.8744	10.6036	10.5143	13.2625	13.5194	9.90491	7.03369	8.01323	7.57239	10.8127	16.0031	20.2502
2	0.624426	0.393793		3.53148	4.21722	8.19444	9.22163	8.30188	8.31286	8.92923	11.0388	9.99132	6.09965	8.88112	13.3867	13.8652	12.4615	10.9353	11.6606	7.62352	5.65585	10.3955	13.9937	10.1531	7.77152	5.936	4.82712	5.11829	5.78768	8.20262	10.3821	11.9793	9.85901	10.4178	10.5456	6.21879	7.58464	13.9139	16.0244	16.5046	16.4497	17.03	15.8642	11.4283	15.6906	20.8226	20.3127	17.02	15.4835
2	0.773591	0.387989		4.13247	6.24235	12.7423	15.0677	14.4201	13.8186	15.3952	19.3833	16.8713	11.114	13.8077	18.4303	17.1634	14.4727	13.4486	13.5705	12.9419	13.615	20.6688	23.1127	15.5353	7.90355	4.38425	5.00246	7.28727	9.16506	11.2249	10.6947	10.911	8.04111	7.60379	7.08343	7.03431	10.6931	16.261	18.428	24.022	27.1804	26.2094	21.7599	19.763	32.1796	43.1241	39.2346	25.2794	21.4879
2	0.708467	1.1827		6.24317	7.16215	10.045	11.2743	12.4963	10.1589	8.9952	10.5978	10.8442	8.70506	10.7858	13.3797	10.082	8.1063	7.8878	12.8023	18.3375	21.0418	20.6614	15.8742	13.1364	9.20576	5.78937	5.41158	5.35326	6.94186	12.2752	16.5659	16.5758	10.3477	6.77062	6.12713	7.30723	12.2874	16.9563	15.6486	18.0138	21.2182	18.4241	18.8086	19.8509	26.2111	30.3458	26.0306	19.1538	22.5264
2	0.880243	0.547091		12.8839	12.5775	9.9131	8.56421	9.02763	7.07722	6.59993	8.61394	10.9854	11.866	12.1026	13.9374	13.19	9.50574	5.21291	5.55532	9.62102	13.8226	15.0073	12.0259	15.3804	15.732	9.02603	6.19717	4.90032	7.46814	13.7211	15.6388	13.8123	8.22539	5.60221	6.47128	11.4623	15.9221	18.3061	15.948	19.2351	22.8492	20.1454	17.3883	17.2832	21.248	26.0455	23.8112	16.8092	17.6832
2	0.90559	0.698695		8.60081	7.98145	6.15616	6.03768	7.39263	5.24442	5.07893	7.79711	10.92	10.8326	9.8521	10.7948	13.1537	11.4928	6.66413	5.11291	4.86607	6.00512	7.44707	7.628	14.5233	17.1871	13.1815	9.45261	9.0544	13.7287	18.8854	15.5013	10.1307	8.78465	9.5082	12.4143	17.1842	16.2035	12.9918	11.2644	13.4384	17.3285	15.6314	13.4598	9.48833	10.4483	15.3153	13.3453	9.48755	17.9355
2	1.0887	6.32194		7.26141	5.44722	4.86446	7.84508	8.78867	6.32628	4.48481	5.14486	6.36268	6.91813	7.16979	8.54741	11.6528	11.9923	6.84544	7.80755	6.72242	4.23576	4.55198	5.07211	8.41378	13.3329	14.1007	14.2654	12.329	11.2753	11.6918	7.75587	5.01865	5.97381	7.47925	8.05277	10.9603	10.0651	9.77475	10.8491	9.95952	10.5931	13.3315	14.6024	9.6357	6.98699	8.82701	10.0865	13.8123	18.8159
2	0.942935	6.50107		6.26371	4.49895	4.62561	6.18396	6.17733	4.01395	4.03003	5.56016	5.96863	6.12096	7.24704	8.1442	12.2756	13.0183	9.81197	11.1507	9.71441	6.60964	7.51478	8.13629	8.12871	10.0715	12.2436	12.043	11.3126	10.2674	8.8643	5.97051	5.65311	7.83941	6.91117	6.03552	7.40571	9.69281	11.0288	13.2183	10.0668	9.26069	14.6132	17.1579	12.2873	7.53373	9.09433	16.0664	24.6151	28.884
2	0.917766	1.04121		6.2322	6.67186	5.70675	4.72775	4.35239	4.31848	4.70374	7.1011	9.3844	8.0579	6.35004	5.34003	6.66505	8.17149	7.68905	9.00825	8.0817	6.19813	7.98754	9.90552	8.75558	8.76109	10.9688	11.3201	8.33245	6.60093	7.25396	7.70576	10.8456	14.5642	9.89116	6.83076	10.0296	16.193	22.3666	23.9744	18.4383	10.5966	8.60981	9.21131	6.40765	5.57904	6.50228	10.7394	18.0102	18.3533
2	0.816853	0.666427		9.5141	11.6028	9.80524	6.4374	6.217	6.60617	4.86504	7.12879	12.2293	12.4689	10.0289	7.87174	7.48625	7.59435	7.38776	6.67829	5.90001	5.45029	7.47144	9.72153	9.20911	7.83365	10.2903	12.2003	10.1476	7.05189	7.02535	8.20281	11.4739	14.4323	9.8701	7.54534	8.71728	12.719	17.0588	18.0964	15.8227	13.043	12.0968	9.34441	7.03106	7.32939	10.6295	13.1025	14.9557	13.6951
2	0.735592	0.799235		7.36449	8.01138	6.95579	6.01382	6.38421	7.99487	7.63266	6.14942	8.00962	7.29799	7.04113	7.52801	8.62803	8.17818	7.63519	7.3056	6.85099	7.25277	8.71057	9.33145	7.92555	5.41238	5.49835	7.14191	7.71637	6.60889	5.65137	7.03432	10.2993	11.9725	7.73281	8.93463	13.9994	17.0882	17.0167	10.1004	7.65798	9.98445	15.979	12.683	9.18657	14.3301	19.9912	20.9397	19.0375	13.6196
2	0.844728	0.794956		5.39776	5.16289	5.56827	6.09383	5.82068	8.68706	11.3769	10.2108	9.37813	7.52138	6.53351	6.74758	7.9795	7.9905	7.99092	10.2238	10.5118	9.41491	9.18527	9.14258	8.59007	6.43807	5.78037	6.78405	8.4981	8.04982	7.0428	7.99094	13.1503	13.6813	8.63114	11.4435	20.3101	26.3861	22.0429	10.153	6.20461	12.8748	22.5708	17.4634	13.0411	16.7681	22.3883	29.6281	36.0821	30.8874
3	0.819972	0.796634		5.454	6.45925	7.15391	4.93657	3.51984	5.64737	9.19567	7.83812	7.16327	6.10986	6.67617	7.98657	9.69124	8.88661	9.91865	14.0446	16.6433	16.7814	12.344	7.87706	7.18145	7.31515	9.08911	12.5942	13.1827	10.2475	8.83931	7.9632	8.27889	8.64422	10.2406	16.243	22.3859	27.0328	25.7149	19.3135	15.8563	18.2468	25.7564	20.7901	14.5534	13.2989	16.3348	29.9481	45.28	32.7104
3	0.813644	0.531971		10.0322	11.5404	11.0555	5.82681	2.1712	3.63527	6.52552	6.72561	5.84441	5.47645	6.7465	8.44213	9.97669	9.3364	8.59516	11.0062	15.883	19.731	15.6668	8.42596	4.293	5.23212	9.97419	17.5815	20.2216	11.8215	7.02705	6.38603	5.91384	7.09933	10.8527	15.8913	15.6586	18.5965	25.0554	30.6055	26.4736	17.847	15.7351	11.3311	8.92881	9.14632	12.2327	21.8831	32.6208	19.2396
3	0.848426	0.471046		10.0063	10.0299	10.1799	5.67437	2.62875	3.05752	5.89243	8.32364	9.23956	10.2103	11.4324	11.4147	12.0855	13.694	12.1771	12.4292	13.3401	13.6531	12.1816	8.81068	5.74204	5.6757	6.54593	13.0162	18.3514	14.1264	7.23749	8.36683	10.6608	10.4877	8.69696	7.55318	7.24614	11.7507	15.1036	14.8818	15.3104	17.2618	13.4953	9.32111	10.5612	14.3195	14.437	18.2871	22.5929	12.3685
3	0.54925	0.472397		7.42933	6.58043	6.64525	4.65048	3.37714	5.2384	9.19994	11.429	12.4558	11.7653	12.6078	12.8309	13.4131	18.6641	19.9928	21.7359	21.5246	17.5151	15.3838	11.4976	8.05006	7.56549	5.40786	6.5089	14.2664	15.8607	12.3674	13.4347	14.831	12.5744	8.22941	7.62245	10.0867	18.8692	22.0895	15.6545	20.0577	32.0765	25.2196	14.8038	23.2637	29.8701	22.6508	16.112	17.8893	13.8474
3	0.47798	0.470205		3.29058	3.98403	5.05304	5.17273	7.20272	12.4348	16.0463	16.6932	15.8791	14.1564	16.7085	16.9951	14.6987	19.0882	16.1093	18.3027	21.5483	21.0601	18.0657	10.7888	5.93855	6.34597	5.82753	7.45532	12.0536	15.433	16.7783	18.1464	17.1566	15.0664	13.6025	14.5138	14.4281	17.6566	22.0403	17.0501	19.0868	28.6732	23.1334	16.6105	28.7258	40.2901	33.7934	31.0013	34.3677	31.9335
3	0.520111	0.500204		3.61385	6.00934	6.08903	5.28161	7.34919	10.7289	14.0335	16.46	18.393	16.2574	17.4597	18.5553	21.2294	22.8671	16.4523	11.9573	13.5587	15.6283	18.5681	14.2073	7.09959	5.54682	7.00257	10.9394	13.5517	16.4252	20.7986	21.3975	18.8787	20.9225	23.4421	17.9705	14.0663	13.7464	18.1745	20.5992	21.1012	22.2689	24.6526	28.9728	38.7709	45.2512	41.3081	47.3052	57.63	51.3675
3	0.304814	0.489401		5.49542	7.78607	6.46102	5.5563	6.52047	8.17129	7.12758	7.66748	9.48526	7.87592	9.96584	16.4748	21.752	21.3487	10.4871	5.82559	7.2654	13.3655	23.4955	21.3039	9.95174	4.65386	6.8118	11.9356	14.9345	16.2867	20.5007	17.7289	15.5079	20.9199	24.5492	16.5339	9.96007	9.41438	13.0324	19.4114	22.6821	20.879	32.2598	50.2532	59.5901	57.7956	42.804	35.1648	32.8293	26.1976
3	0.178406	0.52017		6.27092	7.62327	5.82277	6.52344	10.3076	12.18	9.65316	7.33071	8.87071	8.61465	8.1829	9.91336	17.4523	18.5397	12.7965	6.81197	4.84647	7.23235	13.9083	12.7407	7.00303	8.02404	8.50611	10.1615	12.3385	16.0967	17.9515	15.1267	14.1504	15.6096	15.5493	9.04259	7.41272	9.02212	13.3214	20.363	23.0416	16.6295	15.773	23.0145	30.23	36.3261	29.0895	20.4963	16.312	11.6616
3	0.102712	0.48719		5.34103	6.8479	5.50249	6.09942	9.18697	11.4628	8.21665	5.73632	8.81753	12.8014	13.9184	12.3007	14.1626	16.7389	10.5333	6.62315	5.62368	4.75793	6.94506	5.87464	8.47973	14.8812	14.9838	10.1678	8.15196	9.14735	10.3571	7.23201	7.51537	9.08593	9.96585	10.8485	11.556	11.1973	12.7525	15.4267	15.2018	12.1842	12.6732	15.202	16.1031	20.9819	23.5005	18.2826	21.5267	24.0782
3	0.121825	0.544864		6.53397	7.48979	5.97476	4.55027	5.55147	6.80206	5.5517	3.41093	5.60657	10.1721	11.6828	8.6204	11.9558	15.5119	12.2689	9.13277	8.24059	7.72476	8.78187	7.99895	8.82443	15.1033	18.2233	12.7573	9.04023	8.06035	8.68487	6.53378	6.29165	9.49443	13.9705	16.3753	16.7701	15.6421	14.9671	12.9312	9.24686	7.79062	11.8454	15.9248	15.3079	25.4547	35.2613	27.5414	27.2072	39.6462
1	0.2081	0.440056		10.7913	8.28386	5.05644	3.26519	4.0163	3.96821	2.73923	2.50441	3.69734	6.46178	7.70366	5.58659	6.18217	8.26185	7.8127	9.19437	9.5451	6.69254	7.07694	7.32081	8.3333	13.4002	16.8759	12.4171	9.18339	10.9811	12.1688	9.14624	6.503	8.12488	10.7466	10.1443	11.221	13.9547	15.8224	14.4067	11.8557	10.4671	15.2757	17.344	13.8394	19.14	27.4573	20.5674	16.1882	19.9555
1	0.0889	0.463085		8.9281	7.45123	5.20607	4.20203	4.51924	3.79763	2.98403	3.69665	4.22776	4.2987	4.41812	3.91279	4.69534	6.82729	9.35094	10.1568	9.85479	6.97218	7.88922	7.90777	5.8481	6.14035	7.62724	6.70625	8.03917	10.184	11.1113	8.70758	8.03187	8.58039	9.31782	7.53737	6.83399	9.7773	11.7867	12.0179	12.1073	13.4421	17.2603	19.5368	13.6618	11.5252	15.194	16.9695	13.4883	10.4058
1	0.0706152	0.465419		5.37706	4.89327	4.5539	4.34143	4.46395	3.99617	3.48251	4.24767	4.08896	3.72776	3.84904	3.69232	5.92721	13.1026	18.4313	16.7568	11.7474	8.42841	9.77025	8.90628	5.68854	3.91218	3.49941	6.09721	8.90139	11.6797	13.0275	11.9098	10.3026	11.8183	10.9042	8.58381	6.26323	5.90223	6.643	9.46256	14.8597	13.5364	17.7603	21.5487	18.5232	15.3061	12.5139	12.2318	10.6507	11.4512
1	0.0228065	0.889416		4.4351	4.91411	4.63091	4.32067	3.95754	3.99893	4.3776	5.63291	4.95516	4.93986	6.14318	5.18218	4.86672	7.61636	10.9179	9.81135	7.86351	7.94056	9.12515	7.27311	5.07133	3.62119	3.01592	5.83504	8.63725	10.8803	13.0325	11.8239	11.1626	13.4844	12.8597	9.70353	6.81397	6.30872	9.45598	16.2921	23.0885	20.6611	15.2313	14.9897	14.8257	19.1965	20.7116	15.9924	13.5001	15.5781
1	-0.0516393	0.617917		6.34458	9.01573	8.96322	6.34083	4.30537	4.88052	6.96782	7.91689	7.00372	7.95309	8.38851	6.61332	5.3318	5.41674	5.32759	5.8833	7.73988	11.06	11.4611	7.79695	4.82574	3.90161	4.45499	7.29737	7.5595	6.74374	8.2453	9.04774	5.94562	7.08125	8.2059	9.59267	11.6427	14.1967	16.7813	17.5725	19.3345	16.9415	15.0969	12.2997	8.56212	11.1726	13.7126	15.2294	18.1308	19.8571
1	-0.108904	0.464423		5.32307	7.21482	6.31971	4.42887	3.96203	6.38996	6.92348	5.41138	4.98399	6.22154	6.10234	4.5394	5.77826	6.73146	5.2829	5.11827	6.30344	8.50343	9.17585	7.53461	5.86213	6.22154	8.82999	10.3672	8.60013	8.67327	12.6344	11.4275	8.40576	7.27794	10.0994	13.7985	19.5927	20.1939	18.3932	15.4454	12.3957	13.7625	17.2582	16.4113	12.0328	8.78719	9.45675	12.9515	18.4016	16.5153
1	-0.229947	0.473607		4.82643	5.2667	4.99037	4.90047	6.61351	9.16974	7.64049	4.20425	4.1702	5.71969	4.56478	3.50223	4.57414	6.14171	5.23111	4.99133	6.45174	8.11948	9.26004	8.38963	7.26599	9.4357	11.0365	11.2365	11.8344	16.1499	18.5168	14.0821	12.0388	10.9891	10.5648	11.0528	13.2275	12.3117	11.4971	13.1035	10.9073	12.3034	16.3558	13.831	11.9595	13.9811	13.2856	11.1365	14.0405	14.8974
1	-0.60164	0.635781		3.88734	5.52148	6.50563	6.5838	7.22265	7.99301	5.82262	3.81097	5.63471	8.48176	8.40486	7.73381	6.21321	5.14905	4.07932	4.02347	6.37729	10.3468	12.4681	11.9121	11.4428	11.4105	9.66611	8.36797	10.0851	11.7642	12.0485	10.8199	14.7972	13.1411	9.21109	7.34639	8.08002	7.99995	12.7677	18.0321	15.954	11.9572	13.1382	11.8834	14.458	19.724	20.8527	20.3304	21.1012	19.2723
1	-0.765722	0.503812		4.52459	5.83672	6.07347	6.02244	6.73904	6.38749	4.69803	4.33847	6.20709	8.39529	9.45582	11.4595	10.5628	8.15503	6.03983	4.32813	3.82096	6.00157	8.336	10.6448	10.4439	9.01134	7.22717	7.30385	8.06919	6.40037	5.37133	6.81096	11.5117	14.0842	14.0791	13.8412	15.2169	15.8312	14.0621	15.8142	15.2739	11.1655	9.25318	10.6439	12.7592	14.8784	19.2014	28.5162	31.389	24.7456
1	-0.981442	0.513682		4.26036	4.71824	4.7083	4.77603	5.15896	3.59909	2.66119	3.18095	4.09939	5.00502	6.88317	8.55597	7.47193	6.04988	5.03864	3.53017	3.17469	5.09624	9.08261	12.8242	10.9898	5.42683	4.30601	5.4059	6.71001	6.63344	6.00805	7.159	10.5987	13.7578	13.4763	9.81051	10.8155	14.287	12.39	8.48632	10.0117	9.93653	7.91755	8.30334	7.46558	7.20143	7.58205	12.1637	16.3859	12.6586
1	-1.07382	0.546173		4.11441	3.87009	3.40926	3.49862	4.27349	4.29368	2.94656	2.14478	2.27891	3.0053	5.10454	5.01579	3.31443	2.83759	3.09696	4.2951	4.79101	5.7742	9.36723	15.909	14.1851	6.58631	4.75974	7.26934	7.6972	8.90632	7.49317	8.61412	10.7632	10.2203	9.54987	5.95701	4.81968	7.87692	8.39402	8.86933	13.3997	16.9223	13.3657	11.3375	9.0098	6.73036	7.50453	12.6442	16.6596	16.2744
1	-1.2646	0.546303		3.18837	2.95723	3.38174	3.88153	6.41137	7.58721	5.19165	2.8548	3.52692	5.08423	5.93934	5.09159	4.61432	4.64538	7.13777	9.7432	9.63136	7.91572	10.7139	17.6691	17.5463	10.3159	9.84949	13.2854	12.6935	11.7505	10.7549	13.3705	16.2514	14.0834	10.3767	7.08345	5.61389	5.2891	6.81519	9.48815	15.0361	17.6782	12.9829	9.69613	10.4716	12.8631	16.4048	25.8186	27.9417	24.8051
1	-1.25083	0.445975		3.6879	3.84075	5.10211	5.46808	5.68787	6.02092	3.69781	2.58534	4.65071	6.79608	6.82877	6.568	9.02909	9.09755	9.19858	9.04773	7.20636	6.35691	8.85124	13.472	14.1755	10.9076	9.77241	10.3377	8.69414	8.87434	8.78974	11.8038	15.7133	15.4453	11.5492	10.0608	8.6876	6.13272	5.70172	7.09665	8.53258	11.3171	11.7269	11.3496	16.4341	20.6745	20.338	24.8953	27.4156	28.5991
1	-1.19402	0.835677		3.41175	3.1916	5.35957	6.27632	6.10283	6.00269	3.63503	2.06058	2.99694	3.9627	4.2116	6.06749	10.4618	9.26342	6.86795	6.88909	7.8945	9.71785	10.165	8.02293	6.64514	7.21907	7.6623	6.79551	6.44613	7.04483	8.27833	10.0749	15.7176	18.7609	16.1095	15.7892	11.865	6.0628	5.23195	4.79074	4.81456	8.92872	12.3428	10.973	12.1315	14.9687	14.9137	14.0731	15.6068	25.1899
1	-1.13196	0.54987		4.8242	4.81849	4.97128	5.89289	6.95174	6.7555	4.72658	4.49935	5.5795	4.89374	4.16724	5.43981	9.99687	10.7339	8.7232	11.5664	13.4337	14.0122	12.5288	8.33786	4.06131	3.33665	5.30705	7.58109	9.44965	10.7815	10.8225	7.9408	9.06083	10.2524	9.33058	12.5019	12.8345	11.7147	9.85863	8.26647	6.2395	6.42625	8.07903	6.78058	6.73323	9.54726	13.2764	13.8176	10.7235	15.18
1	-1.46814	0.63869		6.52638	7.58617	6.99521	6.42487	7.02703	6.01573	4.79153	7.72533	10.6138	8.54861	6.70077	7.22649	11.6924	13.8357	13.1535	15.4096	14.3269	12.5656	12.3316	11.5489	7.77987	4.39576	4.95354	7.76245	8.77958	8.89839	10.6443	7.26036	4.77145	3.87443	4.27051	7.27757	11.501	14.3257	14.3171	12.3389	9.28856	9.5564	12.4515	8.36599	6.9872	8.96414	17.6134	22.8036	18.4035	15.8115
1	-1.82269	0.651803		5.37901	5.89785	5.94155	6.33193	6.18974	3.64971	2.97623	6.01659	8.42931	6.621	3.83643	3.01058	4.18206	5.85814	7.31083	11.0893	12.0414	11.2366	12.4735	14.2064	11.9731	8.84416	5.97036	6.69235	6.52562	6.35536	10.1389	8.38831	4.24274	3.46802	5.29154	5.40018	6.4198	9.64928	10.5397	10.5419	10.266	16.7661	22.9614	16.2708	9.33127	11.5282	19.134	25.8085	20.3815	16.378
1	-1.86059	0.534661		4.20051	3.20232	4.76113	7.70197	7.7386	5.02074	2.4787	3.69603	6.82334	7.41955	5.47812	3.39018	2.71556	3.0404	6.12528	10.7541	12.6572	12.096	11.6186	13.163	14.4507	12.0765	7.74986	6.10104	5.83259	5.50106	7.20511	6.45059	4.20181	4.3213	6.58338	5.91286	5.12381	5.2683	6.12749	7.30233	10.9359	15.7211	17.4077	10.5411	7.02262	8.93405	15.9307	20.7932	19.1324	16.1744
1	-1.96233	0.567118		4.26438	3.97709	5.00419	6.80877	7.41756	5.28444	3.47581	3.89309	6.09671	6.2642	3.96929	2.80934	3.04745	3.27585	5.10701	7.31358	12.0897	11.5271	10.7089	11.1011	9.68792	9.10866	8.48042	7.3834	5.23045	4.42708	4.31219	3.91961	5.96285	9.75915	9.28044	5.60998	3.36677	3.30232	3.42567	3.8921	6.11867	7.93085	8.10363	7.11773	5.16035	6.07688	8.10546	12.5609	16.0746	14.4741
1	-1.93241	0.504386		4.53201	5.60332	5.98701	6.49655	6.19317	5.47102	6.10337	6.28753	7.10633	5.99637	4.95359	4.67773	4.28859	3.80413	4.4968	8.49798	14.4699	13.7414	9.5271	7.85697	6.20596	6.78146	10.8118	10.307	6.87618	5.3744	4.2012	3.81721	9.16478	16.0501	14.9804	8.44249	4.26496	4.17786	4.60206	3.65272	5.19202	8.27088	11.2768	12.4356	9.55004	7.2811	7.21624	8.6797	11.4225	11.0154
1	-1.94163	0.512916		5.86942	5.81508	5.03191	4.27281	4.51034	6.58622	9.96262	8.86867	6.41791	6.17727	7.74075	8.87422	8.01263	5.63322	3.441	4.15519	8.91893	8.74422	5.62917	4.86625	3.86071	5.31329	8.76531	9.32904	5.94451	3.89593	3.43906	3.88299	7.7457	11.9343	11.692	9.58549	7.31352	6.21338	6.29713	6.05276	7.68632	8.13156	6.77239	5.83336	4.64114	7.75032	10.9776	12.0248	10.8305	9.31457
1	-1.9047	0.55293		4.86114	5.67131	6.64824	7.0769	6.53144	6.02232	7.04824	5.24643	3.52496	3.55391	5.57164	8.93363	11.1659	8.94239	5.52369	5.45796	6.71449	8.40232	8.04249	6.16451	3.4397	3.82855	7.9045	11.2515	8.13039	5.59728	6.69729	9.4051	11.7532	10.207	6.2537	4.99123	6.4478	9.31032	12.565	15.1332	14.4177	10.9238	6.65095	4.61844	5.91777	12.9838	16.1553	14.5848	9.34406	7.91373
1	-2.0067	0.61799		4.52959	4.63428	6.06523	7.09104	7.20025	6.94606	5.22597	3.71267	2.7804	2.73166	3.53459	5.01169	6.1115	5.15581	5.84266	8.72095	6.77196	5.87733	8.30459	9.48106	5.70148	4.2974	7.8706	11.8504	8.62514	6.31468	9.96217	12.6085	12.5793	9.28826	4.51174	2.63117	5.87788	10.5528	15.0273	17.4042	15.0367	11.6267	9.87077	8.58577	8.48594	13.2386	15.4189	14.4287	10.4635	9.36974
1	-2.03743	0.603024		6.77343	5.23617	4.11794	4.09316	6.08948	7.7207	6.33198	4.07999	3.26483	3.58182	4.79264	5.50344	4.95965	3.30854	5.45369	8.04523	5.48879	3.01016	5.95198	9.62517	8.49634	6.14069	7.09399	11.2929	10.8796	6.73407	7.67962	8.45717	6.99252	6.58372	5.34436	3.88988	6.83784	12.488	14.0956	11.7963	8.45378	6.48796	5.34245	4.41571	3.88409	6.48551	8.26072	9.15306	7.7266	13.561
1	-1.96577	0.496041		8.23778	6.53937	4.03054	4.36093	6.32254	6.03147	3.74195	2.36463	2.38256	2.8927	3.61213	5.38632	6.69571	6.65961	7.5857	7.58021	5.03859	2.65574	2.70007	5.06524	5.49661	4.52752	6.51744	13.0413	15.2169	8.58356	4.09462	4.45068	7.84507	10.456	10.0891	7.11975	7.20106	10.9453	10.5173	6.22973	4.49315	4.41498	2.63673	2.44971	3.63712	6.12052	8.18009	10.0859	9.28637	9.8278
1	-2.11839	0.62684		8.22447	7.60411	5.33201	6.90772	8.15863	5.56171	3.00294	2.60162	3.54183	5.84996	6.58428	6.79836	7.62007	7.7884	8.36379	6.2219	4.07724	2.64292	3.50121	5.77481	6.53981	5.85666	7.01521	10.1	9.80005	5.67948	4.00017	6.92568	12.5989	12.1525	8.13887	4.51485	5.1264	8.02496	6.19357	4.78129	4.17027	4.08074	3.46658	5.68851	10.6654	12.2619	13.3245	15.3678	15.4422	14.6897
2	-2.1514	0.494678		7.86333	8.17198	6.49984	7.21604	7.20529	4.74814	3.44458	3.84787	6.00412	9.89395	12.9362	12.5042	8.54436	6.504	6.9671	6.2486	5.84494	6.9059	8.46594	11.0964	12.1238	11.4924	9.85615	8.85253	5.68576	5.70765	8.9434	10.7384	13.5603	12.0019	8.01406	5.7098	9.01892	13.2231	9.39417	6.82002	5.60579	5.80442	5.78726	10.0158	14.5764	15.8667	17.2426	18.4714	14.1016	16.3231
2	-2.20535	2.66598		7.08657	7.02349	5.62719	4.39156	3.99854	3.52702	2.31634	3.41599	5.628	6.79135	9.89373	12.1508	9.67239	6.45479	6.69328	6.42722	6.8763	8.23861	7.69842	7.07051	9.2613	12.447	11.4583	10.516	9.11184	12.8234	16.5514	16.52	12.4232	9.54929	7.77505	6.4706	10.1606	14.8431	10.5494	6.36737	6.10208	8.69183	9.79491	11.5159	13.2674	13.9505	20.4488	21.3986	13.2714	9.45644
2	-2.05663	22.7805		4.0796	5.15259	6.23158	5.53752	4.56925	4.19588	3.1031	4.11286	6.58194	5.6022	5.57895	8.83931	8.6676	6.44787	5.862	5.49569	6.19947	7.29405	6.14066	5.46345	7.6872	11.3448	11.9021	10.9292	11.6853	13.174	13.9516	12.9436	10.109	8.20708	7.07637	6.94099	7.38449	9.84835	8.4267	4.741	5.25587	9.3926	10.9616	9.75225	9.0714	12.3007	16.4509	18.3441	13.6063	10.5163
2	-1.72537	5.10046		1.93271	3.62282	6.73287	6.36402	4.81257	3.79929	3.82849	5.09464	5.7596	4.62701	4.19357	6.7804	8.67028	6.38969	5.08766	5.6566	6.40237	5.16564	3.87288	3.84329	5.46776	8.25833	9.81479	9.09463	8.55113	7.49746	6.54094	7.51081	6.45951	7.4494	8.16879	7.91275	6.73936	6.68346	7.50174	5.44426	6.24674	9.81959	11.4913	9.91631	8.65332	15.2573	19.5217	14.5563	12.6582	10.3868
2	-1.96745	4.91038		4.26478	6.15776	7.74706	7.20959	4.0975	2.87984	4.61792	5.84242	4.8147	3.55071	3.56861	7.13109	10.3567	8.53389	6.38704	7.60393	8.32344	4.9987	2.38472	3.66662	6.47984	9.23026	10.8006	10.0361	8.58633	6.77544	8.86414	10.9098	9.12655	9.9034	13.5172	12.7064	9.58805	6.90708	6.69665	6.91494	8.08794	8.3514	8.89078	10.2377	13.2093	25.6579	28.2485	17.2755	9.01068	6.69563
2	-1.79166	28.406		10.4059	10.459	11.0987	10.0926	6.31733	3.88576	5.12045	6.69477	6.16462	5.47244	3.83839	5.66886	9.04999	8.48856	6.00386	5.74502	6.63353	5.78129	4.78492	5.07677	6.49524	9.69192	13.624	14.123	10.9387	6.04332	6.3532	8.23427	8.02724	11.7933	18.2656	17.4337	14.7053	10.9763	10.3259	11.2965	10.231	8.75913	11.1401	16.2979	18.096	20.3942	19.7589	13.9979	13.6518	10.6631
2	-1.40483	1.9163		12.5367	10.713	7.684	6.38783	4.39567	3.28851	4.31454	5.19749	5.47519	5.38862	5.53111	7.23775	7.58853	6.48997	4.94596	5.5219	7.89954	9.04747	8.81524	7.95582	7.78931	11.5143	13.1054	10.9475	7.30001	4.61489	4.00514	5.83006	8.07393	10.0953	13.1042	10.6157	7.9654	7.47559	10.7229	14.8116	11.8833	7.47547	9.65968	16.5226	16.5379	12.5595	8.09858	9.51923	13.996	13.8715
2	-1.21006	15.5687		16.3893	13.0653	7.49336	4.10475	3.34425	3.45994	5.26709	6.72121	5.95992	5.97964	7.32735	8.63684	6.26121	5.26532	6.25601	6.99962	8.2651	8.35892	8.99188	9.40429	11.5204	17.8464	13.9395	6.65765	6.12776	6.74583	5.64131	8.65389	12.1643	9.79626	9.71578	9.68065	6.86792	6.40806	12.79	19.4334	16.3809	10.9122	14.115	17.0538	15.1959	9.38762	6.63034	7.62338	11.0364	11.7527
2	-0.956036	70.8977		10.2969	8.45908	5.81496	4.33769	3.99391	3.66657	6.24006	9.11043	7.49746	7.57697	9.31889	8.44401	5.10352	6.14753	8.05528	7.33319	6.16456	6.17453	9.49847	10.3609	11.8763	17.7076	14.8466	9.41447	11.4388	10.9434	8.04202	12.8024	15.1839	11.2665	12.8419	15.9707	12.0112	8.15043	10.6937	14.0245	12.1022	12.4583	17.4228	16.1455	14.4721	14.3037	12.3438	11.4988	13.865	15.5214
2	-0.835919	6.5774		8.23099	7.3247	6.85538	5.70451	3.58264	3.70164	8.5746	12.1077	9.43154	8.90009	10.0545	10.0211	6.48889	4.93675	5.78165	7.08118	6.79969	5.58584	7.723	9.87773	10.1708	15.6226	16.386	18.0378	21.7914	19.0382	12.6127	12.9449	11.8629	8.21899	10.3602	13.0888	11.2509	9.81923	12.2555	10.9083	7.9856	14.0514	21.4839	16.6275	17.4087	17.6132	12.8929	9.36873	12.9248	19.1283
2	-0.524965	43.813		5.83615	5.5573	7.62459	10.0145	6.94121	4.35275	7.06687	10.8695	10.5961	12.2161	13.6582	12.3736	8.21372	4.49307	4.95608	8.12665	8.68611	6.73225	10.0031	13.1881	17.8976	23.4096	21.1344	18.154	18.8594	18.397	12.2438	8.37924	4.98632	4.87466	8.30763	11.1479	10.5047	10.7717	15.3684	11.5394	9.00104	17.5763	25.2451	18.2339	16.932	13.503	8.5073	7.89558	12.0964	16.0081
2	-0.540999	21.6045		9.38216	7.81719	7.7617	11.3004	9.47203	5.10744	5.90957	7.78593	7.35376	9.51089	11.4011	10.0829	7.11769	5.67779	6.15421	7.15973	7.00889	10.6669	17.8996	17.527	16.3863	22.4841	23.2053	18.5584	14.5689	14.3147	11.7208	7.40265	4.22745	5.28099	12.4123	15.5949	11.8699	12.9324	18.3009	14.9348	13.0675	20.0393	24.1031	15.6524	10.9376	7.04216	5.75879	7.77195	11.6905	12.5686
2	-0.307067	45.8783		13.2022	11.2965	7.40289	6.78399	6.79514	5.07315	6.6295	7.33394	5.09389	5.63095	8.73463	10.2986	9.62856	9.38569	10.1235	7.99852	7.44018	11.7731	18.7242	18.7262	16.0014	15.6084	13.6178	11.1267	9.46472	9.7381	7.12863	5.06028	4.89007	7.3266	12.9529	14.2365	10.1208	9.99379	13.303	11.3135	10.6141	12.8759	13.7967	7.63614	5.80105	4.52897	5.74006	11.3889	18.2113	15.7521
2	-0.136427	25.8094		5.579	7.02546	6.79001	7.48143	8.36912	6.67553	5.4761	4.52486	3.24081	3.79873	7.35036	11.1946	11.3966	8.98742	6.88572	6.46155	8.88014	11.5466	12.1114	12.1293	11.8332	9.18812	6.16495	6.25495	9.20304	9.91493	6.02119	4.43712	6.26343	7.9337	9.56247	8.40569	6.68924	8.53314	8.28264	7.4417	9.77395	13.8204	13.2893	6.9548	3.22713	3.50868	6.30651	11.5384	16.2019	13.9265
2	0.171262	37.8528		4.02926	5.47708	5.55568	4.72896	6.0604	6.84594	6.43661	4.78396	4.6421	5.2836	8.32134	12.3059	11.5885	8.48707	4.71335	3.25693	6.07922	8.63375	8.61237	9.58815	10.1064	5.61839	3.18387	4.38452	7.42165	9.3848	9.01833	10.8173	10.8854	11.1443	13.5334	10.2799	9.43867	10.1738	10.7529	11.9842	13.7034	15.8061	14.1652	10.3992	6.11178	5.88116	10.3305	12.1689	11.8227	13.1363
2	0.159032	80.3978		7.88265	8.55805	8.01001	7.43012	5.07735	3.91473	3.245	4.69351	7.28688	9.63398	12.7419	12.4322	8.36535	5.46885	4.04287	4.82532	5.33219	5.65627	7.07492	10.1599	12.0442	8.54061	4.02937	4.66446	5.18758	4.63919	8.40217	16.7917	19.0764	19.9358	23.7695	21.6739	16.7906	12.6357	10.143	11.5308	12.8402	11.4058	14.1273	18.8287	13.9358	8.60429	10.554	14.7805	17.7199	20.6734
2	0.348021	24.9529		5.69873	5.52674	8.60737	12.2735	10.6222	5.26626	3.7187	7.01461	7.96899	6.63823	8.06254	7.32064	4.0153	4.21831	6.70204	9.47592	8.29554	5.4887	5.09586	7.59919	13.2245	14.2962	9.5087	9.22011	9.36474	6.71668	6.10215	12.1566	14.1349	12.9359	17.8912	17.2923	15.1947	10.1148	7.2165	8.47647	8.71205	6.65935	8.36026	14.9863	14.0947	11.0738	14.0168	20.2047	23.1361	22.9686
2	0.237829	17.5868		4.07171	3.54378	5.53786	8.13334	7.88963	5.35563	4.82983	8.20959	8.33214	7.11755	10.9851	9.94141	5.75758	5.7755	7.96684	10.2117	8.70845	4.59963	3.55216	5.98754	14.224	17.9581	9.46871	6.0208	7.28586	8.26268	8.70343	13.0357	14.7513	12.9816	18.036	18.733	14.283	8.78853	5.4527	5.58455	6.14715	4.42393	4.19877	7.1317	10.426	12.6811	16.5329	19.9344	24.615	23.769
2	0.281566	52.7564		5.12317	5.00854	5.99681	6.10563	5.45554	4.79708	5.04806	7.31708	8.18104	11.811	18.0147	14.9897	8.04925	6.64243	7.48005	9.34458	8.72547	5.77661	5.71925	9.44097	13.9436	14.1719	6.37366	3.42229	4.8358	7.60828	8.31515	12.5649	14.5849	14.9642	21.8586	21.6279	14.2436	7.26404	4.76866	5.38109	5.05822	4.43976	3.90433	8.51529	14.5943	19.3011	23.8377	29.0529	34.217	34.0731
2	0.47768	52.1351		5.14485	5.18616	7.07976	8.21526	6.38045	5.59208	6.82482	7.61344	6.61216	7.99167	11.8765	9.66875	6.848	5.75095	6.04035	7.05305	6.69108	5.61856	9.01666	12.5464	11.2871	7.4073	4.33638	4.60395	6.88479	8.80767	7.13136	6.75582	6.15617	5.05187	8.49531	8.85968	6.76206	4.84499	5.22347	5.54068	4.79359	4.44668	6.66548	11.7906	13.1159	11.6817	18.9176	22.109	19.0611	16.903
2	0.622817	22.0054		2.5185	2.9608	4.27884	6.92446	6.90541	5.57119	5.79769	7.14887	6.55478	5.16419	5.59233	6.56078	7.98572	6.95881	6.7586	7.89002	6.3229	5.68428	7.85357	10.2507	8.18657	7.75873	10.909	8.64213	5.972	7.35007	5.377	3.69011	2.82278	3.20924	3.89001	4.32634	5.26368	7.18845	10.4282	9.6964	6.45042	5.12537	5.4201	10.1653	8.82188	6.27326	11.2367	15.1511	12.6895	14.155
2	0.723909	23.5632		2.77414	3.18904	2.98856	4.448	6.65142	7.37705	6.34177	8.42324	8.18178	6.66333	6.34968	6.48895	7.23514	6.11868	8.37047	9.22249	8.35294	7.26837	7.81633	8.26259	7.01038	10.0746	17.3943	15.3227	9.223	7.68171	6.21714	4.67831	4.855	5.87412	6.42291	4.89832	5.29863	9.91831	15.5352	13.1319	9.64919	8.32283	10.4718	14.1127	12.6015	7.46127	8.71263	12.9482	18.4259	20.3691
2	0.602942	123.461		4.70084	5.44052	4.62567	5.11292	6.93981	9.11424	9.77028	8.19558	7.3792	9.64598	11.8654	9.04659	5.92251	6.88307	9.58084	8.13486	6.25941	6.10017	6.03672	6.31482	5.25681	4.73486	9.82661	12.1647	8.46076	6.80394	5.12436	5.16158	7.15057	6.79335	5.45455	3.9693	3.90776	8.23862	11.4679	9.05436	7.07613	6.67144	7.74562	9.66493	8.46886	7.87703	10.4098	9.17716	10.6516	11.4959
2	0.520205	40.5849		3.17251	4.55248	6.34536	7.69073	6.51333	8.07821	9.32007	6.77513	3.71916	6.89781	11.0078	9.55321	6.72634	7.4858	10.0998	7.5412	6.30029	5.92863	4.27626	4.38243	5.24561	6.13064	9.29922	12.2158	9.52126	5.83491	4.86697	7.24398	12.3342	12.6382	8.06906	6.10563	6.79755	7.41109	7.07318	6.84177	8.36717	7.43163	7.04336	6.56325	6.45654	10.0867	13.6758	10.9526	10.8131	13.2653
2	0.495101	23.8576		3.76519	4.71561	5.61306	7.07138	5.92641	5.42511	7.55808	7.10066	4.07192	4.05456	5.93582	7.20792	6.62572	8.58749	9.05223	6.52659	5.70111	5.58898	4.26487	4.99618	7.71738	8.24724	8.80516	8.77437	6.83048	8.57788	9.41712	10.5935	15.6424	15.5381	10.0371	8.28143	7.71864	5.79486	5.35715	8.55303	9.77223	6.90833	5.92587	7.10444	10.7113	17.1543	19.5953	16.3544	13.7378	13.794
2	0.254751	60.2747		6.11591	6.11231	5.22889	6.86331	8.59724	6.61125	8.25356	10.626	7.78986	4.88843	5.36318	7.04314	8.64384	10.8516	10.2669	7.23984	6.34686	7.59214	7.62866	8.13885	8.85849	8.74635	8.62875	8.23904	11.4104	16.026	15.2973	11.6711	10.6961	9.35325	6.70228	7.02658	7.81652	6.18459	7.42794	9.08735	8.55311	7.41569	6.82033	6.29447	9.74243	17.0514	19.6264	18.0165	16.4612	10.7758
2	0.243601	25.5794		4.90399	5.07449	4.80236	7.4853	9.3173	6.69321	5.46855	6.73594	4.6635	3.83634	4.35946	6.33055	6.55508	7.77825	7.05036	5.99114	6.84777	9.75364	11.8201	12.005	10.4396	9.89606	11.1127	12.3708	16.3644	18.775	16.0287	10.828	8.21224	6.44532	5.43098	6.37065	8.82367	11.2147	12.1643	9.4574	9.70357	14.3614	17.5515	13.3695	8.49399	10.637	12.0108	16.0169	19.6971	14.4311
2	0.763135	9.33169		6.438	5.9394	6.13637	7.14343	7.82766	5.64801	4.11732	4.38754	4.73779	3.85138	4.77128	7.95203	7.76184	8.34303	10.0454	8.68954	7.03057	6.24619	9.48841	11.9702	10.7654	11.4499	13.456	11.842	10.9788	9.64933	8.90147	7.74756	6.05539	5.65444	5.05749	4.6256	7.91978	12.7189	16.1452	13.8142	11.1413	14.1373	19.2763	16.6857	9.73556	8.36828	7.33592	7.69603	11.595	9.9668
2	0.498361	63.1837		7.94843	7.13254	6.9061	7.36611	7.61319	7.60601	6.71763	9.27867	8.75958	4.77549	5.49014	10.1474	9.89055	9.5631	10.1697	7.9823	5.69221	5.62933	8.60902	11.1694	10.7233	13.8454	17.1732	13.9159	8.843	5.30051	6.42968	8.70186	10.5016	8.32854	5.47678	5.00606	6.36886	8.92934	12.9915	12.7582	10.5605	9.40782	9.99825	9.13779	8.28721	11.7666	10.9775	7.3952	6.11342	6.96081
2	0.41795	18.7018		3.87223	4.42969	5.01491	5.08028	5.70251	6.22814	8.35617	12.285	10.4679	4.39562	2.98872	6.08342	6.00037	5.35294	5.52095	4.52702	4.29421	4.23881	4.99181	5.85975	6.79643	7.92234	8.46087	7.69086	5.54034	3.86138	5.06313	8.94952	11.5601	8.3907	3.50998	3.22302	5.11873	8.11976	11.5719	12.3497	11.4237	11.4239	7.69534	5.4599	7.31857	11.4756	11.9842	11.1431	10.6069	11.4017
2	0.315402	17.305		3.15851	3.28647	3.76066	4.11235	4.64969	6.61909	6.69686	7.16865	6.27406	3.95614	3.97055	5.36544	5.47005	4.50415	5.97736	8.66644	8.2569	5.59818	3.19846	3.17847	3.91578	3.85964	5.99621	10.5851	10.5673	6.53792	4.61669	5.65599	8.86385	8.67799	5.41064	3.4969	3.28064	5.03648	8.57473	12.2238	14.966	15.8169	9.9909	4.91298	4.76783	6.63393	12.1426	18.2451	17.4666	13.2741
2	0.286521	29.4669		6.18598	4.46533	3.76243	4.48255	7.29292	10.7104	9.30392	5.35935	5.04067	6.17911	8.06584	10.2483	9.52335	6.61964	9.06583	14.9379	15.7686	12.1729	9.4698	7.03097	5.95425	4.55976	6.92697	11.8737	11.8891	8.09068	5.96793	6.69926	10.271	11.5849	9.09169	5.9957	4.20576	4.01534	5.72287	10.6665	11.6268	11.0691	9.41828	8.79902	7.34734	6.45312	10.6947	17.7723	18.5188	12.8509
2	0.452824	21.8976		5.95186	3.6638	3.81229	7.38777	10.5673	12.1435	9.73657	5.24892	4.39467	6.9516	9.19191	10.7688	11.0491	9.12038	8.95229	10.1574	10.0152	10.2117	11.2568	10.0242	8.05233	6.40639	6.59867	7.94058	7.98867	7.59192	8.43763	9.91696	11.153	10.6351	9.47007	7.64225	5.01677	3.63066	5.28118	10.289	10.2964	8.2817	9.35016	12.0752	10.8025	8.43148	10.2554	14.4216	17.7747	15.7599
2	0.552677	31.8273		3.82373	2.77736	4.51292	9.05516	10.8741	8.82094	7.87056	6.51289	6.15679	7.38286	7.48984	5.8552	6.3035	8.11093	8.47676	7.29661	5.53279	5.30588	8.17312	7.26517	7.53156	8.03978	8.65896	7.1564	6.80395	8.41101	8.66805	9.73579	10.3819	9.6457	12.4295	13.3945	9.59702	5.67348	6.02448	7.11584	5.26308	4.23325	6.78015	10.7082	10.7293	8.82431	9.33903	8.05729	9.04307	8.5289
2	0.613246	29.9106		3.31713	3.37776	5.02216	8.96066	9.0819	5.66162	4.54523	5.29325	6.64379	6.51875	5.3834	4.22883	5.47932	8.38665	9.34566	9.88431	8.51687	7.70938	9.63282	9.68564	9.57442	12.1173	10.8324	8.04586	10.6253	14.122	10.1986	10.4646	15.0828	18.523	23.402	26.2864	20.6334	13.3114	11.5152	10.3514	8.18148	7.25352	12.1256	17.1356	15.4644	11.3476	9.68797	9.27455	8.49608	5.93023
2	0.637762	17.5626		3.55707	4.94638	6.35253	8.58946	7.73768	4.40259	3.52807	5.24172	9.10244	9.50722	7.72314	6.55123	6.55368	8.63835	8.54922	8.84518	7.38846	5.11579	6.8068	6.64732	7.677	11.5517	10.3587	7.02157	11.7183	16.2254	9.59693	8.4153	13.2332	12.8224	11.8722	11.365	9.66157	8.02439	10.6956	12.5242	13.3568	13.4846	19.8093	24.0133	22.1428	13.3522	9.1962	10.9645	12.9003	9.65101
2	0.548746	7.08525		4.07616	6.39926	7.79861	9.21575	6.99866	4.20827	3.84007	5.46663	9.2543	11.1329	10.1037	7.66668	6.57287	6.90643	6.32675	7.24602	7.21144	6.1211	6.24802	5.88986	7.25401	9.71994	7.74256	5.97611	8.0724	9.95207	6.43263	9.14943	12.5339	11.3322	8.89418	8.3482	7.22193	8.67332	11.8334	15.0276	17.4597	16.5252	18.8335	17.7314	13.0457	8.3362	6.35432	10.8551	13.2766	9.05294
2	0.536772	31.1963		4.45369	5.90145	7.92355	8.51686	7.21489	6.17992	6.15913	7.39595	10.869	13.2886	11.9964	9.10946	5.99086	4.81013	3.1042	3.76368	5.58822	5.7649	6.6378	9.16801	12.0491	11.4747	7.56523	8.25838	10.3569	9.42019	8.43766	10.3511	11.1273	8.88476	9.37306	10.7308	10.0381	8.38151	8.32731	11.1622	12.8251	11.733	13.8945	12.1109	10.5728	9.58365	7.19616	9.49377	13.2253	10.1903
2	0.594296	44.9934		7.53278	7.94013	9.02488	7.97208	6.53415	7.50613	7.38601	6.71684	6.51131	6.83366	7.49234	7.20658	5.1513	2.72832	2.15771	4.60946	6.28858	5.71866	7.87569	10.9188	9.66088	7.4256	6.21747	9.91926	11.4599	9.20977	7.25055	6.43899	4.61452	4.72427	4.53105	6.29042	7.53124	8.46948	8.87551	8.61586	7.02725	5.68334	8.66253	11.1813	14.726	17.9148	12.8387	12.2996	18.5834	18.1402
2	0.53358	22.7978		7.40835	6.39896	7.13283	5.12499	4.4214	4.37826	3.78576	3.37121	3.07158	2.84234	3.79206	5.03306	3.44558	2.32213	2.811	4.86369	6.17288	6.47332	10.6828	13.816	7.45445	3.9526	5.84235	8.54219	8.43664	7.25641	5.62915	4.19266	5.48896	9.03484	7.8932	5.06822	5.88806	10.0872	12.7579	9.83671	6.48322	6.36807	9.65101	12.5545	14.4646	15.2322	9.79207	9.15606	13.273	14.4035
2	0.273888	56.3618		8.39753	6.75373	6.31071	5.88779	5.67978	4.128	2.95206	3.96484	6.15308	5.0573	4.65906	5.06259	5.42378	6.63167	8.33322	7.19538	7.34743	6.19367	7.39115	9.65507	6.91853	8.05994	11.9154	10.8866	8.5747	7.98584	5.56838	4.28202	7.88469	14.4616	13.6528	8.12398	5.6695	8.18946	10.4309	8.73109	8.34527	8.3565	8.55895	11.61	12.8966	12.6119	11.3143	11.8509	12.6032	10.6143
2	0.277018	6.55413		6.58765	5.64405	5.29811	5.37593	5.70831	4.74694	4.8591	7.17997	9.16597	6.45507	3.51469	4.09352	6.86747	10.5471	12.3373	9.38354	7.52216	5.77605	5.08308	7.95529	11.6716	16.1665	16.0014	10.1299	5.8441	7.65124	7.1217	5.90997	5.56941	8.3579	9.75324	6.74156	4.52111	4.44422	4.86385	5.22881	8.53468	9.60743	10.7861	13.994	11.7742	10.8515	11.3428	11.2051	8.86096	7.25355
2	0.0637078	54.692		4.43225	4.87433	4.99572	4.85871	4.21961	3.91606	4.73673	4.91618	5.02806	3.11895	2.45511	2.68186	4.62896	5.98203	6.37924	4.51345	4.6548	4.65666	5.1544	7.14435	11.1365	13.274	11.2222	6.33311	5.01704	9.45709	10.5176	7.68827	5.49129	6.69891	8.88937	7.694	4.84867	4.43711	3.64798	5.01171	9.17707	12.2013	15.0892	16.4453	10.9403	8.22796	10.9098	9.14833	6.14599	6.66039
2	0.150484	33.1907		3.73336	4.35794	5.11852	4.48687	3.92217	4.69914	6.15577	6.1016	5.9553	4.25177	3.50264	2.65749	2.92482	3.14056	3.44157	2.82999	3.70477	5.25998	7.40251	9.99421	10.6229	10.4804	8.9649	7.34151	5.853	8.19231	8.32276	7.01517	6.02948	8.34629	12.3516	13.9351	13.0534	10.7753	9.50013	9.54866	11.2246	10.8705	10.1944	9.04277	5.9744	8.25392	11.9413	11.6332	7.55581	5.59135
2	0.288254	9.42013		6.33445	7.26041	7.94004	5.36207	4.06181	5.43044	6.96394	8.30446	9.2211	6.93206	4.48157	3.00388	3.13782	4.28777	4.90256	4.13987	5.31277	6.23301	6.94797	8.17323	8.28588	9.50174	10.956	11.2828	11.4964	9.64574	8.28597	9.59476	8.78582	8.4742	10.1256	14.3144	16.4969	15.5295	15.2098	15.5796	11.8435	6.91931	5.86601	5.86126	6.53463	7.93407	11.3618	14.16	13.0864	10.7078
2	0.339198	13.8381		10.1807	9.4899	8.56189	4.88121	3.88424	4.99182	5.2835	4.6103	5.15087	4.74796	4.3438	3.16718	2.74946	3.96263	4.39931	3.97614	5.76656	7.7881	8.55802	7.80783	6.65522	7.7447	9.25116	12.639	17.3249	15.0596	11.9038	13.3691	12.3608	11.7334	10.8451	12.5505	14.0999	11.1283	10.5853	12.3336	10.5004	6.72718	6.37494	7.69196	8.10116	7.03793	7.55852	13.8812	17.595	16.4143
2	0.252288	11.0921		9.3196	7.01373	5.60056	4.74406	3.81937	3.7093	4.24271	4.28081	3.26379	3.20902	4.5528	4.96931	4.35828	3.99554	3.12952	2.96494	5.87837	9.70831	9.45365	7.04667	6.57571	9.64872	11.5206	12.2247	11.9926	10.7436	10.8608	10.6729	9.53191	8.48674	6.54964	7.22633	8.19441	6.12257	5.19424	7.96747	10.2138	9.34787	6.27348	5.26226	5.58758	4.41837	6.1384	13.4255	18.5184	15.5434
2	0.0167351	49.3295		5.9764	3.99831	5.36035	6.96392	5.88267	5.01461	6.73651	6.88059	4.65858	5.32707	8.05344	9.747	9.62813	7.16491	5.14751	5.11176	8.79767	11.7316	10.0867	7.25519	8.34126	11.1095	12.2085	10.7116	9.16218	12.0894	13.5307	10.6807	9.29569	7.19021	4.10128	3.35348	3.69205	4.92085	6.20812	6.27707	8.09391	9.51851	7.75193	6.16265	5.63391	5.38289	8.05019	12.9261	14.7086	11.9576
2	0.0745017	20.2612		4.69268	3.80865	4.38454	5.34058	5.63515	8.09248	11.194	9.15387	5.16824	5.969	7.40436	7.45751	7.65735	7.74527	8.16227	6.30743	7.63814	10.1091	9.43851	7.21124	6.14192	7.3266	7.61007	8.29871	8.3869	11.1048	10.1375	7.36819	6.87563	6.35957	6.26322	6.90663	6.30793	9.54523	12.1203	10.2948	7.8682	9.33714	10.6438	10.188	7.56363	8.36809	12.5075	12.9827	11.8416	12.4526
2	0.213932	13.9792		6.43381	4.99252	4.02164	4.16819	7.18416	10.7937	9.88516	6.87704	4.54752	6.22159	6.23976	4.28288	4.80849	8.82684	14.4289	10.5876	8.59269	7.42619	7.8338	8.31993	7.75207	9.30204	9.38434	9.80498	10.8358	12.6523	12.3368	7.42122	6.6659	7.29552	11.6255	12.6575	9.40154	9.20746	11.8026	13.3077	11.5184	12.6396	15.742	17.0111	13.3969	9.73567	10.0535	12.0144	15.2269	15.4713
2	0.357642	13.0674		6.03825	5.0917	3.93915	4.69705	9.75243	13.5159	10.28	6.78984	6.54457	7.88654	7.9925	6.5035	5.63631	10.1585	16.0807	15.0089	13.1553	8.96705	6.64647	8.09459	8.96726	9.05535	7.82973	6.6981	10.4828	19.7378	21.9651	13.3776	7.64632	8.7514	11.8507	10.7898	7.73479	6.30205	8.07767	10.8254	11.4729	13.3107	14.4014	13.4064	11.304	8.83198	8.63961	14.4761	20.6039	16.8422
2	0.521625	7.51365		3.29528	3.58307	3.50048	3.57913	5.29746	7.00439	5.24016	5.33355	5.80148	5.47186	5.42303	5.59095	5.8602	7.51379	9.84133	8.65885	9.09476	7.63276	5.34007	4.5819	4.2777	6.69303	6.98502	5.19551	7.76701	15.0378	18.2578	13.5823	8.22584	7.67162	10.765	11.1019	11.2822	7.52491	5.41888	7.89113	9.4355	11.4829	10.9646	9.76952	8.73256	7.30751	7.61383	11.9842	15.5507	12.8926
2	0.385042	3.65538		2.55983	3.6304	4.50374	4.61784	4.62099	4.71321	4.90494	5.68581	5.29654	3.54253	3.06113	4.07442	4.80549	5.05666	5.95324	6.5287	7.79639	11.6235	10.7643	5.63334	4.14499	6.58128	7.27847	5.09127	6.75637	10.854	15.8275	21.4091	19.0548	13.3364	10.1883	10.3078	12.5503	9.16075	7.18181	8.28761	8.36117	6.72795	8.3331	11.666	12.6968	8.22251	7.37475	9.67125	10.2908	9.25008
2	0.369015	4.6931		2.33662	3.7316	5.11255	4.34611	3.20696	3.38857	4.67414	5.58979	5.81825	4.19379	3.01881	3.58063	5.29091	5.42667	6.87227	7.04703	6.95837	11.8567	13.2133	7.49614	4.24435	4.66697	4.01514	3.43095	5.1427	6.31092	8.26354	15.2557	17.0308	14.0188	7.6552	5.18103	7.26457	5.74144	5.07559	5.78482	5.6794	5.82411	8.37731	14.6257	16.758	10.6038	7.05141	8.08675	9.70142	11.708
2	0.319833	8.25514		3.51413	5.9944	8.48361	6.56112	3.79626	4.55668	7.02781	10.1325	9.9032	6.68844	3.45652	3.29045	5.47026	6.12743	7.89824	7.78802	6.13552	8.49028	9.27126	6.638	4.37578	4.28796	3.79268	4.09035	4.79174	4.10318	5.23833	7.97082	9.21116	9.08874	5.91198	5.41084	7.2515	7.57255	6.426	4.61289	4.95733	6.79147	7.82735	9.31521	11.6088	9.79038	8.46699	9.06618	8.81548	9.51695
2	0.334031	5.84745		5.67959	6.53035	8.20766	7.353	6.32166	5.82334	7.3198	10.6263	10.5857	7.92578	5.09167	4.08484	4.92893	5.86496	6.37865	6.08371	5.70578	7.08808	8.24616	9.33286	8.58721	8.40107	8.5592	10.0863	9.76747	6.833	7.71044	9.84996	8.91816	8.41142	8.01128	8.9507	9.6516	7.78861	6.58427	5.61783	6.05445	7.38466	6.46255	4.23398	4.61683	8.07741	11.541	11.7471	9.63362	9.13292
2	0.177349	12.2804		5.95322	5.00128	5.49618	6.32774	6.35865	6.55692	8.87333	12.7579	10.6375	7.66607	5.11727	4.0326	5.17395	7.28313	9.16351	7.46682	5.51743	5.34844	6.56772	9.63165	8.9895	8.24851	8.71619	12.3672	13.6667	9.19233	6.16925	6.88601	7.04567	8.10553	11.3444	16.849	18.6456	12.1505	8.67439	8.73846	11.8346	14.9864	13.6233	7.59727	5.59933	8.32525	12.0234	12.3733	9.92064	11.3301
2	0.165605	35.3831		5.33723	4.52024	4.37006	4.46064	4.74366	5.05826	7.48622	9.46086	6.8521	5.69151	7.12389	6.80348	6.03329	8.23353	10.8685	10.04	6.72792	4.30794	3.21421	5.01239	6.61371	8.02023	7.61154	10.4132	12.8723	11.5166	6.975	4.56615	5.2715	8.30137	11.5298	17.697	20.4657	14.684	11.3526	9.91414	11.9434	17.6215	18.471	12.6331	9.39817	11.4431	11.831	14.7569	14.4448	13.4394
2	-0.107903	2.22096		5.73332	5.01947	4.42533	4.9613	5.13433	5.31559	4.84949	4.30863	3.89072	7.42095	11.524	10.0356	5.74467	5.31121	8.47276	9.16849	8.64414	7.904	5.65832	3.19671	4.34041	7.04391	8.64549	11.0695	12.7341	11.9091	8.43519	5.45468	6.76506	10.7238	13.7407	17.1555	17.1646	14.0514	12.5493	10.8854	9.01791	9.95033	10.2477	8.10756	12.0215	17.9862	20.3886	22.4411	19.8759	12.8517
2	0.0703761	1.06057		7.04076	4.87123	3.96157	5.75466	6.43954	5.3855	4.12872	2.64948	2.3019	4.09777	6.81851	6.0761	3.61656	3.39191	5.43828	7.36323	8.77721	11.4386	9.56056	4.88266	3.61873	5.88739	8.26544	9.86366	8.70795	9.46246	7.82252	6.32203	7.46659	10.3273	13.1616	15.5284	14.3861	13.9132	17.8863	16.6119	14.5863	12.7575	9.08895	6.97343	7.25205	11.1827	12.4734	17.8476	18.7953	17.2564
2	0.0402062	17.3348		7.81711	6.33224	4.67587	6.0307	6.28096	4.58871	3.64298	3.25486	3.41743	4.05582	4.59593	4.7058	3.29487	2.30715	4.84105	8.16959	12.2466	12.4161	7.53869	3.3511	4.65123	9.87565	12.3169	13.2461	12.7163	11.2987	9.06939	5.6103	5.19792	6.4989	8.30059	11.7064	10.5345	13.3939	18.3096	20.0551	16.9326	12.4947	7.86401	6.94541	9.09103	11.0768	13.1642	16.6437	19.0358	23.3183
2	0.211038	8.04009		7.10046	8.41927	6.52941	5.75357	6.01905	5.16003	5.1012	5.63605	5.98579	5.7427	6.24781	6.37593	4.75314	3.46081	5.12308	11.1235	17.3184	16.5959	8.38623	4.27286	6.85894	10.661	10.1974	11.4353	11.0935	10.4716	10.3099	9.3108	8.24707	8.39506	8.40493	8.51278	7.4157	7.65377	15.9495	21.3863	19.7041	12.6756	6.64206	7.91425	12.7606	15.1109	13.2828	10.5934	9.41584	13.1431
2	0.409122	4.68322		7.51484	10.1782	9.54588	6.67843	5.72139	5.36895	6.25297	5.56168	5.83532	7.28743	9.65825	8.75795	5.59397	4.52472	6.67925	9.00917	11.7779	10.6193	6.64989	5.50229	6.04262	7.32354	5.87279	8.85815	10.064	9.80799	15.0055	14.7881	8.8266	7.68937	8.04566	9.14313	7.16947	7.89372	10.5461	12.6517	10.5101	8.25378	8.59765	10.1305	13.8414	15.9052	14.2611	10.2052	7.84401	14.2684
2	0.262204	3.24579		12.4443	15.8778	15.3832	10.4599	7.62756	8.67966	10.0555	7.54888	5.84039	9.14158	13.2609	10.8582	5.15411	2.97223	4.67683	8.30396	12.2906	14.1099	11.8159	8.46682	7.31143	6.99964	6.59628	10.1163	10.3374	10.7842	16.4476	15.4225	8.46215	7.58134	8.4829	9.54315	10.0583	11.2285	10.5954	9.2449	7.66516	7.42369	9.52419	11.3278	11.4286	12.4058	15.6165	15.3205	16.8619	28.2306
2	0.167385	0.923835		8.91935	10.0783	8.43024	6.07422	7.22963	9.40405	9.39172	6.10424	4.78624	6.16756	7.77447	5.7772	2.76963	2.35289	2.78244	4.09856	7.77049	10.6987	10.2334	10.8731	13.6527	13.5441	9.90166	9.63918	8.58779	7.69326	11.4195	10.6685	8.47383	12.696	11.2879	7.91969	8.25796	10.3449	9.73387	10.7003	9.57875	9.16269	14.7529	17.7927	17.8049	18.8833	16.5708	13.7772	17.9226	24.7287
2	-0.0290479	15.1493		8.49333	7.99654	5.1233	4.20011	6.40909	8.7029	8.63381	8.01052	8.5796	7.51938	5.67014	3.91367	3.35715	4.39427	4.53596	3.4345	3.94051	6.19755	9.41094	12.5251	16.3357	14.0088	8.94223	8.29088	7.61581	8.4157	10.5501	9.86837	9.50712	11.5855	10.0312	5.89383	4.31911	5.23301	6.87173	10.9488	11.5422	11.5968	14.3823	15.1817	19.2943	27.5973	24.3406	16.711	22.2932	26.0059
2	0.298191	10.6377		5.0461	5.79756	5.40853	5.1719	4.20999	4.7402	7.42386	10.9638	12.0615	8.09966	4.45258	4.02455	5.12667	7.78235	8.07258	5.28321	3.75372	5.70904	8.38538	8.87085	9.12474	7.9079	6.50153	6.60135	6.93743	7.3216	8.53623	9.2892	8.7873	6.72515	4.48802	3.12206	2.84957	3.21565	5.03024	7.80088	9.42854	11.7107	12.2147	9.93973	10.8455	16.7275	16.2302	12.8546	16.4028	16.8126
2	0.48221	6.23028		4.93696	4.73332	4.51743	4.65197	3.33823	4.11613	8.92951	12.6262	12.8657	9.21805	6.17205	5.32822	6.76896	10.1979	9.64076	5.60515	3.8802	4.24461	5.74069	6.89913	9.10811	10.5122	10.1307	8.88783	8.39701	9.31427	6.43407	5.61789	6.12138	4.37862	3.13497	2.7896	3.62241	4.75138	5.03988	5.89122	10.7435	13.4674	12.8059	9.27729	7.04384	6.6965	9.00549	9.49143	9.9071	11.8556
2	0.336722	4.49663		4.05462	4.53811	5.18062	4.8485	4.52048	7.3718	11.6284	11.8387	9.20964	8.46973	8.78324	7.41134	6.91405	10.725	11.616	7.69543	7.24398	9.43238	8.32242	8.43447	8.49181	7.64995	7.45392	7.5478	10.343	12.0753	7.42658	3.55016	3.02106	3.65817	3.31576	3.29504	5.12151	5.89597	4.95481	7.29653	13.7338	16.838	17.6498	16.7581	12.6181	10.8078	14.0508	14.7157	11.3914	13.5419
2	0.365307	56.9112		3.72413	6.97899	8.98931	6.68834	4.19362	5.00966	7.20484	7.53055	5.83472	6.67618	9.40635	9.51143	9.47786	13.339	15.317	11.9004	12.5255	17.4294	16.4129	14.4165	11.3968	7.50479	7.40648	6.62205	7.07674	8.38195	4.92643	2.67274	3.30218	5.44286	4.9016	3.94902	4.87689	5.43596	5.47974	8.04685	13.1327	15.3828	19.5426	21.3818	20.4098	15.6643	16.2362	14.5923	13.904	19.3895
2	0.472336	4.23251		3.54757	6.40062	8.15109	6.55843	4.32485	4.20314	5.72759	8.24322	7.86446	6.30899	7.56281	6.16779	4.97887	7.29313	9.99383	8.39039	7.15112	9.4298	9.68386	12.3443	12.5577	9.01901	8.3119	6.99086	6.83178	7.59673	6.60602	5.54761	6.5179	10.2674	10.4085	7.00509	7.14593	7.05726	7.64351	11.7913	18.3413	26.368	29.0173	28.0963	27.8632	22.3794	16.1328	10.6126	12.6849	19.0317
2	0.3926	7.88778		3.8164	4.81626	6.44359	7.88441	7.4703	5.5188	4.51771	5.91559	6.11585	6.62167	9.03954	7.56432	4.94867	5.52086	7.10388	7.71386	6.03477	6.67197	6.13585	6.30239	6.33837	4.47184	5.93642	8.15455	8.69737	8.62609	9.56044	8.65847	10.7463	14.9947	13.5198	9.7227	9.958	12.3671	14.5869	15.3931	17.1364	22.2113	21.7636	15.7216	17.4695	15.8996	14.7586	12.1688	15.4805	15.8173
2	0.241157	10.6895		5.72086	5.04198	5.2434	9.30154	10.4625	8.24655	5.29806	3.82686	4.95257	6.20586	9.2806	8.46229	5.61794	5.13955	6.82083	8.34632	8.66876	9.52282	7.35976	4.16091	3.2731	3.61049	6.31334	12.317	14.5419	13.4145	13.0199	13.1151	15.4379	17.3076	15.7778	11.2979	11.5659	13.6247	15.9406	15.2968	14.3545	20.046	22.3162	16.7309	16.7118	19.8851	24.9854	24.0343	21.2017	16.748
2	0.156368	2.11168		6.27684	5.98458	6.57115	8.17475	8.86912	8.82233	8.10867	6.19576	5.04413	4.91301	5.74625	6.7273	7.10846	7.50848	5.9698	6.12214	5.83689	7.43519	5.50172	3.19898	5.51768	10.6672	10.3659	9.82356	9.46338	8.55888	10.801	14.2972	16.3855	15.4125	10.5966	7.97993	7.46785	8.3524	12.3389	12.4082	13.3512	19.5764	23.945	18.4246	12.0677	13.4994	22.3533	19.4094	15.3039	15.0159
2	0.0188225	12.271		9.23153	9.42188	8.89924	8.68908	9.50892	11.5224	12.1368	8.63961	5.06132	3.55298	4.54036	7.54331	12.0594	14.4286	11.1589	7.8026	7.22934	9.1983	8.58903	7.85497	12.1399	20.4191	19.2726	12.8257	9.75157	8.23237	8.4727	11.5575	13.3473	12.3387	9.76152	7.90577	10.3339	11.0774	16.1048	17.9848	16.6018	16.9456	19.1604	16.7895	11.0414	13.8565	25.9215	26.8482	21.4124	24.7826
2	-0.125763	4.76314		8.36061	8.2423	6.97324	5.93619	7.32504	7.84381	6.91266	5.34977	4.49654	5.95954	8.72715	10.6276	12.0253	11.598	7.66509	5.27496	5.82287	10.5923	13.4092	12.7406	12.0365	12.9732	9.9987	7.00944	7.13788	6.12121	5.94774	8.46247	10.7153	10.8774	8.11325	10.262	12.3256	10.0289	10.7794	11.7705	11.3238	10.8196	13.8028	16.9804	13.8287	15.3457	27.5549	35.6441	35.3872	36.4712
2	0.244766	0.63255		8.75722	8.89471	7.85669	5.74403	6.11158	5.72415	3.23472	3.4026	5.03322	6.12754	9.93029	13.0685	10.0983	7.17667	4.8825	4.10654	5.25388	9.88712	11.3287	7.89955	5.63544	5.9184	7.52957	9.59627	9.0506	6.75556	5.00966	5.42908	8.04845	8.663	7.97342	9.4472	9.64228	6.51238	4.51083	4.51847	8.24314	16.119	21.4716	18.4208	12.0006	10.3949	19.6781	32.0457	29.3658	20.8667
2	0.202613	0.57767		12.1054	9.10867	7.29245	6.34268	8.13341	8.77012	7.26049	9.29794	8.96696	7.1359	11.4248	14.6515	11.3026	7.09865	4.50817	3.45056	5.73474	11.1659	12.8133	7.75816	4.13961	6.42839	12.4304	16.8241	13.3454	7.48398	5.53888	4.87312	7.00717	9.1676	8.62671	9.39723	9.13523	11.2033	9.22072	7.00506	14.8453	30.3872	36.7282	27.4625	16.8176	13.5268	16.1688	26.2567	22.6748	12.3719
2	0.246579	2.9356		8.90781	5.47237	4.57521	3.90449	4.05358	6.03339	9.05457	14.3876	13.6546	9.89061	11.3349	11.894	8.02142	7.37803	6.09706	4.94414	6.45738	8.53105	8.0169	5.42598	4.08906	4.93536	8.71685	12.3898	10.5594	7.84447	7.91917	9.74279	9.7256	8.39367	8.47321	11.0787	12.3886	14.8223	13.8745	9.53901	8.17246	12.3755	14.983	14.8041	15.0901	13.4362	14.3384	18.5086	17.107	12.8763
2	0.223922	6.13807		3.83333	3.4617	4.53812	4.53768	5.1355	7.19948	11.2839	13.4731	11.6336	8.98426	9.72968	9.71391	8.5019	7.49528	6.76606	7.22769	9.58493	9.95361	6.74982	4.30128	3.4308	3.22047	3.85972	5.47472	6.87864	7.49449	11.3319	17.0206	17.256	10.9502	7.77518	11.5418	11.7426	12.4214	13.931	10.9539	6.62204	4.37104	7.5313	12.3909	14.8064	12.5388	11.1239	13.6668	15.9953	20.7876
2	0.122808	0.920192		4.33986	4.0415	5.04713	6.12012	7.63883	11.1013	13.4602	14.2993	14.2161	8.6552	5.52871	6.79553	7.71654	6.07146	6.26942	9.09991	12.6475	13.8155	11.7563	8.78809	7.91879	8.88594	6.99642	6.28858	6.6544	8.26459	11.4069	15.1488	15.6309	10.5703	7.69831	10.9879	14.2932	13.9391	13.5325	11.4601	9.18731	11.1843	14.77	18.0299	18.8838	18.5496	18.9987	19.4562	22.4251	23.2123
2	0.0754071	0.486772		4.87962	4.28636	5.32368	6.81653	8.13251	7.24823	8.07676	12.6837	18.1663	13.202	7.2772	7.79794	8.60327	6.348	5.39292	5.36635	6.63193	9.83274	12.5088	12.4712	13.9084	16.3649	14.1742	10.3614	8.83088	10.0347	11.7111	10.9416	10.4097	7.23566	7.27958	14.8754	21.6494	17.8347	13.2784	14.2747	17.1083	16.3294	17.5623	19.4685	21.1598	21.0324	21.009	23.5884	25.9475	25.3914
2	0.187411	0.405392		5.14243	4.70954	6.03266	6.18733	6.63366	7.29375	6.06904	7.7627	13.3966	13.3755	10.9362	10.8861	12.779	11.9967	9.81918	7.2738	6.43068	6.72863	7.50802	7.80421	7.3782	9.498	9.55893	8.89535	8.51551	9.60381	10.1147	10.812	12.7667	10.4545	13.4992	22.2174	26.8608	20.2876	14.3174	17.5492	18.2831	14.8427	13.6329	18.7912	22.0197	19.3747	18.9019	19.9133	22.7088	26.326
2	0.277727	0.430424		5.12392	8.87167	11.4884	9.33207	9.40773	11.2035	11.3597	9.16861	12.258	17.1432	15.4176	13.4405	15.978	16.8631	13.6166	10.8793	9.11384	6.90696	7.50832	9.93592	8.78947	7.15015	8.75038	7.94236	7.76312	7.33919	8.32944	12.5618	16.3511	14.6285	14.7563	18.1173	18.577	16.298	14.9476	13.7442	11.1179	7.63795	6.99998	12.0122	18.0868	17.3726	16.0974	17.2044	17.6528	21.186
2	0.132767	0.425783		7.49422	10.3562	10.6816	6.90993	5.69515	7.10576	8.51453	6.87042	6.96436	10.6466	11.138	8.27926	8.43997	9.24439	10.1249	10.6161	8.32483	7.54445	11.2691	12.9573	11.2008	8.8581	9.46287	9.44446	9.03973	8.20311	8.97286	12.9565	15.9212	14.2675	13.8714	12.3844	10.0226	11.5777	15.4012	13.55	10.9886	8.11087	5.36276	7.14094	12.9999	14.8508	16.5402	17.9447	17.9682	17.3137
2	-0.130969	0.442237		8.53545	7.89208	5.77027	4.11456	4.06766	3.97606	6.26992	6.85792	5.67031	7.10827	8.54821	7.56962	6.90044	7.90002	8.442	9.87793	9.89793	11.78	14.4104	10.3731	8.08635	6.89473	7.7793	8.1901	8.53246	8.82163	12.7717	18.5173	18.5779	15.1489	12.1947	10.1385	7.91411	10.9648	17.1855	15.345	13.1671	11.3668	7.75422	8.36969	11.5823	13.9578	18.6212	21.9627	21.1144	20.0051
2	-0.0480947	0.42675		7.09099	4.7023	3.72051	4.785	5.20686	5.1952	7.72909	10.0427	8.99378	7.9265	7.02343	5.65704	6.57454	8.572	8.6035	11.1415	12.7569	12.4236	12.3403	8.19848	8.61443	9.55313	8.89057	10.1708	10.5924	11.516	11.1911	12.6129	12.7619	11.0004	11.6933	9.4861	7.29566	9.27039	14.3106	11.3922	8.64525	9.02545	11.3372	16.7043	17.1321	13.7279	15.3288	17.8323	18.007	21.0652
2	-0.0208958	0.406539		10.6248	8.01887	7.31807	7.92336	8.15729	6.79438	8.23644	9.8808	7.70278	6.48448	6.04581	6.13758	9.03012	12.1026	10.3541	10.5316	10.9366	10.3853	10.4283	8.69122	11.8921	12.7236	10.369	10.2016	14.9012	16.8495	12.2778	7.30081	5.40606	8.15773	11.1181	9.18915	6.96638	7.2391	10.0174	8.45949	6.19172	9.72045	16.7811	28.1979	23.0117	11.6509	12.4516	20.0245	27.4761	30.842
2	0.0142097	0.383695		6.28924	6.63196	7.61269	8.39389	8.48382	7.44202	7.46486	8.43359	6.39595	6.9071	8.54727	8.54308	11.0938	12.0768	8.39102	6.62786	7.54542	9.16314	8.48845	8.52816	12.7916	15.0943	12.3468	11.9095	14.5435	12.3795	7.69147	7.11066	7.75977	9.213	11.1749	8.26633	5.2078	4.43314	5.0196	5.76527	5.59545	8.77766	17.9365	29.9049	24.853	11.6892	9.8748	14.467	19.2367	22.2187
2	-0.0337009	0.410084		3.71078	2.88334	5.05061	7.65531	9.36385	8.34402	7.28691	5.81649	5.44912	8.41552	10.587	9.00656	9.06016	8.84217	7.03438	7.32548	7.4744	6.89631	4.82433	4.72535	8.21148	9.21151	8.56817	10.5	14.2463	10.2094	7.08666	9.2737	10.7851	11.6532	9.60744	7.68189	5.74557	3.95818	4.56764	7.01753	7.77223	8.24434	10.5189	18.0311	17.7292	12.0531	8.29452	9.16423	11.0283	13.8805
2	-0.410229	13.292		7.48891	4.38353	3.8374	5.58604	6.39469	6.57434	6.63912	6.20617	4.94524	5.71809	5.7067	5.09334	7.22612	6.76173	4.85249	4.64095	4.68781	4.84937	5.42355	6.30301	7.08992	7.73551	7.08288	6.65446	7.22977	5.29332	4.30771	6.17259	9.96355	13.2661	9.45038	4.78306	3.07579	2.53572	3.43658	5.84888	6.58817	6.46858	6.75645	7.45383	9.73807	8.97714	7.44947	10.4139	14.2519	11.8192
2	-0.0638599	31.1189		9.42968	7.75683	7.05766	6.58425	5.85359	5.45656	6.30282	6.89833	7.98299	8.5313	5.62139	3.55282	4.41563	5.02143	3.79736	3.95989	3.79807	5.37423	9.05994	10.4905	8.06407	6.50904	7.41795	7.6904	5.32561	3.37569	4.37856	4.81938	5.90371	8.84632	6.03708	3.65163	3.9084	5.08411	6.28146	5.06465	4.59424	5.15918	7.28235	7.69198	7.38768	7.71358	10.1039	15.228	16.6702	12.3501
2	-0.0641536	0.902732		5.82098	8.67945	9.88327	8.09147	6.37585	5.81375	5.45004	5.87687	7.69261	10.4377	8.61377	5.35032	5.13059	5.97865	5.90884	5.58143	4.02297	4.23994	7.65081	9.77218	7.6499	6.06005	8.36111	11.1091	9.05444	5.48253	5.35834	5.78096	5.7824	7.10246	6.73239	6.32011	8.04184	11.503	14.9317	9.48801	4.99761	7.06083	9.83898	9.56232	8.42952	8.92224	12.0641	15.4297	14.6035	14.1389
2	0.0117031	5.61883		4.87329	6.6475	6.89392	4.36891	3.28657	4.93111	6.17965	7.06219	8.41266	8.62964	6.61549	4.43205	4.69329	6.88544	10.3755	10.7985	6.76914	4.33977	5.45303	7.15846	6.8695	5.59535	8.12834	9.72852	9.0181	8.14244	8.46272	7.65275	5.11322	3.82744	3.84926	4.61755	6.96976	12.3902	19.111	13.4608	6.93553	8.12459	9.38018	8.11196	10.6103	12.8002	13.7054	11.6981	11.6323	18.1602
2	-0.00957831	1.20853		7.93873	7.29108	5.62701	3.44446	3.61216	6.4237	8.82371	10.1645	9.08237	6.61704	5.80327	5.55675	7.57224	11.4998	16.2536	16.2985	10.0312	5.29023	4.03421	5.38316	6.88907	8.51263	11.3462	12.2112	12.2849	10.5638	7.70973	6.90878	6.72104	7.14798	6.18048	8.32912	10.3754	12.7839	17.3741	14.1845	7.01825	7.38779	11.2463	13.6885	17.509	21.7243	21.7095	17.813	18.9313	24.8488
2	0.0455075	4.60437		8.6391	7.46096	5.3077	3.40151	4.42575	5.68354	6.22428	5.65091	5.23035	6.554	8.74225	7.33058	7.06491	9.04241	10.2918	8.29588	6.38158	5.22088	4.75759	4.96118	6.60724	7.13388	7.16145	8.67368	13.1087	13.0012	7.74127	8.36162	13.5668	16.3376	12.4009	10.0857	10.4853	11.1469	14.728	17.5105	13.2893	14.0214	21.7206	23.5455	20.6874	16.016	13.1705	9.46637	13.046	21.2305
2	0.047962	0.78122		10.651	10.0997	7.65257	4.244	4.24662	5.77718	6.51828	5.77032	3.23008	4.0871	6.59863	6.55233	10.7837	13.7823	9.60996	7.25378	7.22303	9.37219	10.2299	10.4794	10.5161	9.84338	5.61794	5.23997	10.2401	11.7743	8.42604	9.26827	13.552	16.1632	13.09	11.4364	11.4703	10.1889	12.0904	18.4459	19.0365	15.6614	14.8642	14.094	13.4198	11.7956	10.0123	9.00131	9.78377	16.8901
2	0.067266	0.51		8.58211	8.79636	7.50787	5.20463	6.01722	8.39778	10.4933	9.47617	5.79537	4.10484	6.52095	10.7265	18.9798	19.8872	11.7074	7.40586	8.23087	11.0557	13.8804	14.812	13.9587	11.6365	7.01031	6.89011	9.13893	9.33285	6.54072	5.87802	7.88845	11.6975	16.3667	21.738	22.8	16.9131	16.4057	21.0318	20.7765	13.3781	7.82726	9.54589	12.0652	10.1925	10.2501	12.4675	13.8102	17.6854
2	0.0645568	20.3171		6.56154	6.53223	5.83243	3.82673	3.83362	4.89869	5.5659	6.68937	6.55298	5.82567	7.20853	7.8325	10.0727	9.76077	6.56653	6.77334	8.53179	10.2011	9.94392	9.39632	9.18879	9.47649	9.07938	10.1817	10.6454	10.677	5.82716	4.20576	5.36552	10.0552	18.8622	24.0341	23.1006	16.2586	16.6916	17.602	14.5444	8.93617	8.81792	15.9251	16.661	9.44218	7.07167	10.1275	15.2805	19.8158
2	0.11807	4.97722		3.29535	3.89197	2.90648	2.52136	4.28827	5.68479	5.86395	8.06888	9.32789	8.45399	7.34881	5.31144	4.03424	4.53049	6.29281	6.40264	6.47764	5.66523	4.78948	7.05962	11.1599	13.0863	10.9092	11.7211	15.3198	17.1563	10.9582	6.029	9.12063	17.1895	25.0745	24.0335	18.3649	13.6902	14.2684	13.0861	8.43374	6.74438	8.63967	13.2062	14.3138	8.08719	3.90938	4.76407	6.52974	11.8095
3	0.00516911	1.22848		3.43356	4.81707	4.92703	4.95802	8.47778	10.6592	9.47365	8.39926	8.30911	8.81261	7.91764	5.79668	6.31522	9.45425	10.2827	8.2656	6.80744	4.44387	3.77638	6.58851	13.3832	15.2454	10.9881	11.8893	15.8285	18.4166	15.3672	15.4613	15.0965	12.4997	15.3371	17.7877	22.7013	22.6512	15.0853	13.098	10.311	9.08115	8.81554	11.6483	16.3152	18.3204	11.0777	8.64998	9.25973	9.19695
3	0.0460231	0.750565		3.95016	5.5884	6.37903	6.65105	8.50787	9.50055	7.01731	6.94856	7.81983	9.50188	7.99527	6.1272	9.2208	13.7431	13.1198	8.54237	6.83624	6.21062	7.24785	8.95726	15.6591	16.8574	12.2004	11.9778	13.629	14.8417	19.1489	22.9627	21.0348	10.7448	8.48831	14.2347	25.6366	29.0124	18.9882	17.4231	15.8846	13.3865	11.5797	13.1976	23.4832	32.2209	25.6473	24.0968	24.4598	20.1204
3	0.0680787	0.646332		6.22908	5.25453	5.41998	5.99761	7.39818	7.30987	5.75187	6.74171	7.71809	7.32828	6.80633	4.93298	5.76577	8.73525	8.83277	6.59027	5.89689	7.84776	10.8821	11.0346	14.2179	17.7304	14.4123	12.5115	12.041	11.2386	14.4335	17.8603	17.8182	12.2776	9.72021	12.4596	18.3332	21.1712	14.6094	12.6104	10.7668	10.7046	11.2453	16.4866	25.5471	30.2935	23.889	23.2896	24.9343	20.9744
3	0.24935	0.578156		9.14511	6.36578	5.13792	7.05334	9.02985	8.32876	6.90302	7.32061	7.03031	7.62932	9.09002	7.62314	6.06462	5.85136	6.17235	5.0672	4.74658	5.73573	9.35008	11.5098	17.729	23.7314	20.0278	14.887	13.1981	11.0488	9.67377	10.6209	14.2756	14.2953	12.5649	13.7233	15.1149	13.3889	10.229	9.01809	9.89593	12.7374	14.6327	17.9282	23.0039	22.2137	14.9278	16.0773	15.3003	16.4065
3	0.122653	0.478574		7.24905	6.04556	4.05339	4.41265	5.69273	4.9717	4.99213	5.5987	5.49237	6.4812	7.1055	4.24599	3.91692	5.26054	6.38733	6.11666	6.1415	5.91492	7.38321	9.77076	12.8705	17.1446	13.3241	12.0785	16.2595	16.7954	11.3515	9.22184	12.4668	13.6415	10.81	13.6104	14.5831	12.8326	10.2894	9.85539	11.9985	14.1834	13.8831	13.5736	18.8374	23.7056	25.2853	22.4098	16.0311	12.1763
3	0.0251391	0.410242		7.42211	6.65332	4.24451	4.21539	5.92249	4.23253	3.33961	4.33359	6.11597	7.92179	6.64996	3.33262	3.47707	6.30045	7.14909	6.80352	6.41184	5.29984	6.21089	9.45805	14.3255	15.9256	12.5123	13.8	21.3795	25.7032	16.722	10.7619	16.4865	21.5796	20.7557	16.1282	12.373	13.0789	16.1419	14.9023	13.5462	14.1549	17.9437	22.234	27.8588	31.7696	37.0852	31.8775	17.6083	14.1774
3	0.0663485	1.75385		6.24389	5.50731	3.90794	4.57463	6.58329	4.81448	3.49032	5.28732	7.93318	9.9213	9.60586	6.83183	6.29939	6.62202	6.59616	6.94975	8.89851	8.26074	7.49867	9.72519	12.0614	9.78851	6.24419	7.40703	13.39	17.8499	13.8836	8.02051	10.1486	16.5029	19.2013	15.7356	10.4264	14.3642	19.282	17.1606	13.4092	16.4445	25.8109	37.4992	41.6128	33.3167	33.8809	29.8622	19.2439	16.5926
3	0.234823	0.63873		4.1522	4.17893	4.44036	5.6167	6.76707	5.8157	5.00823	5.74659	7.09217	9.76068	10.8344	8.75226	6.56556	5.14525	5.09533	8.02495	12.0829	12.1721	8.26105	6.93666	7.3757	4.44045	3.64425	5.66102	7.87309	9.21162	9.40037	7.82131	5.60526	5.59841	7.45074	7.3612	7.53665	11.6343	17.7646	16.4049	13.3874	13.3953	15.5736	20.6426	26.8065	20.2555	19.5894	22.1424	22.9522	22.0472
3	0.366951	0.67088		6.00857	5.62905	5.46878	6.95718	6.4296	4.85239	4.20987	4.05739	5.67365	7.16718	6.61461	6.13331	6.07351	4.30805	4.55681	5.81842	8.5534	10.277	9.9703	8.97902	7.06979	4.75542	4.8739	6.70516	9.97991	8.66457	8.59462	8.88972	7.04003	4.58054	4.35635	5.72641	6.06684	8.02679	10.3466	10.4456	8.11386	8.68829	9.62477	11.0017	15.7104	13.3848	17.3682	24.755	33.5809	35.7045
3	0.275873	0.577576		16.7279	12.6885	8.57712	7.34812	5.93799	5.68413	6.04803	6.45612	10.4529	9.39599	9.03479	10.8485	10.4064	6.99929	5.47025	5.16911	5.88733	8.87712	13.7642	15.9392	15.2824	9.80872	8.97136	15.9385	22.3665	23.5988	16.5377	9.18703	7.42914	11.7449	19.7477	16.7834	11.5518	8.66139	8.85046	9.31354	14.4666	18.158	21.2927	25.7452	23.2885	18.2559	21.5057	26.5921	26.1241	30.6403
3	0.181319	0.44802		12.1464	10.9688	8.68192	7.98203	5.35074	4.82068	6.51174	10.2716	17.266	14.1182	12.946	17.3027	16.1939	12.1547	9.96706	9.4215	8.65883	8.32817	11.0686	14.6373	19.0293	14.2836	14.5776	23.5267	28.7115	34.7045	30.0041	15.2969	13.347	27.0459	41.5372	37.245	25.2571	14.2553	11.1851	21.2348	37.7435	36.9967	40.5239	42.724	31.6946	21.6378	28.2679	35.0882	29.9362	32.8156
3	-0.116624	0.503651		6.88537	7.16516	7.61743	7.93079	6.97418	4.44124	4.03502	8.67365	17.4618	13.9415	11.7821	15.4808	15.4058	12.6429	10.3242	9.27669	7.8758	6.87551	8.77416	11.2368	16.0077	13.8128	17.593	23.1512	17.2158	20.3646	21.6692	14.4681	16.1414	21.8572	29.1576	30.7698	28.0189	20.0492	16.4912	30.4543	44.9194	37.7629	36.8202	39.9558	27.1916	22.7083	35.2941	42.1419	30.1879	24.6157
3	-0.0739439	2.18615		4.877	6.19846	6.6331	7.4293	6.25096	3.83224	2.5549	4.62133	8.81459	7.71888	6.72137	8.1555	6.8924	5.65031	5.95362	6.67143	5.47688	4.62775	5.66616	7.41805	9.70684	8.59127	9.97338	12.4255	9.78912	11.0353	11.0007	8.23649	12.2559	14.4841	15.8323	19.7347	21.0784	18.2637	17.1184	21.1366	25.4398	16.2502	17.2673	21.4265	17.6275	16.1088	21.707	24.6512	19.3255	18.331
3	-0.120334	0.450657		6.59561	5.94513	7.30204	7.502	5.90923	3.85861	3.67421	4.75398	5.20205	4.48029	4.95297	5.27438	3.00971	3.99243	6.41014	7.63591	7.35062	7.5118	6.66027	8.22481	8.8122	6.1816	5.68512	8.4634	13.2093	13.2053	9.31456	6.00936	9.40088	9.68088	9.66054	10.804	9.80564	16.5381	18.2621	18.0982	17.1688	14.9323	11.983	16.6586	15.0268	10.9042	13.2023	12.9096	10.4976	11.044
3	-0.0407407	0.507191		8.83854	7.71229	9.58737	10.9364	10.5343	8.96692	5.81987	4.24212	3.46899	3.71669	6.51056	7.49191	6.03095	6.95376	11.0775	13.1067	11.4901	9.86977	9.19106	14.5706	15.0686	11.3532	10.32	10.3868	12.7016	11.1967	8.46998	7.66843	10.0797	10.1708	9.66646	9.56465	11.5135	19.4784	20.893	17.6568	19.112	20.9183	22.7692	27.9237	21.4743	10.9735	11.2079	11.4519	10.3153	13.8416
3	0.0218489	0.758109		5.61169	4.56158	6.05132	7.97847	10.7525	11.8798	8.67924	5.50467	4.67122	5.90508	9.4297	11.2955	10.0787	7.68664	8.98405	11.2709	9.64672	7.75334	8.00597	13.2374	14.3236	12.2499	12.5841	9.28909	7.12134	6.28649	6.52659	6.94851	10.4395	12.4242	12.4029	11.3623	9.03392	12.6786	12.0911	9.73945	8.99149	9.35485	9.58124	15.0354	11.2092	6.40715	10.8522	12.2743	9.55546	14.0328
3	-0.0194891	1.37971		3.68779	3.27265	3.68792	4.66367	7.75792	11.4407	9.6769	6.59729	6.27503	9.07395	13.0783	15.6901	15.6116	9.56136	7.41772	7.48961	5.44776	3.51803	4.50446	7.08138	6.04085	6.07779	8.29881	6.47919	4.27959	3.72878	4.80599	6.13717	9.60873	14.1929	17.1382	16.6564	14.031	12.4234	10.4132	8.8158	7.61698	5.14879	5.61585	9.16705	11.5001	18.4614	21.3303	17.7061	11.9225	10.2977
3	0.0486527	0.534943		4.82685	4.87206	5.25521	7.27494	11.74	16.0785	15.0707	10.6708	8.80575	11.343	15.7421	17.7985	17.5251	10.6208	5.4133	4.14647	3.05882	4.14067	11.1457	19.859	14.3513	7.88833	9.20605	10.4393	8.06188	5.17952	5.3943	5.7828	8.297	12.3827	13.0344	11.3675	9.63158	10.0258	10.7122	12.0609	13.101	11.0412	7.74156	9.63997	21.6212	37.1249	34.5039	17.779	10.2117	9.53814
3	-0.0548665	0.46502		6.33191	6.13823	5.77491	7.9655	11.2899	13.6525	13.9553	11.7588	8.75725	9.67809	13.1579	14.0074	13.8613	9.56629	4.81737	2.84804	3.1237	6.61772	21.1654	35.2042	27.4123	12.2785	10.1067	12.9888	10.9308	6.59773	6.38747	8.00186	11.6866	14.9035	13.2152	10.0628	10.2539	12.3578	13.5407	13.3926	12.4071	12.0636	8.77737	6.79235	12.1098	26.8778	26.8041	15.0101	10.0499	9.54328
3	0.0820714	0.932154		4.21056	5.36537	5.95753	6.29344	6.49691	5.82691	7.59907	7.6645	5.89646	5.00809	6.44571	5.89943	6.95534	6.13792	4.27383	4.07179	3.52496	4.7543	8.65739	15.4397	13.0326	6.63419	5.52588	7.82132	8.02429	6.15913	6.89183	8.01745	9.01724	10.544	9.54707	7.51589	7.70702	10.814	12.2569	12.139	12.8424	10.9743	8.92023	8.12851	9.51591	11.2781	11.7344	6.62327	5.24845	6.93607
3	0.356333	3.84634		2.0132	4.00191	7.00398	7.32584	5.45448	4.42586	6.2843	7.98418	8.89862	6.92735	4.44681	5.43151	8.60962	8.8578	7.98394	7.449	4.64955	4.58267	6.16009	9.40138	12.8223	14.6608	12.6961	12.3664	11.3519	9.37891	10.4652	10.8156	9.68197	9.78202	9.63697	10.4089	11.4818	17.3243	16.9223	18.7227	19.9332	14.825	10.1175	13.2398	15.9293	13.1961	7.96264	3.91618	2.78599	5.55296
3	0.213056	0.9537		3.37041	4.1803	8.07389	9.88098	6.63387	4.47862	5.86006	8.46398	14.9172	15.3376	9.81352	6.24094	8.02606	9.79266	10.0807	10.4037	8.07015	9.26332	14.5339	15.473	17.4166	22.3452	25.2206	26.5275	23.2223	18.5551	15.9765	12.1679	8.63862	9.51532	13.1702	17.8158	19.1365	22.8018	23.6694	25.0216	27.2304	19.8209	12.1965	10.6726	13.6955	14.8728	10.8669	7.09224	5.64188	7.34173
3	0.189647	0.498444		5.77209	3.89463	6.36395	9.50807	9.4351	8.95492	8.55453	9.78772	16.471	19.3206	13.357	7.13329	7.24595	10.1465	9.36655	6.77275	5.37572	10.6817	17.1352	14.0172	9.41023	11.5334	13.0964	17.1145	16.835	15.8052	17.11	12.1925	7.36323	10.9903	17.8696	23.665	22.8623	19.3144	13.1659	13.6912	17.903	19.5063	14.9773	13.1061	15.3187	21.4202	24.1833	20.3033	13.7105	12.3769
3	0.369427	0.413081		8.28672	5.06482	3.93966	4.89321	6.21407	6.56949	6.0902	6.86135	12.5415	14.4156	10.5968	5.56863	6.04425	10.4024	12.6732	8.82925	4.23224	6.38027	10.1352	9.19785	11.2591	12.4372	11.7317	13.173	11.5359	10.0205	11.7196	9.83028	10.6138	14.61	17.3696	19.9837	24.3316	22.2653	13.506	7.08932	10.2251	15.057	17.2046	19.059	18.5499	28.1168	39.6351	33.8881	18.1182	11.0531
3	0.323107	0.353925		13.241	8.50599	5.78468	4.99267	5.90287	5.53568	4.20406	5.85239	11.3017	14.1546	12.6098	10.5832	9.99451	12.9928	20.4932	17.8123	11.3178	9.63144	9.82696	12.8523	18.6783	21.0547	18.8333	15.6267	12.632	12.7091	15.6442	15.1612	17.4195	21.8927	20.5571	19.8521	20.9515	16.7534	9.59557	7.06961	12.0826	14.2785	17.4008	19.4037	15.4026	20.4908	30.6736	25.0893	16.3256	17.0926
3	0.281074	0.393485		8.49454	6.97764	7.98273	7.84152	6.78659	4.43191	3.42784	4.91819	7.58002	9.5917	12.7588	16.5173	16.4625	15.12	19.883	19.8952	17.596	15.3539	11.7181	12.5053	15.5614	15.883	14.9142	12.2394	12.0898	14.0549	14.0177	10.9845	17.2474	25.0333	23.1797	16.6798	13.58	11.8114	11.9857	16.7392	25.5535	31.6232	28.5886	20.731	19.0572	26.9191	35.3807	29.6909	24.7832	25.9727
3	0.16115	0.34073		6.31842	5.21389	6.31228	6.82647	5.73178	3.81672	3.85571	5.44417	5.92417	4.98904	5.68287	8.49547	9.08633	9.34325	14.6404	18.6275	19.5846	15.6989	10.096	11.1865	14.7166	14.4949	13.0494	10.5991	11.4616	12.2675	10.1598	8.39935	12.6074	18.2113	14.1438	7.7451	6.43402	9.05935	14.0808	22.0429	39.951	56.3456	51.9562	30.6974	19.4612	20.5799	25.1021	22.1692	18.969	19.0055
3	-0.0246402	0.45489		4.52248	3.03389	3.38707	4.23672	5.06685	5.06048	5.2805	5.62185	4.9782	4.26049	4.05563	5.79186	6.13914	7.93142	12.0406	13.3622	11.6766	10.0149	7.91744	5.85888	8.20802	11.4216	11.6878	9.97289	8.26838	8.34124	8.17506	8.59605	12.4055	10.6113	6.61847	4.84291	5.62159	9.1608	12.6202	13.3368	15.0834	23.5019	22.6291	13.4518	9.603	12.5716	24.7769	23.1726	12.6347	11.3579
3	0.261445	0.373718		3.38153	2.92086	3.06551	3.65305	6.00008	9.08451	10.2096	9.41155	9.93727	6.82828	5.80989	9.15707	9.3382	9.97092	13.2485	14.7727	11.4248	13.0646	13.4725	9.17077	10.2486	14.1794	12.0446	7.65527	6.26175	9.21993	11.7609	14.0636	16.9739	13.0843	8.38048	8.17468	8.18217	12.2919	16.1059	12.3471	8.03944	8.90885	12.7327	12.9618	8.87861	18.3834	40.1068	40.3383	24.0395	18.0634
3	0.278749	0.384524		5.48723	6.77565	6.92666	5.55227	5.29938	7.18584	8.86379	13.1208	19.3587	15.3953	8.62132	7.96378	5.79184	8.13074	14.1	14.4371	8.64919	6.94927	8.80639	7.56933	9.88735	15.0321	16.0776	12.384	10.2061	9.80516	8.20652	8.62183	12.0961	10.6126	14.1214	18.3181	15.5507	17.3383	17.661	13.4975	9.70238	14.4705	19.732	14.9234	10.2319	14.8593	29.5055	29.5838	19.7853	17.8703
3	0.368429	0.381377		9.15594	10.2751	10.4172	7.86726	5.83302	7.64965	9.9695	10.3655	13.0223	10.4982	9.83215	10.2184	6.80157	10.0667	14.3856	12.0476	5.19489	3.48312	5.58553	5.92729	5.30534	10.6824	18.0176	17.1322	15.4119	13.6874	11.4782	12.1156	14.3581	12.8858	18.8911	22.7976	17.6397	18.7678	22.0152	19.3733	19.3166	23.7615	25.4801	14.3693	11.2411	17.1166	20.6039	19.3909	15.7597	13.7808
3	0.0656034	0.420805		10.2479	8.14441	7.45772	7.45399	5.15025	5.92538	9.92158	9.36165	7.56082	7.25692	10.0155	10.5528	7.31649	11.1745	18.2085	17.1488	9.57109	4.58923	5.84083	8.45143	9.52796	10.8288	16.4073	15.4179	15.3611	18.0734	17.6281	18.0007	18.7958	12.3949	11.5816	12.2006	9.57933	14.1356	18.8337	19.167	19.3566	18.4486	17.1858	12.0811	16.3296	22.1273	17.7037	14.5765	17.9294	16.0472
3	0.0267188	0.385723		8.34238	5.47625	5.74745	8.22982	7.0331	6.36112	9.25621	8.86893	6.82443	5.49883	6.21954	5.55315	4.55289	8.39635	15.5636	18.2499	10.9582	4.77092	5.74665	10.9891	13.2545	10.8395	10.1446	10.3627	13.5472	18.9564	20.5355	20.4981	20.8874	16.576	13.1767	12.5423	12.1295	12.5628	14.3246	20.027	26.2179	20.0293	17.0737	17.0862	21.1148	27.0256	22.633	21.0605	25.6547	20.3559
3	0.142681	0.457498		6.91814	5.18708	5.57334	6.92087	6.65581	6.96588	6.7784	6.07179	6.16467	5.77029	6.04502	5.76651	5.01488	5.25109	7.84081	11.3268	7.85518	5.42291	7.86812	10.7651	11.3684	8.70671	7.99262	8.94749	10.0007	14.1976	18.6597	18.3609	16.0542	11.0833	10.6557	12.4069	13.2637	11.1721	13.133	22.6854	28.572	22.9367	20.509	20.0986	15.0456	17.5745	19.589	21.3967	24.1764	15.4527
3	0.191367	0.390568		5.83737	5.73402	8.1044	9.51498	9.91075	10.4287	7.02391	4.91537	5.3004	6.06183	7.96594	7.78677	5.72947	3.90577	5.57229	10.5577	9.07566	5.27235	5.50456	9.15726	12.8403	10.6266	7.94884	7.38002	7.95458	12.964	17.2	15.1899	10.0594	7.1762	6.95503	8.88498	8.91868	7.86535	11.3959	19.0318	22.8708	18.8233	14.1145	11.8078	10.5266	17.3991	26.2629	30.2911	27.7718	17.6831
3	0.17185	0.3761		6.08523	5.00386	6.34166	6.83053	7.17267	8.44866	6.97262	6.73971	6.76906	7.9339	10.5363	9.90786	7.65129	5.66866	4.62051	6.90476	6.50902	3.45694	3.48405	8.95977	13.6579	11.095	7.12916	5.72868	5.65631	7.22807	9.23775	7.62052	6.21959	4.71726	5.34066	8.31319	8.3638	7.1749	8.71117	13.0636	18.7332	19.1989	13.7691	11.8477	11.1151	12.9013	16.795	17.4919	19.0586	16.0721
3	0.169993	0.520369		9.33952	5.63759	4.61744	6.33188	8.9878	8.89891	6.77127	7.00157	8.58206	12.11	14.9698	14.9378	10.5701	7.44622	7.18701	11.3552	12.584	9.68083	8.64949	11.6311	10.9319	6.78414	5.78909	5.76461	4.97271	4.92925	5.69246	6.18414	6.72637	8.2799	9.3115	10.414	10.0287	9.09606	11.0225	14.2246	20.978	20.7391	20.2384	24.7693	20.6598	19.2151	20.152	20.9009	20.0872	25.9965
3	0.19506	0.456904		11.4486	6.57957	3.79269	6.91777	13.6661	13.4139	10.1398	11.0121	12.2495	11.7962	13.4691	16.6042	16.7537	16.2302	13.9063	18.3224	21.8646	18.1881	19.914	21.9399	14.9625	9.69856	7.40957	6.32766	6.53214	8.88859	9.7572	10.7608	13.3386	17.4631	15.8732	11.9202	10.6344	13.9937	14.1801	14.9224	25.1573	30.0318	40.5597	48.0927	37.7987	29.0261	27.53	25.6392	26.6988	44.4935
3	0.0736231	0.399996		7.58535	5.81003	4.55428	8.67712	17.4876	16.5838	12.066	13.0284	13.2112	10.5397	10.9662	16.0242	21.4378	25.8141	20.0196	17.2187	17.0526	14.6385	17.0438	19.4056	15.6396	17.1277	15.0603	11.8624	12.6298	16.687	21.0287	19.8912	20.4472	22.6964	16.4285	11.6319	15.8659	21.9657	21.3761	18.932	25.2009	30.7789	36.093	37.4182	26.7133	21.8892	20.014	20.2897	22.7613	43.8675
3	0.0164159	0.405232		6.86457	5.6985	4.96238	7.87867	14.9572	13.7764	9.48145	10.5424	12.3982	13.0855	15.7722	15.1747	13.6575	17.0812	15.8997	14.8431	14.4745	11.7872	12.8385	11.8938	13.1191	19.9564	18.0366	12.4016	10.5118	14.2525	19.113	18.5786	18.4002	21.476	19.268	16.4043	14.2564	14.6998	15.6608	17.4953	19.8221	19.2567	20.6078	17.2506	16.08	19.6273	22.5194	23.8265	17.3346	18.1393
2	0.055005	0.580291		7.03909	5.9052	5.94413	6.32319	6.69273	5.88706	5.74095	8.59044	10.799	10.2821	10.555	8.07435	4.01159	4.73017	6.66738	7.34908	7.62777	7.68843	6.62279	5.79462	7.76133	12.2898	9.54883	5.51242	4.41682	6.08707	10.1619	8.58203	7.77806	11.7495	15.2085	16.0836	10.6658	6.10772	9.29673	15.4407	12.3782	13.7413	15.3097	10.5731	10.0041	14.8245	17.8089	17.8253	9.84074	6.05352
2	0.0510468	0.377125		3.99901	4.39181	6.22937	6.48508	4.9098	4.39561	5.25311	6.93109	8.37226	7.56717	6.77197	4.97444	2.79912	3.35035	4.41847	4.08696	5.52404	6.88195	6.00994	5.45222	6.21126	6.23341	4.7613	3.20678	3.51702	5.4056	6.70815	5.91924	4.57861	4.40289	7.38967	9.85378	7.8878	9.03932	15.6411	21.9432	16.2089	15.5093	18.554	13.5444	14.0538	19.5594	22.7594	19.7632	9.19928	7.8339
2	0.138668	0.374137		4.03833	4.67722	4.81337	4.92305	4.55916	5.35859	6.13878	6.55258	8.97674	8.58644	7.31132	5.03548	3.97353	5.01645	5.90207	4.20703	3.63849	4.76637	5.86009	8.04556	8.6801	7.01469	5.33262	4.70215	6.28388	8.1036	9.71062	9.84897	7.72251	5.82761	6.10012	6.94321	6.83658	7.51179	10.8221	15.978	12.9423	13.3466	15.3301	10.5958	8.23044	11.7028	15.9822	16.4912	10.0412	10.0005
2	0.0128969	76.9791		2.62232	3.73177	5.00356	5.01539	4.69974	5.83312	7.14947	7.65503	9.33322	10.2758	10.1177	9.10638	6.6184	4.22899	3.79504	3.83637	3.65347	3.27401	5.25222	7.29305	8.14403	8.14112	7.47282	7.82906	11.1407	11.9852	12.0274	11.9359	8.1987	6.98491	9.54833	8.83422	5.50158	3.85416	3.81957	5.64639	5.35423	6.85641	10.1819	10.4885	8.67894	8.80337	10.8029	14.9505	13.3683	11.9348
2	0.00683967	2.3093		2.90683	4.88611	7.54646	7.95207	5.39332	3.57542	4.8789	6.19581	8.09006	8.44851	8.72584	8.602	7.18434	4.23168	3.14679	4.96488	6.48783	5.97998	7.18443	7.94023	8.12582	8.43702	7.68799	7.19527	10.3285	10.9583	8.43584	8.62158	5.98117	5.88079	9.58986	8.86161	4.62514	4.19925	6.0097	6.69308	7.27291	6.98959	10.1761	11.5396	7.83922	6.72204	9.9117	15.9161	18.4602	16.2256
2	0.158379	3.26577		5.33757	5.57195	7.37079	8.7985	6.78813	3.93675	5.59483	9.20345	9.28085	7.57078	5.37609	6.02086	6.63121	5.67492	4.4978	5.57939	6.50072	5.05161	5.64844	6.97078	6.48182	5.48662	5.30008	6.24773	11.2138	14.057	8.80192	5.78649	4.63727	4.37643	6.88276	8.32485	8.87334	9.42059	10.752	11.944	11.6289	10.4141	10.2724	8.69344	4.94145	4.40989	7.30351	11.3147	14.0205	17.4434
2	0.0940298	1.88323		4.97202	4.48283	5.16589	6.66646	5.7206	4.82594	9.65305	14.852	12.2719	7.93867	5.86092	6.02832	5.85538	5.3306	4.50111	5.95961	7.73296	7.54584	8.9709	10.4549	7.14019	5.3717	7.2719	8.95569	13.5209	14.1926	9.54736	7.36832	6.06074	5.6252	6.74001	10.8963	15.21	15.0872	12.4513	10.7351	10.3488	10.9518	12.3918	10.9018	6.5764	5.96846	9.43086	11.0068	10.385	15.0775
2	-0.0474601	2.0384		5.407	5.78833	6.24122	6.17997	5.98397	7.2214	11.5395	15.6454	12.9716	9.1075	7.06504	7.01335	7.08316	7.46934	5.47534	4.28231	5.1876	7.3825	11.6729	13.661	9.19706	7.97811	11.3149	13.7533	15.2477	11.985	8.73729	10.0282	9.89628	9.37712	9.56151	9.74287	10.7786	10.0239	8.74836	7.58558	6.73865	9.84824	16.4125	19.4035	16.8712	11.826	12.9805	13.4281	12.1508	12.9931
2	-0.244141	26.6897		4.83168	6.455	7.46021	6.54212	7.54186	8.68739	7.96218	7.93984	6.47796	4.75275	4.35546	4.49844	4.64486	5.37345	5.05945	4.26513	5.67496	9.6427	11.8458	12.6504	9.07409	8.9358	12.4244	13.0325	12.0296	7.53754	6.02211	7.27586	6.6112	6.70577	7.93687	8.33108	7.36152	8.58611	8.7505	5.09899	4.41363	7.94309	14.4649	21.6348	20.3711	11.6788	7.53419	6.18137	5.49134	7.93139
2	-0.0859302	1.24502		3.96469	5.22979	6.1016	5.38427	6.74524	6.43167	4.51063	4.10985	3.54697	3.27181	4.71266	5.37623	3.79259	3.7696	5.98457	7.85412	10.5033	14.8325	16.8795	16.1179	11.3789	7.50417	9.17743	12.5987	13.908	11.5908	10.4959	9.4155	7.42244	6.02792	8.07953	9.34324	9.83621	11.9891	11.4441	6.94429	4.49654	5.30598	10.2534	17.6177	17.1614	8.57577	3.35801	2.88793	6.28681	10.6759
2	0.0250631	1.09939		12.1004	9.32878	6.89788	6.60566	8.76009	6.35526	4.60753	4.8731	5.02791	6.56086	9.62299	10.5505	6.04863	2.28174	3.67606	6.72775	9.13359	9.73224	11.1698	13.7899	9.40157	6.01731	5.98931	9.59104	12.1801	10.6183	12.0434	15.2208	15.7489	11.4678	9.08349	12.6237	18.8236	18.8586	14.7388	9.44586	7.26562	7.33769	9.59967	14.6732	15.3943	9.46452	4.99444	4.82318	10.2648	16.5795
2	0.00327612	1.20207		21.2497	15.763	9.71945	9.07824	12.0494	10.1515	8.57093	8.02508	8.80952	11.2909	16.2127	18.1825	12.6829	5.56931	4.63967	11.8469	16.0914	12.7779	15.0457	17.55	12.5937	7.88209	7.07235	9.20377	12.5091	12.2749	10.8846	14.994	19.5359	14.3252	8.76406	12.1976	22.6545	23.8444	18.5503	14.7312	11.7622	10.5153	11.2892	15.5191	18.3927	17.4497	14.0318	10.7578	14.5884	17.3878
3	-0.0688062	1.01595		18.2617	16.8322	10.2376	9.82325	13.5773	13.9969	12.4976	7.93711	5.90447	6.06161	8.27776	11.5565	10.2368	9.34332	10.5419	15.3297	18.74	14.0022	12.4292	13.2715	8.78737	6.45818	7.48811	11.2807	18.0503	21.9196	19.0869	18.4841	19.3877	18.5714	15.1269	11.7018	19.5889	17.4037	12.4224	11.3482	12.7685	13.8485	12.6041	16.1768	21.1941	23.3145	26.3138	30.6227	26.8844	16.743
3	-0.0546425	0.882303		18.7495	17.6062	10.8455	8.89093	11.3271	13.4168	13.1191	6.6025	3.24411	2.77444	5.41743	8.21783	10.6054	15.0438	15.7169	14.2993	15.4495	15.3756	13.0204	10.3208	10.2513	10.7623	12.2185	12.9179	14.7012	15.7059	15.0226	16.0079	17.7383	26.4671	28.5669	19.7977	20.8328	19.1321	10.9138	13.312	23.842	25.4368	18.563	17.5098	21.5478	26.0082	33.2605	43.5296	40.3812	21.35
3	-0.0756996	0.973207		12.7174	11.688	7.81558	8.11797	9.96349	12.6158	12.521	6.84981	3.12106	2.8324	3.93537	5.46186	6.2369	9.64783	11.1895	9.98314	11.629	13.3917	11.6184	10.2787	12.7377	15.6823	16.8278	16.4442	14.3925	14.3671	20.913	23.4865	17.5442	18.4916	16.6684	9.06777	16.8732	21.2968	13.5206	15.9397	25.3841	28.1579	23.2835	22.066	27.0255	32.0907	29.1309	28.2321	26.0966	18.9916
3	0.0506723	0.732062		10.127	8.073	6.32951	6.77188	9.72655	11.3356	9.93457	6.45501	5.36618	5.87817	5.84577	7.68528	7.74093	8.30517	12.2739	15.6366	13.7716	11.7878	10.4361	8.4982	8.60613	10.6751	12.6297	15.0838	14.3946	15.5357	25.6334	23.7093	13.3162	8.57848	6.46518	8.85434	21.9135	31.6101	21.1701	15.8493	18.3328	23.9759	27.7342	21.2362	17.4215	21.7043	22.8843	19.1396	16.1628	18.4285
3	0.140052	0.65284		6.76709	5.42527	4.72237	6.24186	10.6103	12.3893	11.8964	11.7891	11.4866	10.6872	10.1716	11.5619	10.2644	7.36498	10.7135	13.9362	10.4997	7.93413	9.45692	7.8738	7.69519	13.723	19.0001	21.3825	19.4823	19.0129	20.3312	15.9383	9.93979	7.71737	8.44227	10.9538	19.523	27.9383	20.2086	15.9449	13.8034	19.1332	22.5469	14.7707	10.245	15.2209	18.8562	17.5749	13.9393	15.5623
3	0.0557476	1.70209		4.10539	3.38982	2.96749	3.79166	5.50986	6.24708	7.67009	10.2018	12.0785	12.2524	10.8254	11.0955	8.9198	4.91009	4.72718	5.88828	4.28378	5.34554	8.33938	8.33141	10.855	20.8662	24.1278	20.9278	19.8078	20.2047	16.761	11.6114	11.1165	10.2726	9.96513	11.2371	17.2491	21.6384	17.4414	14.9692	9.96957	8.86342	9.90427	9.44012	14.1773	15.8974	13.4973	10.9659	15.2042	23.2252
3	-0.027732	0.755601		3.5664	3.33552	3.67125	2.61345	2.85917	3.52151	4.25114	5.78689	6.73062	8.17183	8.43364	7.71606	6.43865	3.82571	3.93311	4.68375	3.90399	4.22773	5.72113	6.23549	8.00928	10.8242	13.0468	12.1275	13.8355	19.1235	16.061	10.7186	10.5809	9.86024	8.49662	8.46421	13.7968	18.6391	17.3298	16.2714	11.8413	10.3655	10.6629	13.9091	20.0796	23.6886	15.3344	15.0342	21.9654	21.0598
3	-0.0211339	0.680308		5.19285	5.39234	7.39033	6.09469	5.8634	6.21831	5.65201	6.21921	8.90825	10.2444	9.42046	7.98744	9.51236	11.0603	7.22519	5.32001	4.77901	5.5612	6.23876	8.61056	12.2767	11.9894	13.878	14.7232	12.482	13.4558	14.7756	13.7025	11.5636	10.8448	10.414	10.5449	16.5184	21.4961	20.2462	16.0717	15.5053	23.2802	24.0755	18.7284	23.4914	29.4856	25.516	27.9183	35.3642	24.8639
3	-0.136966	0.741822		7.68515	9.47609	12.3065	11.895	12.7355	13.2229	10.3189	8.85745	10.7884	11.6242	9.81013	9.85137	16.3734	20.5951	13.2702	6.85916	6.5893	7.22437	5.94727	9.25741	16.1199	15.9338	14.4009	11.5373	7.24948	10.3249	15.4125	19.4102	18.9186	18.4735	21.898	18.5599	15.835	15.9473	16.7209	16.3411	16.0728	23.863	27.4507	24.5914	18.3565	19.9039	16.69	17.5274	24.294	19.3731
3	-0.177241	0.772942		9.02814	10.2102	11.3784	11.4379	11.4683	11.4854	10.9295	12.9375	15.4491	10.0792	5.72453	5.37912	9.54239	15.1412	10.6527	7.81349	6.72801	8.15963	8.63126	7.80221	10.7068	12.9488	16.3699	14.9876	14.0341	14.6956	12.8152	13.6251	15.2849	19.4541	23.9685	20.3824	14.882	12.5651	15.5684	16.4315	13.9926	15.7792	23.1988	27.2234	19.4865	13.999	12.7181	11.1688	13.2221	16.4409
3	-0.0246712	0.62078		7.12317	8.00697	10.3499	13.1886	11.0644	7.22611	9.08277	17.5989	22.5619	15.0854	5.94569	5.07363	11.1071	14.9794	16.9553	16.9754	12.0597	12.0025	14.3597	11.616	8.63808	13.9885	20.8303	21.6384	20.5048	18.6679	10.1355	9.25596	11.6703	11.0652	10.4242	9.87454	11.0444	11.5025	13.4118	13.2821	12.6328	13.5248	15.5615	21	19.0363	18.6333	18.5528	15.0898	12.9979	16.3788
3	-0.280732	0.628722		10.0004	9.86629	12.0567	15.457	13.4893	10.1746	8.42096	11.1199	14.2008	12.4112	9.0093	9.30689	13.3405	14.7272	16.3731	20.1406	14.1279	7.90462	8.33505	9.59797	14.4494	20.133	19.1716	14.0947	15.3483	15.9672	11.8813	12.0727	13.273	9.24412	7.16956	12.5529	16.2227	10.5236	8.07439	6.18494	9.19145	14.7156	17.2403	20.0532	21.7496	22.9297	22.2494	18.4116	16.2912	15.6846
3	-0.256663	0.612136		7.65512	7.13286	6.60118	7.61692	8.87026	9.80133	10.373	8.02267	6.4932	7.68844	7.33909	6.18695	7.46257	6.59391	7.32972	10.4065	9.56938	5.67044	5.56303	10.9079	17.1472	17.8312	12.2634	8.85211	11.9421	15.0381	14.0693	15.772	17.0591	13.5358	12.7136	19.6936	23.3244	15.6277	10.4685	10.1169	12.3008	15.1584	13.8305	12.4777	17.9331	25.1649	25.8875	21.302	21.7994	23.4165
2	-0.111349	0.553805		4.13707	4.87904	3.66554	2.62396	4.03219	8.86054	11.6403	9.17236	5.14582	3.609	4.26682	3.97204	3.44168	3.32392	3.27419	4.85196	6.4021	6.07284	7.79644	11.7983	13.4511	9.78949	5.68821	4.78736	5.77419	7.77208	9.62941	11.5148	12.4932	9.97904	8.74137	10.3939	12.9517	10.971	10.7071	10.3237	8.74241	9.018	7.75448	6.63227	10.5218	14.0586	16.2589	15.1779	15.7844	16.5071
2	-0.0574538	0.495907		2.16192	4.35949	4.0594	2.72064	3.06284	4.98916	6.58951	5.27754	4.73859	4.4999	4.2279	3.64563	3.47998	2.95956	2.0978	2.34436	3.22018	3.45609	4.58113	5.36744	5.20287	4.71046	5.8934	5.0683	4.30743	5.08583	5.22897	5.49779	5.87555	6.74627	8.72768	8.1523	7.73448	8.26119	8.91035	7.89879	5.68014	4.33752	5.09751	7.60901	10.8035	10.0832	10.1818	10.3417	7.61725	5.70343
2	0.0391429	0.510897		3.58053	5.4467	5.65035	3.39304	1.92008	2.57059	4.00618	6.16849	8.10342	9.06902	8.73825	6.44317	5.64664	5.73933	3.41989	2.14428	2.23539	3.50672	3.72186	2.35424	3.76742	8.89779	12.6676	11.4509	9.51157	9.26586	8.64548	7.20767	5.11818	5.75681	7.78241	5.97976	5.16677	5.46049	6.392	6.62909	5.66384	4.81676	5.27702	7.28654	9.9298	9.93731	10.6601	10.1795	7.04986	5.8535
2	0.0789745	1.16548		5.81601	7.01766	7.61105	5.89782	2.97349	3.41396	5.40293	6.79711	6.77902	6.90817	8.10318	6.67563	6.82179	7.62193	5.93093	5.54567	5.1853	5.56046	4.59411	3.72296	6.38912	11.669	13.9468	11.1801	9.19631	9.16123	9.26255	8.39586	7.20318	9.71812	10.0902	8.7277	7.28165	5.79859	5.53736	5.64013	5.84354	7.12259	9.59281	11.3447	10.0707	8.5592	8.19294	8.27403	8.8186	11.1321
2	0.0518364	0.739974		4.27643	5.70724	7.68811	6.15038	4.26152	5.68828	6.76475	5.53202	5.46709	5.45512	4.95094	4.38095	5.17382	6.21143	7.00025	10.0445	9.80447	6.71985	3.90671	3.13971	4.73166	6.97071	8.37809	7.82563	6.78595	5.64299	6.68536	9.53993	12.9139	16.1614	15.5262	14.7456	14.389	11.0923	10.2684	10.0615	9.25865	9.42002	10.8501	12.0557	8.75513	6.8895	8.60817	12.3074	17.101	18.2557
2	-0.10762	0.77217		3.39186	6.94899	9.68896	7.04579	4.87049	6.99752	7.89613	7.93634	9.42007	8.31547	4.88673	3.39918	4.34249	4.35809	5.11423	8.38858	8.20026	5.34168	4.04984	4.30516	5.2377	6.43052	6.75276	5.91186	4.92559	3.40188	4.99942	9.54663	12.9901	16.3399	16.056	16.6231	15.8763	12.1997	10.4414	9.5509	8.31854	9.44605	12.0021	14.2301	11.989	9.73558	9.22823	11.138	13.4906	14.6093
2	-0.035284	0.797395		4.0757	6.47831	9.83662	10.5319	10.3735	11.1977	11.0335	9.09641	7.82856	5.56392	4.01824	5.57034	6.90825	5.04978	4.21354	5.64616	7.36148	8.32133	7.17039	4.87749	4.1442	4.95741	5.88551	6.16674	5.82434	6.21433	8.7956	10.832	9.91737	9.47108	9.24136	8.06905	7.88092	6.12803	5.50031	5.02293	4.67636	8.03038	10.5739	9.78861	10.389	11.9847	10.0821	7.45557	8.00544	8.71074
2	-0.255746	17.1963		6.50404	5.92326	8.73016	12.261	12.8955	13.3246	13.0212	9.44825	5.30878	3.79398	4.28808	5.94278	6.19096	4.93399	3.73726	4.70989	7.9924	10.9738	9.95395	5.67082	5.38937	6.54951	9.8982	11.1279	9.51674	10.1553	12.2511	11.576	8.04813	7.85471	9.19107	6.0313	3.63364	3.44754	5.15029	7.2496	6.6021	10.7053	13.5626	9.55761	8.55558	11.8332	10.6049	11.2378	12.879	14.5868
2	-0.123879	1.31197		7.0622	6.51633	5.53927	6.23815	7.53732	12.6951	16.8083	14.6575	8.99848	6.88871	6.64617	6.12545	5.09694	5.0787	6.17357	6.23475	7.00859	9.52718	10.017	10.8386	10.946	12.769	15.9867	15.9771	12.8922	10.2433	9.81568	8.10026	5.93856	7.24045	9.40077	6.70437	6.21176	9.46006	12.6726	15.1082	9.81717	7.7594	10.9382	11.8575	13.253	16.3242	17.2151	18.6753	16.4534	16.6533
2	-0.0421339	0.916129		4.89158	6.67435	6.24672	4.65878	5.92346	8.98105	10.155	8.185	6.46913	6.53296	6.38356	5.36424	5.29192	7.41707	8.98441	9.02978	8.42402	9.05083	11.6912	12.944	11.0315	8.77502	10.4159	11.495	11.8932	12.5877	13.4681	15.4504	11.9573	9.4115	8.91786	7.70227	12.1306	16.8459	16.4611	14.937	11.6507	13.2569	16.4966	16.8754	14.5497	15.3005	15.772	18.2491	18.5965	19.3094
3	-0.109089	0.945851		3.02015	4.79302	6.05827	6.25773	7.95482	10.5002	9.12565	6.43187	7.7388	10.2133	7.4645	4.98478	5.00913	6.57109	7.81991	8.38751	9.99756	11.2452	11.8253	10.9796	8.9004	8.78595	7.63816	10.3283	13.9032	13.9549	16.8927	19.58	14.9322	12.4065	13.3652	9.25632	9.26066	13.8331	13.0282	10.1272	11.6253	19.7471	21.7624	17.3187	13.0029	14.6157	18.1405	20.6848	22.874	20.5478
3	-0.326169	1.72772		4.5355	5.41797	10.1567	9.80817	8.8241	10.4715	10.1833	8.34638	11.6112	13.2037	8.54845	4.12964	4.08266	6.40406	8.75276	9.56096	9.63917	11.7823	12.9108	9.86992	11.4455	12.4241	9.38863	11.0375	15.385	15.847	13.8302	15.5127	12.2775	14.5809	19.4185	14.6668	11.5288	14.6192	14.9534	9.05458	6.5533	10.863	11.6073	9.62983	9.84842	16.6402	25.9575	29.6421	27.1645	20.4212
3	-0.443273	0.694935		7.02716	8.87331	15.2421	15.379	12.2389	13.0056	11.938	8.48399	9.30852	10.2166	6.02183	3.86595	5.34647	11.0734	15.1176	15.4559	12.6084	11.2299	11.142	7.00501	8.10791	14.3338	12.7343	11.0836	17.1164	16.1803	11.2731	9.7943	10.4911	12.8752	15.1978	12.1521	10.9103	11.5864	11.8237	10.0433	8.18228	7.65771	10.0686	12.5013	15.2738	18.0481	22.9298	23.6867	18.9155	17.6174
3	-0.242428	0.910032		8.09099	10.9157	12.7761	10.8952	10.5083	13.6736	15.0491	13.7798	12.5326	12.0419	8.58777	4.90865	9.03099	16.0359	15.4811	13.0826	11.0594	9.67358	8.90181	5.79183	9.08106	18.1308	20.3625	13.6714	13.1492	14.0817	9.07934	8.34436	10.2234	12.3225	15.0143	15.9773	14.3302	9.98833	8.15159	10.7542	11.4494	12.5843	17.2229	18.4385	17.4315	12.9039	10.6919	12.0782	15.3998	17.9478
3	-0.228358	0.419939		13.0758	16.3936	12.7528	7.37586	6.90927	8.31358	10.756	11.2109	9.46993	10.573	10.1874	9.03755	11.7771	15.3703	11.4311	8.40939	9.90654	10.8345	11.8234	12.0263	15.0209	19.3257	22.1273	15.8185	11.245	11.2437	10.9475	9.61456	11.5353	12.982	16.6353	17.0181	11.8097	6.36602	6.50641	10.0989	13.2645	17.2323	23.5747	21.0318	15.1188	13.789	12.3042	11.506	21.3852	28.3525
3	-0.382862	0.791738		5.09733	8.38734	7.97528	10.0679	11.6646	9.64117	7.37945	6.50582	5.96668	7.53178	8.27932	7.36486	6.93	7.2473	7.33487	9.65898	11.8624	12.9917	16.7059	25.4416	27.9864	26.6929	27.4368	20.5821	11.1241	8.77208	9.27328	11.5242	16.6147	14.1889	10.6694	8.40896	4.5505	4.37075	6.35083	7.49871	9.10511	11.9934	15.7461	16.1805	16.6141	23.7867	30.7879	28.4845	31.0735	31.4951
3	-0.188086	0.501721		4.4732	3.87984	5.89745	10.2604	11.4473	10.2167	8.58464	6.97108	7.53467	9.75095	10.3633	9.34656	6.46325	5.14696	7.2346	8.54171	8.59918	11.8014	24.8372	36.8311	32.2843	23.1601	22.9936	21.023	14.0373	9.22443	9.37745	13.7368	21.1686	17.5692	9.36555	5.62957	4.36149	6.56007	9.07434	9.81592	13.2921	14.3015	10.555	8.12391	8.13916	20.3657	39.429	51.3033	48.8931	36.1987
3	-0.182696	0.852088		9.59107	6.52768	8.61193	11.7144	9.75555	8.18467	5.72782	4.15927	5.80645	8.92623	11.1171	9.87124	7.49215	7.75873	7.72909	6.86643	5.70068	8.96195	16.9441	24.7479	20.6552	18.9794	21.3638	19.1295	15.1439	11.5234	12.4395	14.3021	16.813	13.836	7.90734	5.57808	6.47018	8.37469	9.29265	8.86274	8.7462	11.3296	12.9465	10.3017	9.22893	14.7989	24.791	32.5755	29.427	18.9132
3	-0.0144913	0.877705		14.9947	10.9879	10.9113	11.5836	10.81	10.6783	8.24406	4.26552	3.17798	4.88311	6.87568	7.1127	8.37814	9.56687	7.93944	6.26127	7.33403	10.2254	12.0461	11.5249	9.98338	12.159	14.1665	10.422	6.78059	6.3407	7.89639	9.96153	11.6611	11.1783	9.75927	8.91475	9.231	9.08354	9.52759	10.7575	10.0791	15.1192	23.7589	22.2088	14.5866	12.3878	13.6785	19.3695	20.5053	16.6478
3	-0.129993	0.741149		12.7203	11.1641	11.6937	11.5212	9.80187	8.23211	5.97022	4.47313	5.25461	4.95936	4.28745	4.99456	7.47745	7.39396	6.66489	8.96747	11.3286	11.7333	9.00444	6.97933	7.54254	11.1279	13.0286	8.69683	5.14857	5.33924	6.2889	8.47509	8.7985	8.27813	9.77222	9.97322	9.33224	5.72851	5.1073	7.58936	6.80813	7.99585	15.3156	20.0009	18.0156	11.0052	7.81869	10.9429	15.5119	16.7701
2	-0.079694	0.483679		7.56998	6.73091	6.05515	5.91969	5.01494	3.06643	3.61366	6.65921	9.9789	9.56388	5.07105	6.19834	8.73709	6.04561	4.2878	6.0489	8.12663	7.557	4.8795	3.81816	5.45005	6.85465	7.59599	7.31839	7.91342	7.83907	5.70555	5.19283	5.12919	6.02899	8.28738	10.4306	10.7656	6.44837	4.66041	6.73694	7.59512	6.29281	9.18153	17.0213	18.2656	11.3779	8.75723	8.87416	9.1404	9.16794
2	-0.0925454	0.62506		5.35503	6.00948	5.91807	5.81837	4.20054	2.68381	3.89534	7.10713	10.7793	10.5158	6.0979	4.67542	5.66836	4.06941	3.44696	5.25474	8.14151	8.58637	7.36885	6.05005	4.64813	4.04264	3.92063	7.64622	10.3892	9.34565	6.71143	5.7905	6.15179	5.97674	5.45905	8.04595	11.5011	7.24307	5.49385	6.06283	6.74884	7.68554	11.0739	16.6216	16.75	10.8168	9.94863	8.47667	6.69801	7.42214
2	0.00351343	4.98284		3.3707	4.36032	5.20827	5.91494	4.81097	3.37453	4.19553	6.44844	7.22818	8.05593	5.56471	4.24017	4.02282	4.10487	4.80764	7.19463	9.95885	11.7038	12.1145	10.7073	6.74771	3.96091	4.2609	7.89645	11.2868	12.212	10.3973	7.57563	6.4714	6.96694	8.52115	13.7439	14.299	9.02824	7.21501	7.90724	12.8443	16.6687	16.2657	15.8249	11.1721	8.03044	9.76245	9.71705	8.32583	8.40074
2	-0.068198	10.001		3.60411	3.92747	4.54813	5.73869	5.04367	3.45315	3.91301	5.93382	5.98348	5.53084	5.1214	4.47695	3.8338	3.70173	5.38404	8.45713	10.0157	9.07675	8.18664	7.34616	4.34472	4.74805	5.28352	5.43839	7.39626	11.85	13.8901	11.8649	7.91	7.06153	11.2709	16.6126	14.8415	9.7747	8.8361	11.6393	21.4785	32.1857	29.8488	19.3133	11.7085	8.55288	8.61741	8.40207	6.97753	6.61231
2	-0.0100853	0.602412		6.77495	5.76031	4.96713	5.17674	4.76482	3.8837	5.16554	7.20027	6.59755	7.0021	7.65294	5.48626	3.59614	2.96595	3.11965	6.42338	8.22113	7.35875	7.3544	6.91639	5.76867	6.75785	6.98531	5.03261	4.54859	6.66148	10.816	13.7193	11.5352	11.755	13.9851	14.1349	14.0125	11.1584	8.53397	6.97805	13.382	26.5521	28.2188	18.7102	10.5022	8.1826	7.32848	7.1851	5.89545	4.73267
2	0.0678102	0.559863		4.31684	4.88502	6.7058	7.24067	5.96111	4.77363	5.09867	5.49358	4.50913	6.07556	7.136	4.72521	3.32746	4.09392	4.61793	7.50844	10.0951	8.83019	7.03397	6.13107	6.42707	6.78665	5.21003	4.33259	4.25111	5.22525	8.26785	11.1961	11.6371	18.9787	23.6493	21.1485	18.6674	13.9422	9.11026	7.36188	6.31151	10.8209	17.9738	20.7251	16.8184	9.99165	7.04239	9.07515	8.90756	5.84904
2	-0.00406774	0.525891		2.74608	5.22075	7.92063	7.14231	5.71622	4.21145	3.89926	3.28549	2.54805	3.65543	3.93219	3.06431	4.64119	6.50554	5.44399	6.58039	9.23521	9.19229	8.94054	7.97178	9.23695	8.29572	5.00363	3.51206	3.36349	4.45622	8.39931	11.4735	8.91981	11.134	13.6862	13.0308	12.2071	7.7253	5.01352	6.96231	6.5921	8.16384	15.5153	26.0328	24.878	13.6074	6.86739	6.02263	8.60554	10.001
2	0.0907018	2.55412		4.75476	5.83424	7.23613	5.94459	5.2735	5.08787	3.14203	2.45032	3.18506	4.02003	4.05855	4.56543	7.86518	9.41898	7.24246	5.90808	6.69099	7.37527	9.44277	9.20107	8.17502	6.30511	4.69312	3.63958	3.30954	4.61902	9.31015	13.4747	10.3335	8.41265	10.116	12.8326	13.3975	8.65463	8.7657	10.1233	9.44933	9.24898	11.8611	17.9155	18.2903	14.531	12.9706	11.9275	17.0591	23.464
2	-0.142073	0.676815		5.92897	5.14115	5.12388	4.46374	4.79156	4.98302	3.94992	3.0524	3.78892	4.85527	6.09525	6.62216	7.64566	7.99123	5.81064	6.3191	7.45506	6.29885	7.84346	8.85702	7.88232	7.37568	6.54373	4.81145	4.82995	5.25962	7.03465	9.5365	7.41187	7.10218	9.12996	12.7996	15.5421	12.9964	14.1888	15.9992	11.5792	11.7632	11.5133	9.28333	10.9414	17.4004	26.2689	25.2995	25.5191	32.5837
2	-0.0115793	5.69646		5.16228	4.11416	2.80465	2.06241	1.86749	2.74421	3.12241	4.09034	4.95335	5.06772	5.53454	6.59518	7.29729	7.18055	5.93544	6.92232	8.80637	7.34476	5.05011	5.38804	6.52208	7.32008	8.51433	7.52238	8.08381	7.6827	5.21776	5.24388	4.9535	6.8896	10.3972	12.5197	14.193	10.8914	13.846	14.8713	14.3572	17.6097	17.075	9.64519	5.30724	8.51291	15.5397	15.2742	15.9184	20.989
2	0.218847	0.821869		2.5749	3.07964	2.1884	1.97381	1.83371	2.13884	3.53735	5.11344	6.35746	6.08697	6.12328	7.02005	6.54549	6.11769	5.54892	8.06989	10.1371	7.71143	5.06046	5.35545	7.05098	7.84521	8.48195	7.26876	7.0642	6.6446	4.95343	6.09893	8.28203	10.0669	11.9966	10.0559	8.00832	8.61638	10.8543	9.73562	10.258	12.7164	11.7806	7.12778	3.66323	3.85952	5.76103	7.11354	7.33788	9.18802
2	-0.0282437	0.628055		1.02417	1.5093	2.55094	3.1791	2.45321	2.21901	2.83616	4.45884	5.55403	6.31114	6.08915	6.84504	5.15733	4.74869	6.2552	9.73117	9.4395	5.2981	3.23084	5.39209	8.37194	7.4266	6.05016	4.04238	4.21848	5.29145	4.99997	7.25833	12.261	18.2747	20.4231	14.4063	6.91645	5.38277	6.31314	6.50267	12.2578	14.2188	12.28	12.1589	8.38895	6.65503	7.70932	10.4954	12.192	13.2943
2	-0.115098	7.17675		3.05801	2.57784	4.29538	4.78	4.17073	4.05699	3.96025	3.43619	3.37758	4.45432	6.42667	8.10332	7.10545	5.95085	6.66064	9.72697	9.09871	4.60904	4.62814	8.33315	10.3651	7.80214	4.59668	3.3879	4.90183	7.0927	7.14706	6.63842	8.94023	13.0193	14.0845	10.6576	7.15498	6.9701	6.91423	8.44171	13.0856	13.6087	14.3033	16.664	15.0696	13.2258	13.0973	15.8967	20.101	21.2045
2	-0.0781441	1.0286		6.06808	4.57651	4.57314	4.25311	4.28724	4.8079	4.57627	3.97193	4.71148	6.1599	6.66342	8.39128	8.9331	9.89079	11.7948	14.0501	11.939	7.82537	7.26469	10.3196	10.862	7.18732	6.48253	6.91416	6.70847	6.77348	7.04402	7.60186	9.80833	11.3633	9.53308	8.94445	12.203	16.3772	16.8639	14.193	13.6696	12.7752	13.0717	15.1365	15.4631	14.0681	11.3797	15.7419	20.2571	22.8286
2	0.0228378	0.948958		4.88136	4.39774	4.35673	2.83447	3.07476	3.86402	4.55556	6.30514	9.54374	9.91386	8.75532	7.71427	7.9726	11.316	15.3355	15.0007	10.3894	8.39935	11.3047	13.8098	13.2682	9.88379	9.71461	11.1767	9.90979	7.86287	6.316	7.3635	11.1633	13.707	12.4024	17.066	31.0706	34.0228	26.3173	16.117	13.097	17.2249	20.3778	20.8021	21.6236	19.9867	19.8775	22.489	29.3524	33.7488
2	0.0084036	0.910814		4.97013	4.91457	4.55619	3.54563	4.12798	6.021	8.20612	8.00969	8.12298	8.99626	12.3312	13.4955	11.0149	12.2677	14.6978	14.0483	11.1141	14.7917	19.9101	17.1377	11.1797	7.0097	6.17179	8.16572	8.33855	6.84673	6.21954	6.07727	9.91061	15.0947	20.4654	32.9428	41.0567	33.6771	18.1078	9.60345	8.25203	9.14277	11.541	12.1398	12.5008	17.0307	18.3726	20.2443	28.6464	34.5725
2	0.106182	0.733453		6.27899	4.56705	3.35942	3.88521	5.7483	9.51927	12.7795	10.8988	7.52831	7.62463	13.0677	12.0043	8.71221	8.73496	8.60334	8.20793	7.05011	8.67565	12.7602	10.9071	8.84209	8.65892	7.50942	9.46823	10.461	9.29693	8.17657	6.74058	7.43423	12.415	20.4879	26.6668	26.5213	16.2038	11.91	11.5417	8.90067	6.97682	6.81343	8.34827	10.4689	15.5929	18.5203	17.8864	30.4772	38.8702
2	0.127021	0.695262		7.07691	5.79609	5.00995	5.32724	6.79021	10.8382	14.7925	11.6643	9.98143	13.5567	17.7235	14.6383	10.5597	11.5416	11.9154	12.4461	9.4254	7.65489	7.88454	6.60347	8.42822	10.9714	8.61777	11.52	13.1147	10.8137	10.6483	9.05588	7.06714	7.46152	9.92346	13.8846	14.8979	14.7708	14.8355	15.6864	11.0952	7.99168	6.79138	9.55131	14.7915	22.3757	30.0086	28.7147	33.6026	32.9961
2	-0.0428313	0.518152		10.7045	9.27924	7.50649	5.2863	5.33618	10.3751	14.5512	10.9522	8.33198	8.33348	9.13637	8.03113	8.16795	12.005	14.8346	12.7067	9.15168	8.30246	8.84701	6.44289	8.10947	11.1295	11.618	15.3247	16.3135	11.9916	9.49553	7.11701	5.22528	6.52459	8.44971	12.1713	19.3035	20.3768	19.0651	16.7271	16.2358	12.1608	6.06024	7.48007	14.6559	26.2262	45.9629	54.9659	49.701	37.8435
2	-0.0825269	0.462503		12.0484	8.96707	6.05955	3.85306	3.88821	6.52253	8.66489	7.59531	7.3874	6.60823	4.49824	5.26247	8.78981	14.9816	16.7178	10.9256	6.76982	11.2248	11.379	7.53802	7.869	11.8628	10.0431	9.47101	10.1994	11.7438	12.2739	7.30697	5.45993	7.54357	9.32964	11.2228	16.971	19.5866	21.2659	23.8452	26.9157	22.0594	11.0118	14.4536	23.5256	26.7697	42.3331	57.0256	52.6411	32.3661
2	-0.0879386	0.48417		13.139	7.78173	3.76109	2.22303	2.74676	3.16841	4.71382	6.61638	7.61218	6.66427	5.20143	3.86519	4.00936	7.23564	10.0244	7.97307	9.40436	15.3416	15.2132	9.41062	10.887	14.7925	12.4269	7.0465	8.69194	16.1807	17.5578	10.9351	7.48359	9.52943	14.6148	19.2861	21.3377	19.5383	17.8251	15.7778	18.2288	14.8956	10.6027	18.0701	27.8773	22.6601	21.5702	35.1282	37.0514	26.392
2	-0.0597359	0.654083		7.77778	4.45232	2.9485	3.05893	2.95866	3.7237	4.66924	4.64308	4.97687	6.54909	7.98995	8.11502	7.41159	5.02262	5.47748	6.98763	7.58104	13.12	14.3868	11.6085	10.7051	12.1688	10.6313	7.90502	8.08933	10.3821	9.89706	5.75514	4.74478	8.7646	14.3492	15.8244	14.522	10.7435	9.28627	8.83706	10.4122	10.1406	9.03357	15.879	23.8651	20.1597	16.6216	21.6661	26.086	23.7028
2	0.0471388	0.517568		5.0178	3.62773	3.31414	3.3487	4.4907	7.90702	9.98195	6.71319	5.79561	6.75123	8.15001	11.4116	14.2664	11.7207	7.05289	7.40057	7.43628	7.97953	8.36187	7.53647	7.65924	6.84656	7.34938	7.67148	7.72419	7.83735	8.547	7.14827	6.51325	8.98586	10.9528	9.11513	8.09202	8.67285	8.34251	8.53759	7.8074	6.48668	7.30357	10.2725	11.5053	10.2437	12.4514	18.3117	18.6448	17.8858
2	-0.0384783	1.4647		3.65649	5.62796	5.69017	4.95054	5.48558	7.68942	9.40794	8.04589	8.4697	9.07353	7.02776	6.32949	10.4413	12.2215	10.9069	11.3882	10.1733	7.00872	5.27891	5.50533	4.93707	5.66731	8.96991	12.5	11.463	13.241	17.7064	12.1149	7.77302	9.18311	9.74108	10.6406	9.31528	7.72912	6.99599	6.9322	7.64952	6.00838	9.09815	12.739	10.4483	10.3296	16.8431	27.0728	23.2297	15.4126
2	0.0458593	3.22693		5.29724	8.63456	8.70377	6.45411	5.3646	5.70996	7.59018	5.93152	5.14821	6.34783	7.22108	5.4008	6.01116	9.12807	9.89344	14.4687	13.5958	8.36014	6.55167	6.62906	5.70406	7.55621	13.9847	18.4623	15.4183	15.5326	18.8588	12.5388	8.73002	10.0289	11.121	15.0155	14.5732	11.7462	11.5069	13.7288	12.737	12.4742	14.4123	17.0361	13.9488	15.3289	28.8066	42.8814	33.5156	17.4044
2	-0.0062529	0.62088		5.43747	8.58771	9.56661	9.99742	8.56606	8.72058	10.7709	8.25324	4.52589	6.5295	12.0501	10.7727	11.2925	11.6669	11.2787	13.864	13.4987	8.50414	5.62234	4.99998	5.15318	6.82398	10.065	14.8949	11.1701	10.2787	10.6472	7.11753	9.27806	12.0191	11.5509	15.1558	15.0583	16.3863	21.5994	22.0417	16.7579	13.9305	16.085	18.6045	14.1448	14.7083	23.5376	34.8027	26.6909	17.1452
2	-0.147054	0.702462		6.71093	7.56576	8.72007	10.4801	9.00854	7.93881	10.4086	8.50935	6.93404	11.7464	19.7171	22.3598	19.0349	16.0092	10.8078	8.04021	7.96368	7.71163	5.97965	4.36089	6.25567	11.5997	16.2789	17.8863	13.7437	11.0575	9.29187	8.37965	14.0535	18.8753	19.1805	17.9051	13.3207	11.6439	16.0658	21.2423	18.6863	19.5935	20.3044	21.1244	21.5559	23.5572	23.2672	22.0144	16.494	13.2004
2	-0.06735	0.55247		5.54027	6.27927	7.2666	9.27067	8.9503	9.08044	10.734	9.97494	8.95244	10.0017	15.9148	19.8176	19.0061	14.0251	8.85034	5.93645	8.25615	10.4871	9.49432	8.31795	11.215	17.8899	18.8237	14.8342	9.39353	8.31765	8.74504	11.1502	18.7015	23.1465	20.8672	17.9458	12.5097	9.27571	12.321	20.8389	27.4188	25.9801	20.2292	18.0914	19.9183	24.2378	23.9481	22.1001	20.6379	19.0451
2	-0.340947	5.92599		4.15738	3.7606	4.57074	5.88244	6.49061	6.82908	6.28556	4.92212	5.91099	7.11118	6.50927	10.0082	10.0054	7.23392	5.29544	5.98255	7.01955	7.89111	9.94078	12.104	13.0688	13.4266	10.3775	6.30266	5.17861	5.59552	6.68732	6.38159	9.82302	12.1693	10.6375	7.39734	5.66133	5.47221	7.30488	14.1601	17.8986	15.3098	10.4491	10.7637	13.4777	13.9926	15.4538	20.0188	21.5548	20.8647
2	-0.458695	14.8054		4.19593	3.94496	5.7251	7.49487	7.47596	7.29324	5.61536	4.75978	6.52963	7.06884	6.06516	6.48965	7.00849	4.59962	5.63431	8.65305	7.9964	7.57388	9.18361	9.4762	7.88479	7.54038	8.17573	6.19717	5.50422	5.89957	5.43989	4.21492	5.78281	8.13812	6.96775	5.5859	5.1958	7.12091	10.9816	13.4103	14.3859	9.65125	10.3816	16.968	19.9834	16.6679	17.6482	23.743	26.3002	21.796
2	-0.297482	6.3451		5.32059	5.23072	6.91917	7.78283	5.40033	5.64476	7.06556	7.86769	6.32376	5.21613	5.84577	6.70826	5.08822	3.46695	4.41245	5.79956	5.41971	6.59426	6.86262	7.47984	7.29974	10.035	13.5666	10.6781	8.4887	9.01138	7.06622	6.78336	10.1057	9.69198	7.29356	7.91577	10.2913	10.1953	11.7842	11.3149	9.72256	6.87208	8.61963	14.6891	19.3364	19.7886	14.6596	15.7272	17.6857	15.0006
2	-0.242038	1.98707		9.66477	9.46341	11.9686	12.7136	6.98978	6.64095	10.4655	10.7185	7.72083	6.62096	12.0846	14.8233	11.7964	9.8108	8.0323	6.94926	7.04799	8.53328	9.78194	12.0855	11.4138	10.0635	10.5243	7.40214	8.27302	9.96079	8.72054	9.32837	11.2494	9.67404	6.84036	9.26397	12.8574	12.4841	11.7398	9.63843	8.19774	7.05148	9.007	11.529	16.8012	20.7205	13.9438	8.45957	12.0508	11.1962
3	-0.653229	1.19822		14.5017	12.2445	13.89	15.9847	10.6737	10.1296	11.4096	9.22583	6.7654	8.78295	17.8158	24.1039	21.3835	16.4541	11.7777	9.81876	9.88122	10.7379	8.37126	8.98028	9.5961	8.52303	7.54228	8.40517	10.9925	10.8635	10.3463	12.2988	15.5315	14.6895	12.1111	8.33875	10.0185	11.2939	15.218	11.9878	6.93756	5.98245	8.29681	7.97077	8.50981	12.4977	10.7632	11.041	12.8643	9.70381
3	-0.413552	0.82629		8.05304	9.2157	12.4601	14.4016	11.0924	8.18799	6.3304	4.2596	5.0789	6.15477	8.73513	11.4909	10.7856	10.0256	8.23493	9.1396	10.353	12.2578	9.97696	6.78757	6.96554	7.59109	8.76329	11.4522	12.2666	10.0467	11.196	16.801	21.6993	21.5775	18.9502	15.5883	12.3824	12.9099	19.7937	19.0541	9.90064	6.25166	9.08914	6.75533	6.12396	11.2696	13.5051	10.8107	10.0004	6.7142
3	-0.447795	0.831294		4.09089	6.13399	7.50243	8.59791	9.60953	8.13322	5.05849	4.65864	7.09464	9.20665	8.15595	6.99251	7.53295	10.0295	9.05015	9.66665	9.73776	7.77959	5.43909	4.44689	7.3295	12.0862	12.2611	14.4519	13.5949	8.70612	8.69091	11.7536	17.3507	18.0639	16.7901	17.2348	15.3148	10.0328	13.9082	16.4637	12.4806	11.4401	14.2002	10.2689	6.56365	9.79828	11.2381	11.1135	12.8627	11.4299
3	-0.237764	0.994253		4.76714	6.09394	8.07105	8.4504	8.29183	6.63651	5.42154	5.54929	5.59492	7.66241	6.56197	6.67223	13.35	20.3855	13.2985	9.82837	9.83887	7.44997	5.46248	6.47156	10.968	16.4491	17.9819	21.5231	19.9834	14.6319	11.963	12.8789	15.572	15.658	11.1023	11.0154	9.82264	6.16597	5.89676	8.63902	8.65749	8.33023	14.1827	15.2909	10.1134	10.3281	10.6714	16.5983	21.7864	16.1058
3	-0.200522	0.75149		8.72142	8.57052	10.9548	12.2074	9.60283	5.85103	6.02038	8.08246	7.29683	7.04845	6.78549	7.76266	15.699	22.7028	13.8621	5.99384	6.95883	7.91307	9.11556	9.05285	8.92875	12.7208	17.7255	21.581	16.5902	8.64783	7.74427	9.22573	9.43244	9.73315	12.3164	14.6837	14.6851	12.8622	10.9869	11.1029	10.4848	11.8762	22.5123	27.4562	19.9401	15.9756	19.65	29.8524	30.8999	22.1705
3	-0.281296	0.426203		11.5077	8.36125	5.95992	5.57711	4.93238	5.34473	6.71696	10.0609	10.954	11.2926	12.0424	12.2366	10.437	12.4796	7.70852	5.72188	8.30634	13.7631	15.8112	12.6234	9.14143	7.45142	8.65103	9.89666	9.48113	11.2841	9.09899	9.42556	10.1646	13.2912	17.193	16.32	15.8436	15.8735	13.3721	10.2139	8.80444	15.7082	27.9371	26.0676	15.6285	15.4978	24.3786	31.28	26.7102	19.9135
3	-0.198469	0.444848		5.67341	5.00062	3.91702	3.99124	5.44419	6.3849	5.36656	6.60356	9.98163	14.583	21.7012	22.5245	14.917	9.79312	8.18917	6.77884	7.40669	8.94526	10.8033	11.2188	10.8902	9.25684	7.12249	6.0205	12.9762	19.4785	14.1813	8.21199	8.81623	11.4371	13.0141	14.0291	19.2852	19.3386	11.6431	6.90925	9.93324	21.7097	28.3636	17.8854	11.9649	20.8196	32.081	34.4719	22.944	19.1796
3	-0.232402	0.411468		5.4914	10.5372	10.1161	8.23114	8.36298	7.55874	5.48771	7.5371	12.5816	15.5134	22.0735	25.1357	16.8803	9.67859	7.12395	8.48429	11.2472	14.6065	13.8385	12.6098	10.0621	6.74749	6.33402	7.77309	11.4624	17.1921	13.5317	7.52563	9.33561	12.7136	14.8588	15.3118	17.1447	15.7153	10.5757	9.62147	12.7731	18.449	18.2013	11.2228	13.1587	28.4957	39.4096	34.572	26.2934	23.5557
3	-0.47636	0.343544		12.0518	20.6847	18.1302	11.2901	11.5435	12.5091	8.74109	10.9911	15.9141	13.5187	13.0604	16.1972	14.1825	8.57695	8.0355	14.2405	27.4027	32.5997	23.6734	12.8218	5.78948	4.4036	8.47953	11.2266	12.6331	18.137	17.0338	12.5905	11.8954	15.4643	23.3159	27.229	27.3675	20.9591	17.1869	19.5019	26.5735	31.0658	23.9555	16.5696	24.6662	54.4987	75.0519	57.1582	34.505	22.4071
2	-0.648485	0.407594		13.9772	17.4895	14.0291	9.78284	12.7108	14.5172	8.98178	7.29302	12.2457	10.7958	7.39766	6.29352	5.513	4.61031	6.50519	11.9501	19.5176	22.7913	15.4217	8.38399	4.58421	4.91431	8.98409	11.2838	12.2656	17.115	18.0753	17.4396	15.1522	10.8076	16.0654	27.4384	35.5727	28.768	15.9137	14.0033	24.4479	35.4405	28.7495	18.5987	27.1183	63.0945	83.238	59.6059	34.1492	22.2064
2	-0.547293	0.347275		9.70551	8.42544	7.35917	6.97156	6.93311	6.91031	4.45967	4.49971	7.50597	6.76137	4.80401	3.76709	2.51314	2.68904	3.72071	5.60053	9.3016	11.0995	9.04238	5.54567	3.35736	3.72833	5.35561	6.77582	7.92054	9.86723	8.47859	9.29982	8.16821	7.07061	12.22	16.1426	18.3388	11.9218	6.11918	5.37158	11.8662	20.4698	17.68	11.5113	14.5548	25.4209	31.389	20.6595	17.6036	16.7611
2	-0.523722	17.2324		3.70177	3.53902	4.4429	5.33492	4.79784	3.1305	2.71988	4.74726	6.231	5.12784	5.10217	6.57403	7.2378	6.53177	3.94296	2.7263	3.25052	5.20626	5.01225	3.29426	2.64562	3.32508	4.76129	6.15298	7.79762	7.34022	5.89317	5.14747	4.24937	3.44338	5.20802	6.65697	7.23813	8.53827	7.3852	7.51816	10.4687	11.2656	10.427	9.38605	10.1725	11.0842	9.79585	8.28588	10.0187	11.5156
2	-0.779877	4.49491		2.15767	3.3006	3.73328	4.90398	5.21245	4.09823	4.26802	5.03782	4.86817	3.14352	3.46877	5.29285	7.67667	9.10069	6.1977	3.2554	1.81515	2.1122	2.58457	2.74635	3.27304	5.44781	7.13088	7.58484	6.90519	5.46645	5.16042	5.81739	7.63675	6.89843	5.23947	8.26897	13.153	15.5729	12.5611	9.80943	8.48106	7.15784	10.7311	17.4582	17.7189	17.3414	17.2045	12.347	7.27814	7.36368
2	-0.67499	0.434567		2.47093	3.48255	3.97059	4.14107	3.92184	4.21063	6.43595	7.92102	6.47138	4.01361	3.62545	2.94947	4.2392	6.66867	6.05065	3.64628	2.4158	2.21016	4.24843	6.23921	6.38212	7.78374	8.97573	8.6032	8.12943	4.88058	3.46842	5.20172	8.64049	9.67044	10.0585	14.7427	17.4199	15.0845	12.2757	9.7617	6.19628	5.25422	14.8644	23.6972	18.9725	11.6667	9.79334	6.24491	5.42615	7.18907
2	-0.551372	0.369257		3.39921	4.86314	5.03519	4.55814	4.31073	5.29454	8.64955	13.6366	11.0317	6.91963	5.57264	4.32716	4.31083	6.54578	7.97188	8.00084	6.51503	6.49929	11.4418	14.7598	10.4466	8.48297	8.84023	9.95951	11.9592	9.70764	6.47049	6.28852	6.59568	5.84928	5.5286	8.92031	10.6526	11.2741	12.8855	11.9773	7.01576	7.84953	16.2628	22.0137	16.7179	11.1572	8.19451	6.49582	9.25703	10.2845
3	-0.421073	0.411272		3.95182	6.31103	6.18241	5.15598	6.72661	9.18957	16.4745	24.713	18.9404	10.1348	9.33153	9.31203	8.58552	7.80562	10.1184	13.3324	14.0193	13.1815	16.2068	18.2129	15.0181	11.7461	13.035	16.1846	20.0063	21.2811	17.2843	12.9182	11.0549	8.84657	7.12686	7.74133	10.1291	10.4793	10.7407	9.90726	9.37321	15.8079	20.5626	19.2026	17.4326	18.3463	16.2372	12.6484	12.5844	12.6442
3	-0.357878	0.377032		4.50111	7.04329	6.39861	4.59286	6.00528	8.41777	12.9674	18.5265	12.7196	8.2398	12.2202	15.6876	14.3887	11.4697	12.5301	15.0357	15.908	16.0976	16.4835	19.8952	19.947	18.5083	17.3664	18.216	18.7572	21.7984	18.2117	12.4106	12.5602	13.7182	13.3504	16.4458	20.2763	22.674	18.7537	15.1435	13.424	15.7999	15.2128	11.5296	11.3767	13.4968	12.3469	13.1333	13.9107	16.1009
3	-0.449659	0.492982		2.68022	5.32506	5.99233	4.60611	6.19978	8.45466	7.8575	8.96698	8.65397	6.01433	7.17397	8.97321	10.5878	14.1928	17.4363	16.5411	11.7051	8.12504	12.1444	19.005	18.7792	19.5084	19.1309	17.7031	13.2481	13.4961	11.7634	8.93575	13.9428	13.4646	12.1192	13.4561	17.6169	25.5334	29.3063	26.2623	21.506	18.7457	11.9385	9.11676	8.73658	12.7719	17.938	26.8041	30.1185	31.3248
3	-0.494176	0.333253		4.34062	4.13403	6.86295	9.2957	13.1836	15.6088	13.202	10.7533	10.6408	8.49771	5.87953	5.4591	8.45475	13.9456	15.8985	13.6057	11.5259	12.6998	17.0253	20.9426	19.2297	21.2832	22.3265	18.8975	13.2464	8.9095	8.27006	13.4003	20.9615	18.9416	13.7023	14.705	14.3134	18.5855	22.6381	22.7102	22.5836	30.1457	34.7473	23.3185	16.8477	19.2228	18.7092	26.3325	28.9982	27.1667
3	-0.392784	0.4552		12.2312	8.07193	10.0326	13.3123	13.0302	11.9808	11.1257	12.6648	12.3449	11.1323	10.3271	8.92974	8.64202	11.5736	10.1538	8.40076	13.7843	22.9127	24.2477	19.4375	14.115	16.5304	19.0388	15.6592	12.1032	8.54003	11.2821	16.2927	19.0417	14.3016	12.4383	18.7668	23.9426	20.5943	19.143	18.7788	23.4424	47.2839	61.6396	45.2874	23.9709	20.6752	19.2117	25.9331	35.515	37.5987
3	-0.521527	0.385678		12.5113	8.75668	8.78359	10.4814	10.183	8.68612	11.5099	15.1865	12.1027	9.9919	11.4264	14.3252	14.1152	11.1407	8.78426	6.84924	7.25335	13.2092	15.5659	13.4981	11.3994	13.5126	20.5899	18.6717	14.6077	11.1419	13.9249	18.3874	15.2142	8.87081	6.43469	14.0299	22.964	16.2162	12.9309	14.5895	15.1546	24.9614	39.2382	33.5102	26.3696	20.7488	19.5302	29.5312	32.713	38.1776
3	-0.412	0.411937		8.53775	8.78027	10.1569	10.5677	10.228	10.6216	13.1988	17.247	14.3928	9.83172	9.45745	14.2726	17.4071	13.1791	9.66778	8.19958	5.51125	5.01968	8.2511	13.0198	14.6416	14.0551	14.8995	12.8808	11.3764	8.73688	9.79866	14.91	15.589	11.8305	10.8994	17.7452	24.444	16.7764	12.0882	13.7918	13.4688	17.7172	22.8535	28.2989	29.899	25.1284	29.632	37.8542	29.0517	24.1577
3	-0.513767	0.428809		4.90913	7.31784	9.12285	7.19157	5.66124	6.11942	9.18865	10.863	10.2189	9.01538	8.34027	11.4246	13.5372	10.3169	8.60045	9.3278	6.23924	3.75692	5.37664	10.8317	15.0146	13.7151	9.21503	7.94916	9.35276	9.2056	8.79322	9.87505	11.0731	11.6766	11.1678	12.0423	13.2216	6.94484	6.98318	11.1117	14.4408	15.2256	15.6191	13.9895	15.0883	13.4388	17.2736	25.2068	18.0972	16.6635
3	-0.567242	0.370275		4.08689	5.89861	8.12676	6.11753	5.29984	7.88209	9.95438	8.33413	6.02248	6.30385	8.18734	8.76022	6.91048	4.89914	7.57313	10.4719	7.72383	5.75417	8.07352	10.3736	9.32416	6.23714	3.76766	5.66861	8.53573	9.4558	8.15213	6.45693	6.98288	9.66878	10.0534	11.1924	11.3379	7.67992	5.54832	9.90075	13.5365	12.0841	8.10869	7.29581	8.28083	8.95324	11.3091	14.0642	17.2527	24.6226
3	-0.477738	5.68815		7.20073	6.08812	6.08359	5.28447	6.7929	8.66231	9.35201	7.94493	7.80063	8.60578	8.83268	7.6036	4.76161	4.00221	5.92074	8.08238	6.07554	5.57929	7.31773	8.18541	6.24805	4.85582	5.87505	6.15933	7.74522	6.93654	5.14445	3.79051	4.56409	6.65397	6.561	6.67418	9.28948	10.2084	8.57257	8.78985	14.1357	12.6178	8.81607	8.39297	8.76326	8.81154	8.65517	9.14348	11.0595	14.7435
3	-0.42932	0.80647		9.362	6.06362	4.46847	4.4884	7.82664	10.721	10.6696	10.7455	11.6757	10.6468	7.85181	6.82419	7.74761	6.62098	6.64866	8.78999	8.08722	6.61596	5.31041	5.86296	7.72747	10.46	13.413	13.3754	11.4535	9.26769	7.37097	6.48172	5.72337	5.88851	6.86608	6.19333	8.96827	17.1922	18.1976	18.2783	19.436	16.0065	13.7275	14.2071	14.109	12.4612	11.3907	13.6464	18.3551	16.4694
3	-0.207311	0.837238		11.0638	7.37335	4.05273	3.86984	7.07321	9.05225	8.64173	8.10115	8.93359	9.19882	6.98099	6.95246	10.1518	9.62111	6.41028	7.5843	7.84748	7.0378	4.95117	5.75099	7.50399	8.16014	9.31475	9.54442	10.5551	12.11	13.6368	12.8123	8.70438	6.1703	6.78386	7.12328	12.5172	24.6607	30.5146	29.7503	27.1848	19.8188	19.2515	18.6501	15.5788	12.8297	11.3192	16.0729	26.0545	26.763
3	-0.117551	0.901405		7.56926	6.53859	4.243	3.61812	5.85292	7.19084	7.55481	7.52404	7.89631	8.87952	7.60981	7.92701	12.9732	13.2212	9.37168	8.80832	7.92803	8.20284	7.47532	5.85289	5.92002	7.98722	9.56009	9.46683	9.41546	10.0007	10.7175	9.39915	6.43693	6.00654	6.80155	6.1652	8.9873	16.2662	18.6544	20.486	18.7168	13.6218	12.0671	10.7379	9.71773	9.56355	9.80752	14.0984	27.35	34.3315
3	-0.220738	0.902114		4.66757	7.15443	4.70458	3.29904	3.7708	4.4528	5.22599	5.60792	6.8409	9.9503	13.6065	15.5665	13.4947	11.3932	10.9633	14.9883	12.5263	9.06016	7.36737	5.04613	4.18639	8.92534	13.1141	11.0964	9.08072	9.77213	9.5613	8.38461	5.77594	7.31015	7.37702	5.12408	4.55779	6.41043	7.2827	8.15408	9.09632	8.794	10.5073	9.24182	7.88275	6.57015	6.28892	9.25121	19.4423	27.0244
3	-0.328827	0.689283		8.71946	9.50626	7.16704	4.50357	4.53867	5.43283	5.7726	6.62798	7.30262	9.18105	14.4926	17.501	14.4849	12.1589	14.2337	18.8205	16.2255	12.8297	9.28471	7.09223	5.25101	10.5809	20.0623	19.2568	16.4001	16.4442	16.8938	14.3788	8.49718	8.10368	9.3951	9.12878	9.78561	10.358	8.09209	7.8172	9.08441	17.936	21.5102	16.0661	12.6899	10.2232	10.306	14.5281	24.4697	30.7077
3	-0.319093	0.436641		10.2555	9.29646	7.27996	5.82831	5.81041	6.21183	6.62935	7.42072	10.0658	10.31	8.99399	10.141	8.3189	8.12655	10.168	14.6447	17.985	18.3209	15.414	15.0771	13.9241	18.0275	26.4726	23.2796	12.8564	11.4953	15.1433	15.9407	11.4329	11.3334	15.3093	19.128	20.1537	17.6886	11.6349	8.89262	16.8738	31.8852	29.9621	20.3201	18.3998	19.0594	20.7194	23.4753	23.3427	21.8543
3	-0.469822	0.539001		7.51844	6.01486	5.27478	3.74766	4.08298	7.1363	9.74062	14.1668	18.7053	17.574	9.77702	7.85637	9.23421	9.808	11.0875	10.3641	9.61501	11.3429	12.5397	20.2214	23.277	23.3298	25.5278	22.1104	13.3436	11.4846	13.9381	14.3523	11.316	12.3205	16.6236	20.134	19.697	13.5718	6.50386	10.0833	23.6768	34.1698	24.0198	10.7312	9.43058	11.9721	18.1758	25.4931	27.1088	26.1569
3	-0.600931	0.49297		5.70253	4.983	4.2897	2.7365	5.11256	10.4073	15.7803	20.2888	21.4305	15.6542	7.68484	7.66518	9.28545	9.60268	11.9677	11.2091	12.5668	15.856	15.6546	19.5883	21.2127	18.7604	20.3731	24.4153	16.5317	10.1287	8.5598	7.76064	5.53393	5.87231	12.0395	22.5817	26.9063	21.9681	16.8634	16.2571	21.0321	25.0109	18.7273	9.1091	8.91499	16.4159	21.0364	26.3386	33.9734	43.888
3	-0.606962	0.526548		9.24015	8.90645	7.82381	6.04457	6.39081	8.96044	10.5969	12.5186	13.0553	9.07598	6.74128	10.5202	12.881	12.4186	11.3179	10.6142	14.5798	16.2525	12.1604	10.4794	11.8933	15.4249	21.1826	28.295	18.4303	8.24066	7.83898	8.10403	6.03079	6.67677	14.8102	22.4509	26.5748	29.6189	31.5017	27.7299	21.8928	26.3989	29.8988	23.4044	20.9196	30.3506	32.1467	32.5996	36.1161	43.9853
3	-0.749237	0.524087		10.0498	8.31459	7.17987	6.54235	7.25195	10.0165	10.5261	8.02055	8.29493	6.53559	6.0468	6.91067	8.17965	8.91689	9.94006	14.4832	17.0183	15.5001	11.6981	11.0749	16.3004	19.4613	20.3927	20.6859	14.4142	10.0141	13.2196	12.4061	10.4148	12.0312	18.8155	29.441	36.3493	37.7184	36.0658	26.3067	18.5574	23.0579	27.6637	26.6475	29.0556	29.4767	26.9495	32.9219	36.696	30.6179
3	-0.840903	0.556332		8.45368	8.57574	8.3042	7.12618	7.40227	10.7554	12.4152	7.28851	7.27424	9.25711	8.94144	7.67314	5.09085	4.84362	8.94826	18.8915	22.7561	17.8011	14.3906	12.5085	15.6084	20.392	20.4336	19.6911	15.6783	13.8275	17.0952	18.1784	20.1084	18.5906	20.4027	28.5848	35.6512	33.3574	27.6006	24.5149	21.0302	21.4807	19.9692	22.1577	26.9372	23.2157	16.4447	22.0661	28.2614	24.2761
1	-0.921687	0.424225		4.49898	7.29518	9.98509	9.79992	9.12175	12.2166	13.9612	10.358	9.21066	10.4003	10.0926	8.98295	7.24822	6.16595	10.5376	23.5802	29.4913	22.7312	14.7088	10.5141	13.5891	18.1944	22.4949	17.8415	11.914	10.2314	14.2431	15.6832	17.8229	14.5606	13.9266	24.2713	34.8216	37.3945	36.7717	31.6393	26.5153	24.9389	17.0403	17.1497	28.601	32.9376	28.7384	26.7762	20.9025	19.655
1	-1.04351	0.449768		3.41857	5.42979	9.18003	10.0376	8.17166	7.86817	10.2942	10.069	9.01874	8.57651	7.13061	7.37694	6.89507	6.31503	7.85732	16.0149	20.4117	13.9592	8.48372	8.73462	10.8712	13.0216	14.8222	11.3598	8.26312	12.9388	16.9337	13.4705	11.8618	7.43813	6.28489	9.86907	15.0929	22.3945	24.2968	19.7543	20.4328	25.9575	19.0935	11.3023	18.8414	29.6205	33.3202	32.133	21.9925	15.5349
1	-1.04906	0.430284		6.60788	5.76428	6.30201	6.05563	4.04249	3.56366	4.25668	4.83948	4.28866	4.11886	4.04606	4.451	5.48075	6.80977	7.16453	7.58869	7.59006	4.24016	5.06574	8.77107	9.34123	7.66517	7.89652	6.7333	8.55867	14.3305	18.2564	14.4742	10.3885	6.60389	5.03744	6.29818	6.58101	9.23187	11.8315	9.46796	10.9748	15.713	9.93578	7.49503	14.1526	26.7195	30.7763	30.295	19.0743	9.39797
2	-1.18307	0.793417		4.91975	4.07942	4.30026	4.06797	2.9008	2.25765	2.30747	2.74254	4.53698	4.65257	3.65995	3.35752	5.90447	8.76228	8.64778	5.76377	2.89144	3.10279	7.06924	10.4158	7.87915	4.42794	4.7032	6.43227	8.4344	11.5674	12.9524	10.0654	7.43034	5.44293	7.18025	9.27654	8.71116	8.16022	8.68392	8.37448	6.90114	6.33234	4.959	6.70399	10.1295	15.9422	16.3334	13.5135	9.6461	4.6444
2	-1.18145	11.0474		2.84364	3.26283	3.96713	4.68253	3.93717	3.62455	3.14896	5.22419	8.98182	8.59779	5.55803	4.58451	5.74917	5.47988	4.41645	3.6105	3.34003	3.18692	4.28292	5.47235	3.98418	3.49752	6.16789	6.64991	7.72251	12.2235	15.6698	11.6443	8.08287	8.4848	10.4945	12.144	10.5456	8.10148	8.17225	8.22878	7.71329	7.08702	5.23931	6.05878	7.28781	10.8657	10.0575	6.00347	4.38895	3.63761
2	-1.10155	0.897415		5.78067	6.46254	6.50838	7.43421	7.25887	5.12415	2.80373	3.46047	6.83553	6.36941	4.62903	5.31502	7.03841	6.09982	4.67835	5.05866	4.80313	4.94136	3.93777	3.66054	3.84729	4.55518	7.00939	7.51003	7.39829	15.2879	19.2539	16.0176	12.2686	9.25819	7.51978	7.25326	8.82097	9.1934	9.82477	10.8304	9.16854	8.61061	9.6639	8.20131	6.30449	10.3138	12.101	8.19998	6.80953	5.30614
2	-0.748972	9.85401		9.20873	9.77153	7.67259	7.89831	8.20681	5.99873	3.15479	3.42828	5.63192	5.60201	4.31262	5.87863	8.29856	9.51473	9.76879	10.0162	9.27835	10.0933	7.30032	3.7364	3.24986	4.62145	8.15746	9.7795	11.0638	13.8808	14.9541	12.569	10.7883	8.01425	4.26356	3.47097	4.33393	5.83188	11.656	16.2805	13.04	12.9369	17.8588	17.4352	11.3302	12.9484	14.5779	13.5698	12.7573	9.04238
2	-0.544866	1.12645		8.71463	10.1255	7.89449	7.05466	9.25109	8.94307	4.30077	3.2486	6.13257	8.19073	7.89479	8.4097	7.01933	7.15475	9.98036	14.8293	16.2836	14.3567	12.7031	8.46045	6.6732	8.33443	9.574	7.61782	5.27655	6.66665	7.53734	9.09376	12.694	14.4496	11.6992	13.9601	12.4951	9.26081	19.283	31.6845	25.2562	15.9237	17.84	17.6218	16.3492	15.713	16.2304	16.3497	13.0022	9.22288
3	-0.510133	1.03039		3.76987	4.87363	5.51106	9.64145	16.189	16.3279	8.55474	5.25037	10.3803	17.3229	16.3927	12.101	6.70385	4.64116	8.05137	17.3155	22.1509	20.5074	19.9909	18.6874	14.9096	14.7342	13.6181	9.08411	5.96396	6.79009	8.99255	13.3558	21.6952	26.06	24.4433	31.7348	32.5947	25.6767	41.9968	60.326	53.5341	35.0355	24.7956	18.6207	14.4156	15.7694	23.2521	26.5113	16.7521	11.1102
3	-0.650547	1.01504		4.48743	3.95261	3.98144	6.55977	10.2417	9.80904	6.57669	6.09378	9.9468	17.1124	16.3216	10.9821	8.13107	8.52351	7.22636	9.81832	16.1113	17.2977	18.2056	14.7102	10.2946	9.06536	9.2385	8.41364	8.664	9.90136	9.46461	9.85652	15.4246	18.8477	15.0463	19.0377	22.4262	23.9594	34.3797	38.5082	24.4436	14.9539	18.755	19.7734	14.7997	11.665	18.0708	20.8353	13.2923	14.3953
3	-0.548001	0.842323		6.18317	6.51628	6.1546	7.3	8.67718	7.7797	7.56934	7.49354	7.35589	11.1772	12.2797	9.32906	7.62009	9.56954	8.42081	9.72497	14.7195	14.8903	11.6996	10.2604	8.76376	7.28625	6.32785	7.5484	8.42338	8.54634	5.90262	5.8257	10.0172	14.2041	13.6516	12.498	12.9552	14.9037	22.2974	22.2972	15.4236	12.2104	20.2156	27.2938	20.26	11.9197	17.2279	22.3643	18.4977	22.6686
3	-0.475608	0.867272		7.15063	7.55695	7.25274	6.93929	8.87657	7.59519	6.79467	6.43139	5.31954	7.44003	11.0054	12.8592	11.7789	12.2337	11.7995	15.4588	21.6116	18.8054	12.7151	11.0391	11.8075	9.79565	8.77638	7.45184	5.56485	5.45454	8.42811	11.7832	12.567	11.245	9.42403	9.35946	8.8602	9.82131	15.6258	23.4076	24.2289	27.7864	36.0405	47.7715	37.9613	22.8006	25.189	26.3628	21.5107	20.1023
3	-0.339235	0.857188		6.56705	6.37952	7.36267	10.9588	14.435	12.4358	8.19166	6.34783	4.81473	4.06692	7.18891	11.509	14.1535	17.0052	13.119	9.23153	10.8369	11.639	10.3823	9.28667	9.56097	12.1758	15.6187	11.9422	6.81078	8.778	15.9343	19.2497	13.8747	7.19351	5.69309	7.54868	5.65968	6.33461	13.6487	19.3717	21.0484	23.8177	30.3057	40.9179	37.9778	25.6488	22.8984	19.3244	18.1257	21.9961
3	-0.219438	1.06606		5.47744	5.80332	8.84779	13.8857	15.0523	11.6649	7.38803	6.68859	5.61146	4.4833	6.03551	8.97701	10.7336	15.4978	16.5924	9.45553	7.36045	10.3648	12.5801	11.0785	9.64845	12.881	14.463	9.64995	6.68171	7.9279	11.3191	12.9344	11.1531	7.49395	10.9511	14.517	10.6117	7.16318	8.52985	9.99605	11.0489	14.8092	13.9025	22.1529	28.041	29.5843	25.0294	13.8325	13.3102	15.6555
3	-0.215841	1.00326		6.02921	6.04059	8.96971	12.9714	12.9123	12.3504	10.7522	10.078	8.92368	7.58712	9.63898	10.4007	9.5559	15.6035	20.3094	15.8011	11.7584	12.7811	14.8098	17.2608	19.9211	19.245	16.4259	10.8621	9.18611	9.11442	10.1766	15.1628	19.0993	15.0659	14.0609	13.8955	9.6696	9.8487	10.9504	10.5312	18.1133	23.5479	15.5561	12.0168	21.0681	34.3897	31.9437	17.2848	11.0604	10.301
3	-0.317654	1.01451		4.81129	4.76122	5.86139	8.06265	8.80165	11.2343	11.7181	11.328	10.4666	9.0201	7.74792	6.39639	4.14523	7.06802	12.7206	13.8328	17.2439	17.6566	16.4377	19.4979	20.7345	15.4444	8.42923	6.58433	8.63134	11.1518	11.4098	13.1415	17.2786	14.9713	14.3007	12.4738	7.50655	9.47022	11.9443	12.663	20.6237	23.702	13.5762	9.78547	16.3082	26.774	26.4496	18.359	16.7871	15.5705
3	-0.560616	1.13993		3.52694	4.9752	6.94197	6.43677	6.64181	6.34406	5.70844	7.13215	7.80266	7.78694	5.85861	5.83793	6.08021	8.94798	12.0709	8.64521	8.11316	8.53681	8.27874	9.22904	10.2187	5.63226	4.34242	5.62135	10.0643	13.6169	12.3128	9.44316	8.96541	7.34299	7.32452	8.0863	7.08606	7.65952	9.15547	9.19265	12.3569	15.6015	10.8489	11.9383	17.6375	27.0161	25.2872	19.1505	16.0773	13.7569
3	-0.433446	1.23853		3.53759	6.58593	9.96333	9.74389	8.88492	6.99316	6.98709	9.53208	10.2529	8.79718	9.483	13.0251	12.151	13.9724	15.5434	9.39244	5.55443	5.64536	8.049	12.6085	10.9358	6.74756	5.91041	9.0621	11.5405	10.0355	8.72931	9.85285	9.79876	8.1983	6.89014	7.47383	9.28705	10.9376	11.7784	15.1607	18.3461	23.0305	21.3301	20.8874	31.6626	42.6775	37.3364	27.5223	24.442	18.1684
3	-0.423425	0.985128		3.56683	5.26389	6.62555	5.95505	5.46836	6.01013	5.90695	8.74375	9.7781	9.83833	9.81384	11.4375	9.83283	10.1414	11.2989	6.46121	5.52631	8.15068	15.1102	21.1934	18.1321	10.2402	8.79513	13.3088	15.0311	10.8977	8.3798	9.13731	7.90455	8.60142	12.9098	11.657	9.51449	9.5031	12.6071	19.9714	25.2829	22.9876	18.7216	16.7825	20.4658	26.1124	26.7767	34.8624	41.5186	35.2087
3	-0.439164	1.19088		5.43534	7.06334	6.90235	6.29422	6.96867	8.78605	8.3561	6.47544	7.67785	9.27793	8.7752	6.1681	4.75133	6.85737	6.98373	3.98383	4.52418	9.82633	14.8624	15.8984	10.2588	7.08668	9.10652	14.4068	16.8366	13.8868	11.7652	10.7242	7.67111	10.6634	17.6059	14.4716	7.52603	6.20363	8.6815	18.9164	25.2371	22.4062	17.4571	14.1679	12.4932	14.6193	17.9647	25.6418	34.4085	31.5108
3	-0.541907	1.35416		11.0615	9.42503	7.56492	6.76655	5.50445	6.67417	6.89868	5.76387	4.61852	6.13764	6.14354	5.32155	6.01229	9.11825	11.0384	10.8877	6.76953	7.24815	9.43302	8.10078	6.37059	6.37786	8.63455	11.7907	11.5944	11.2638	11.2878	10.7673	6.7222	6.93541	10.4533	8.93778	6.67121	8.28141	15.3299	16.4246	17.6482	22.5088	25.1449	23.0825	18.5589	20.0339	23.998	24.2459	24.5759	20.0137
3	-0.478355	1.32657		20.5985	11.4305	6.64884	6.4234	4.33185	2.69535	4.14307	6.40542	6.52643	5.63579	4.92073	5.57244	8.82291	16.6338	22.0962	21.5914	13.5782	7.74192	7.82434	7.63616	8.09527	10.8049	15.3251	16.6925	12.6298	14.1797	21.2279	20.5935	10.7417	9.25702	9.71571	9.29867	10.8629	18.856	32.3211	31.3712	23.7648	29.9988	39.7172	43.7536	34.0161	23.2658	18.9151	18.1543	20.8187	14.4711
3	-0.497541	1.45047		23.7551	12.9289	7.35574	6.6364	4.65206	2.79603	4.98775	10.4695	12.4836	9.16437	6.2928	5.78548	9.5573	17.4646	17.4465	12.9799	6.2899	5.27652	8.42613	7.84445	7.55521	10.3206	16.7621	18.1204	11.3495	11.8317	21.1827	24.1276	17.8191	17.2263	16.9113	13.1439	10.6736	9.99406	15.0236	15.795	13.6352	17.6295	23.7157	30.8938	25.6777	17.5315	15.8136	18.2935	21.9556	20.5669
3	-0.452241	1.16038		13.1801	9.53443	7.91642	5.25488	2.97719	2.31865	4.42123	11.2322	16.5801	13.951	8.99004	6.48964	6.42052	9.69577	9.01091	6.28022	4.56244	5.50531	9.28165	12.4719	13.1751	8.32198	7.99216	10.5951	9.68688	10.4884	16.1448	17.9321	14.9194	13.5712	12.0002	11.314	10.4422	8.26757	5.42079	5.14672	6.4619	10.4635	19.3774	24.0348	19.8098	13.3245	10.993	11.0421	15.6826	19.1941
3	-0.488087	0.724606		13.2314	10.0488	9.17188	6.82975	5.19804	4.5378	4.86386	13.0488	24.124	23.0895	14.0828	6.65516	4.20655	4.86922	6.29818	6.96398	6.01599	5.73566	9.81347	18.7689	22.2094	13.4484	8.85143	12.3134	14.5706	17.6594	20.0019	17.3807	11.9031	8.2592	10.504	14.0281	13.5428	10.1369	7.26097	7.74408	10.7315	16.8465	25.5488	28.7543	21.798	16.0681	12.8282	9.61835	10.4741	16.6516
3	-0.58	1.15325		18.0289	9.65508	5.6975	6.00297	7.35363	7.93895	6.29917	11.4233	19.1275	18.1016	10.587	5.3505	3.73716	4.20171	6.16872	6.97303	6.56702	5.86348	7.86839	14.2808	17.1492	10.868	8.73164	10.6123	11.8478	12.9746	13.8873	11.6972	7.2944	6.39579	8.98901	11.5164	10.6088	7.5773	7.17211	13.0367	20.8176	26.7676	29.557	26.7862	21.1066	21.9773	23.3857	17.6268	15.3236	17.076
3	-0.427203	1.06974		9.27597	4.97304	3.6192	6.48726	9.45994	9.70188	8.46233	11.0405	12.0705	8.74175	5.70152	4.20249	3.99342	5.80419	7.88916	8.0574	9.93291	13.7419	12.1517	7.93936	6.60805	7.6544	7.519	7.18012	9.0836	10.4554	9.03269	8.19351	5.06079	3.83352	6.5034	10.6231	14.8628	14.9597	14.8119	16.9726	20.1586	20.4026	18.579	15.0005	13.5152	16.8191	22.5478	24.5792	20.8468	17.4123
3	-0.425492	0.84069		6.47573	4.26316	3.57885	6.71779	8.55784	9.02539	11.5951	16.2487	14.3411	8.12066	4.72018	4.79116	5.68551	9.27598	12.3705	11.7386	18.4685	27.9175	24.9082	12.4119	6.13707	8.63609	10.5812	10.4088	13.8257	14.488	13.7139	13.2538	8.96855	5.91969	6.28533	9.31977	17.4654	23.9115	27.2088	30.2349	29.8805	24.9279	20.9802	17.1176	19.4119	25.9242	39.2721	54.2999	46.7389	28.6348
3	-0.602597	0.994798		8.72018	6.05305	3.8993	4.18849	5.08387	7.00596	12.7701	14.7437	11.6746	7.19435	6.13656	8.86413	9.3897	10.6689	12.2538	11.556	12.1878	15.5477	13.3865	9.66038	9.62122	11.7042	13.3772	12.6118	12.9454	13.1321	16.6223	18.6197	15.3527	12.9758	12.727	12.4387	15.4021	19.2906	18.908	17.8786	20.1128	17.7372	16.631	15.2208	18.7116	21.5202	26.0397	32.5575	27.132	18.6495
[truncated: 163 more rows]
[truncated: 88 more columns]

## Sheet: Extended_Data_Fig6d
	ACSF	ACSF	ACSF	ACSF	ACSF	ACSF	PhenProp	PhenProp	PhenProp	PhenProp	PhenProp	PhenProp	ICl	ICl	ICl	ICl	ICl	ICl
[truncated: 3 more rows]

## Sheet: Extended_Data_Fig6e
	ACSF	ACSF	ACSF	ACSF	ACSF	ACSF	PP	PP	PP	PP	PP	PP	ICl	ICl	ICl	ICl	ICl	ICl
[truncated: 3 more rows]

## Sheet: Extended_Data_Fig6f
	ACSF	ACSF	ACSF	ACSF	ACSF	ACSF	PP	PP	PP	PP	PP	PP	ICl	ICl	ICl	ICl	ICl	ICl
[truncated: 3 more rows]

[truncated: 2 more sheets: Extended_Data_Fig6g, Extended_Data_Fig6h]
