# Supplementary material for: Microglia regulate sleep through calcium-dependent modulation of norepinephrine transmission
Source: Nat Neurosci. 2024 Jan 18;27(2):249–58. doi: 10.1038/s41593-023-01548-5 (PMC10849959; doi:10.1038/s41593-023-01548-5)
Supplement: Supplementary file 23 — Statistical source data. [file 41593_2023_1548_MOESM23_ESM.xlsx]

## Sheet: Extended_Data_Fig7b
<= 2				distance (um)	cumulative frequency	brain#157	brain#98	brain#2
33.7992				0		11.9176	6.32642	9.18
22.845				1		21.677	13.2187	17.46
28.26				2		33.7992	22.845	28.26
				3		46.6729	33.3409	40.43
				4		58.9193	44.19	52.89
				5		70.1634	55.4758	65.29
				6		79.6538	65.8692	75.96
				7		87.1722	75.1842	84.67
				8		92.369	82.7258	90.86
				9		95.8995	88.3914	94.92
				10		97.936	92.7736	97.43
				>10		100	100	100

## Sheet: Extended_Data_Fig7f
	ACSF	ACSF	ACSF	ACSF	ACSF	CNO	CNO	CNO	CNO	CNO
NREM	54.2639	37.5741	50.7222	42.2083	41.9259	59.4333	47.0667	51.9444	50.7778	45.1111
Wake	39.6528	59.5741	46.1111	53.6389	55.7407	36.6333	51.0889	45.5417	44.1528	53.3333
REM	6.08333	2.59259	3.15278	4.05556	2.27778	3.83333	1.75556	2.43056	4.93056	1.55556

## Sheet: Extended_Data_Fig7g
	ACSF	ACSF	ACSF	ACSF	ACSF	CNO	CNO	CNO	CNO	CNO
NREM	103.588	77.7758	128.615	69.0953	166.715	157.261	121.074	149.523	114.752	278.376
Wake	76.4909	130.321	122.847	86.8375	237.815	91.8229	130.163	132.197	103.974	420.428
REM	81.0714	141.111	85.625	66.9062	116.667	81.6333	79	126.042	62.7143	30.2917

## Sheet: Extended_Data_Fig7h
	ACSF	ACSF	ACSF	ACSF	ACSF	CNO	CNO	CNO	CNO	CNO
NREM	18.8	17.7333	14.7	22.5	8.8	14.64	14.24	13.3	15.9	6.5
Wake	18.9	17.6	14.8	22.8	8.93333	14.8	14.24	13.4	15.9	6.8
REM	2.7	0.666667	1.5	2	0.8	1.84	0.72	0.8	2.6	1.2

## Sheet: Extended_Data_Fig7k
	ACSF	ACSF	ACSF	ACSF	ACSF	CNO	CNO	CNO	CNO	CNO
NREM	37.5278	29.0741	47.9861	43.3056	51.3704	48.7444	38.4111	50.5278	56.2083	60.7361
Wake	59.6944	69.6852	48	53.5417	43.9444	46.6333	59.7	43.2361	39.4722	32.7778
REM	2.55556	1.24074	3.97222	3.125	4.57407	4.45556	1.87778	6.16667	4.27778	6.31944

## Sheet: Extended_Data_Fig7l
	ACSF	ACSF	ACSF	ACSF	ACSF	CNO	CNO	CNO	CNO	CNO
NREM	71.8933	180.125	133.751	186.431	171.169	89.3017	227.009	137.82	207.676	214.02
Wake	116.605	463.336	159.032	293.113	149.617	90.502	359.536	125.125	148.709	117.566
REM	112.292	72.5	57.7083	64.3229	88.6667	93.1	72.75	94.4271	55.6667	89.5

## Sheet: Extended_Data_Fig7m
	ACSF	ACSF	ACSF	ACSF	ACSF	CNO	CNO	CNO	CNO	CNO
NREM	19	6.26667	15	9.2	10.8	20.16	6.24	14.8	9.7	10.5
Wake	19.1	6.4	15	9.4	10.9333	20.48	6.4	14.8	9.8	10.5
REM	0.9	0.4	2.2	1.8	1.86667	1.76	0.8	2.3	2.8	2.8

## Sheet: Extended_data_Fig7p
	ACSF	ACSF	ACSF	ACSF	CNO	CNO	CNO	CNO
NREM	41.4815	47.7778	59.0926	44.1481	44.3519	32.4815	53.5741	61.1852
Wake	56.1667	47.7037	36.0741	52.3889	54.8148	65.463	43.6852	33.7778
REM	2.27778	4.5	4.7963	3.38889	0.833333	2.05556	2.66667	4.81481

## Sheet: Extended_Data_Fig7q
	ACSF	ACSF	ACSF	ACSF	CNO	CNO	CNO	CNO
NREM	230.079	193.385	120.202	93.4584	169.327	219.068	123.8	110.019
Wake	524.629	258.158	76.0763	118.434	216.554	463.91	98.8519	59.9665
REM	60	72.2083	87	49.4444	18.75	52.5	64.2222	61.5972

## Sheet: Extended_Data_Fig7r
	ACSF	ACSF	ACSF	ACSF	CNO	CNO	CNO	CNO
NREM	10.8	9.86667	17.7333	18	9.6	5.33333	15.7333	20.1333
Wake	10.8	10	17.7333	18	9.6	5.46667	15.8667	20.2667
REM	0.933333	2.26667	2	2	0.533333	0.933333	1.46667	3.6
